# Supplementary material for: Infection Strategies Deployed by Botrytis cinerea, Fusarium acuminatum, and Rhizopus stolonifer as a Function of Tomato Fruit Ripening Stage
Source: Front Plant Sci. 2019 Mar 1;10:223. doi: 10.3389/fpls.2019.00223 (PMC6405687; doi:10.3389/fpls.2019.00223)
Supplement: Supplementary file 1 [file Table_1.XLSX]

## Sheet: Caption
Supplemental Table 1: Read count matrices for all samples. The first (Bcin_Raw_Read_Count_Matrix), second (Facu_Raw_Read_Count_Matrix), and third (Rsto_Raw_Read_Count_Matrix) sheet display the raw read counts for Botrytis cinerea (Bcin), Fusarium acuminatum (Facu), and Rhizopus stolonifera (Rsto), respectively. For each sheet, the first column denotes Transcript IDs whereas the other columns deno…

## Sheet: Bcin_Raw_Read_Count_Matrix
Transcript	BI16-15	BI16-45	BI16-69	BI16-93	BI16-117	BI16-16	BI16-46	BI16-70	BI16-118	BB7	BB8	BB9	FC17-42	FC17-90	FC18-3	IV7	IV8	IV9
Bcin01g00010.1	169	76	70	37	77	990	257	445	579	115	5	23	231	546	1708	59	29	25
Bcin01g00020.1	23	3	30	4	16	213	63	101	90	24	2	5	89	123	525	33	61	29
Bcin01g00030.1	120	67	71	46	39	1015	222	414	543	128	12	26	371	837	3366	100	88	35
Bcin01g00040.1	54	41	35	29	24	648	119	247	281	53	4	9	183	421	1512	88	67	26
Bcin01g00050.1	39	11	13	17	16	276	59	92	165	16	0	2	76	177	461	35	44	26
Bcin01g00060.1	48	22	49	42	48	403	125	323	479	172	11	25	363	659	2703	124	111	105
Bcin01g00070.1	80	52	51	31	40	791	142	228	391	79	9	16	254	382	1526	661	554	560
Bcin01g00080.1	27	12	25	11	9	136	60	87	108	29	1	5	87	181	716	118	119	133
Bcin01g00090.1	50	18	62	37	76	374	153	376	498	146	16	31	306	712	2981	121	117	80
Bcin01g00100.1	3	0	1	3	0	16	6	3	10	0	0	1	2	8	21	0	2	2
Bcin01g00100.2	0	0	0	0	0	0	0	0	1	0	0	0	0	0	0	2	0	0
Bcin01g00110.1	19	9	31	13	15	190	53	63	96	24	1	5	48	137	366	11	2	7
Bcin01g00120.1	67	31	43	32	16	358	78	94	117	39	1	11	74	177	623	44	38	41
Bcin01g00130.1	0	0	0	0	0	0	0	0	0	0	0	0	1	1	12	5	1	7
Bcin01g00130.2	0	0	0	0	0	0	0	0	0	0	0	0	2	0	1	0	0	0
Bcin01g00140.1	1	1	0	0	0	34	8	11	0	0	0	0	33	25	93	160	100	93
Bcin01g00150.1	0	0	0	0	0	0	1	0	0	0	0	0	2	6	5	7	7	6
Bcin01g00160.1	4	18	7	6	7	1374	221	375	522	34	1	5	698	2997	7757	1171	862	644
Bcin01g00170.1	27	7	36	18	27	280	59	142	81	30	2	4	616	232	928	6698	2540	1703
Bcin01g00180.1	3	0	0	0	1	3	0	1	0	1	0	0	26	18	27	175	95	66
Bcin01g00190.1	0	1	8	2	0	41	4	7	4	1	0	0	105	64	210	399	279	188
Bcin01g00200.1	0	0	0	0	0	20	0	7	0	1	0	0	27	15	61	192	139	135
Bcin01g00210.1	7	1	6	2	0	117	25	31	60	10	0	1	75	87	168	782	651	754
Bcin01g00220.1	3	2	1	9	3	241	18	45	69	11	1	1	74	90	243	1187	1153	974
Bcin01g00230.1	2	1	2	4	2	33	15	6	13	1	1	0	47	30	111	276	265	213
Bcin01g00240.1	0	0	0	0	0	0	0	1	0	0	0	0	0	1	7	14	12	10
Bcin01g00250.1	0	0	0	0	0	9	1	2	11	0	0	0	7	6	11	89	82	74
Bcin01g00260.1	4	2	0	0	2	208	19	53	72	5	0	1	54	61	71	96	111	138
Bcin01g00270.1	0	0	1	0	0	4	4	0	1	0	0	0	3	8	15	30	17	12
Bcin01g00270.2	0	0	0	0	0	0	0	0	0	0	0	0	0	0	0	2	0	0
Bcin01g00280.1	1	0	1	1	2	49	12	26	59	6	2	2	99	73	225	475	465	453
Bcin01g00290.1	1	1	0	0	1	11	0	0	2	0	0	0	14	10	24	117	78	70
Bcin01g00300.1	0	0	0	0	0	0	0	0	0	0	0	0	0	2	1	0	0	1
Bcin01g00310.1	0	0	0	0	0	0	0	0	0	0	0	0	4	5	5	11	16	11
Bcin01g00320.1	0	0	0	0	0	0	0	0	0	0	0	0	2	0	0	1	4	0
Bcin01g00330.1	3	2	9	3	2	164	21	67	80	6	3	2	290	262	576	876	757	764
Bcin01g00340.1	3	5	2	3	3	150	19	47	64	4	0	0	139	118	305	953	563	400
Bcin01g00350.1	15	6	6	19	21	1291	134	443	337	25	2	3	696	809	1995	16327	12425	10954
Bcin01g00360.1	4	1	6	0	13	444	47	186	212	12	0	1	399	494	897	4244	3481	2336
Bcin01g00370.1	64	26	18	20	26	1532	158	302	298	28	1	5	841	893	2367	6492	5838	6330
Bcin01g00380.1	1	0	0	1	1	15	2	10	12	2	0	0	21	26	117	42	39	28
Bcin01g00390.1	1	0	3	0	0	18	3	17	23	0	1	0	97	147	394	386	382	290
Bcin01g00400.1	10	17	8	3	14	111	20	31	27	7	1	6	195	177	614	1550	1072	902
Bcin01g00410.1	2	4	0	6	5	87	12	13	14	5	0	0	75	120	286	409	299	210
Bcin01g00420.1	2	11	6	1	3	206	30	61	66	22	2	3	233	819	1377	1859	1649	1576
Bcin01g00430.1	0	0	0	0	0	0	0	0	0	0	0	0	0	0	0	1	1	0
Bcin01g00430.2	0	0	0	0	0	0	0	0	0	0	0	0	0	0	0	6	6	8
Bcin01g00440.1	22	9	7	3	21	458	69	194	376	37	1	5	629	363	1095	938	872	811
Bcin01g00450.1	0	0	0	0	0	0	0	3	0	0	0	0	3	1	6	0	5	4
Bcin01g00450.2	0	0	0	0	0	0	0	0	0	0	0	0	1	0	0	0	0	0
Bcin01g00460.1	0	0	2	0	2	34	13	16	14	2	0	1	88	92	195	304	288	269
Bcin01g00470.1	5	8	6	7	5	261	26	61	70	10	1	2	264	290	759	1046	884	918
Bcin01g00480.1	8	3	0	3	1	71	8	20	13	0	0	0	54	31	116	324	275	369
Bcin01g00490.1	1	1	1	0	0	41	3	15	18	0	1	0	37	36	93	218	206	171
Bcin01g00500.1	0	1	0	1	2	58	3	11	9	0	0	0	37	28	81	1234	904	659
Bcin01g00510.1	3	0	0	8	3	90	16	39	60	12	1	0	170	111	411	541	479	418
Bcin01g00520.1	9	5	6	5	8	186	26	83	88	15	3	4	286	260	547	1643	870	790
Bcin01g00530.1	10	1	6	1	3	87	23	36	53	1	0	0	93	118	264	414	422	351
Bcin01g00540.1	3	1	5	1	3	76	12	29	67	3	1	0	112	145	218	489	347	328
Bcin01g00550.1	16	9	18	7	0	335	37	88	106	16	1	0	374	311	983	2232	1696	2058
Bcin01g00560.1	1	1	1	1	1	49	4	21	28	1	0	0	40	32	132	131	100	70
Bcin01g00570.1	0	0	1	0	0	65	9	15	32	3	0	0	52	39	71	92	106	101
Bcin01g00580.1	0	0	0	0	0	3	1	1	0	0	0	0	8	1	13	43	29	55
Bcin01g00590.1	1	0	0	2	0	31	2	7	13	0	0	0	20	16	35	109	85	103
Bcin01g00600.1	0	0	0	0	1	0	0	0	0	0	0	0	0	0	0	3	4	3
Bcin01g00610.1	0	0	0	0	0	0	0	0	0	0	0	0	0	0	1	1	1	1
Bcin01g00610.2	0	0	0	0	0	0	0	0	0	0	0	0	0	0	0	0	1	0
Bcin01g00620.1	0	0	0	0	0	0	0	0	0	0	0	0	0	0	0	0	0	0
Bcin01g00620.2	0	0	0	0	0	0	0	0	0	0	0	0	0	0	0	0	0	0
Bcin01g00620.3	0	0	0	0	0	0	0	0	0	0	0	0	0	0	0	0	0	0
Bcin01g00630.1	15	8	4	3	7	214	35	63	110	9	0	0	110	126	239	1067	1017	1174
Bcin01g00640.1	0	0	0	0	0	8	3	6	16	3	0	0	8	19	17	69	57	133
Bcin01g00650.1	0	4	0	0	4	81	7	24	19	7	0	0	42	43	79	223	146	147
Bcin01g00660.1	6	2	3	3	11	130	23	70	56	12	1	0	241	251	643	462	488	452
Bcin01g00670.1	44	21	12	11	37	1060	104	219	375	14	0	4	482	502	1005	1805	1619	1572
Bcin01g00680.1	0	0	0	0	0	0	0	0	0	0	0	0	0	0	0	0	0	0
Bcin01g00680.2	0	0	0	0	0	0	0	0	0	0	0	0	0	0	0	0	0	0
Bcin01g00690.1	0	0	0	0	0	0	0	0	0	0	0	0	0	0	0	0	0	0
Bcin01g00700.1	0	0	0	0	0	0	0	0	0	0	0	0	0	0	0	1	4	1
Bcin01g00710.1	0	0	0	0	0	0	3	0	1	1	0	0	8	7	24	75	57	112
Bcin01g00720.1	3	4	7	5	10	125	19	54	47	17	1	0	312	313	817	912	767	843
Bcin01g00730.1	4	5	5	13	3	20	3	9	5	6	0	1	68	86	319	220	126	135
Bcin01g00740.1	0	1	3	2	0	45	4	8	7	1	0	0	21	72	179	206	160	115
Bcin01g00750.1	16	4	4	8	6	256	28	46	53	29	2	4	364	386	820	1586	1049	882
Bcin01g00760.1	3	1	1	0	3	36	8	10	7	1	0	0	21	25	59	108	95	77
Bcin01g00770.1	46	17	15	9	15	827	76	137	132	13	0	1	228	231	507	1132	1194	1304
Bcin01g00770.2	0	1	0	0	0	12	0	1	1	0	0	0	0	2	1	4	8	23
Bcin01g00780.1	0	0	0	0	0	0	0	0	0	0	0	0	3	2	5	2	1	3
Bcin01g00780.2	0	0	0	0	0	0	0	0	0	0	0	0	1	0	1	0	0	0
Bcin01g00790.1	1	0	0	2	0	155	10	34	15	1	0	0	91	65	176	66	77	90
Bcin01g00800.1	0	0	0	0	0	107	16	46	20	0	0	0	222	128	338	37	38	45
Bcin01g00810.1	0	0	1	0	0	2	0	0	1	0	0	0	4	8	10	29	20	19
Bcin01g00810.2	0	0	0	0	0	0	0	0	0	0	0	0	0	0	0	1	1	0
Bcin01g00820.1	0	0	5	1	0	16	0	8	4	0	0	0	22	26	20	218	152	128
Bcin01g00830.1	7	5	7	6	6	192	35	111	145	8	1	2	329	211	611	1839	1854	1801
Bcin01g00840.1	0	0	3	0	1	19	2	24	33	3	0	0	118	92	134	221	195	156
Bcin01g00850.1	0	0	0	0	1	14	2	6	13	1	0	0	22	17	43	299	249	154
Bcin01g00860.1	2	0	0	0	0	25	2	8	11	0	1	0	18	11	43	279	177	100
Bcin01g00870.1	1	8	16	6	3	73	14	33	20	5	0	1	124	306	1209	281	292	328
Bcin01g00880.1	5	4	1	2	6	141	20	34	45	5	0	2	118	120	331	860	539	517
Bcin01g00890.1	4	0	0	1	4	40	3	5	5	2	0	0	39	26	78	455	330	207
Bcin01g00900.1	0	0	0	0	0	0	0	0	0	0	0	0	0	0	0	0	0	0
Bcin01g00900.2	0	0	0	0	0	0	0	0	0	0	0	0	0	0	0	0	0	0
Bcin01g00900.3	0	0	0	0	0	0	0	0	0	0	0	0	0	0	0	0	0	0
Bcin01g00910.1	0	0	0	0	0	0	0	0	0	0	0	0	0	0	0	0	0	0
Bcin01g00920.1	0	0	5	1	0	20	4	9	1	4	0	0	44	29	64	301	507	641
Bcin01g00930.1	14	5	3	3	1	201	21	34	47	2	0	0	76	95	201	734	603	528
Bcin01g00930.2	0	0	0	0	0	7	0	3	0	0	0	0	0	2	3	24	10	9
Bcin01g00940.1	0	0	0	1	0	6	5	2	0	2	0	0	27	12	55	283	189	189
Bcin01g00940.2	0	0	0	0	0	1	2	1	0	0	0	0	4	0	2	13	9	22
Bcin01g00950.1	0	2	0	5	0	6	2	1	0	1	0	0	9	20	72	247	176	205
Bcin01g00960.1	0	0	0	0	0	1	0	1	0	0	0	0	3	2	6	50	33	34
Bcin01g00970.1	0	0	0	0	0	17	1	3	1	2	0	0	59	20	59	1384	1041	750
Bcin01g00980.1	274	81	82	44	124	5042	630	1172	1796	128	8	23	2021	2471	4564	4384	4127	3679
Bcin01g00990.1	3	0	0	0	0	0	1	0	4	1	0	0	4	3	8	8	8	0
Bcin01g01000.1	0	0	2	2	2	2	3	3	5	0	0	0	9	10	39	20	33	55
Bcin01g01010.1	2	0	0	1	1	62	17	15	14	1	1	0	48	63	293	45	36	36
Bcin01g01020.1	0	0	0	0	0	0	1	0	0	0	0	0	1	0	0	0	0	0
Bcin01g01030.1	0	0	0	0	0	0	0	0	0	0	0	0	0	1	6	6	1	2
Bcin01g01040.1	8	1	3	0	14	127	34	51	124	7	1	1	84	64	149	199	254	372
Bcin01g01050.1	0	0	0	0	0	0	0	0	0	0	0	0	0	0	0	0	0	0
Bcin01g01050.2	0	0	0	0	0	0	0	0	0	0	0	0	0	0	0	0	0	0
Bcin01g01060.1	0	0	0	0	0	0	0	0	0	0	0	0	0	0	0	3	1	1
Bcin01g01070.1	4	3	3	0	2	39	10	37	47	7	0	0	61	47	152	285	214	197
Bcin01g01080.1	3	0	3	3	1	31	10	26	37	9	1	1	131	95	247	1266	1531	2151
Bcin01g01090.1	1	0	1	0	0	11	3	0	1	1	0	0	4	5	38	73	102	89
Bcin01g01100.1	0	0	2	0	0	0	0	5	0	0	0	0	0	2	1	0	5	5
Bcin01g01100.2	0	1	0	0	0	0	0	1	1	0	0	1	3	5	3	3	4	5
Bcin01g01110.1	2	1	0	1	1	32	3	13	24	1	0	1	26	28	90	184	232	250
Bcin01g01115.1	0	0	0	0	0	2	1	2	0	1	0	0	8	1	4	58	49	62
Bcin01g01120.1	2	0	0	0	0	89	8	34	32	4	0	3	41	60	77	287	376	300
Bcin01g01130.1	0	0	0	0	0	0	0	0	0	0	0	0	0	0	0	0	0	0
Bcin01g01130.2	0	0	0	0	0	0	0	0	0	0	0	0	0	0	0	0	0	0
Bcin01g01140.1	1	6	10	8	6	144	23	47	52	11	1	2	284	201	750	714	692	564
Bcin01g01150.1	0	0	0	0	0	7	2	1	2	0	0	0	9	3	18	19	11	14
Bcin01g01150.2	0	0	0	0	0	0	0	1	1	0	0	0	0	0	0	0	4	0
Bcin01g01160.1	5	3	5	6	1	67	13	27	49	7	0	1	80	91	225	163	138	134
Bcin01g01170.1	0	0	0	2	0	4	0	0	4	1	0	0	6	2	26	57	48	37
Bcin01g01180.1	9	5	2	2	5	141	16	52	93	10	0	3	196	179	469	635	620	597
Bcin01g01190.1	9	19	27	5	10	233	45	97	150	31	1	6	669	1148	2143	3806	3888	7320
Bcin01g01200.1	0	0	1	0	0	30	3	3	11	0	1	0	21	30	61	240	207	195
Bcin01g01210.1	1	0	0	0	0	12	1	11	6	1	0	0	28	17	87	164	186	306
Bcin01g01210.2	0	0	0	0	0	0	0	0	1	0	0	0	6	8	31	23	18	25
Bcin01g01220.1	0	0	0	0	0	13	0	3	2	0	0	0	25	15	30	149	89	200
Bcin01g01220.2	0	0	0	0	0	0	0	0	0	0	0	0	0	0	0	4	1	14
Bcin01g01230.1	2	2	0	0	2	60	12	15	24	3	0	0	32	43	88	108	141	204
Bcin01g01240.1	0	0	0	0	0	8	1	1	0	0	0	0	15	17	38	150	66	43
Bcin01g01250.1	0	0	0	0	0	0	0	0	0	0	0	0	0	0	1	9	6	2
Bcin01g01260.1	0	0	0	0	0	7	0	0	1	4	0	0	2	31	7	12	8	12
Bcin01g01270.1	0	0	0	0	0	0	0	0	0	0	0	0	1	0	0	0	0	1
Bcin01g01270.2	0	0	0	0	0	0	0	0	0	0	0	0	0	0	0	1	1	5
Bcin01g01280.1	2	3	4	2	4	62	10	27	40	2	0	0	95	65	239	352	248	293
Bcin01g01290.1	1	0	5	2	0	54	7	34	44	6	0	2	163	107	395	785	654	648
Bcin01g01300.1	0	6	0	0	0	54	10	9	10	2	0	0	76	77	356	795	704	686
Bcin01g01310.1	0	0	0	0	0	0	0	0	0	0	0	0	1	1	4	31	31	26
Bcin01g01320.1	2	0	9	12	3	12	4	1	5	13	1	0	15	19	103	49	59	30
Bcin01g01330.1	0	0	0	1	0	0	0	0	0	0	0	0	0	1	0	17	12	11
Bcin01g01340.1	0	0	0	0	0	1	0	0	2	0	0	0	1	3	8	3	3	5
Bcin01g01350.1	0	0	0	0	0	20	0	5	3	0	0	0	6	4	18	53	41	29
Bcin01g01360.1	0	0	0	0	0	0	0	0	0	0	0	0	0	0	0	0	1	0
Bcin01g01370.1	0	0	0	0	0	0	0	0	0	0	0	0	0	0	0	0	1	0
Bcin01g01380.1	0	0	0	0	0	19	1	1	2	0	0	0	14	15	27	117	78	71
Bcin01g01390.1	0	0	0	0	0	0	3	0	2	0	0	0	3	3	11	28	23	23
Bcin01g01390.2	0	0	0	0	0	0	0	0	0	0	0	0	1	0	0	0	1	0
Bcin01g01400.1	0	0	0	3	1	19	6	11	2	0	0	0	25	14	82	340	231	214
Bcin01g01410.1	0	0	0	0	0	24	1	3	4	0	0	0	17	7	33	253	173	95
Bcin01g01420.1	0	0	0	0	0	49	3	5	3	0	0	0	49	38	79	660	485	486
Bcin01g01430.1	0	0	0	0	0	0	0	0	0	0	0	0	3	2	11	0	2	2
Bcin01g01430.2	0	0	0	0	0	0	0	0	0	0	0	0	1	1	6	0	0	1
Bcin01g01440.1	6	1	8	14	4	1433	303	259	112	49	9	27	2546	4173	17249	196	104	98
Bcin01g01450.1	4	3	1	0	6	2	1	1	2	2	0	2	9	0	4	14	11	30
Bcin01g01460.1	1	0	0	0	0	7	0	0	2	0	0	0	12	4	15	57	37	28
Bcin01g01470.1	0	0	0	0	0	0	0	0	0	0	0	0	0	0	0	0	0	0
Bcin01g01480.1	0	1	0	1	0	16	2	6	5	1	0	0	37	12	59	712	286	106
Bcin01g01490.1	7	0	0	0	0	69	10	27	29	1	0	0	82	68	153	267	288	228
Bcin01g01500.1	3	2	0	0	7	151	23	88	86	4	1	0	166	163	251	774	928	977
Bcin01g01510.1	1	0	0	0	0	8	1	3	5	0	0	0	3	2	16	15	15	15
Bcin01g01510.2	0	0	1	0	0	1	0	1	1	0	0	0	2	5	2	4	5	3
Bcin01g01520.1	23	7	4	8	7	488	60	127	109	13	0	0	297	260	728	2860	2332	1689
Bcin01g01530.1	3	2	2	2	0	74	7	22	45	4	0	1	85	68	176	299	218	200
Bcin01g01540.1	0	0	0	0	0	0	0	0	0	0	0	0	0	0	0	0	0	0
Bcin01g01540.2	0	0	0	0	0	0	0	0	0	0	0	0	0	0	0	0	0	0
Bcin01g01550.1	84	88	144	150	33	190	16	24	41	77	7	24	632	519	1386	5638	4347	5158
Bcin01g01560.1	0	0	0	0	0	0	0	0	0	0	0	0	0	0	0	0	0	0
Bcin01g01570.1	0	5	12	16	5	114	3	9	18	7	2	3	263	116	380	2004	1343	1252
Bcin01g01580.1	0	0	0	0	0	11	0	2	0	0	0	0	4	11	21	153	98	118
Bcin01g01590.1	37	68	68	114	16	252	18	58	18	4	3	3	1467	504	3953	20253	26978	27588
Bcin01g01600.1	0	0	0	0	0	4	0	3	2	2	0	0	22	17	46	64	57	39
Bcin01g01610.1	0	0	0	0	0	13	1	3	3	0	0	0	31	71	122	135	96	111
Bcin01g01620.1	0	0	0	0	0	2	0	0	0	0	0	0	13	0	6	52	46	34
Bcin01g01620.2	0	0	0	0	0	0	0	0	0	0	0	0	0	0	0	0	0	0
Bcin01g01620.3	0	0	0	0	0	0	0	0	0	0	0	0	0	0	0	4	4	0
Bcin01g01630.1	0	0	0	0	0	2	2	1	1	0	0	0	9	3	13	47	34	23
Bcin01g01630.2	0	0	0	0	0	0	0	0	0	0	0	0	0	0	3	0	0	0
Bcin01g01640.1	0	0	0	0	0	0	0	1	0	0	0	0	2	0	0	6	9	6
Bcin01g01650.1	0	0	0	0	0	0	0	0	0	0	0	0	3	0	0	3	0	2
Bcin01g01660.1	0	0	0	0	0	0	0	0	0	0	0	0	0	0	0	0	0	0
Bcin01g01670.1	0	0	0	0	0	0	0	0	0	0	0	0	2	0	0	2	0	0
Bcin01g01680.1	0	0	0	3	1	8	0	5	7	2	0	1	22	15	61	250	215	166
Bcin01g01690.1	0	0	0	0	0	0	0	0	0	0	0	0	1	1	2	14	6	4
Bcin01g01700.1	3	4	4	1	2	167	29	73	98	16	1	0	331	264	785	1554	1284	1196
Bcin01g01710.1	8	10	9	9	9	341	47	97	78	15	1	2	342	374	975	3609	2984	2620
Bcin01g01720.1	30	11	9	21	16	745	112	216	412	42	6	5	517	676	1230	1014	953	874
Bcin01g01730.1	0	0	0	0	0	19	3	4	4	1	0	0	25	23	50	106	84	94
Bcin01g01740.1	0	1	4	1	0	20	0	3	7	0	0	0	31	29	57	154	99	93
Bcin01g01750.1	0	0	0	0	0	0	0	0	0	0	0	0	0	0	0	0	0	1
Bcin01g01760.1	0	0	0	0	2	204	19	93	69	0	0	1	325	141	188	6036	5336	4247
Bcin01g01770.1	1	1	1	3	1	54	9	15	11	3	0	0	89	57	131	369	325	220
Bcin01g01780.1	3	1	1	0	0	43	8	17	20	1	0	0	26	26	41	263	336	296
Bcin01g01790.1	4	0	2	0	4	79	8	47	26	3	1	0	111	96	277	281	403	397
Bcin01g01800.1	543	110	141	52	187	8159	1043	2176	2973	210	14	25	3706	4246	8169	8868	9616	9161
Bcin01g01810.1	0	0	0	0	0	0	0	0	0	0	0	0	1	0	0	0	0	0
Bcin01g01810.2	0	0	0	0	0	0	0	0	0	0	0	0	0	0	0	0	1	0
Bcin01g01810.3	0	0	0	0	0	0	0	0	0	0	0	0	0	0	0	0	2	0
Bcin01g01810.4	0	0	0	0	0	0	0	1	3	0	0	0	1	0	0	6	8	2
Bcin01g01820.1	21	6	2	5	13	293	31	65	93	8	1	1	155	128	338	481	425	297
Bcin01g01830.1	15	12	9	6	14	632	66	130	159	22	1	8	259	255	437	1295	1074	1206
Bcin01g01840.1	7	3	0	2	2	88	7	27	24	1	0	2	34	23	68	716	773	1058
Bcin01g01850.1	5	2	3	2	6	108	14	57	68	12	0	1	70	62	144	481	490	615
Bcin01g01860.1	0	0	0	0	0	0	0	0	0	0	0	0	0	0	1	1	0	2
Bcin01g01860.2	0	0	0	0	0	0	0	0	0	0	0	0	0	0	0	0	0	0
Bcin01g01870.1	0	0	2	0	0	52	4	10	9	1	0	0	25	27	81	308	258	165
Bcin01g01880.1	0	0	0	1	0	18	0	2	7	0	0	0	7	11	32	49	34	24
Bcin01g01890.1	11	5	7	4	3	188	25	47	86	9	0	1	185	222	452	854	702	586
Bcin01g01900.1	19	13	7	2	7	528	68	111	94	11	1	4	351	376	863	1992	1700	1713
Bcin01g01910.1	0	0	0	0	0	0	0	0	0	1	0	0	5	2	11	10	5	18
Bcin01g01910.2	0	0	0	0	0	0	0	0	0	0	0	0	2	7	12	12	14	7
Bcin01g01920.1	0	1	0	1	0	11	2	0	6	1	0	0	41	61	127	325	375	318
Bcin01g01930.1	0	0	0	0	0	0	0	0	0	0	0	0	0	0	3	8	7	5
Bcin01g01940.1	0	0	0	0	0	0	0	0	0	0	0	0	0	0	6	7	4	9
Bcin01g01940.2	0	0	0	0	0	0	0	0	0	0	0	0	0	0	0	0	0	0
Bcin01g01950.1	3	2	6	1	1	69	8	23	36	1	0	1	67	77	168	229	217	205
Bcin01g01960.1	2	0	0	1	2	13	7	5	6	0	0	0	26	13	43	106	76	65
Bcin01g01970.1	7	1	0	1	1	52	5	15	11	2	0	0	18	17	74	129	132	166
Bcin01g01980.1	0	0	0	0	0	6	1	0	2	0	0	0	10	7	21	34	34	16
Bcin01g01990.1	10	4	2	3	4	87	17	38	56	3	0	0	42	57	100	308	343	347
Bcin01g02000.1	10	11	20	9	11	594	68	128	142	18	0	2	441	437	1300	2504	2336	2224
Bcin01g02010.1	0	2	0	0	0	16	0	3	1	0	0	0	80	44	43	157	37	43
Bcin01g02020.1	7	3	7	0	4	77	16	65	67	12	1	0	206	155	515	603	521	461
Bcin01g02030.1	2	4	7	0	8	73	12	50	43	8	0	2	174	140	366	460	427	354
Bcin01g02040.1	13	12	17	6	6	212	31	64	58	8	0	1	187	148	363	2045	1830	1318
Bcin01g02050.1	89	18	38	12	37	1338	248	498	532	57	4	4	1228	1105	2777	3911	4205	4040
Bcin01g02060.1	0	0	0	0	0	0	1	2	2	0	0	0	3	6	11	23	12	12
Bcin01g02060.2	0	0	0	0	0	0	0	0	0	0	0	0	0	0	0	0	0	0
Bcin01g02070.1	7	10	9	2	4	245	23	49	82	8	1	1	92	98	237	316	238	315
Bcin01g02080.1	0	0	0	0	4	0	0	0	0	0	0	0	3	3	6	11	15	9
Bcin01g02090.1	1	0	0	0	0	16	3	2	5	1	0	0	1	3	11	25	30	23
Bcin01g02090.2	0	0	0	0	0	3	1	1	0	0	0	0	2	2	2	1	5	7
Bcin01g02100.1	10	3	6	5	2	114	8	31	33	5	1	1	90	66	155	581	442	340
Bcin01g02110.1	0	1	1	2	1	54	4	9	17	0	0	0	67	45	98	257	186	200
Bcin01g02120.1	37	34	20	15	21	1518	126	231	369	38	3	6	532	579	1290	3477	3702	3861
Bcin01g02130.1	0	0	0	0	0	0	0	1	0	0	0	0	4	3	12	11	5	8
Bcin01g02130.2	0	0	0	0	0	0	0	0	0	0	0	0	0	0	0	0	0	1
Bcin01g02140.1	0	0	0	0	0	1	0	1	1	0	0	0	2	2	12	3	0	2
Bcin01g02150.1	0	0	0	0	0	1	0	0	0	0	0	0	4	0	1	2	2	3
Bcin01g02160.1	7	3	14	4	10	271	41	120	171	31	4	2	278	287	736	1313	1054	805
Bcin01g02170.1	3	3	4	3	7	79	22	55	52	10	0	1	269	313	754	792	677	543
Bcin01g02180.1	1	0	0	0	1	16	0	9	9	2	0	0	36	24	61	63	62	33
Bcin01g02190.1	1	2	7	2	0	70	1	22	24	3	0	1	78	50	140	347	372	292
Bcin01g02200.1	347	130	80	67	170	7311	800	1358	2687	126	15	19	2599	2574	5236	6268	6266	6266
Bcin01g02210.1	325	150	90	84	117	8110	736	1182	2290	128	6	17	2041	2449	4514	7427	7546	8699
Bcin01g02220.1	2	0	1	0	0	0	1	5	4	1	0	0	13	14	36	73	61	50
Bcin01g02220.2	0	0	0	0	0	0	0	0	0	0	0	0	2	0	6	3	7	10
Bcin01g02230.1	1	1	8	0	6	96	11	31	46	8	1	0	88	87	176	464	456	428
Bcin01g02240.1	2	4	15	1	2	110	10	35	64	6	0	1	176	118	327	930	703	715
Bcin01g02250.1	2	4	6	0	2	100	16	39	41	2	0	0	48	61	118	220	196	208
Bcin01g02260.1	3	3	7	9	7	197	27	46	63	7	1	0	189	173	475	961	811	706
Bcin01g02270.1	0	3	4	4	1	111	17	25	19	4	0	1	202	122	414	1762	1218	808
Bcin01g02280.1	13	5	12	8	9	430	70	133	121	4	2	5	835	550	1887	2556	1774	1623
Bcin01g02290.1	3	1	5	2	8	84	13	50	71	7	1	2	241	201	460	730	501	502
Bcin01g02300.1	49	20	24	24	24	1547	180	377	385	37	3	5	567	711	1304	3646	3610	3500
Bcin01g02310.1	22	6	14	8	22	401	83	187	228	33	3	3	622	559	1194	2252	1620	1533
Bcin01g02320.1	4	2	15	5	2	32	8	12	10	7	0	6	43	42	153	141	107	98
Bcin01g02330.1	1	0	0	1	0	40	1	7	6	0	0	0	5	11	33	62	66	46
Bcin01g02340.1	9	3	9	3	3	189	20	34	57	5	0	1	76	103	147	779	771	858
Bcin01g02350.1	3	0	0	0	1	55	3	10	18	1	0	0	19	22	50	186	219	169
Bcin01g02360.1	0	2	0	0	0	6	1	7	1	0	0	0	14	8	7	38	41	26
Bcin01g02370.1	0	0	0	0	0	2	0	1	1	0	0	0	2	1	5	13	21	13
Bcin01g02380.1	0	0	0	0	0	2	0	1	0	0	0	0	4	0	7	32	34	50
Bcin01g02390.1	0	0	0	0	0	0	0	0	0	0	0	0	0	0	0	0	0	0
Bcin01g02390.2	0	0	0	0	0	0	0	0	0	0	0	0	0	0	0	0	0	0
Bcin01g02400.1	2	2	0	3	2	26	7	19	10	5	0	2	59	61	145	252	179	190
Bcin01g02410.1	0	0	0	0	0	0	0	1	0	0	0	0	0	1	1	9	4	2
Bcin01g02410.2	0	0	0	0	0	0	0	0	0	0	0	0	0	0	0	5	1	4
Bcin01g02410.3	0	0	0	0	0	0	0	0	0	0	0	0	0	0	0	0	0	0
Bcin01g02420.1	14	7	7	5	7	305	49	121	125	12	2	2	336	397	878	663	565	495
Bcin01g02430.1	1	3	1	1	0	15	1	1	1	1	0	1	18	23	133	4	8	3
Bcin01g02440.1	0	0	0	0	1	0	0	1	4	1	0	0	3	2	7	50	60	83
Bcin01g02450.1	0	0	0	0	1	0	0	0	0	2	0	0	5	1	5	19	21	20
Bcin01g02460.1	12	8	9	6	13	68	23	31	50	16	0	5	90	72	131	982	799	518
Bcin01g02470.1	0	0	0	0	0	1	0	0	0	0	0	0	6	4	25	5	13	12
Bcin01g02480.1	0	0	0	0	0	0	0	0	0	0	0	0	0	0	0	1	3	1
Bcin01g02490.1	1	9	0	1	2	117	7	9	8	6	0	1	94	95	397	567	373	258
Bcin01g02500.1	3	4	9	0	4	82	18	14	15	2	0	0	182	179	464	614	437	331
Bcin01g02510.1	0	0	1	0	0	2	0	1	1	0	0	0	9	12	56	8	0	1
Bcin01g02510.2	0	0	0	0	0	2	1	0	0	0	0	0	2	0	1	6	9	9
Bcin01g02520.1	0	0	0	0	0	0	0	0	1	0	0	0	0	0	0	0	1	5
Bcin01g02530.1	0	0	0	0	0	0	0	0	0	0	0	0	0	0	0	9	0	2
Bcin01g02540.1	0	0	0	0	0	0	0	0	0	0	0	0	5	2	0	1	1	1
Bcin01g02540.2	0	0	0	0	0	0	0	0	0	0	0	0	0	0	0	0	2	1
Bcin01g02540.3	0	0	0	0	0	0	0	0	0	0	0	0	0	0	0	0	0	0
Bcin01g02550.1	0	0	0	2	0	5	4	4	1	0	0	0	11	14	111	109	114	141
Bcin01g02560.1	0	0	0	0	0	0	0	1	0	0	0	0	0	0	0	3	0	0
Bcin01g02560.2	0	0	0	0	0	4	0	15	8	2	0	0	48	22	71	55	47	26
Bcin01g02565.1	2	1	0	0	0	50	5	31	22	2	0	0	40	36	95	228	187	169
Bcin01g02570.1	0	0	2	3	0	49	11	17	25	4	0	0	90	45	133	504	393	370
Bcin01g02580.1	1	1	3	0	4	49	8	19	6	2	0	0	79	62	205	225	189	150
Bcin01g02580.2	0	0	0	0	0	0	0	0	0	0	0	0	0	1	6	1	2	3
Bcin01g02590.1	0	0	0	0	0	3	1	0	3	0	0	0	2	6	24	10	6	7
Bcin01g02600.1	5	10	5	1	1	180	19	50	37	3	0	0	124	162	287	609	880	885
Bcin01g02600.2	0	2	1	4	0	93	9	15	10	0	1	0	49	78	116	2042	2598	2826
Bcin01g02610.1	13	5	9	0	5	202	30	71	131	10	0	0	204	153	412	691	534	456
Bcin01g02620.1	5	1	3	1	2	58	8	11	9	3	0	0	58	41	135	266	212	135
Bcin01g02620.2	0	0	0	0	0	14	4	2	5	0	0	0	6	8	12	45	43	39
Bcin01g02630.1	0	0	0	0	0	7	0	4	4	0	0	0	11	9	16	36	27	28
Bcin01g02630.2	0	0	0	0	0	0	0	0	0	0	0	0	1	0	0	1	0	1
Bcin01g02640.1	11	2	6	0	2	104	15	52	48	12	0	1	120	94	263	273	243	174
Bcin01g02650.1	6	1	1	4	6	58	21	31	26	2	0	0	72	94	153	362	352	326
Bcin01g02660.1	8	3	7	4	13	267	49	124	178	24	3	2	554	455	1075	2542	2205	2283
Bcin01g02670.1	24	11	13	4	19	627	99	218	289	17	2	3	492	498	1066	1347	1093	1007
Bcin01g02680.1	83	20	34	13	32	1218	165	387	608	51	6	7	806	841	1686	1645	1605	1598
Bcin01g02690.1	0	0	4	0	1	61	14	9	15	4	0	0	84	104	231	619	495	422
Bcin01g02700.1	0	0	0	0	0	0	0	1	0	0	0	0	2	0	2	8	6	6
Bcin01g02700.2	0	0	0	0	0	0	0	0	0	0	0	0	0	0	0	0	0	0
Bcin01g02710.1	0	0	0	0	0	2	0	2	1	0	0	0	7	0	5	28	17	24
Bcin01g02720.1	0	0	0	0	0	33	2	6	3	0	0	0	23	25	79	134	216	289
Bcin01g02730.1	1	5	0	1	0	72	18	32	26	11	1	1	125	116	324	387	656	1007
Bcin01g02740.1	3	1	1	4	3	70	10	22	33	4	0	1	66	70	190	288	195	120
Bcin01g02750.1	0	1	6	4	2	34	5	13	16	3	0	0	50	52	138	286	252	155
Bcin01g02760.1	4	0	0	0	0	3	0	1	2	0	0	0	1	5	4	5	24	8
Bcin01g02770.1	1	3	4	2	3	78	7	42	58	11	2	1	103	57	206	698	676	881
Bcin01g02780.1	6	3	4	0	2	301	43	122	144	15	0	1	253	251	622	826	657	626
Bcin01g02790.1	3	4	10	1	3	137	25	69	21	15	3	1	140	411	701	565	503	650
Bcin01g02800.1	1	1	5	0	9	73	15	38	47	15	1	3	166	183	443	785	715	1038
Bcin01g02810.1	1	0	0	3	1	67	11	6	12	1	0	0	47	42	110	342	224	176
Bcin01g02820.1	0	2	0	0	0	4	0	1	1	0	0	0	8	7	18	117	85	67
Bcin01g02830.1	1	0	2	2	2	55	14	38	44	5	1	0	145	117	271	826	923	1060
Bcin01g02840.1	3	1	5	2	2	62	10	17	38	2	1	4	86	161	390	155	143	128
Bcin01g02850.1	0	0	0	0	0	0	0	0	0	0	0	0	0	0	0	0	0	0
Bcin01g02850.2	0	0	0	0	0	0	0	0	0	0	0	0	0	0	0	0	0	2
Bcin01g02860.1	0	0	0	0	0	0	0	0	0	0	0	0	4	1	4	17	25	37
Bcin01g02870.1	0	0	0	0	0	0	0	0	0	0	0	1	0	1	1	0	0	1
Bcin01g02870.2	0	0	0	0	0	0	0	0	0	0	0	0	0	0	1	0	0	0
Bcin01g02880.1	3	12	5	9	0	190	19	19	40	7	1	1	798	938	3182	983	511	369
Bcin01g02890.1	0	0	0	0	0	24	3	4	4	1	1	3	72	42	169	125	153	224
Bcin01g02900.1	0	2	0	1	0	61	8	8	13	1	0	1	77	57	209	495	398	356
Bcin01g02910.1	0	0	0	0	0	0	0	0	0	1	0	0	0	6	2	0	0	0
Bcin01g02910.2	0	0	0	0	0	0	0	0	0	0	0	0	0	0	0	0	0	0
Bcin01g02920.1	1	7	7	3	0	37	5	8	2	0	0	0	17	73	182	146	74	99
Bcin01g02930.1	4	2	1	2	0	124	23	43	51	0	1	0	84	110	242	551	579	698
Bcin01g02940.1	0	15	13	0	0	68	14	9	5	8	0	0	25	231	424	840	683	984
Bcin01g02950.1	0	2	1	0	0	99	7	16	21	3	2	0	69	97	175	122	113	100
Bcin01g02960.1	9	7	1	1	3	108	15	35	34	3	0	0	142	112	286	727	576	529
Bcin01g02970.1	0	0	0	1	0	34	8	10	6	2	0	1	94	66	103	222	158	100
Bcin01g02980.1	0	1	0	3	1	72	12	23	43	3	0	2	68	101	186	332	313	233
Bcin01g02990.1	9	4	1	2	1	168	26	16	27	4	0	0	40	66	101	854	710	607
Bcin01g03000.1	162	49	77	41	66	3339	483	881	1026	99	9	14	2100	2281	5121	6133	5560	4611
Bcin01g03010.1	0	3	1	3	0	110	14	36	38	4	0	2	113	112	574	272	167	186
Bcin01g03020.1	0	0	0	0	0	0	0	0	0	0	0	0	0	0	0	1	0	4
Bcin01g03020.2	0	0	0	0	0	0	0	0	0	0	0	0	0	0	0	0	0	0
Bcin01g03030.1	3	4	1	0	3	44	9	22	26	1	0	0	64	31	126	369	240	250
Bcin01g03040.1	0	0	0	0	0	2	0	0	0	0	0	0	1	1	2	1	1	9
Bcin01g03050.1	1	6	0	0	3	59	7	24	44	7	0	0	79	180	332	506	418	489
Bcin01g03060.1	15	8	5	4	6	281	41	75	80	9	3	3	222	193	441	1975	2140	2531
Bcin01g03070.1	0	0	1	0	2	55	5	9	9	0	0	0	18	6	53	151	113	95
Bcin01g03080.1	0	0	0	0	0	1	0	0	0	0	0	0	4	0	3	12	9	5
Bcin01g03090.1	0	0	0	0	0	0	0	0	0	0	0	0	0	0	0	0	1	0
Bcin01g03100.1	0	0	0	0	0	0	0	0	0	0	0	0	0	0	0	4	1	1
Bcin01g03110.1	13	6	3	0	5	140	26	68	77	7	1	2	197	149	359	2021	1404	1123
Bcin01g03110.2	0	0	0	0	1	0	0	2	2	0	0	0	16	8	12	63	38	22
Bcin01g03120.1	3	0	2	2	1	10	1	1	0	1	0	0	28	14	102	66	23	30
Bcin01g03130.1	5	0	0	5	1	118	16	23	58	2	0	0	56	48	112	438	358	409
Bcin01g03140.1	2	0	0	0	0	18	2	9	17	2	1	0	28	21	59	108	116	86
Bcin01g03150.1	0	0	0	0	0	2	0	0	0	0	0	0	2	2	7	6	2	5
Bcin01g03150.2	0	0	0	0	0	1	0	2	0	0	0	0	1	0	4	3	13	2
Bcin01g03150.3	0	0	0	0	0	0	0	0	0	0	0	0	0	0	0	0	0	0
Bcin01g03160.1	8	8	5	8	6	105	16	38	44	9	1	1	130	215	451	1031	741	657
Bcin01g03170.1	1	2	4	0	7	68	12	26	47	3	0	1	143	112	384	367	271	205
Bcin01g03180.1	2	0	5	1	0	5	1	5	2	1	0	0	33	20	92	148	71	52
Bcin01g03190.1	89	295	432	435	34	1138	116	185	52	5	8	5	3780	553	4461	34668	45292	40333
Bcin01g03200.1	79	73	55	71	37	3546	253	492	371	36	4	8	3110	2078	6015	11231	7816	7897
Bcin01g03210.1	0	0	0	0	2	2	1	3	5	0	0	0	8	6	19	36	25	32
Bcin01g03210.2	0	0	0	0	0	0	0	0	0	0	0	0	3	0	2	4	6	4
Bcin01g03220.1	3	8	13	3	10	150	29	46	113	6	0	1	81	67	115	194	187	295
Bcin01g03230.1	3	2	2	2	3	133	15	50	58	5	1	2	326	203	637	1074	778	512
Bcin01g03240.1	1	4	3	3	0	8	1	0	2	0	0	0	18	11	13	1582	882	468
Bcin01g03250.1	3	1	1	2	1	43	9	11	15	1	0	2	61	58	145	182	177	152
Bcin01g03260.1	4	0	0	0	2	101	23	33	72	12	0	1	179	107	353	425	315	259
Bcin01g03270.1	0	0	0	0	1	715	76	256	226	7	1	0	668	777	910	3052	4630	3489
Bcin01g03280.1	0	0	0	0	0	0	0	0	1	0	0	0	2	2	5	21	33	23
Bcin01g03290.1	2	0	1	0	0	2	0	0	0	0	0	0	10	5	14	154	73	65
Bcin01g03300.1	0	0	0	0	0	2	2	0	0	0	0	0	4	9	8	37	30	29
Bcin01g03310.1	0	0	0	0	0	2	0	0	0	0	0	0	1	0	8	6	4	3
Bcin01g03320.1	0	0	0	0	0	3	0	1	0	0	0	0	5	0	4	37	26	18
Bcin01g03330.1	0	0	0	0	0	0	0	0	0	0	0	0	0	0	0	1	3	4
Bcin01g03340.1	0	0	0	0	0	0	0	0	0	0	0	0	0	0	2	2	0	2
Bcin01g03350.1	0	0	0	0	0	2	0	0	0	0	0	0	2	4	12	5	4	6
Bcin01g03360.1	0	0	0	0	0	3	0	0	2	0	0	0	56	24	196	34	48	27
Bcin01g03370.1	0	0	0	0	0	17	1	4	1	0	0	0	48	49	63	89	124	81
Bcin01g03380.1	0	0	0	0	0	0	0	0	0	0	0	0	0	1	2	0	0	0
Bcin01g03390.1	0	0	0	0	0	0	0	0	0	0	0	0	2	0	1	0	3	1
Bcin01g03390.2	0	0	0	0	0	0	0	0	0	0	0	0	2	3	7	3	3	0
Bcin01g03400.1	0	0	0	0	1	22	2	6	5	0	0	0	34	61	125	363	112	64
Bcin01g03410.1	1	3	0	0	0	22	1	5	5	1	0	0	14	17	49	151	157	92
Bcin01g03410.2	0	0	0	0	0	0	0	0	0	0	0	0	0	0	0	0	0	0
Bcin01g03410.3	0	0	0	0	0	1	0	2	0	2	0	0	3	7	14	17	19	32
Bcin01g03410.4	0	0	0	0	0	0	0	0	0	0	0	0	0	0	0	2	2	1
Bcin01g03420.1	5	0	2	1	0	40	12	20	19	2	1	0	108	85	158	390	429	518
Bcin01g03430.1	1	0	2	0	0	7	4	6	0	0	0	0	29	13	35	53	32	32
Bcin01g03440.1	8	8	7	8	28	397	64	120	238	15	1	2	517	379	1186	890	774	698
Bcin01g03450.1	0	0	0	0	0	0	0	0	0	0	0	0	0	0	0	2	1	6
Bcin01g03460.1	0	0	1	1	4	99	7	43	63	7	0	0	129	81	193	970	794	851
Bcin01g03470.1	0	0	0	0	0	0	0	0	0	0	0	0	0	0	0	0	0	0
Bcin01g03470.2	0	0	0	0	0	0	0	0	0	0	0	0	0	0	0	0	0	0
Bcin01g03470.3	0	0	0	0	0	0	0	0	0	0	0	0	0	0	0	0	0	0
Bcin01g03470.4	0	0	0	0	0	0	0	0	0	0	0	0	0	0	0	0	0	0
Bcin01g03480.1	2	5	4	2	10	99	32	91	145	23	2	2	319	277	614	2118	1901	1842
Bcin01g03490.1	4	0	0	0	2	88	23	38	60	15	1	1	142	151	303	923	616	984
Bcin01g03500.1	2	2	8	3	15	169	18	76	145	20	3	2	464	545	969	2181	1629	2400
Bcin01g03510.1	0	0	0	0	0	0	0	0	0	0	0	0	32	4	10	70	14	5
Bcin01g03520.1	0	0	0	0	0	1	0	0	0	0	0	0	29	4	14	140	17	17
Bcin01g03530.1	0	0	0	0	0	0	0	1	0	0	0	0	2	1	7	13	4	1
Bcin01g03530.2	0	0	0	0	0	0	0	0	0	0	0	0	0	0	0	0	1	0
Bcin01g03540.1	0	0	0	0	0	8	3	2	1	0	1	0	672	153	734	1732	495	291
Bcin01g03550.1	0	0	0	0	0	0	0	0	0	0	0	0	2	0	0	1	2	1
Bcin01g03560.1	0	0	0	0	0	0	0	0	0	0	0	0	0	0	0	0	0	1
Bcin01g03570.1	0	0	0	0	0	0	0	0	0	0	0	0	0	0	0	0	0	0
Bcin01g03570.2	0	0	0	0	0	0	0	0	0	0	0	0	1	0	0	0	0	0
Bcin01g03580.1	0	0	8	3	2	47	4	16	18	10	4	1	127	72	384	648	589	724
Bcin01g03590.1	0	0	0	0	0	0	0	0	0	0	0	0	0	0	0	0	0	0
Bcin01g03590.2	0	0	0	0	0	0	1	1	0	0	0	0	2	3	10	5	6	10
Bcin01g03590.3	0	0	0	0	0	2	1	0	0	0	0	0	3	0	3	4	8	4
Bcin01g03600.1	0	0	0	0	0	0	0	1	1	0	0	0	1	0	3	6	2	3
Bcin01g03600.2	0	0	0	0	0	1	0	0	0	0	0	0	6	3	9	32	18	18
Bcin01g03610.1	8	0	1	0	3	54	5	22	24	3	0	2	73	69	167	259	223	213
Bcin01g03620.1	0	0	0	0	0	12	0	4	0	0	0	0	14	7	26	13	60	26
Bcin01g03630.1	0	1	1	2	0	59	3	17	13	0	0	0	44	41	79	1043	865	1042
Bcin01g03640.1	41	19	21	14	30	1257	282	757	723	73	4	10	2056	1686	3758	4521	4026	3529
Bcin01g03650.1	0	0	0	0	4	29	3	13	5	2	0	0	78	44	181	426	298	266
Bcin01g03660.1	6	0	9	2	2	51	13	48	51	5	0	1	124	58	233	513	451	473
Bcin01g03670.1	0	0	0	0	0	15	1	7	2	0	0	1	5	11	24	75	72	59
Bcin01g03680.1	0	1	0	0	1	30	2	4	4	1	0	0	28	19	39	342	365	246
Bcin01g03690.1	2	0	0	0	1	50	5	26	18	3	0	0	33	27	60	43	49	50
Bcin01g03700.1	0	0	0	0	0	0	0	0	0	0	0	0	0	0	0	0	0	1
Bcin01g03700.2	0	0	0	0	0	0	0	0	0	0	0	0	0	0	0	0	0	0
Bcin01g03710.1	7	3	0	5	1	90	23	35	59	10	1	0	76	110	137	963	873	665
Bcin01g03720.1	1	0	0	0	2	26	3	3	6	0	1	1	9	8	32	129	90	79
Bcin01g03730.1	9	1	1	1	1	51	15	27	25	17	0	2	82	44	177	634	388	293
Bcin01g03740.1	2	2	3	0	2	55	9	28	34	17	1	0	84	80	213	734	549	524
Bcin01g03750.1	2	5	0	7	4	56	7	14	26	4	2	2	124	75	229	680	528	408
Bcin01g03760.1	0	0	0	1	0	10	0	2	1	0	0	0	63	46	51	254	131	87
Bcin01g03770.1	0	0	0	0	0	100	2	3	2	0	0	0	12	3	15	26	18	13
Bcin01g03780.1	3	1	0	5	7	92	12	71	65	13	1	2	167	106	413	811	666	724
Bcin01g03790.1	0	0	0	0	0	0	0	2	1	2	0	0	10	5	17	64	41	35
Bcin01g03790.2	0	0	0	0	0	3	0	0	0	0	0	0	0	1	3	1	1	0
Bcin01g03800.1	0	0	0	0	0	0	0	0	0	0	0	0	0	0	0	1	0	0
Bcin01g03800.2	0	0	0	0	0	0	0	0	0	0	0	0	0	0	0	0	0	0
Bcin01g03810.1	0	0	0	0	0	0	0	0	1	0	0	0	1	0	0	5	3	0
Bcin01g03810.2	0	0	0	0	0	0	0	0	0	0	0	0	1	0	0	13	10	7
Bcin01g03820.1	54	8	30	31	33	642	244	520	729	211	8	15	874	1041	1359	1203	1574	1167
Bcin01g03830.1	28	8	10	5	15	467	70	96	154	18	0	0	186	199	402	714	612	718
Bcin01g03840.1	0	0	12	3	5	53	18	26	27	7	0	0	163	106	276	470	404	345
Bcin01g03850.1	0	0	0	0	0	5	1	3	0	0	0	0	6	11	20	34	33	19
Bcin01g03860.1	2	1	13	2	1	141	18	27	31	4	0	0	75	48	110	809	635	573
Bcin01g03890.1	2	7	2	5	1	90	12	17	16	3	1	0	60	250	453	377	285	205
Bcin01g03900.1	0	0	0	0	0	135	10	10	0	8	1	0	100	91	107	690	231	166
Bcin01g03910.1	0	0	0	0	0	0	0	0	0	0	0	0	5	7	5	20	2	7
Bcin01g03910.2	0	0	0	0	0	22	1	2	0	0	0	0	17	13	13	133	29	12
Bcin01g03920.1	0	0	0	0	0	0	0	0	0	0	0	0	0	1	0	0	0	0
Bcin01g03920.2	0	0	0	0	0	0	0	0	0	0	0	0	1	0	0	0	0	0
Bcin01g03930.1	0	2	10	2	0	24	5	3	14	1	1	0	17	11	37	69	66	60
Bcin01g03940.1	0	0	0	0	0	0	0	0	1	0	0	0	2	0	1	0	1	0
Bcin01g03940.2	0	1	1	0	0	0	0	0	0	0	0	0	0	0	2	4	1	1
Bcin01g03950.1	0	0	0	2	1	88	4	28	24	2	1	0	146	88	338	650	797	1169
Bcin01g03960.1	0	0	0	0	0	1	0	0	0	0	0	0	3	1	1	2	6	15
Bcin01g03970.1	0	0	0	0	0	19	0	4	0	0	0	0	0	2	3	1	5	4
Bcin01g03980.1	0	0	0	0	0	0	0	0	0	0	0	0	0	2	1	1	0	1
Bcin01g03990.1	0	0	0	0	0	0	0	0	0	0	0	0	0	0	0	0	6	2
Bcin01g04000.1	0	0	0	0	0	0	0	0	0	0	0	0	0	0	0	0	0	0
Bcin01g04000.2	0	0	0	0	0	0	0	0	0	0	0	0	0	0	0	0	0	0
Bcin01g04010.1	1	1	2	2	1	65	12	18	26	4	0	1	30	52	93	263	208	187
Bcin01g04020.1	0	0	1	1	4	95	7	8	23	2	0	1	68	44	148	317	284	230
Bcin01g04030.1	3	1	5	2	0	55	7	17	13	3	0	0	56	37	114	328	389	338
Bcin01g04040.1	2	0	0	0	6	55	13	33	45	2	0	2	71	55	183	155	166	119
Bcin01g04050.1	2	2	0	0	0	57	1	5	10	0	0	0	12	12	45	694	521	364
Bcin01g04060.1	0	0	0	0	0	1	1	0	0	0	0	0	1	0	0	1	0	0
Bcin01g04060.2	0	0	0	0	0	0	1	0	0	0	0	0	0	0	0	0	0	0
Bcin01g04070.1	0	2	2	1	5	34	6	15	24	5	1	1	90	62	195	308	243	201
Bcin01g04080.1	0	0	0	0	0	0	0	0	3	0	0	0	3	7	6	12	15	16
Bcin01g04080.2	0	0	0	0	0	0	0	0	0	0	0	0	1	0	2	1	2	1
Bcin01g04090.1	10	1	2	0	7	171	26	58	67	4	0	1	87	76	188	652	561	791
Bcin01g04100.1	3	1	3	4	6	75	25	33	56	10	0	0	76	67	215	567	528	600
Bcin01g04110.1	0	0	0	0	0	0	0	0	0	0	0	0	0	0	0	2	0	4
Bcin01g04120.1	0	0	0	0	0	3	1	1	6	1	0	0	2	9	18	29	15	10
Bcin01g04130.1	4	2	2	5	4	131	29	61	72	9	0	0	247	225	613	368	235	156
Bcin01g04140.1	0	0	0	0	0	0	1	0	0	0	0	0	0	0	2	5	9	4
Bcin01g04150.1	0	0	0	0	0	0	0	0	0	0	0	0	0	0	0	0	0	0
Bcin01g04150.2	0	0	0	0	0	0	0	0	0	0	0	0	0	0	0	0	0	0
Bcin01g04150.3	0	0	0	0	0	0	0	0	0	0	0	0	0	0	0	0	0	0
Bcin01g04150.4	0	0	0	0	0	0	0	0	0	0	0	0	0	0	0	0	0	0
Bcin01g04160.1	1	1	0	0	2	38	6	23	20	3	0	0	68	46	136	182	131	100
Bcin01g04170.1	1	1	5	1	1	38	7	23	19	2	0	2	40	37	68	265	289	268
Bcin01g04180.1	0	0	1	0	0	6	0	7	0	0	0	1	14	12	35	55	53	51
Bcin01g04190.1	0	0	0	0	0	0	0	0	0	0	0	0	0	0	0	0	0	0
Bcin01g04200.1	0	0	0	0	0	0	0	0	0	0	0	0	0	0	0	0	1	0
Bcin01g04210.1	0	1	0	0	0	0	0	0	0	0	0	0	3	0	2	7	0	5
Bcin01g04220.1	0	0	0	0	0	0	0	0	0	0	0	0	0	0	0	0	1	0
Bcin01g04220.2	0	0	0	0	0	0	0	0	0	0	0	0	0	0	0	0	0	0
Bcin01g04230.1	24	6	16	10	16	174	22	56	34	18	3	2	218	151	406	1177	1103	878
Bcin01g04240.1	0	0	0	0	0	7	0	1	1	1	0	0	5	24	29	55	36	37
Bcin01g04240.2	0	0	0	0	0	0	0	0	0	0	0	0	0	1	2	0	0	4
Bcin01g04250.1	0	0	0	0	0	0	1	3	0	1	0	0	2	19	12	8	6	8
Bcin01g04260.1	5	3	12	8	10	179	42	60	74	7	1	1	174	142	435	901	723	502
Bcin01g04270.1	0	3	4	4	5	108	20	43	80	8	2	4	347	221	578	463	444	363
Bcin01g04280.1	0	0	0	0	0	1	0	0	0	0	0	0	2	0	11	6	12	2
Bcin01g04280.2	0	0	0	0	0	0	0	0	0	0	0	0	5	3	9	6	7	1
Bcin01g04290.1	1	0	0	0	0	1	1	0	1	1	0	0	1	1	17	8	6	8
Bcin01g04300.1	3	2	0	2	4	57	5	19	21	2	0	2	35	41	94	224	177	194
Bcin01g04310.1	3	1	5	4	1	47	5	28	15	1	0	1	85	96	448	548	296	285
Bcin01g04320.1	0	0	0	0	0	2	0	0	1	0	0	0	0	2	4	16	12	13
Bcin01g04330.1	0	0	0	0	0	0	0	0	0	0	0	0	0	0	1	0	0	0
Bcin01g04330.2	0	0	0	0	0	0	0	0	0	0	0	0	0	0	0	0	0	0
Bcin01g04340.1	65	19	39	15	22	460	93	180	233	45	1	4	377	648	1351	942	759	816
Bcin01g04350.1	12	9	14	2	6	251	25	46	77	2	1	1	151	113	326	795	698	616
Bcin01g04360.1	0	0	5	4	3	78	14	32	54	2	0	1	127	112	264	487	450	432
Bcin01g04370.1	2	0	2	0	3	126	23	54	54	11	0	0	156	159	540	1002	891	833
Bcin01g04380.1	4	2	13	5	3	73	18	33	36	21	0	1	223	238	724	1085	781	1129
Bcin01g04390.1	0	0	0	0	0	2	0	0	0	0	0	0	3	2	5	11	14	8
Bcin01g04390.2	0	0	0	0	0	0	0	0	0	0	0	0	0	0	0	0	0	0
Bcin01g04390.3	0	0	0	0	0	0	0	0	0	0	0	0	0	0	0	1	0	0
Bcin01g04390.4	0	0	0	0	0	0	0	0	0	0	0	0	0	0	0	0	0	0
Bcin01g04390.5	0	0	0	0	0	0	0	0	0	0	0	0	0	0	1	0	0	1
Bcin01g04400.1	0	0	0	0	0	0	0	0	0	0	0	0	0	0	3	6	1	6
Bcin01g04410.1	3	1	0	0	0	12	2	2	3	0	0	0	2	1	8	71	71	73
Bcin01g04420.1	0	0	0	0	0	71	4	11	3	2	0	0	10	6	35	8	4	4
Bcin01g04430.1	0	0	0	0	0	10	0	0	1	0	0	0	0	0	3	2	0	0
Bcin01g04440.1	0	0	0	0	0	5	0	2	0	1	0	0	1	2	3	28	9	6
Bcin01g04440.2	0	0	0	0	0	0	0	0	0	0	0	0	0	0	0	0	0	0
Bcin01g04450.1	0	0	0	0	0	0	0	0	0	0	0	0	0	0	0	0	0	0
Bcin01g04450.2	0	0	0	0	0	0	0	0	0	0	0	0	0	0	0	0	2	0
Bcin01g04460.1	2	0	0	2	1	27	5	12	20	2	0	0	52	39	106	339	280	312
Bcin01g04470.1	0	0	3	0	0	30	7	10	15	1	0	0	39	37	185	73	89	59
Bcin01g04480.1	1	0	10	0	2	39	8	12	18	7	0	0	68	236	442	633	632	1797
Bcin01g04490.1	0	0	0	0	0	0	0	0	0	0	0	0	1	2	1	4	0	2
Bcin01g04490.2	0	0	0	0	0	0	0	0	0	0	0	0	0	0	0	0	0	0
Bcin01g04500.1	0	2	0	1	0	0	0	1	0	0	0	0	2	0	9	1	2	0
Bcin01g04510.1	0	0	2	0	0	8	1	3	3	0	1	0	1	4	6	17	7	15
Bcin01g04520.1	0	0	0	0	0	0	0	0	2	0	0	0	0	0	0	0	0	3
Bcin01g04530.1	0	0	0	0	0	4	0	2	0	0	0	0	23	24	70	318	298	348
Bcin01g04540.1	2	6	1	3	0	3	0	2	1	0	0	0	6	46	53	767	521	957
Bcin01g04550.1	0	0	0	0	0	0	0	0	0	0	0	0	0	0	0	0	1	1
Bcin01g04550.2	0	0	0	0	0	0	0	0	0	0	0	0	0	0	0	0	1	0
Bcin01g04560.1	0	0	0	1	0	3	4	12	4	1	0	0	52	125	248	222	188	170
Bcin01g04570.1	0	1	0	3	0	8	1	8	10	1	0	0	57	154	230	191	155	117
Bcin01g04580.1	3	2	0	0	0	51	3	10	31	4	0	0	26	38	62	35	44	66
Bcin01g04580.2	0	0	0	0	0	2	1	4	2	1	0	0	5	4	4	1	4	2
Bcin01g04590.1	0	0	0	0	0	0	0	0	0	0	0	0	0	0	0	0	0	0
Bcin01g04590.2	0	0	0	0	0	0	0	0	0	0	0	0	0	0	0	0	0	0
Bcin01g04590.3	0	0	0	0	0	0	0	0	0	0	0	0	0	0	1	3	0	1
Bcin01g04600.1	13	12	18	24	0	133	12	22	17	3	3	1	239	146	663	914	597	434
Bcin01g04610.1	0	0	0	0	0	0	0	0	0	0	0	0	0	0	0	0	0	0
Bcin01g04620.1	0	0	0	0	0	0	0	0	0	0	0	0	4	1	0	12	26	44
Bcin01g04630.1	5	1	0	0	3	116	18	24	21	1	0	1	91	89	247	590	533	469
Bcin01g04640.1	24	12	29	16	21	559	111	368	445	59	2	5	870	949	1782	3238	3652	2663
Bcin01g04650.1	0	0	0	1	0	1	0	0	0	0	0	0	1	4	4	4	9	4
Bcin01g04660.1	0	0	2	0	0	0	0	0	1	0	0	0	1	3	7	14	6	27
Bcin01g04670.1	0	6	11	0	2	30	7	15	4	1	1	0	33	370	510	279	167	351
Bcin01g04680.1	0	0	0	0	0	0	0	0	0	0	0	0	0	0	1	1	0	1
Bcin01g04690.1	0	0	0	0	0	0	0	0	0	0	0	0	0	0	0	0	0	0
Bcin01g04700.1	3	0	6	0	3	36	6	13	13	1	0	0	120	50	208	200	181	204
Bcin01g04710.1	15	1	12	7	22	430	55	131	259	15	0	1	148	139	289	1194	1236	1952
Bcin01g04720.1	4	5	3	3	1	64	14	22	25	3	0	0	120	70	253	407	365	271
Bcin01g04730.1	0	0	0	0	0	11	0	2	2	0	0	0	9	2	11	23	7	12
Bcin01g04740.1	0	0	2	1	0	12	2	1	14	1	0	0	7	25	43	65	49	73
Bcin01g04750.1	0	0	0	1	0	6	6	3	6	0	0	0	11	9	23	6	13	25
Bcin01g04760.1	0	0	0	0	0	1	1	0	3	0	0	0	3	1	7	13	13	18
Bcin01g04770.1	0	0	0	0	1	3	0	0	0	0	0	0	11	2	7	20	36	20
Bcin01g04780.1	1	0	2	2	1	51	7	14	11	0	0	0	72	41	145	297	186	94
Bcin01g04790.1	5	4	5	6	3	143	20	40	36	7	1	3	104	124	393	828	763	780
Bcin01g04800.1	4	5	3	0	2	82	26	35	36	5	0	1	161	132	345	696	546	518
Bcin01g04810.1	0	1	0	0	1	5	1	2	6	1	0	0	24	19	47	91	76	66
Bcin01g04820.1	0	0	0	0	0	18	2	4	7	0	0	1	21	5	45	43	27	36
Bcin01g04830.1	0	0	0	0	0	0	0	0	0	0	0	0	0	0	0	0	1	2
Bcin01g04830.2	0	0	0	0	0	0	0	0	0	0	0	0	0	0	0	0	0	0
Bcin01g04830.3	0	0	0	0	0	0	0	0	0	0	0	0	0	0	0	0	0	0
Bcin01g04840.1	0	0	0	0	0	1	0	0	2	0	0	0	1	1	5	12	28	33
Bcin01g04850.1	0	0	0	0	0	0	0	0	0	0	0	0	3	6	9	34	41	17
Bcin01g04860.1	98	114	103	92	40	22	6	6	5	89	11	24	137	92	20	8	17	38
Bcin01g04870.1	0	0	0	0	0	0	0	0	0	0	0	0	0	3	287	0	10	11
Bcin01g04880.1	0	0	0	0	0	39	3	1	2	0	0	0	163	21	42	1160	1064	1247
Bcin01g04890.1	0	0	0	0	0	91	3	12	3	2	0	0	313	89	118	1767	1966	2113
Bcin01g04900.1	1	0	0	0	0	130	4	1	2	1	1	0	601	178	228	6246	5751	6445
Bcin01g04910.1	0	0	0	0	0	2	0	0	0	0	0	0	98	16	21	1293	1274	1300
Bcin01g04920.1	0	0	0	0	0	3	1	1	0	0	0	0	43	6	18	119	149	208
Bcin01g04930.1	0	0	0	0	18	2898	270	661	491	31	2	1	1453	1734	1835	50015	56825	44002
Bcin01g04940.1	0	0	0	0	0	41	3	16	10	1	0	3	71	51	106	431	517	371
Bcin01g04950.1	6	0	5	0	6	100	17	37	44	9	0	2	80	62	154	233	195	207
Bcin01g04960.1	3	4	0	0	0	25	7	11	11	3	0	2	64	40	88	173	184	161
Bcin01g04970.1	0	0	0	0	0	0	0	0	0	0	0	0	14	0	4	61	29	18
Bcin01g04980.1	65	31	49	14	19	1039	99	210	271	32	0	6	589	631	1332	3610	2975	2177
Bcin01g04990.1	1	0	0	0	0	2	0	0	1	0	0	0	1	0	1	6	18	9
Bcin01g05000.1	0	0	0	0	0	0	0	0	0	0	0	0	1	0	1	0	0	3
Bcin01g05010.1	2	2	1	7	0	31	6	18	10	0	0	1	60	35	152	322	224	202
Bcin01g05020.1	8	20	28	20	7	62	4	13	12	5	0	1	97	55	97	1986	1048	825
Bcin01g05030.1	0	0	0	0	0	0	0	0	0	0	0	0	0	0	0	0	0	0
Bcin01g05030.2	0	0	0	0	0	0	0	0	0	0	0	0	0	0	0	2	0	0
Bcin01g05040.1	2	0	0	5	0	52	3	10	9	0	0	0	47	36	124	151	210	261
Bcin01g05050.1	0	0	0	0	0	0	0	0	0	0	0	0	0	0	0	0	0	0
Bcin01g05050.2	0	0	0	0	0	0	0	0	0	0	0	0	0	0	0	0	0	0
Bcin01g05060.1	0	0	0	0	0	0	0	0	0	0	0	0	0	3	3	0	0	1
Bcin01g05060.2	1	0	0	2	1	2	1	5	13	2	0	1	33	37	71	68	64	64
Bcin01g05070.1	4	1	0	3	2	72	13	17	15	1	0	0	26	47	60	353	426	406
Bcin01g05080.1	0	0	0	0	0	0	1	0	0	0	0	0	3	2	7	4	4	1
Bcin01g05090.1	0	0	0	0	0	0	1	0	0	0	0	0	7	2	21	5	5	3
Bcin01g05100.1	0	0	0	0	0	2	2	2	0	0	0	0	5	2	16	68	61	79
Bcin01g05110.1	8	0	5	4	1	45	12	26	31	4	0	0	174	114	431	696	496	416
Bcin01g05120.1	70	22	41	22	56	1740	223	679	1120	77	7	12	2799	2017	4237	12222	14409	15830
Bcin01g05130.1	15	11	11	6	8	396	40	78	118	10	1	0	155	171	382	1444	1408	1301
Bcin01g05140.1	2	0	2	1	3	83	8	14	49	2	0	1	54	36	181	264	233	213
Bcin01g05140.2	0	0	0	0	0	0	0	0	0	0	0	0	1	0	4	2	1	1
Bcin01g05150.1	2	0	0	0	1	29	2	9	7	0	0	0	24	35	56	89	99	82
Bcin01g05160.1	17	5	20	28	16	501	82	287	275	70	3	8	828	778	2060	5589	6322	6418
Bcin01g05170.1	0	0	0	5	1	50	7	16	8	0	2	0	27	44	181	519	536	513
Bcin01g05180.1	0	0	0	0	0	7	4	0	5	3	0	0	9	4	9	245	192	191
Bcin01g05190.1	0	0	0	0	0	3	1	4	4	2	0	0	17	37	127	517	958	1068
Bcin01g05200.1	1	0	2	0	0	38	3	19	10	0	0	0	31	14	69	111	79	51
Bcin01g05210.1	4	4	4	0	0	164	9	41	29	3	0	1	105	103	226	316	223	181
Bcin01g05220.1	4	4	2	5	3	215	22	50	44	5	0	0	117	121	277	794	537	492
Bcin01g05230.1	2	6	8	3	4	306	41	43	68	5	0	5	157	141	315	1419	1909	1768
Bcin01g05240.1	2	2	3	0	2	99	19	18	26	1	0	0	33	57	102	429	427	369
Bcin01g05250.1	15	4	9	5	2	207	17	32	11	4	0	0	94	94	245	803	926	735
Bcin01g05260.1	0	0	0	0	0	0	0	0	0	0	0	0	0	0	0	0	0	0
Bcin01g05260.2	0	0	0	0	0	0	0	0	0	0	0	0	0	0	0	0	0	0
Bcin01g05260.3	0	0	0	0	0	0	0	0	0	0	0	0	0	0	0	0	0	0
Bcin01g05260.4	0	0	0	0	0	0	0	0	0	0	0	0	0	0	0	0	0	0
Bcin01g05270.1	7	0	0	0	6	71	6	34	32	6	0	0	96	74	145	376	336	393
Bcin01g05280.1	0	0	1	2	1	3	2	1	0	2	0	1	16	24	115	53	31	17
Bcin01g05290.1	0	0	0	0	0	0	0	0	0	0	0	0	0	0	0	0	0	0
Bcin01g05290.2	0	0	0	0	0	0	0	0	0	0	0	0	0	0	0	0	0	0
Bcin01g05290.3	0	0	0	0	0	0	0	0	0	0	0	0	0	0	0	0	0	0
Bcin01g05290.4	0	0	0	0	0	0	0	0	0	0	0	0	0	0	0	0	0	0
Bcin01g05300.1	2	2	2	2	0	10	1	2	0	0	0	0	24	7	43	245	181	164
Bcin01g05310.1	0	2	5	0	5	53	6	19	22	3	1	0	36	38	63	179	113	100
Bcin01g05310.2	0	0	0	0	0	0	0	0	0	0	0	0	0	0	0	0	0	0
Bcin01g05320.1	0	0	0	0	0	0	1	0	0	0	0	0	3	2	1	2	2	2
Bcin01g05330.1	0	0	0	0	0	175	7	22	15	4	0	0	96	91	159	927	264	181
Bcin01g05340.1	1	0	4	0	0	32	6	14	8	1	0	1	67	74	221	134	117	111
Bcin01g05350.1	0	4	2	0	0	21	8	28	15	5	1	0	51	204	392	440	417	407
Bcin01g05360.1	3	0	3	0	1	53	3	17	6	0	0	1	49	35	95	193	185	148
Bcin01g05370.1	0	0	0	3	0	52	11	14	28	0	0	0	58	67	179	146	156	101
Bcin01g05380.1	7	2	3	2	5	203	38	101	141	13	0	1	284	277	586	549	510	442
Bcin01g05390.1	1	0	2	0	0	1	5	0	1	0	0	0	3	12	10	12	13	3
Bcin01g05390.2	0	0	0	0	1	0	0	0	0	0	0	0	5	3	1	3	7	3
Bcin01g05390.3	0	0	0	0	0	0	0	0	0	0	0	0	0	0	0	0	1	0
Bcin01g05400.1	8	0	5	0	2	66	7	25	42	2	0	0	21	31	63	266	268	325
Bcin01g05410.1	0	2	5	0	2	95	7	30	32	2	0	0	88	56	177	554	446	320
Bcin01g05420.1	0	0	0	0	0	20	3	7	14	1	0	0	41	41	87	171	217	126
Bcin01g05430.1	29	4	5	5	11	467	70	189	202	14	1	3	387	320	880	1238	1238	1206
Bcin01g05440.1	0	2	0	0	0	30	2	6	6	0	2	0	10	18	20	69	80	51
Bcin01g05450.1	8	0	4	1	6	68	8	30	61	1	0	2	50	62	103	281	250	373
Bcin01g05460.1	8	2	2	0	1	37	4	16	12	0	0	0	53	59	98	180	200	142
Bcin01g05470.1	0	0	0	0	0	2	0	3	0	0	0	0	2	2	4	2	1	2
Bcin01g05480.1	13	4	8	3	3	264	26	76	92	8	0	2	210	181	473	1734	1380	1292
Bcin01g05490.1	0	0	0	0	0	0	0	0	0	0	0	0	1	0	0	3	3	1
Bcin01g05490.2	0	2	1	0	0	10	0	1	3	0	0	0	5	3	13	34	41	33
Bcin01g05500.1	0	0	0	0	0	0	0	0	0	0	0	0	0	0	0	0	0	0
Bcin01g05500.2	0	0	0	0	0	0	0	0	0	0	0	0	0	0	0	0	0	0
Bcin01g05510.1	0	0	0	0	0	3	2	1	6	1	0	0	19	9	92	577	388	363
Bcin01g05510.2	0	0	0	0	0	10	2	0	2	0	0	0	16	4	76	453	333	215
Bcin01g05520.1	6	7	9	8	5	139	19	24	45	4	2	1	107	75	360	2108	1615	1157
Bcin01g05530.1	12	6	9	6	7	471	38	59	83	6	4	1	234	213	517	2262	1712	1251
Bcin01g05540.1	0	0	0	1	0	4	1	0	1	0	0	0	2	1	7	7	1	7
Bcin01g05540.2	0	0	0	0	0	1	0	0	0	0	0	0	0	0	0	0	0	0
Bcin01g05550.1	65	22	21	12	31	834	163	439	715	50	3	5	616	552	1203	1036	1060	1122
Bcin01g05560.1	0	2	0	0	0	1	0	0	0	0	0	0	3	0	1	4	14	3
Bcin01g05560.2	1	1	0	0	0	20	0	7	4	0	0	0	8	4	17	33	45	37
Bcin01g05570.1	0	6	0	3	0	24	3	4	6	2	0	0	35	19	70	332	272	229
Bcin01g05580.1	4	2	0	3	1	93	13	22	37	7	0	1	97	59	222	244	268	390
Bcin01g05590.1	227	52	58	30	97	3397	601	1517	1681	183	12	23	3012	3110	6606	6626	6133	7170
Bcin01g05600.1	1	0	0	0	0	18	5	4	3	1	0	0	20	18	75	226	233	203
Bcin01g05610.1	6	3	1	0	4	115	12	15	34	6	2	1	117	83	218	557	489	488
Bcin01g05620.1	0	0	0	0	0	31	0	4	3	0	0	0	47	20	66	670	357	270
Bcin01g05630.1	1	1	1	3	2	91	9	14	17	0	0	1	163	117	196	2638	2714	2854
Bcin01g05640.1	0	0	0	0	1	9	1	0	7	0	0	0	20	10	28	233	157	159
Bcin01g05650.1	7	8	10	1	3	153	21	47	41	7	0	0	124	113	286	598	517	513
Bcin01g05660.1	0	0	0	0	0	14	0	2	6	1	0	0	8	13	20	319	319	280
Bcin01g05670.1	1	2	0	1	0	52	8	20	21	3	0	0	79	79	173	193	203	195
Bcin01g05680.1	2	2	0	4	2	34	8	9	0	0	0	0	430	84	587	160	38	30
Bcin01g05690.1	0	0	0	0	0	0	0	0	0	0	0	0	1	1	0	9	3	6
Bcin01g05700.1	0	0	0	0	0	0	0	0	0	0	0	0	0	0	1	0	1	1
Bcin01g05700.2	0	0	0	0	0	0	0	0	0	0	0	0	0	0	0	0	0	0
Bcin01g05710.1	9	0	3	10	5	167	43	189	239	35	5	3	857	739	1409	5835	4795	4478
Bcin01g05720.1	0	0	0	0	0	1	1	9	3	2	0	1	42	24	47	216	127	138
Bcin01g05720.2	0	0	0	0	0	0	0	0	0	0	0	0	0	0	0	0	0	0
Bcin01g05730.1	5	4	0	6	1	285	45	74	68	22	3	1	314	213	550	3996	2880	3440
Bcin01g05740.1	6	1	3	2	1	72	12	18	43	9	0	1	29	64	146	397	408	312
Bcin01g05750.1	17	10	13	11	9	617	88	186	354	50	4	5	853	602	964	26604	13856	14579
Bcin01g05760.1	0	0	1	4	2	46	6	37	18	0	0	0	59	76	555	42	35	33
Bcin01g05770.1	0	0	0	0	1	7	0	2	1	2	0	0	8	3	8	50	37	38
Bcin01g05780.1	22	6	7	4	20	820	130	439	510	44	7	3	1291	1138	2044	13272	14327	12541
Bcin01g05790.1	0	0	0	0	0	16	4	13	8	2	1	0	18	4	5	1298	79	66
Bcin01g05800.1	1	0	0	0	0	1	0	0	0	0	0	0	26	22	36	333	372	403
Bcin01g05810.1	2	1	0	0	0	45	4	2	2	0	0	0	27	19	209	77	58	49
Bcin01g05820.1	0	0	0	0	0	2	0	2	3	1	0	1	12	5	11	13	10	17
Bcin01g05830.1	1	1	0	0	0	16	3	2	11	3	2	0	36	30	82	106	90	56
Bcin01g05840.1	0	0	0	0	0	0	0	4	1	0	0	0	5	3	22	6	13	7
Bcin01g05840.2	0	0	0	0	0	0	0	0	0	0	0	0	0	0	0	0	0	0
Bcin01g05850.1	0	0	0	0	0	0	0	0	0	0	0	0	0	0	1	0	0	0
Bcin01g05850.3	0	0	0	0	0	0	0	0	0	0	0	0	0	0	0	0	0	0
Bcin01g05850.4	0	0	0	0	0	0	0	0	0	0	0	0	0	0	0	0	0	0
Bcin01g05860.1	2	0	0	0	0	0	0	0	0	0	0	0	0	0	3	3	4	4
Bcin01g05870.1	0	0	0	0	0	0	0	0	0	0	0	0	1	1	0	0	0	0
Bcin01g05880.1	0	0	0	1	0	1	0	0	0	0	0	0	0	0	4	1	0	0
Bcin01g05880.2	0	0	0	0	0	0	0	0	0	0	0	0	0	0	0	0	0	0
Bcin01g05890.1	55	19	56	38	55	388	190	486	961	257	21	32	1061	832	1296	1497	1559	2131
Bcin01g05900.1	4	1	1	0	0	1	0	1	2	0	0	1	3	3	0	1	14	4
Bcin01g05910.1	0	0	1	0	0	0	0	0	4	0	0	0	4	0	5	15	30	66
Bcin01g05920.1	4	0	3	4	3	54	9	27	36	2	0	0	114	90	244	600	401	312
Bcin01g05930.1	0	0	0	0	0	0	0	0	0	0	0	0	0	0	3	15	7	10
Bcin01g05930.2	0	0	0	0	0	0	0	0	0	0	0	0	0	0	0	0	5	0
Bcin01g05940.1	1	0	2	2	0	57	4	15	5	3	1	1	59	67	204	663	660	602
Bcin01g05950.1	4	15	7	15	1	105	10	24	24	7	0	2	178	113	342	2782	1864	1425
Bcin01g05960.1	1	1	6	2	4	46	11	13	19	1	0	0	29	22	106	242	267	244
Bcin01g05970.1	9	4	4	18	8	71	17	40	55	7	1	0	36	48	43	127	178	171
Bcin01g05980.1	6	2	1	5	1	76	13	25	61	3	0	0	66	89	169	288	247	255
Bcin01g05990.1	0	0	0	0	0	12	1	1	4	0	0	0	4	12	20	55	50	67
Bcin01g06000.1	0	0	0	1	0	11	2	17	7	0	0	0	45	35	93	72	87	77
Bcin01g06010.1	4	3	4	11	4	173	34	88	134	55	3	5	291	255	758	1757	2018	4066
Bcin01g06020.1	1	0	4	2	3	20	5	33	27	9	0	0	199	157	664	395	362	387
Bcin01g06030.1	0	0	1	1	0	30	0	12	28	4	0	0	105	49	122	197	176	159
Bcin01g06040.1	7	1	24	7	20	84	18	67	99	13	1	1	76	41	108	1589	687	583
Bcin01g06050.1	0	0	0	0	0	5	2	0	3	0	0	0	7	1	4	40	24	20
Bcin01g06060.1	0	0	0	0	0	143	19	33	22	10	3	2	1096	697	569	9328	6707	6668
Bcin01g06070.1	18	5	5	15	8	560	64	135	167	21	0	3	390	355	823	3225	2015	2255
Bcin01g06080.1	4	1	4	4	2	86	23	40	35	9	3	0	182	222	566	665	473	404
Bcin01g06090.1	9	0	0	3	1	43	13	27	29	5	1	0	89	46	90	285	252	190
Bcin01g06100.1	6	4	9	7	4	161	12	26	37	5	0	2	165	88	201	755	358	217
Bcin01g06110.1	1	0	0	1	0	39	7	12	13	1	2	0	66	35	153	726	452	404
Bcin01g06120.1	3	1	2	4	5	115	20	45	48	10	2	1	181	153	356	636	506	445
Bcin01g06130.1	0	0	0	0	2	8	1	5	6	0	0	0	14	8	33	36	28	31
Bcin01g06140.1	5	1	2	2	7	143	16	28	33	5	0	0	68	38	147	426	391	526
Bcin01g06150.1	33	17	18	15	12	694	96	140	213	29	2	6	429	471	1133	1888	1405	1403
Bcin01g06160.1	0	0	0	0	0	0	1	0	0	1	0	0	2	2	6	31	19	6
Bcin01g06170.1	1	1	0	1	0	17	6	6	5	1	0	2	24	15	81	248	173	162
Bcin01g06180.1	0	0	0	0	0	0	0	0	0	0	0	0	0	0	0	5	3	1
Bcin01g06190.1	0	0	0	0	0	2	0	0	1	0	0	0	5	1	6	1	7	10
Bcin01g06200.1	1	2	0	0	0	41	9	12	23	3	0	0	53	59	89	152	122	107
Bcin01g06210.1	6	4	15	10	2	175	32	47	74	11	0	2	233	355	565	2427	1277	830
Bcin01g06220.1	6	2	0	1	1	80	9	36	17	4	0	0	85	82	192	357	312	326
Bcin01g06220.2	1	0	1	0	0	11	1	3	1	2	0	0	2	11	17	24	22	18
Bcin01g06230.1	5	0	3	1	2	57	5	16	30	4	0	0	45	76	118	251	251	154
Bcin01g06240.1	1	0	0	0	0	0	0	0	1	0	0	0	0	0	4	4	19	8
Bcin01g06250.1	10	6	17	4	8	145	41	117	143	97	5	3	377	437	1047	1875	2011	3456
Bcin01g06260.1	0	0	0	0	0	0	0	0	0	0	0	0	0	0	0	0	0	0
Bcin01g06260.2	0	0	0	0	0	0	0	0	0	0	0	0	0	0	0	0	0	0
Bcin01g06260.3	0	0	0	0	0	0	0	0	0	0	0	0	0	0	0	0	0	0
Bcin01g06260.4	0	0	0	0	0	0	0	0	0	0	0	0	0	0	0	0	0	0
Bcin01g06260.5	0	0	0	0	0	0	0	0	0	0	0	0	0	0	0	0	0	0
Bcin01g06260.6	0	0	0	0	0	0	0	0	0	0	0	0	0	0	0	0	0	0
Bcin01g06270.1	3	1	3	3	5	84	13	66	70	8	0	2	258	248	675	790	808	769
Bcin01g06280.1	8	2	3	6	8	87	16	44	72	8	0	4	258	192	615	934	833	704
Bcin01g06290.1	0	2	0	0	0	17	4	5	1	1	0	0	19	4	30	275	44	43
Bcin01g06300.1	0	2	0	1	0	3	0	8	9	0	0	0	239	99	84	3710	5041	3870
Bcin01g06310.1	0	0	0	1	0	3	2	9	4	1	1	0	37	20	57	371	387	297
Bcin01g06320.1	18	8	11	2	8	316	49	96	98	9	1	0	282	247	466	862	713	571
Bcin01g06330.1	7	2	0	5	1	180	13	37	64	6	1	0	115	76	245	315	263	308
Bcin01g06340.1	10	2	5	4	6	211	23	36	82	4	1	0	151	204	348	309	233	165
Bcin01g06350.1	0	0	0	0	0	0	0	0	0	0	0	0	0	0	2	2	13	2
Bcin01g06360.1	0	0	0	0	0	2	0	1	0	0	0	0	1	4	5	13	12	11
Bcin01g06370.1	3	0	3	0	0	39	10	15	41	8	2	4	100	54	233	236	206	210
Bcin01g06380.1	1	1	1	1	0	40	5	4	4	0	0	0	25	28	71	271	194	143
Bcin01g06390.1	0	1	0	0	0	4	0	0	0	0	0	0	8	6	21	70	47	42
Bcin01g06400.1	0	0	0	0	0	0	1	1	0	0	0	0	1	9	21	32	22	30
Bcin01g06410.1	1	0	2	0	2	66	11	38	16	13	0	1	89	424	956	402	379	304
Bcin01g06420.1	1	0	0	2	8	60	4	25	25	6	0	0	103	72	245	508	400	429
Bcin01g06430.1	2	4	0	6	2	45	5	8	6	5	1	0	79	56	177	359	194	211
Bcin01g06440.1	33	15	18	6	19	591	86	190	316	19	0	4	388	311	767	1704	1794	2310
Bcin01g06450.1	1	4	0	0	3	57	13	31	18	7	0	0	80	107	305	231	204	240
Bcin01g06450.2	0	0	0	0	0	0	0	0	0	0	0	0	2	0	1	0	0	0
Bcin01g06450.3	0	0	0	0	0	0	0	0	0	0	0	0	0	0	5	0	2	3
Bcin01g06460.1	14	19	10	5	4	426	49	104	133	19	2	4	338	354	738	907	739	754
Bcin01g06470.1	28	26	24	15	18	1270	197	425	527	78	2	7	1617	1739	3792	5255	4365	4816
Bcin01g06480.1	0	3	0	2	3	106	11	25	35	4	1	1	138	116	266	882	691	642
Bcin01g06490.1	6	5	0	1	0	52	14	29	21	1	0	0	65	83	189	231	163	134
Bcin01g06500.1	21	8	16	5	7	508	62	112	160	22	1	5	418	427	903	1808	1438	1164
Bcin01g06510.1	2	0	0	0	0	4	1	0	0	3	0	0	10	13	20	43	41	17
Bcin01g06520.1	0	0	3	0	0	16	2	10	14	2	0	0	54	35	96	68	55	33
Bcin01g06530.1	0	0	0	0	0	1	0	0	0	0	0	0	1	1	4	3	5	3
Bcin01g06540.1	0	0	0	0	0	2	4	2	0	0	0	0	8	11	3	32	56	34
Bcin01g06550.1	0	0	0	0	0	3	0	0	0	0	0	0	0	1	0	4	3	2
Bcin01g06550.2	0	0	0	0	0	0	0	0	0	0	0	0	1	0	0	0	0	0
Bcin01g06560.1	0	0	0	5	2	36	9	18	26	4	0	1	58	47	133	469	418	253
Bcin01g06570.1	5	1	9	9	2	114	22	44	44	3	2	2	183	129	539	978	921	856
Bcin01g06580.1	0	0	0	0	0	2	0	0	0	0	0	0	1	0	8	17	13	6
Bcin01g06580.2	0	0	0	0	0	0	0	0	0	0	0	0	0	0	0	3	4	3
Bcin01g06590.1	0	0	0	0	0	0	0	2	0	0	0	0	0	0	0	1	0	4
Bcin01g06590.2	0	0	0	0	0	1	0	0	0	0	0	0	0	0	0	0	0	0
Bcin01g06600.1	0	0	0	0	0	90	7	30	6	0	0	0	80	62	92	577	619	516
Bcin01g06610.1	0	0	0	0	0	16	0	2	3	0	0	0	22	14	24	106	159	122
Bcin01g06620.1	5	1	2	0	0	113	22	47	69	7	1	0	151	166	359	438	406	432
Bcin01g06630.1	0	0	0	0	0	2	1	0	0	0	0	0	3	3	7	23	25	18
Bcin01g06640.1	34	6	4	0	1	493	53	72	149	7	2	0	197	178	434	679	547	515
Bcin01g06650.1	272	118	44	43	87	6634	575	799	1220	79	3	11	1378	1641	2974	4382	4801	4370
Bcin01g06660.1	0	0	0	0	0	0	3	0	0	0	0	0	1	3	7	13	5	1
Bcin01g06670.1	4	2	15	0	9	98	19	45	66	14	1	0	158	85	176	1369	1347	2046
Bcin01g06680.1	0	0	0	1	0	0	0	0	1	0	0	0	1	0	1	40	51	58
Bcin01g06690.1	1	0	0	0	0	3	0	0	2	0	0	0	4	1	1	109	110	120
Bcin01g06700.1	0	0	0	0	2	0	0	1	1	0	0	0	13	7	23	26	27	30
Bcin01g06700.2	2	0	2	0	0	2	4	1	0	1	0	0	1	9	3	44	69	64
Bcin01g06710.1	0	1	2	3	4	46	16	25	37	12	0	0	104	120	355	372	363	399
Bcin01g06720.1	3	2	1	2	0	16	4	4	9	2	0	1	27	33	86	157	124	119
Bcin01g06730.1	0	0	2	1	0	9	3	5	14	0	0	0	33	11	40	133	131	128
Bcin01g06740.1	0	0	0	0	0	0	0	0	0	0	0	0	0	0	0	3	8	0
Bcin01g06740.2	0	0	0	0	0	0	0	0	0	0	0	0	0	0	0	3	0	3
Bcin01g06750.1	0	1	0	0	0	1	0	0	2	0	0	0	9	7	14	237	171	142
Bcin01g06760.1	0	0	0	0	0	0	0	0	0	0	0	0	0	0	0	0	0	0
Bcin01g06760.2	0	0	0	0	0	0	0	0	0	0	0	0	0	0	0	0	0	0
Bcin01g06760.3	0	0	0	0	0	0	0	0	0	0	0	0	0	0	0	0	0	0
Bcin01g06760.4	0	0	0	0	0	0	0	0	0	0	0	0	0	0	0	0	0	0
Bcin01g06770.1	0	0	0	0	0	0	0	0	0	0	0	0	4	4	1	26	18	7
Bcin01g06780.1	0	0	0	0	0	0	0	0	0	0	0	0	0	0	0	0	0	0
Bcin01g06780.2	0	0	0	0	0	0	0	0	0	0	0	0	0	0	0	0	0	0
Bcin01g06790.1	0	0	0	0	0	11	1	1	1	0	0	0	17	9	42	94	85	62
Bcin01g06800.1	4	3	2	2	3	183	14	43	55	4	0	0	193	120	306	698	685	678
Bcin01g06810.1	2	2	2	3	0	67	5	7	9	2	0	0	54	37	111	526	525	408
Bcin01g06820.1	1	0	0	1	0	10	5	5	4	0	0	0	24	22	65	192	125	101
Bcin01g06830.1	0	0	0	0	0	0	0	0	0	0	0	0	0	0	0	2	0	1
Bcin01g06840.1	6	1	0	0	4	87	10	19	12	0	0	0	92	67	124	381	339	297
Bcin01g06850.1	3	5	6	2	2	45	3	5	4	3	1	0	225	95	364	1438	707	417
Bcin01g06860.1	0	0	0	2	0	17	0	3	4	0	0	0	14	11	43	115	82	76
Bcin01g06870.1	2	3	3	1	3	46	4	18	27	2	1	0	42	40	96	266	212	140
Bcin01g06880.1	13	6	4	2	5	165	30	84	90	6	1	1	157	165	336	802	791	630
Bcin01g06890.1	0	0	0	0	0	0	0	0	0	0	0	0	0	1	4	0	0	0
Bcin01g06890.2	0	0	0	0	0	0	0	0	0	0	0	0	0	0	0	0	0	0
Bcin01g06900.1	54	14	35	31	24	208	60	137	166	20	1	1	156	188	309	1703	806	631
Bcin01g06910.1	2	0	0	2	0	39	4	11	6	0	0	0	70	38	105	356	276	240
Bcin01g06920.1	0	0	0	0	0	3	0	0	0	0	0	0	10	0	2	6	3	3
Bcin01g06930.2	0	0	0	0	0	0	0	0	0	0	0	0	0	0	0	0	0	0
Bcin01g06935.1	0	0	1	2	0	10	4	13	12	0	0	0	43	23	65	99	106	97
Bcin01g06940.1	1	1	1	2	6	50	7	22	32	6	0	0	61	51	80	155	108	98
Bcin01g06950.1	1	1	12	0	5	21	6	11	5	4	1	1	2	5	82	7	13	4
Bcin01g06960.1	18	11	9	11	13	365	31	63	92	15	2	2	148	196	430	1464	1608	1640
Bcin01g06970.1	1	0	0	0	0	0	1	0	0	0	0	0	2	3	9	9	19	8
Bcin01g06980.1	0	0	0	0	0	0	0	0	0	0	0	0	0	0	2	4	0	0
Bcin01g06990.1	0	0	0	0	0	28	3	10	4	0	0	0	174	56	293	113	86	132
Bcin01g07000.1	0	0	0	0	0	0	0	0	0	0	0	0	0	0	0	0	0	0
Bcin01g07010.1	0	0	0	0	0	1	0	0	0	0	0	0	0	0	0	2	1	0
Bcin01g07020.1	0	0	0	0	0	8	0	3	4	0	0	0	7	6	17	30	11	17
Bcin01g07030.1	3	2	1	0	0	34	6	8	8	0	1	2	45	47	154	442	383	487
Bcin01g07040.1	0	0	0	0	0	10	2	5	2	0	0	0	30	14	24	214	142	109
Bcin01g07050.1	0	0	8	1	4	52	10	15	32	4	0	0	131	111	226	258	197	133
Bcin01g07060.1	0	0	0	0	0	0	0	0	0	0	0	0	0	0	0	1	0	0
Bcin01g07070.1	0	1	0	3	0	7	1	6	0	0	0	0	19	17	41	58	33	42
Bcin01g07070.2	0	0	0	0	0	0	0	1	0	0	0	0	1	4	3	0	1	1
Bcin01g07080.1	0	0	0	0	0	15	0	1	1	0	0	0	13	11	1105	12281	8811	4524
Bcin01g07090.1	0	0	0	0	0	9	0	3	3	0	0	0	14	24	1723	7390	5687	3837
Bcin01g07100.1	0	0	0	0	0	0	0	1	0	0	0	0	28	9	1067	22164	14450	6042
Bcin01g07110.1	5	6	5	1	11	119	13	30	52	13	0	1	130	103	339	1736	1361	1227
Bcin01g07120.1	9	1	7	7	4	71	20	28	35	4	0	1	148	202	363	1613	1830	1732
Bcin01g07130.1	0	0	0	0	0	0	0	0	0	0	0	0	0	0	0	5	1	3
Bcin01g07140.1	0	0	0	0	0	0	0	0	0	0	0	0	0	1	0	1	0	0
Bcin01g07150.1	0	0	0	0	0	0	0	0	0	0	0	0	0	0	0	6	4	13
Bcin01g07160.1	0	0	0	0	0	0	0	0	0	0	0	0	0	0	1	3	0	4
Bcin01g07170.1	0	0	0	0	0	0	0	1	2	0	0	0	3	5	6	30	23	21
Bcin01g07170.2	0	0	0	0	0	0	0	0	0	0	0	0	0	0	0	0	1	0
Bcin01g07180.1	14	7	4	9	2	244	34	44	82	3	0	3	164	155	360	664	653	495
Bcin01g07190.1	0	0	1	1	0	2	0	1	2	0	0	0	19	0	12	21	11	11
Bcin01g07200.1	1	1	7	0	0	98	22	15	11	0	0	0	19	38	513	4	0	7
Bcin01g07210.1	0	0	0	0	0	0	0	1	1	0	0	0	82	9	63	14	11	22
Bcin01g07220.1	0	0	0	1	0	3	0	2	0	0	0	0	7	6	15	18	17	18
Bcin01g07230.1	0	0	0	3	0	5	2	2	0	1	1	0	36	12	39	176	68	72
Bcin01g07240.1	4	3	0	0	3	142	14	13	49	2	1	1	59	68	115	264	340	405
Bcin01g07250.1	0	2	3	5	0	0	0	0	0	1	1	4	1	2	9	10	12	7
Bcin01g07260.1	2	1	1	0	0	13	9	2	6	2	1	1	17	10	47	73	68	52
Bcin01g07270.1	1	6	1	14	3	2	1	3	1	11	1	2	42	17	61	42	44	48
Bcin01g07280.1	1	0	0	0	0	4	0	1	0	1	0	0	1	4	20	31	51	37
Bcin01g07280.2	0	0	0	0	0	0	0	0	0	0	0	0	0	0	0	0	0	2
Bcin01g07290.1	0	2	0	0	0	6	1	2	6	0	0	0	23	13	27	51	41	36
Bcin01g07290.2	0	0	0	0	0	0	0	0	0	0	0	0	0	0	0	0	0	0
Bcin01g07300.1	2	3	0	2	0	71	10	17	19	6	0	1	64	52	124	303	280	426
Bcin01g07310.1	0	0	0	0	0	1	0	0	0	0	0	0	0	0	2	11	19	14
Bcin01g07320.1	12	14	15	12	17	1219	223	674	491	91	6	5	3053	3380	5924	824	1003	899
Bcin01g07330.1	0	0	0	0	0	2	0	0	0	2	0	0	5	18	125	7	7	2
Bcin01g07340.1	5	14	7	16	2	255	37	68	58	13	3	0	334	585	1599	503	375	282
Bcin01g07350.1	0	0	0	0	0	4	1	3	0	0	0	0	9	6	19	7	13	12
Bcin01g07360.1	0	0	0	0	0	0	0	0	0	0	0	0	0	2	3	0	3	0
Bcin01g07370.1	0	0	0	0	0	0	0	0	0	0	0	0	1	0	0	6	5	2
Bcin01g07370.2	0	0	0	0	0	0	0	0	0	0	0	0	0	0	0	0	0	0
Bcin01g07380.1	48	13	20	19	12	685	115	194	255	26	0	2	768	569	1082	6390	5125	4309
Bcin01g07390.1	1	1	0	0	0	45	5	6	2	1	0	0	37	52	64	112	98	56
Bcin01g07400.1	0	0	2	0	1	51	4	5	5	1	0	0	48	36	69	125	103	55
Bcin01g07410.1	0	2	1	0	0	1	0	1	0	0	0	0	14	10	36	17	22	22
Bcin01g07410.2	0	0	0	0	0	2	0	0	0	0	0	0	1	3	21	67	111	68
Bcin01g07420.1	8	5	1	1	4	110	18	33	38	1	0	1	59	24	78	807	773	918
Bcin01g07430.1	0	0	0	1	0	0	0	0	0	0	0	0	2	0	0	1	0	1
Bcin01g07430.2	0	0	0	0	0	0	0	0	0	0	0	0	0	0	0	7	0	2
Bcin01g07440.1	2	2	2	0	1	117	15	23	27	3	1	0	81	39	170	1009	847	647
Bcin01g07450.1	5	2	1	3	3	94	15	21	42	4	1	3	46	52	114	661	568	566
Bcin01g07460.1	85	34	25	26	31	1162	167	373	485	53	8	12	738	728	1590	2879	2533	2420
Bcin01g07470.1	0	0	0	0	3	1	0	2	1	0	0	0	4	1	6	12	9	6
Bcin01g07480.1	0	1	0	2	0	31	3	4	5	1	0	0	24	18	49	297	276	213
Bcin01g07490.1	20	1	8	0	11	285	32	88	120	6	0	1	158	168	378	572	437	457
Bcin01g07500.1	0	0	0	0	0	0	0	1	0	0	0	0	3	0	1	5	7	9
Bcin01g07510.1	26	7	4	9	7	487	73	125	175	10	0	1	317	305	812	2415	2079	2024
Bcin01g07520.1	1	0	2	3	0	35	7	9	13	2	0	0	43	18	77	166	128	110
Bcin01g07520.2	2	0	0	0	0	12	1	3	3	0	0	0	7	10	13	25	11	11
Bcin01g07530.1	2	2	1	7	4	25	2	7	1	1	1	1	69	91	448	110	41	39
Bcin01g07540.1	0	0	0	0	0	0	0	0	0	0	0	0	1	0	2	0	0	0
Bcin01g07540.2	0	0	0	0	0	0	0	0	0	0	0	0	0	0	1	1	2	0
Bcin01g07550.1	1	0	2	1	1	43	5	12	5	5	0	2	48	51	121	233	189	174
Bcin01g07560.1	0	0	0	0	0	0	0	0	0	0	0	0	1	0	0	4	6	5
Bcin01g07560.2	0	0	0	0	0	0	0	0	0	0	0	0	0	0	0	1	0	1
Bcin01g07560.3	0	0	0	0	0	0	0	0	0	0	0	0	0	0	0	2	2	3
Bcin01g07570.1	0	0	0	0	0	2	0	0	0	0	0	0	5	2	7	9	15	18
Bcin01g07580.1	1	2	2	1	1	44	1	20	27	2	0	0	118	82	196	279	215	137
Bcin01g07590.1	8	2	3	4	2	113	23	46	13	6	2	0	119	116	300	732	589	562
Bcin01g07600.1	7	0	7	0	1	63	16	40	40	13	0	2	147	127	424	718	626	565
Bcin01g07610.1	1	7	3	0	7	138	19	50	62	6	1	3	213	135	449	560	453	371
Bcin01g07620.1	1	1	6	0	2	27	1	4	13	2	0	0	28	33	107	265	190	226
Bcin01g07630.1	0	0	1	0	0	13	1	1	1	0	0	0	2	11	17	66	41	22
Bcin01g07640.1	0	0	0	0	0	11	1	1	0	0	0	0	209	58	357	184	30	17
Bcin01g07650.1	0	0	0	0	0	0	0	0	0	0	0	0	0	0	0	2	1	1
Bcin01g07650.2	0	0	0	0	0	0	0	0	0	0	0	0	0	0	0	0	0	0
Bcin01g07650.3	0	0	0	0	0	0	0	0	0	0	0	0	0	1	3	2	0	1
Bcin01g07660.1	0	1	0	4	0	4	0	0	2	4	0	0	23	19	125	234	229	133
Bcin01g07665.1	0	0	0	0	0	0	0	0	0	0	0	0	0	0	0	0	0	0
Bcin01g07670.1	0	0	0	0	0	0	1	6	0	1	0	0	13	4	28	76	69	110
Bcin01g07670.2	0	0	0	0	0	1	0	0	1	0	0	0	2	3	4	15	16	27
Bcin01g07680.1	0	0	0	1	1	23	2	4	5	1	0	0	8	12	25	64	64	53
Bcin01g07690.1	2	2	0	10	1	61	4	16	26	4	0	0	92	76	163	350	256	237
Bcin01g07700.1	1	1	0	1	0	21	3	9	9	1	0	0	64	17	79	200	195	147
Bcin01g07710.1	1	1	3	1	0	62	9	23	41	3	0	1	176	129	297	274	210	164
Bcin01g07720.1	12	2	10	20	7	615	59	115	94	13	2	2	385	306	1077	3443	2932	2494
Bcin01g07730.1	1	0	0	0	0	43	3	8	8	3	0	0	23	36	74	79	66	55
Bcin01g07740.1	0	0	0	1	5	41	3	20	28	1	0	0	63	72	106	134	106	80
Bcin01g07750.1	0	0	0	0	0	0	0	0	0	0	0	0	0	0	1	2	8	10
Bcin01g07750.2	0	0	0	0	0	0	0	0	0	0	0	0	2	0	0	4	2	7
Bcin01g07760.1	1	1	20	5	4	135	25	49	63	10	2	3	141	480	1662	1021	685	441
Bcin01g07770.1	1	0	2	6	1	90	10	28	14	0	0	1	99	93	252	688	427	329
Bcin01g07780.1	7	2	3	3	1	94	9	33	35	3	0	1	41	41	102	362	252	223
Bcin01g07790.1	0	0	0	0	0	0	0	1	0	0	0	0	0	0	0	0	0	1
Bcin01g07800.1	3	3	4	0	4	43	5	27	24	4	2	0	70	70	199	198	134	188
Bcin01g07810.1	0	0	0	0	0	0	0	0	1	0	0	0	5	8	7	15	7	6
Bcin01g07810.2	0	0	0	0	0	0	0	0	0	0	0	0	1	0	5	11	4	2
Bcin01g07820.1	1	3	5	2	4	108	20	37	25	3	0	1	94	119	227	670	527	409
Bcin01g07830.1	3	0	0	0	0	23	1	7	7	2	0	0	4	5	20	82	73	68
Bcin01g07830.2	1	0	0	0	1	12	0	2	3	1	0	0	2	0	1	15	14	23
Bcin01g07840.1	0	0	0	1	0	9	0	1	5	0	0	0	16	21	41	109	94	87
Bcin01g07840.2	0	0	0	0	0	0	0	0	0	0	0	0	0	0	0	1	0	0
Bcin01g07850.1	0	0	0	0	0	6	0	1	3	0	0	0	4	5	13	39	30	26
Bcin01g07860.1	2	1	9	3	2	104	15	31	23	2	1	2	132	129	364	438	351	268
Bcin01g07870.1	4	2	10	2	1	25	2	7	1	2	0	0	37	130	149	324	254	273
Bcin01g07870.2	0	0	0	0	0	0	0	0	0	0	0	0	0	1	0	0	5	6
Bcin01g07870.3	0	0	0	0	0	0	0	0	0	0	0	0	1	5	2	4	1	7
Bcin01g07880.1	0	3	0	0	1	34	0	5	10	1	0	0	22	45	96	56	73	50
Bcin01g07880.2	2	14	8	3	1	137	16	18	20	10	0	0	85	186	461	332	412	401
Bcin01g07890.1	0	0	0	0	0	0	0	0	0	1	0	0	0	0	2	4	0	0
Bcin01g07890.2	0	0	0	0	0	0	0	0	0	0	0	0	0	0	0	0	0	0
Bcin01g07900.1	0	0	0	0	0	0	0	0	0	0	0	0	0	0	0	0	0	0
Bcin01g07900.2	0	0	0	0	0	0	0	0	0	0	0	0	0	0	0	0	0	0
Bcin01g07910.1	0	0	0	0	0	0	0	0	0	0	0	0	0	0	2	2	0	0
Bcin01g07910.2	0	0	0	0	0	1	1	0	0	0	0	0	2	1	6	14	6	5
Bcin01g07920.1	10	2	19	21	10	232	35	56	112	42	1	5	236	329	488	1084	918	791
Bcin01g07930.1	12	2	12	10	1	249	35	41	42	12	5	2	182	202	543	2329	1855	1299
Bcin01g07940.1	0	0	0	0	0	0	0	0	0	0	0	0	0	1	0	25	5	11
Bcin01g07950.1	0	0	0	0	0	0	0	0	0	0	0	0	1	1	6	15	22	23
Bcin01g07960.1	14	5	14	3	9	215	35	109	112	13	0	3	326	297	724	1384	1114	1198
Bcin01g07970.1	6	2	4	3	3	39	11	52	38	9	0	0	145	112	337	460	403	504
Bcin01g07980.1	3	7	7	13	4	0	0	0	0	4	2	1	6	1	15	24	25	16
Bcin01g07990.1	3	0	11	2	0	13	4	9	8	1	0	1	94	33	168	514	461	435
Bcin01g08000.1	1	1	1	2	1	60	11	31	8	3	0	0	54	64	99	215	360	378
Bcin01g08010.1	18	15	3	1	9	405	53	88	116	12	2	4	147	163	403	578	492	513
Bcin01g08020.1	0	0	0	0	1	0	1	1	2	0	0	0	6	3	11	22	32	13
Bcin01g08020.2	0	0	0	0	0	0	0	0	0	0	0	0	0	0	0	2	2	1
Bcin01g08030.1	9	2	5	2	4	129	27	43	52	9	0	2	165	122	333	411	347	290
Bcin01g08040.1	98	24	55	30	58	2136	297	634	925	98	10	17	2021	1791	4645	5854	4518	3698
Bcin01g08050.1	0	0	0	0	0	0	0	1	0	0	0	0	2	0	1	16	27	24
Bcin01g08050.2	0	0	0	0	0	0	0	0	0	0	0	0	0	0	2	0	0	3
Bcin01g08060.1	0	0	0	0	0	2	0	0	0	0	0	0	0	0	0	9	13	4
Bcin01g08070.1	2	0	0	0	0	17	3	0	7	0	0	0	9	25	34	70	60	59
Bcin01g08080.1	0	0	0	0	0	2	0	0	0	0	0	0	19	4	8	462	447	408
Bcin01g08080.2	0	0	0	0	0	5	0	0	0	0	0	0	15	4	3	280	384	367
Bcin01g08090.1	0	0	0	0	0	0	0	0	0	0	0	0	3	2	0	27	33	35
Bcin01g08100.1	2	0	0	3	0	63	6	9	11	1	0	1	148	57	194	926	713	850
Bcin01g08110.1	0	0	0	0	0	1	0	1	0	1	0	0	111	28	76	265	153	132
Bcin01g08120.1	0	0	0	0	0	1	0	0	1	0	0	0	12	1	6	1109	438	360
Bcin01g08130.1	0	0	0	0	0	0	0	0	0	0	0	0	1	0	0	1	10	11
Bcin01g08140.1	0	0	0	0	0	3	0	0	0	0	0	0	14	16	15	15	6	10
Bcin01g08150.1	0	0	0	0	0	0	0	0	0	0	0	0	0	1	2	0	1	4
Bcin01g08150.2	0	0	0	0	0	0	0	0	0	0	0	0	0	0	0	0	0	0
Bcin01g08150.3	0	0	0	0	0	0	0	0	0	0	0	0	0	0	0	0	0	0
Bcin01g08160.1	0	0	0	0	0	3	0	1	6	0	1	2	56	64	47	37	18	3
Bcin01g08170.1	0	0	0	0	0	0	0	0	0	0	0	0	1	1	2	18	13	6
Bcin01g08170.2	0	0	0	0	0	0	0	0	0	0	0	0	0	0	1	1	1	0
Bcin01g08180.1	4	10	0	1	5	40	5	12	15	2	0	1	57	28	78	440	359	256
Bcin01g08190.1	0	0	0	4	0	10	5	5	15	0	0	0	22	18	24	37	22	18
Bcin01g08200.1	1	0	2	2	2	16	7	4	0	1	0	0	50	10	112	125	83	95
Bcin01g08210.1	0	0	0	0	0	0	0	0	0	0	0	0	0	0	0	0	0	0
Bcin01g08210.2	0	0	0	0	0	0	0	0	0	0	0	0	0	0	0	0	0	0
Bcin01g08210.3	0	0	0	0	0	0	0	0	0	0	0	0	0	0	0	0	0	0
Bcin01g08210.4	0	0	0	0	0	0	0	0	0	0	0	0	0	0	0	0	0	0
Bcin01g08220.1	32	35	38	28	26	414	85	128	390	36	6	5	333	803	1476	1003	825	697
Bcin01g08230.1	2	7	9	1	2	78	24	43	57	33	0	4	175	145	419	731	931	1743
Bcin01g08240.1	4	0	0	2	4	36	8	24	35	6	0	1	64	93	237	344	324	448
Bcin01g08250.1	0	0	0	0	0	0	0	0	0	0	0	0	0	0	0	0	0	0
Bcin01g08250.2	0	0	0	0	0	0	0	0	1	0	1	0	7	6	8	15	19	18
Bcin01g08250.3	0	0	0	0	0	0	0	0	0	0	0	0	0	0	0	1	0	0
Bcin01g08260.1	9	6	21	10	4	355	36	67	73	7	1	1	299	213	586	1431	1004	913
Bcin01g08270.1	0	0	1	0	1	35	4	7	10	0	0	0	19	12	83	215	144	108
Bcin01g08280.1	6	1	3	0	1	129	14	27	38	1	0	0	93	72	147	344	359	266
Bcin01g08290.1	4	1	0	3	1	70	2	20	15	1	0	0	45	34	71	195	140	130
Bcin01g08300.1	0	0	0	0	0	0	0	0	0	0	0	0	0	0	0	3	1	0
Bcin01g08300.2	0	0	0	0	0	0	0	0	0	0	0	0	0	0	1	1	1	0
Bcin01g08300.3	0	0	0	0	0	0	0	0	0	0	0	0	0	0	0	1	1	0
Bcin01g08310.1	8	3	5	4	1	136	15	29	38	5	0	0	64	43	123	387	294	308
Bcin01g08320.1	73	35	42	46	50	1830	254	617	728	98	6	28	2596	1672	4223	10793	9652	8748
Bcin01g08330.1	0	0	1	0	0	23	3	1	2	0	0	0	72	31	121	229	154	130
Bcin01g08340.1	0	1	0	0	0	31	0	3	1	0	0	0	284	90	417	5046	4336	3209
Bcin01g08350.1	3	2	6	1	3	119	22	40	51	5	0	2	137	107	269	796	931	997
Bcin01g08360.1	11	4	5	12	1	107	14	40	23	3	3	2	278	215	922	290	196	225
Bcin01g08370.1	3	3	4	3	9	50	11	10	16	4	1	1	29	15	60	43	22	21
Bcin01g08380.1	0	0	0	0	0	13	1	0	1	0	0	1	1	19	34	39	42	53
Bcin01g08390.1	0	0	0	0	0	4	0	3	0	0	0	1	35	14	46	507	265	296
Bcin01g08400.1	18	4	10	15	7	504	84	144	123	7	1	1	328	274	767	1613	1562	1290
Bcin01g08410.1	9	7	9	4	5	264	16	22	62	3	0	2	126	92	255	803	625	595
Bcin01g08420.1	1	1	0	1	1	36	3	14	15	0	0	0	40	37	80	131	100	83
Bcin01g08430.1	0	0	0	0	0	0	0	0	1	0	0	0	4	3	7	10	15	8
Bcin01g08430.2	0	0	0	0	0	0	0	0	0	0	0	0	0	0	1	0	2	1
Bcin01g08440.1	1	1	0	2	5	77	16	26	35	2	0	0	45	45	137	177	150	87
Bcin01g08450.1	0	1	0	0	0	1	0	0	0	0	0	0	6	3	20	50	51	41
Bcin01g08460.1	1	3	0	3	0	116	13	14	7	2	0	0	118	84	230	1074	734	592
Bcin01g08470.1	3	3	2	0	6	140	9	17	46	3	0	1	59	61	135	376	352	365
Bcin01g08480.1	8	5	2	7	5	125	6	33	51	3	1	2	149	115	280	361	256	195
Bcin01g08490.1	22	5	11	11	12	621	75	185	224	18	3	1	455	424	1165	1623	1598	1692
Bcin01g08500.1	5	5	4	1	5	284	34	47	84	10	1	0	145	241	558	451	301	272
Bcin01g08510.1	3	0	1	2	0	51	6	20	30	7	0	0	71	82	257	216	222	161
Bcin01g08520.1	38	15	24	8	18	710	66	110	158	29	2	10	595	592	891	3118	3217	2555
Bcin01g08530.1	0	0	0	0	0	0	0	0	0	0	0	0	0	0	1	0	0	0
Bcin01g08530.2	0	0	0	0	0	0	0	1	0	0	0	0	0	0	1	1	3	2
Bcin01g08530.3	0	0	0	0	0	0	0	0	0	0	0	0	0	0	0	0	0	0
Bcin01g08540.1	0	0	0	0	0	4	0	1	5	1	0	0	3	5	12	14	27	24
Bcin01g08540.2	0	0	0	0	0	0	0	0	0	0	0	0	0	0	0	4	4	2
Bcin01g08550.1	2	0	4	1	4	68	16	38	42	10	0	2	253	184	475	1140	965	864
Bcin01g08560.1	0	1	0	0	1	72	6	21	16	2	0	1	77	54	139	229	188	124
Bcin01g08570.1	7	7	1	2	5	141	20	32	51	2	1	1	53	65	183	328	350	330
Bcin01g08580.1	0	0	0	1	1	13	4	9	8	1	0	0	38	18	78	153	140	101
Bcin01g08590.1	1	0	0	0	0	7	0	0	0	0	0	0	29	4	48	523	307	215
Bcin01g08600.1	0	0	2	2	0	11	3	4	1	1	0	1	22	16	58	83	51	39
Bcin01g08610.1	0	5	0	0	0	5	2	1	3	1	0	0	12	12	46	106	89	72
Bcin01g08620.1	0	10	1	2	0	8	2	1	0	0	0	1	4	3	81	97	51	65
Bcin01g08630.1	0	0	0	0	0	2	0	0	0	0	0	0	0	0	0	11	4	12
Bcin01g08640.1	4	0	4	0	0	4	0	0	0	0	0	0	8	6	6	25	34	22
Bcin01g08650.1	6	0	3	5	6	62	7	44	46	3	0	1	172	114	247	260	185	131
Bcin01g08660.1	9	7	5	5	5	154	23	25	39	3	0	2	89	103	205	594	458	318
Bcin01g08670.1	0	0	0	0	0	11	1	1	5	1	0	0	5	26	55	46	34	37
Bcin01g08680.1	12	48	59	16	20	1159	188	260	163	53	5	1	693	3557	5887	12706	10653	7403
Bcin01g08690.1	0	0	0	0	0	0	0	0	0	0	0	0	1	0	1	1	1	1
Bcin01g08690.2	0	0	0	0	0	0	0	0	0	0	0	0	0	0	0	1	0	0
Bcin01g08700.1	0	0	0	5	0	3	0	0	0	0	0	0	1	3	0	11	4	3
Bcin01g08710.1	6	5	2	2	5	131	15	28	49	4	0	1	62	58	193	797	773	628
Bcin01g08720.1	19	5	12	5	9	415	49	65	78	5	1	1	339	224	720	1505	1315	1055
Bcin01g08730.1	5	0	0	1	0	40	7	33	26	3	1	2	165	122	309	236	153	167
Bcin01g08740.1	13	1	3	1	6	264	30	85	108	13	2	1	191	203	405	874	849	749
Bcin01g08750.1	1	3	1	0	3	29	4	7	14	2	0	0	24	15	55	142	165	130
Bcin01g08760.1	4	1	14	3	7	127	24	51	77	20	3	2	227	204	551	1283	928	941
Bcin01g08770.1	11	4	7	6	10	227	21	87	90	9	1	2	222	194	479	1158	788	871
Bcin01g08780.1	28	14	22	9	27	573	129	199	318	27	3	4	396	342	906	1110	1195	1127
Bcin01g08790.1	2	1	1	3	0	50	7	10	18	0	1	0	51	48	179	278	179	126
Bcin01g08800.1	0	0	0	0	0	0	0	0	0	0	0	0	0	0	2	13	14	16
Bcin01g08810.1	1	0	0	2	0	24	3	4	12	1	0	0	22	12	54	122	109	81
Bcin01g08820.1	5	0	0	0	0	51	7	21	22	2	0	1	31	33	97	108	120	77
Bcin01g08830.1	0	0	0	0	0	1	2	1	0	0	0	0	1	2	9	36	37	42
Bcin01g08830.2	0	0	0	0	0	2	0	1	0	0	0	0	2	2	3	25	15	29
Bcin01g08840.1	0	0	0	0	0	3	2	0	0	0	0	0	4	4	7	29	28	26
Bcin01g08840.2	0	0	0	0	0	0	0	0	0	0	0	0	0	0	3	23	11	18
Bcin01g08850.1	9	1	0	0	1	127	18	42	61	7	1	1	134	126	184	252	197	249
Bcin01g08860.1	0	0	2	0	0	11	2	6	0	1	0	0	9	3	16	60	27	31
Bcin01g08870.1	0	3	5	5	2	136	15	26	26	3	1	3	198	154	460	850	829	624
Bcin01g08880.1	1	2	3	1	4	124	12	42	30	6	0	1	96	85	260	597	514	452
Bcin01g08880.2	0	0	0	0	0	0	0	0	0	0	0	0	0	0	0	0	0	0
Bcin01g08880.3	0	0	0	0	0	0	0	0	0	0	0	0	0	0	0	0	0	0
Bcin01g08890.1	0	0	0	0	0	0	0	0	0	0	0	0	0	0	0	0	0	0
Bcin01g08900.1	6	7	21	7	7	79	20	32	33	11	2	4	137	97	386	125	80	45
Bcin01g08910.1	0	0	2	3	0	47	9	10	5	5	0	0	110	127	696	233	181	138
Bcin01g08920.1	0	0	0	0	0	0	0	0	0	0	0	0	0	0	0	0	0	0
Bcin01g08920.2	0	0	0	0	0	0	0	0	0	0	0	0	0	0	0	0	0	0
Bcin01g08920.3	0	0	0	0	0	0	0	0	0	0	0	0	0	0	0	0	0	0
Bcin01g08920.4	0	0	0	0	0	0	0	0	0	0	0	0	0	0	0	0	0	0
Bcin01g08930.1	1	0	0	2	1	28	3	7	18	1	0	0	38	36	83	105	81	55
Bcin01g08940.1	0	0	0	0	1	51	7	3	6	1	0	0	20	22	63	262	249	201
Bcin01g08950.1	0	0	0	0	0	1	0	0	0	0	0	0	4	3	2	103	51	36
Bcin01g08960.1	0	0	1	0	2	14	3	3	4	1	0	0	18	21	39	172	144	194
Bcin01g08970.1	11	8	3	7	3	138	39	117	133	30	1	6	494	469	1016	4613	5037	5570
Bcin01g08980.1	1	1	13	3	2	69	11	40	54	8	0	0	160	131	403	930	979	1218
Bcin01g08990.1	1	0	0	1	4	65	11	10	18	3	0	0	61	75	182	307	268	297
Bcin01g09000.1	2	2	0	1	1	11	3	10	23	1	0	1	52	40	84	411	276	458
Bcin01g09010.1	0	0	0	0	0	7	3	2	3	1	0	0	24	8	27	43	85	66
Bcin01g09020.1	0	0	0	0	0	0	0	1	0	0	0	0	0	3	3	2	2	6
Bcin01g09030.1	0	0	0	0	0	0	0	0	0	0	0	0	2	0	2	2	0	0
Bcin01g09030.2	0	0	0	0	0	0	0	0	0	0	0	0	0	0	0	0	0	0
Bcin01g09040.1	1	4	6	2	2	150	12	31	14	3	0	1	178	189	552	811	577	678
Bcin01g09050.1	0	0	1	2	8	55	6	3	6	3	0	0	48	35	135	2023	1339	987
Bcin01g09060.1	5	1	2	0	0	55	8	17	26	4	0	0	47	39	96	269	259	387
Bcin01g09070.1	0	0	0	0	0	1	0	0	2	0	0	0	2	3	1	8	14	13
Bcin01g09080.1	5	2	4	0	4	90	11	51	33	5	2	1	148	413	757	626	550	466
Bcin01g09090.1	0	0	0	0	0	0	0	0	0	0	0	0	3	0	2	1	1	1
Bcin01g09090.2	0	0	0	0	1	0	0	0	1	0	0	0	2	0	5	18	18	18
Bcin01g09100.1	5	1	7	5	9	116	15	70	52	11	1	1	424	590	1451	2930	2556	1788
Bcin01g09110.1	0	0	0	0	0	0	0	0	0	0	0	0	3	3	8	19	16	9
Bcin01g09110.2	0	0	0	0	0	2	0	0	0	0	0	0	0	0	1	1	1	1
Bcin01g09110.3	0	0	0	0	0	0	0	0	0	0	0	0	0	0	0	0	0	1
Bcin01g09120.1	10	8	10	9	14	664	51	137	172	16	0	2	439	429	897	1994	1600	1284
Bcin01g09130.1	0	0	0	0	0	0	0	1	0	0	0	0	0	0	1	15	4	2
Bcin01g09140.1	0	8	11	2	3	111	36	67	60	7	0	5	286	478	1027	2023	1789	1402
Bcin01g09150.1	23	14	9	12	8	567	57	104	122	19	1	2	320	379	653	1779	1309	1006
Bcin01g09160.1	6	0	1	3	5	79	10	20	26	0	0	0	67	96	224	398	317	315
Bcin01g09170.1	15	6	22	3	13	244	43	73	74	18	1	1	184	309	510	550	406	338
Bcin01g09180.1	0	0	1	0	0	26	2	8	0	9	0	1	24	137	221	282	281	345
Bcin01g09190.1	0	0	0	0	0	0	0	0	0	0	0	0	1	0	2	4	7	5
Bcin01g09200.1	0	0	0	0	0	16	2	6	7	2	0	0	47	17	129	1184	566	797
Bcin01g09210.1	0	0	0	0	0	0	0	0	0	0	0	0	0	0	0	0	0	4
Bcin01g09220.1	0	0	0	0	0	0	0	0	1	0	0	0	0	0	3	15	19	19
Bcin01g09230.1	1	2	0	1	0	34	7	10	20	2	0	1	132	79	401	1765	986	1642
Bcin01g09240.1	1	2	1	0	5	52	13	26	34	1	0	1	109	55	212	562	601	368
Bcin01g09250.1	3	2	1	0	1	30	5	9	15	0	0	0	37	31	69	150	129	116
Bcin01g09260.1	0	0	0	1	1	0	0	0	1	0	0	0	11	6	37	36	26	35
Bcin01g09270.1	2	1	0	2	0	15	0	2	1	1	0	0	3	4	8	41	39	34
Bcin01g09280.1	8	0	9	0	1	134	16	42	52	1	0	2	109	109	225	882	737	811
Bcin01g09290.1	0	0	0	0	0	0	0	0	0	1	0	0	0	0	1	2	13	7
Bcin01g09300.1	1	0	1	0	2	47	12	24	23	4	0	1	84	102	214	271	195	187
Bcin01g09310.1	117	46	68	27	62	2381	308	713	829	141	13	19	2337	1985	4734	8663	7711	7271
Bcin01g09320.1	14	2	7	5	11	328	60	138	177	24	0	4	596	458	1171	2931	2505	1711
Bcin01g09330.1	16	5	10	9	9	442	54	117	82	15	2	2	404	318	964	1530	1129	872
Bcin01g09340.1	2	1	0	1	1	89	6	31	36	5	0	1	118	99	205	396	338	390
Bcin01g09350.1	291	119	47	45	96	6689	609	1090	1571	93	3	15	1949	2218	4216	8405	9318	9891
Bcin01g09360.1	80	39	23	24	39	1539	196	378	534	43	9	5	1505	1204	2856	4553	4468	4720
Bcin01g09370.1	0	0	0	0	0	2	0	1	3	0	0	0	7	2	24	12	23	17
Bcin01g09370.2	0	0	0	0	0	0	0	0	0	1	0	0	1	2	8	7	2	4
Bcin01g09370.3	0	0	0	0	0	1	0	1	0	0	0	0	2	2	9	4	4	4
Bcin01g09370.4	0	0	0	0	0	1	1	3	1	1	0	0	8	7	29	26	19	17
Bcin01g09380.1	0	0	0	2	0	2	0	3	1	0	0	0	2	1	19	56	86	105
Bcin01g09390.1	0	0	0	0	0	1	0	0	0	0	0	0	2	2	7	10	9	9
Bcin01g09400.1	4	1	9	6	5	97	11	39	31	5	1	3	271	236	717	838	852	506
Bcin01g09410.1	0	0	0	0	0	0	0	0	0	0	0	0	0	4	2	3	8	8
Bcin01g09420.1	0	0	0	1	0	0	0	1	1	0	0	0	0	0	4	10	8	6
Bcin01g09430.1	33	34	60	84	33	4	0	0	0	43	17	10	62	11	212	10	7	6
Bcin01g09440.1	1	4	1	7	2	94	14	26	20	1	0	1	69	93	334	339	241	225
Bcin01g09450.1	0	0	0	0	0	2	1	1	0	0	0	0	28	14	34	11	25	12
Bcin01g09450.2	0	0	0	0	0	0	0	0	0	0	0	0	0	0	0	2	6	2
Bcin01g09450.3	0	0	0	0	0	0	0	0	0	0	0	0	0	0	0	0	2	0
Bcin01g09460.1	0	0	0	0	0	2	2	0	3	0	0	0	0	0	3	9	8	5
Bcin01g09470.1	6	1	1	3	1	28	0	10	26	0	0	0	42	34	74	208	202	175
Bcin01g09480.1	4	7	1	1	0	163	9	33	33	1	0	0	82	77	140	838	752	639
Bcin01g09490.1	1	5	0	7	0	133	8	15	31	4	0	2	114	119	256	1596	1514	1620
Bcin01g09500.1	3	0	6	3	1	100	20	59	54	13	2	1	164	192	396	571	402	362
Bcin01g09510.1	11	4	9	3	6	440	54	96	109	16	2	1	308	346	733	1438	1203	1065
Bcin01g09520.1	0	0	0	0	0	0	0	0	0	0	0	0	0	0	0	0	0	0
Bcin01g09520.2	0	0	0	0	0	0	0	0	1	0	0	0	0	0	0	4	0	4
Bcin01g09520.3	0	0	0	0	0	0	0	0	0	0	0	0	1	0	1	0	3	0
Bcin01g09530.1	0	6	5	8	1	62	13	58	59	8	0	2	1669	1374	376	12974	25785	50471
Bcin01g09540.1	11	10	13	14	6	87	19	19	22	4	0	2	130	82	67	919	672	339
Bcin01g09550.1	9	1	2	8	8	204	35	54	59	7	0	1	177	181	416	1794	1874	1788
Bcin01g09560.1	66	19	22	9	10	876	114	221	388	28	0	2	518	502	1014	1195	1022	1099
Bcin01g09570.1	0	0	0	0	0	1	0	0	0	0	0	0	4	5	5	1	3	0
Bcin01g09570.2	0	0	0	0	0	0	0	0	1	0	0	0	0	1	3	0	0	2
Bcin01g09580.1	0	0	0	0	0	5	1	4	0	0	0	0	6	4	8	6	2	2
Bcin01g09580.2	1	0	0	0	0	1	0	0	0	0	0	0	2	0	5	3	3	4
Bcin01g09590.1	0	0	0	0	0	0	0	3	2	1	0	0	21	20	41	81	87	71
Bcin01g09590.2	0	0	0	0	0	0	0	0	0	0	0	0	0	0	1	1	3	0
Bcin01g09590.3	0	0	0	0	0	0	0	0	0	0	0	0	0	0	0	0	0	0
Bcin01g09600.1	3	1	0	3	6	69	8	23	31	1	1	0	60	48	139	365	308	284
Bcin01g09600.2	0	0	0	0	0	0	0	1	0	0	0	0	0	0	0	0	0	0
Bcin01g09610.1	3	0	0	0	0	9	2	2	10	0	0	0	9	7	17	66	44	29
Bcin01g09610.2	0	0	0	0	0	1	1	0	0	0	0	0	1	2	2	15	14	4
Bcin01g09620.1	378	134	72	38	103	6255	751	1396	1566	120	7	19	1948	2377	4414	6396	7374	7971
Bcin01g09630.1	5	6	8	5	0	31	0	1	1	1	0	0	217	68	654	21177	23119	24057
Bcin01g09640.1	0	0	1	1	0	1	1	0	0	0	0	0	6	7	4	44	50	72
Bcin01g09650.1	55	31	26	9	49	816	154	338	448	101	5	18	1425	1427	3257	3303	2592	2477
Bcin01g09660.1	299	129	57	44	110	6016	616	932	1548	92	5	10	1623	1970	3653	5311	5635	5649
Bcin01g09670.1	7	9	24	12	12	295	44	127	120	54	5	6	490	717	1574	2977	3265	4517
Bcin01g09680.1	2	0	8	0	0	25	6	12	10	1	0	0	60	39	112	267	352	369
Bcin01g09690.1	1	1	3	0	0	53	13	39	40	3	1	0	84	57	150	237	190	214
Bcin01g09700.1	0	0	0	0	0	0	0	0	0	0	0	0	3	3	0	20	31	42
Bcin01g09710.1	0	1	0	0	0	14	4	3	1	0	0	0	29	35	56	488	723	886
Bcin01g09720.1	0	0	0	0	1	13	0	6	11	1	0	0	59	29	70	1184	838	735
Bcin01g09730.1	2	2	7	1	0	34	10	20	16	5	1	0	72	51	189	522	708	941
Bcin01g09740.1	8	4	24	0	2	55	13	21	44	13	0	0	92	42	156	3085	3918	5957
Bcin01g09750.1	0	0	0	0	0	2	0	0	0	0	0	0	2	0	1	6	2	6
Bcin01g09750.2	0	0	0	0	0	0	0	0	0	0	0	0	0	0	1	3	4	3
Bcin01g09760.1	1	0	3	4	0	49	7	9	10	1	0	0	51	24	118	223	200	167
Bcin01g09770.1	2	0	1	0	0	25	4	11	11	1	0	0	90	44	97	790	447	258
Bcin01g09780.1	0	0	0	0	0	0	0	1	0	1	0	0	5	3	4	3	2	1
Bcin01g09780.2	0	0	0	0	0	0	0	0	0	0	0	0	0	0	0	1	0	0
Bcin01g09780.3	0	0	0	0	0	0	0	0	1	1	0	0	0	1	4	0	3	3
Bcin01g09790.1	0	0	0	0	0	0	0	1	0	0	0	0	0	1	0	3	4	3
Bcin01g09790.2	0	0	0	0	0	0	0	0	0	0	0	0	0	0	2	9	7	18
Bcin01g09800.1	2	3	0	3	3	87	12	22	27	2	0	0	24	21	67	236	233	344
Bcin01g09810.1	9	2	5	4	6	155	23	83	98	19	5	3	225	212	625	850	805	721
Bcin01g09820.1	0	0	0	0	0	0	0	0	0	0	0	0	0	0	0	0	2	2
Bcin01g09830.1	0	1	0	0	0	5	2	1	0	0	0	0	23	0	54	59	44	50
Bcin01g09840.1	12	1	19	5	9	446	59	70	121	8	0	0	392	296	746	1650	1480	1539
Bcin01g09850.1	0	0	0	0	0	1	0	1	0	0	0	0	6	8	5	51	35	40
Bcin01g09860.1	8	6	9	1	1	171	17	46	70	7	0	2	171	142	439	810	681	604
Bcin01g09870.1	1	0	3	1	0	43	4	10	27	2	1	0	93	52	172	191	131	85
Bcin01g09880.1	0	0	0	0	0	0	0	1	0	0	0	1	3	1	5	18	8	4
Bcin01g09890.1	5	1	1	3	0	90	15	30	27	2	2	0	64	57	143	444	405	312
Bcin01g09900.1	40	20	23	1	34	974	106	271	472	24	1	3	627	629	1362	2165	2125	2042
Bcin01g09910.1	0	0	0	0	0	1	0	0	0	0	0	0	0	0	2	0	1	3
Bcin01g09910.2	0	0	0	0	0	0	0	0	0	0	0	0	0	0	0	0	0	0
Bcin01g09920.1	4	2	0	0	0	18	4	3	2	0	0	0	4	9	28	5	6	7
Bcin01g09930.1	3	0	0	0	0	4	2	0	2	0	0	0	0	1	5	4	1	5
Bcin01g09940.1	5	6	12	8	12	490	77	131	246	27	3	7	648	556	1361	1909	1646	1470
Bcin01g09950.1	93	87	113	115	137	1247	262	470	350	224	15	47	3229	2159	6681	9958	6355	5487
Bcin01g09960.1	1	1	0	0	0	12	2	12	9	1	0	2	63	35	116	200	152	116
Bcin01g09970.1	1	1	2	1	0	22	5	15	2	3	1	0	96	113	343	105	171	308
Bcin01g09980.1	1	4	0	1	4	17	6	8	5	2	0	0	149	86	527	454	533	657
Bcin01g09990.1	4	1	0	1	0	13	2	8	7	2	0	0	114	51	213	302	364	652
Bcin01g10000.1	0	2	0	0	0	7	2	1	3	1	0	0	17	7	29	37	21	26
Bcin01g10010.1	1	5	12	3	3	61	14	17	24	13	1	1	101	111	234	648	530	509
Bcin01g10020.1	0	1	1	0	0	7	1	4	1	0	0	1	28	18	46	273	171	115
Bcin01g10030.1	0	0	0	0	0	1	1	1	2	0	0	0	0	0	0	7	5	11
Bcin01g10040.1	4	0	1	2	0	15	1	9	10	2	1	0	58	41	143	809	427	305
Bcin01g10050.1	3	3	9	3	5	176	38	92	187	21	0	1	325	247	660	1103	887	782
Bcin01g10060.1	1	0	10	3	1	170	22	49	89	13	0	1	230	222	566	657	526	554
Bcin01g10070.1	3	0	0	0	3	24	5	17	5	2	0	1	49	33	78	254	196	179
Bcin01g10080.1	1	0	1	0	1	12	2	2	3	1	0	0	28	22	97	68	43	44
Bcin01g10090.1	1	1	3	1	0	38	4	7	18	0	0	0	34	38	121	283	191	140
Bcin01g10100.1	11	0	1	0	0	27	6	24	6	5	0	1	113	108	170	123	61	109
Bcin01g10100.2	0	0	0	3	0	3	0	1	0	0	0	0	14	3	18	33	17	25
Bcin01g10110.1	0	0	0	0	0	0	0	0	0	0	0	0	0	0	0	0	0	0
Bcin01g10110.2	0	0	0	0	0	0	0	0	0	0	0	0	0	0	0	0	0	0
Bcin01g10110.3	0	0	0	0	0	0	0	0	0	0	0	0	0	0	0	0	0	0
Bcin01g10110.4	0	0	0	0	0	0	0	0	0	0	0	0	0	0	0	0	0	0
Bcin01g10120.1	5	3	3	1	3	122	20	41	41	4	0	2	94	141	281	829	574	480
Bcin01g10130.1	0	0	0	0	0	1	0	0	0	1	0	1	3805	307	3132	1440	914	735
Bcin01g10140.1	0	0	0	0	0	4	0	0	0	0	0	0	1575	230	1941	604	372	303
Bcin01g10150.1	0	1	0	0	0	15	0	0	2	3	3	1	21545	2608	21745	9692	4379	3392
Bcin01g10160.1	2	0	0	0	0	15	8	4	4	0	0	0	23	44	88	47	45	28
Bcin01g10170.1	1	1	4	0	0	19	6	2	7	1	0	0	23	28	57	208	98	155
Bcin01g10180.1	4	6	24	12	4	229	40	55	41	26	2	4	212	397	889	902	649	773
Bcin01g10190.1	0	0	0	0	0	0	0	0	0	0	0	0	0	0	0	1	0	0
Bcin01g10200.1	0	0	0	0	0	0	0	0	0	0	0	0	0	0	0	1	0	1
Bcin01g10210.1	0	0	0	0	0	0	0	0	0	0	0	0	0	0	0	1	1	2
Bcin01g10220.1	0	0	0	0	0	2	0	1	0	0	0	0	14	9	3	89	96	112
Bcin01g10230.1	0	0	0	0	0	6	2	2	0	0	0	0	4	0	7	15	11	22
Bcin01g10240.1	0	0	0	2	0	9	1	1	0	0	1	0	6	0	4	9	16	9
Bcin01g10240.2	0	0	0	0	0	0	0	0	0	0	0	0	0	0	0	0	0	0
Bcin01g10240.3	0	0	0	0	0	0	0	0	0	0	0	0	0	0	0	0	1	2
Bcin01g10250.1	0	0	0	0	0	0	0	0	0	0	0	1	0	0	2	3	1	1
Bcin01g10250.2	0	0	0	0	0	0	0	0	0	0	0	0	0	0	0	0	1	1
Bcin01g10260.1	0	0	0	0	0	0	0	0	1	0	0	0	0	0	0	0	0	0
Bcin01g10270.1	0	0	0	0	0	0	0	0	0	0	0	0	1	0	0	2	0	0
Bcin01g10270.2	0	0	0	0	0	1	0	0	0	0	0	0	0	0	0	2	0	2
Bcin01g10280.1	0	0	0	2	0	14	4	10	16	0	0	0	30	23	82	210	224	163
Bcin01g10280.2	0	0	0	0	0	0	0	0	0	0	0	0	0	0	0	4	7	0
Bcin01g10290.1	3	1	0	0	1	53	17	33	41	2	0	2	58	50	152	276	265	193
Bcin01g10300.1	0	0	0	1	0	19	6	11	3	1	0	0	30	51	164	88	73	74
Bcin01g10310.1	4	5	5	9	9	393	52	145	94	19	1	1	816	1432	2477	2364	2390	1739
Bcin01g10320.1	0	0	0	0	0	4	0	2	3	0	0	0	8	12	11	32	24	36
Bcin01g10320.2	0	0	0	0	0	1	2	1	0	0	0	0	0	1	3	0	0	0
Bcin01g10330.1	6	9	4	2	8	413	52	122	155	8	1	1	422	265	613	2003	2050	2109
Bcin01g10340.1	101	30	24	20	36	1669	240	394	632	65	7	10	1123	1207	2521	3697	3327	3016
Bcin01g10350.1	3	2	2	1	0	29	11	37	78	6	0	1	54	35	76	202	222	295
Bcin01g10360.1	2	1	1	0	0	34	7	11	20	0	0	0	16	14	34	106	94	147
Bcin01g10370.1	0	0	0	0	0	3	2	1	0	0	0	0	0	2	28	2	1	4
Bcin01g10380.1	0	0	0	0	0	0	0	0	0	0	0	0	2	0	0	3	3	12
Bcin01g10380.2	0	0	0	0	0	0	0	0	0	0	0	0	0	0	0	0	1	2
Bcin01g10390.1	0	2	0	1	0	37	12	5	5	1	0	0	57	51	111	1481	1736	3470
Bcin01g10400.1	0	0	0	0	0	0	0	0	0	0	0	0	0	0	0	0	0	0
Bcin01g10400.2	0	0	0	0	0	0	0	0	0	0	0	0	0	0	0	0	0	0
Bcin01g10400.3	0	0	0	0	0	0	0	0	0	0	0	0	0	0	0	0	0	0
Bcin01g10400.4	0	0	0	0	0	0	0	0	0	0	0	0	0	0	0	0	0	0
Bcin01g10410.1	0	1	0	0	0	9	0	0	0	1	0	0	50	31	66	601	616	557
Bcin01g10420.1	0	0	2	0	0	13	3	4	0	2	1	1	90	48	83	648	1757	3828
Bcin01g10430.1	0	0	0	0	0	0	0	0	0	0	0	0	0	0	0	0	0	0
Bcin01g10430.2	0	0	0	0	0	0	0	0	0	0	0	0	0	0	0	0	1	1
Bcin01g10440.1	0	0	0	0	0	7	0	0	4	0	0	0	2	5	10	18	13	10
Bcin01g10450.1	0	1	0	0	3	17	6	10	14	2	0	0	58	40	139	478	413	285
Bcin01g10460.1	2	0	0	0	2	34	4	10	10	0	0	0	42	30	71	212	154	98
Bcin01g10470.1	0	0	0	0	0	0	0	0	0	0	0	0	0	0	0	0	0	0
Bcin01g10470.2	0	0	0	0	0	0	0	0	0	0	0	0	0	0	0	2	0	1
Bcin01g10470.3	0	0	0	0	0	0	0	0	0	0	0	0	2	2	1	4	5	6
Bcin01g10480.1	19	3	3	0	3	252	19	32	87	11	0	0	54	57	76	972	1096	1308
Bcin01g10490.1	16	15	6	7	11	304	38	105	119	13	0	1	121	178	289	648	658	735
Bcin01g10500.1	162	154	104	134	38	10522	1009	1382	1620	157	15	23	4357	4823	14059	15402	16559	16612
Bcin01g10510.1	0	0	0	0	0	0	0	0	0	0	0	0	0	0	0	0	0	0
Bcin01g10510.2	0	0	0	0	0	0	0	0	0	0	0	0	0	0	0	0	0	0
Bcin01g10510.3	0	0	0	0	0	0	0	0	0	0	0	0	2	0	0	0	0	0
Bcin01g10520.1	12	4	7	4	2	161	23	45	66	7	0	2	176	164	475	1724	1432	1164
Bcin01g10530.1	5	0	1	4	0	121	25	33	42	12	1	1	107	524	999	219	95	182
Bcin01g10540.1	1	4	1	3	8	52	2	13	15	1	1	0	27	38	74	171	155	182
Bcin01g10550.1	0	2	1	0	0	50	4	15	7	0	0	2	28	23	53	166	123	127
Bcin01g10560.1	10	1	3	5	8	198	23	47	41	4	0	2	112	160	297	1038	896	912
Bcin01g10570.1	0	0	0	4	0	19	2	5	7	0	0	0	5	4	22	65	52	65
Bcin01g10580.1	0	0	0	0	0	0	0	0	0	0	0	0	0	0	0	0	0	0
Bcin01g10580.2	0	0	0	0	0	0	0	0	0	0	0	0	0	0	1	3	0	1
Bcin01g10590.1	0	0	0	0	0	0	0	0	0	0	0	0	0	0	0	0	0	0
Bcin01g10590.2	0	0	0	0	0	0	0	0	0	0	0	0	0	0	0	0	0	0
Bcin01g10600.1	4	0	1	3	0	48	9	15	38	4	0	1	89	98	153	254	205	202
Bcin01g10610.1	7	3	2	4	3	98	21	44	52	4	0	2	191	145	279	472	377	312
Bcin01g10620.1	0	0	0	0	0	9	0	2	1	0	0	0	3	3	7	36	30	41
Bcin01g10630.1	0	0	0	0	0	0	0	0	0	0	0	0	1	0	4	9	6	3
Bcin01g10640.1	5	4	0	6	1	78	18	37	29	4	2	1	148	115	311	710	557	457
Bcin01g10650.1	0	2	7	0	1	49	6	13	13	2	0	2	43	25	97	318	238	157
Bcin01g10660.1	12	8	3	6	6	316	45	75	110	16	2	2	253	231	634	1391	1127	1031
Bcin01g10670.1	3	2	1	0	0	9	1	1	8	2	0	1	15	9	19	90	77	63
Bcin01g10680.1	15	1	6	5	17	245	68	138	221	26	1	6	162	236	355	2374	1830	2464
Bcin01g10690.1	5	2	1	0	4	134	22	42	68	8	2	0	231	156	418	575	358	375
Bcin01g10700.1	2	0	10	1	4	52	13	32	15	15	0	0	169	325	730	572	470	392
Bcin01g10710.1	2	2	6	6	3	98	15	79	61	12	0	0	168	304	709	689	612	463
Bcin01g10720.1	0	0	0	0	0	0	0	0	0	0	0	0	0	1	0	0	0	0
Bcin01g10720.2	0	0	1	1	0	4	0	9	14	1	0	1	59	32	57	89	95	76
Bcin01g10730.1	3	2	9	6	3	26	11	7	19	4	0	0	55	46	68	116	156	198
Bcin01g10740.1	0	0	0	0	0	21	1	7	0	0	0	0	41	8	26	711	1263	1212
Bcin01g10750.1	0	0	0	0	0	48	4	12	11	0	0	0	367	130	75	2935	4120	4164
Bcin01g10760.1	0	0	0	0	0	3	0	1	1	0	0	0	7	10	5	99	143	180
Bcin01g10770.1	0	0	0	0	0	23	1	5	3	0	0	0	120	63	61	272	406	435
Bcin01g10780.1	0	0	0	0	0	86	0	9	2	5	1	1	132	28	78	84	82	99
Bcin01g10790.1	0	1	0	0	0	1	2	2	0	0	0	0	21	14	94	130	79	58
Bcin01g10790.2	0	0	0	0	0	0	0	0	0	0	0	0	0	0	1	5	0	0
Bcin01g10810.1	71	32	69	25	36	1069	219	576	527	98	5	11	1905	1063	4343	7558	7051	7432
Bcin01g10820.1	0	0	1	0	3	10	0	7	9	1	0	0	80	35	114	249	272	264
Bcin01g10830.1	10	7	10	29	8	169	45	54	38	0	0	0	45	64	1366	14	2	6
Bcin01g10840.1	2	1	9	9	3	302	38	52	19	0	0	3	792	454	2445	893	470	567
Bcin01g10850.1	0	0	0	1	0	3	0	0	1	0	0	0	3	1	12	60	80	149
Bcin01g10860.1	4	1	0	0	0	37	10	12	2	1	0	0	38	24	87	278	268	187
Bcin01g10870.1	17	6	16	2	3	183	43	79	116	14	5	1	279	429	907	1474	1105	1036
Bcin01g10880.1	3	0	3	2	1	98	17	48	51	7	0	1	287	157	488	1712	1640	1167
Bcin01g10890.1	3	0	5	5	4	80	13	41	90	10	0	2	208	117	463	1257	1129	852
Bcin01g10900.1	0	0	0	0	0	0	0	0	0	0	0	0	2	0	0	35	40	34
Bcin01g10910.1	0	0	0	0	4	0	0	1	3	3	1	0	7	9	16	6	14	8
Bcin01g10920.1	3	1	1	0	0	39	5	19	5	1	0	2	69	64	185	347	326	305
Bcin01g10930.1	0	0	0	0	0	0	0	0	0	0	0	0	0	0	0	0	0	0
Bcin01g10930.2	0	0	0	0	0	0	0	1	0	0	0	0	1	2	4	1	1	1
Bcin01g10930.3	0	0	0	0	0	0	0	0	0	0	0	0	1	0	0	0	0	0
Bcin01g10940.1	0	0	0	0	0	18	0	5	0	0	0	0	8	4	19	28	23	21
Bcin01g10950.1	3	0	2	1	8	135	10	41	60	8	0	0	41	51	96	305	331	311
Bcin01g10960.1	2	1	4	4	3	46	10	11	19	1	0	0	45	15	83	270	281	280
Bcin01g10970.1	0	0	2	0	0	48	16	46	18	9	0	1	124	132	339	590	473	455
Bcin01g10980.1	15	5	13	8	18	370	51	157	254	43	1	5	523	595	1360	1353	1118	925
Bcin01g10990.1	0	0	0	0	0	2	0	0	0	0	0	0	6	3	6	51	14	8
Bcin01g10990.2	0	0	0	0	0	0	0	0	0	0	0	0	0	0	0	0	1	2
Bcin01g11000.1	0	0	0	0	3	6	0	2	0	1	0	0	5	15	22	17	19	15
Bcin01g11000.2	0	0	0	0	0	0	0	0	0	0	0	0	0	0	0	1	0	0
Bcin01g11010.1	0	2	1	0	0	5	0	1	7	0	0	0	12	56	65	13	14	4
Bcin01g11020.1	0	0	2	0	0	9	2	0	7	0	0	0	8	25	29	6	14	30
Bcin01g11030.1	0	1	0	0	0	16	7	5	5	0	0	0	8	42	80	24	30	77
Bcin01g11040.1	0	0	2	1	2	2	2	1	1	1	0	0	61	36	149	43	44	32
Bcin01g11050.1	0	2	2	1	0	43	6	5	12	2	0	0	74	144	365	463	220	174
Bcin01g11060.1	0	2	0	0	0	40	8	12	0	1	0	0	52	216	456	236	141	172
Bcin01g11070.1	0	0	0	0	0	0	0	0	0	0	0	0	1	1	0	7	7	8
Bcin01g11080.1	0	0	0	0	0	0	0	0	0	0	0	0	0	0	0	0	0	0
Bcin01g11090.1	0	0	0	0	0	0	0	0	0	0	0	0	0	0	0	0	0	0
Bcin01g11090.2	0	0	0	0	0	0	0	0	0	0	0	0	0	0	0	0	0	0
Bcin01g11100.1	0	0	0	0	0	0	0	0	0	0	0	0	0	0	0	0	0	0
Bcin01g11110.1	0	0	0	0	0	0	0	0	0	0	0	0	3	1	3	9	10	9
Bcin01g11120.1	0	0	0	0	2	28	5	15	14	0	0	0	43	21	73	165	168	184
Bcin01g11130.1	0	0	0	0	0	12	1	0	1	0	0	0	2	1	9	24	22	11
Bcin01g11140.1	0	0	0	0	0	13	0	0	0	0	0	0	6	3	13	37	64	156
Bcin01g11150.1	0	2	0	0	0	4	2	0	1	2	0	1	4	5	24	3	2	1
Bcin01g11160.1	0	1	0	1	0	0	0	0	0	3	0	0	7	6	7	3	5	3
Bcin01g11170.1	0	0	0	0	0	5	2	1	0	0	0	0	0	1	2	0	5	6
Bcin01g11170.2	0	0	0	0	0	0	0	0	0	0	0	0	0	0	1	0	4	3
Bcin01g11180.1	1	3	0	0	0	59	10	8	12	2	1	0	36	41	76	130	110	97
Bcin01g11190.1	0	0	0	0	0	2	1	0	0	0	0	0	0	0	1	1	0	3
Bcin01g11200.1	0	0	0	0	0	8	2	0	1	0	0	0	12	5	62	76	67	97
Bcin01g11200.2	0	0	0	0	0	0	0	0	0	0	0	0	0	1	0	1	0	2
Bcin01g11210.1	0	0	0	0	0	0	0	0	0	0	0	0	0	0	0	0	0	0
Bcin01g11210.2	0	0	0	0	0	0	0	0	0	0	0	0	0	0	0	0	0	0
Bcin01g11210.3	0	0	0	0	0	1	0	0	0	0	0	0	3	2	0	0	0	1
Bcin01g11220.1	27	10	17	1	18	623	121	214	269	76	3	2	1024	1072	1593	4764	4188	6444
Bcin01g11230.1	11	5	1	7	9	247	18	51	94	6	2	1	89	106	200	668	659	804
Bcin01g11240.1	0	0	0	0	2	34	7	7	12	1	0	0	22	21	36	312	277	208
Bcin01g11250.1	0	0	0	0	0	0	0	0	2	0	0	0	4	7	4	15	15	29
Bcin01g11260.1	0	0	0	0	0	2	0	0	0	0	0	0	3	1	2	4	6	11
Bcin01g11270.1	0	0	0	0	0	12	1	2	3	0	0	0	24	42	106	59	56	77
Bcin01g11280.1	2	0	0	0	0	23	1	9	5	2	0	0	30	45	105	181	131	165
Bcin01g11290.1	0	1	0	0	0	6	2	5	1	0	0	0	20	13	69	39	30	40
Bcin01g11300.1	6	3	10	9	2	438	49	92	114	6	5	3	503	302	632	3666	2733	1860
Bcin01g11310.1	0	0	0	0	0	9	0	2	10	1	0	0	38	26	33	2882	795	524
Bcin01g11320.1	0	0	0	1	0	73	5	14	13	1	0	0	43	50	95	175	168	138
Bcin01g11330.1	16	8	9	7	5	362	69	112	140	12	1	2	521	386	1166	2452	1702	1697
Bcin01g11340.1	0	0	0	0	0	0	0	0	0	0	0	0	0	0	0	0	0	0
Bcin01g11340.2	0	0	0	0	0	0	0	0	0	0	0	0	0	0	0	0	2	2
Bcin01g11340.3	0	0	0	0	0	0	0	0	0	0	0	0	0	0	3	1	0	0
Bcin01g11340.4	0	0	0	0	0	0	0	0	0	0	0	0	0	1	0	0	0	0
Bcin01g11350.1	1	1	2	3	1	85	14	26	23	6	0	0	56	38	131	738	744	702
Bcin01g11360.1	7	0	3	2	2	100	13	54	76	12	0	3	226	235	580	663	640	581
Bcin01g11370.1	0	0	0	0	0	0	0	0	0	0	0	0	0	0	0	0	0	0
Bcin01g11380.1	0	0	0	0	0	0	0	0	1	0	0	0	0	0	5	2	0	5
Bcin01g11390.1	0	0	0	0	0	1	0	0	0	0	0	0	0	0	0	0	1	1
Bcin01g11390.2	0	0	0	0	0	0	0	0	0	0	0	0	0	0	0	0	0	0
Bcin01g11400.1	0	0	0	0	0	0	0	0	0	0	0	0	0	0	0	0	0	0
Bcin01g11400.2	0	0	0	0	0	0	0	0	0	0	0	0	0	0	0	0	0	0
Bcin01g11410.1	0	0	0	0	0	0	0	0	2	0	0	0	2	1	7	10	2	10
Bcin01g11420.1	0	0	0	0	0	0	0	0	1	1	0	0	1	8	3	10	18	24
Bcin01g11430.1	1	0	0	0	1	27	3	12	8	0	0	0	23	14	71	123	133	145
Bcin01g11440.1	0	0	0	0	0	0	0	1	0	0	0	0	0	0	0	4	5	1
Bcin01g11450.1	0	0	0	0	0	10	0	1	1	0	0	0	143	72	23	1808	1442	913
Bcin01g11460.1	0	0	0	0	0	17	6	1	3	0	0	0	151	66	41	11058	9207	6186
Bcin01g11470.1	0	0	0	0	0	0	0	0	0	0	0	0	1	0	1	7	7	6
Bcin01g11470.2	0	0	0	0	0	3	0	0	0	0	0	0	13	1	3	334	234	154
Bcin01g11480.1	0	0	0	0	0	5	1	2	0	0	0	0	151	63	11	1694	1511	747
Bcin01g11490.1	0	0	0	0	0	4	0	0	1	0	0	0	201	62	9	2667	1946	869
Bcin01g11500.1	0	1	0	0	0	101	3	8	23	0	0	0	192	93	91	2134	1680	1215
Bcin01g11510.1	0	0	0	0	0	38	5	5	15	0	0	0	76	55	101	1114	957	683
Bcin01g11520.1	0	0	0	0	0	18	3	3	3	0	0	0	150	72	27	2388	1593	1009
Bcin01g11530.1	0	0	0	0	0	53	0	19	9	0	0	0	233	113	39	4700	3858	2475
Bcin01g11540.1	0	0	0	0	0	26	1	2	1	0	0	0	107	42	26	2172	1597	826
Bcin01g11550.1	1	0	0	0	0	14	3	14	11	0	0	0	398	151	163	2972	2694	1222
Bcin01g11560.1	0	0	0	0	0	5	0	1	0	0	0	0	5	2	7	26	15	23
Bcin02g00002.1	0	0	0	0	0	2	0	0	0	0	0	0	8	3	26	42	24	20
Bcin02g00003.1	0	0	0	0	0	0	0	0	0	0	0	0	0	1	0	0	0	0
Bcin02g00004.1	0	0	0	0	0	0	0	0	0	0	0	0	0	2	0	2	1	2
Bcin02g00005.1	2	1	0	2	1	96	11	46	48	3	0	1	137	78	172	404	312	218
Bcin02g00006.1	0	0	3	2	0	15	3	6	2	0	0	0	10	4	18	51	55	45
Bcin02g00007.1	0	0	0	0	0	0	0	0	1	0	0	0	1	0	4	6	4	6
Bcin02g00007.2	0	0	0	0	0	6	0	0	0	1	0	0	1	5	11	5	11	3
Bcin02g00008.1	0	0	0	0	0	14	2	9	9	2	0	0	45	33	79	135	137	111
Bcin02g00009.1	0	0	0	0	0	1	0	0	0	0	0	0	0	0	2	3	2	1
Bcin02g00010.1	0	0	0	0	0	0	0	0	0	0	0	0	0	0	0	2	2	6
Bcin02g00011.1	0	0	0	0	0	0	0	0	1	0	0	0	0	0	1	0	2	1
Bcin02g00012.1	0	0	0	0	0	0	0	0	0	0	0	0	0	0	0	0	0	0
Bcin02g00013.1	187	44	51	35	104	3358	566	1144	1626	170	8	23	1099	1760	3144	1655	3599	3363
Bcin02g00014.1	33	15	15	19	9	168	39	60	155	59	4	9	173	300	342	28	41	59
Bcin02g00015.1	2	0	0	0	0	5	1	3	2	1	0	0	6	19	26	2	0	2
Bcin02g00015.2	0	0	0	0	0	0	0	0	0	0	0	0	0	0	0	0	0	0
Bcin02g00016.1	531	136	278	169	417	566	638	1153	1861	1864	125	265	2174	3770	3845	26	11	19
Bcin02g00018.1	0	0	0	0	0	0	0	0	0	0	0	0	2	0	1	2	0	6
Bcin02g00020.1	0	0	0	0	0	0	0	0	0	0	0	0	0	1	2	10	1	7
Bcin02g00020.2	0	0	0	0	0	3	0	0	0	0	0	0	1	1	8	2	6	7
Bcin02g00030.1	0	1	0	0	1	10	1	5	1	0	1	0	21	10	64	57	24	36
Bcin02g00040.1	0	0	0	0	0	0	0	0	0	0	0	0	0	0	3	15	16	16
Bcin02g00050.1	0	0	0	0	0	2	0	0	0	0	0	1	0	2	2	14	2	7
Bcin02g00060.1	0	0	0	0	0	0	0	0	0	0	0	0	0	0	0	0	0	0
Bcin02g00060.2	0	0	0	0	0	0	0	0	0	0	0	0	0	0	0	5	0	2
Bcin02g00070.1	0	0	0	0	0	0	0	0	0	0	0	0	0	0	2	1	0	1
Bcin02g00070.2	0	0	0	0	0	0	0	0	0	0	0	0	0	0	0	0	0	0
Bcin02g00080.1	7	13	15	9	13	51	7	1	4	14	10	9	342	136	619	164	88	62
Bcin02g00090.1	0	0	0	0	0	7	1	1	4	0	0	0	7	7	29	71	59	55
Bcin02g00100.1	0	0	0	0	0	8	4	2	2	0	0	0	1	5	30	9	9	3
Bcin02g00110.1	6	0	0	0	3	96	16	29	40	5	0	0	34	32	90	232	193	200
Bcin02g00120.1	8	13	13	5	4	239	37	58	88	10	1	2	177	192	411	1126	1036	850
Bcin02g00130.1	2	1	0	6	1	118	16	29	47	7	0	1	111	88	222	605	639	568
Bcin02g00140.1	0	0	0	0	0	2	0	0	0	0	0	0	14	4	7	111	162	364
Bcin02g00150.1	1	2	0	0	1	72	4	14	19	0	0	0	40	49	158	192	157	148
Bcin02g00160.1	174	195	148	212	71	13874	1440	2482	2364	209	17	23	8501	12177	30543	65715	68506	90250
Bcin02g00170.1	5	4	6	3	2	98	16	42	57	13	0	2	166	204	320	1065	788	718
Bcin02g00180.1	0	0	0	0	0	8	0	1	1	0	0	0	0	4	3	34	28	19
Bcin02g00190.1	0	0	0	0	0	0	0	2	2	0	0	0	0	0	0	1	2	1
Bcin02g00190.2	0	0	0	0	0	0	0	0	0	0	0	0	0	2	1	2	2	3
Bcin02g00200.1	0	3	0	1	0	49	3	5	9	1	1	0	37	24	51	267	312	291
Bcin02g00210.1	4	5	16	14	5	20	2	9	7	19	0	1	44	81	746	288	204	170
Bcin02g00220.1	0	0	0	0	5	103	25	57	66	2	0	1	176	185	255	1429	1421	1847
Bcin02g00230.1	11	11	2	3	10	1249	90	179	222	9	0	1	500	430	811	10498	12053	12414
Bcin02g00240.1	3	3	0	2	2	196	26	63	88	3	1	1	217	207	314	6032	8517	11064
Bcin02g00250.1	1	0	1	0	0	50	7	14	15	3	0	0	44	45	62	942	1325	1791
Bcin02g00260.1	0	0	0	0	0	0	0	0	0	0	0	0	2	0	0	11	13	10
Bcin02g00260.2	0	0	0	0	0	0	0	0	0	0	0	0	0	0	1	1	0	1
Bcin02g00270.1	2	0	0	0	5	566	40	123	99	8	0	0	315	295	419	5309	6407	7898
Bcin02g00280.1	11	10	2	2	13	463	77	209	239	21	3	2	568	486	632	12438	14549	16340
Bcin02g00290.1	0	0	0	0	0	6	1	0	0	0	0	0	13	2	28	4	6	3
Bcin02g00300.1	0	0	0	0	0	0	0	0	0	0	0	0	0	0	0	0	0	0
Bcin02g00300.2	0	0	0	0	0	0	0	0	0	0	0	0	0	0	0	0	0	0
Bcin02g00300.3	0	0	0	0	0	0	0	0	0	0	0	0	0	0	0	0	0	0
Bcin02g00300.4	0	0	0	0	0	0	0	0	0	0	0	0	0	0	0	0	0	0
Bcin02g00310.1	9	5	5	5	5	121	13	29	38	4	0	0	61	90	179	1024	1120	1195
Bcin02g00320.1	1	0	0	0	0	37	6	11	0	0	0	0	61	24	151	1318	582	555
Bcin02g00330.1	0	0	0	0	0	0	0	0	0	0	0	0	0	0	1	4	2	2
Bcin02g00340.1	0	0	0	0	0	0	0	0	0	0	0	0	0	0	0	0	0	0
Bcin02g00350.1	0	0	0	0	0	38	4	3	13	1	0	0	53	43	176	550	606	1014
Bcin02g00360.1	0	0	0	0	0	2	0	0	0	0	0	0	15	16	40	81	71	80
Bcin02g00370.1	0	0	0	0	0	0	1	0	1	0	0	0	2	5	6	10	13	4
Bcin02g00380.1	0	0	0	0	0	7	0	1	0	0	0	0	1	8	25	77	44	28
Bcin02g00390.1	0	1	0	0	0	2	0	2	0	0	0	0	5	1	21	12	11	14
Bcin02g00400.1	0	0	0	0	3	2	2	3	3	0	0	0	7	17	29	65	95	84
Bcin02g00410.1	0	0	0	0	0	3	0	1	3	0	0	0	6	1	11	17	7	5
Bcin02g00420.2	0	2	0	3	0	12	0	1	2	5	1	2	134	278	1424	114	113	99
Bcin02g00430.1	0	0	0	0	0	0	0	0	0	0	0	0	3	0	2	0	5	1
Bcin02g00430.2	0	0	0	0	0	0	0	0	0	0	0	0	0	0	0	0	0	0
Bcin02g00440.1	1	15	7	4	1	88	14	15	27	6	1	0	160	835	1589	922	701	1471
Bcin02g00450.1	0	0	0	0	0	0	0	0	0	0	0	0	0	0	0	0	2	3
Bcin02g00460.1	1	6	13	8	1	42	16	7	4	2	1	0	85	134	766	3944	3690	2806
Bcin02g00470.1	11	5	7	11	4	471	40	82	77	12	0	2	338	245	936	2935	2122	2180
Bcin02g00480.1	5	6	3	0	5	118	14	18	35	4	0	1	95	60	191	779	754	776
Bcin02g00490.1	7	6	9	5	14	132	23	47	35	16	1	0	210	183	516	812	631	682
Bcin02g00500.1	0	0	0	0	0	0	0	0	0	0	0	0	2	2	2	28	11	36
Bcin02g00500.2	0	0	0	0	0	0	0	0	0	0	0	0	0	0	0	13	17	32
Bcin02g00510.1	0	0	0	0	0	0	0	0	0	0	0	0	0	0	2	3	0	3
Bcin02g00520.1	1	0	0	0	0	20	2	11	9	0	0	0	16	43	55	218	182	233
Bcin02g00530.1	0	0	0	0	0	0	0	0	0	0	0	0	0	1	0	11	14	18
Bcin02g00530.2	0	0	0	0	0	1	0	0	0	0	0	0	0	0	0	5	6	13
Bcin02g00540.1	2	3	3	2	4	137	13	43	50	1	0	1	103	153	272	1110	989	860
Bcin02g00550.1	0	0	0	0	0	0	0	0	0	0	0	0	1	2	1	40	66	39
Bcin02g00560.1	0	0	0	0	0	0	0	0	0	0	0	0	0	0	1	2	2	1
Bcin02g00570.1	2	0	0	2	8	103	6	18	29	3	0	0	56	48	176	279	261	231
Bcin02g00580.1	0	0	0	0	0	0	0	0	0	0	0	0	0	0	0	0	0	0
Bcin02g00580.2	0	0	0	0	0	0	0	0	0	0	0	0	0	0	0	0	0	0
Bcin02g00580.3	0	0	0	0	0	0	0	0	0	0	0	0	0	0	0	0	0	0
Bcin02g00580.4	0	0	0	0	0	0	0	0	0	0	0	0	0	0	0	0	0	0
Bcin02g00590.1	0	0	0	0	0	0	0	0	0	0	0	0	0	0	0	0	0	0
Bcin02g00600.1	0	0	0	0	0	0	0	0	0	0	0	0	0	0	0	7	12	8
Bcin02g00610.1	0	0	0	0	0	0	0	0	0	0	0	0	0	0	0	0	1	0
Bcin02g00620.1	1	0	0	2	0	3	4	1	1	0	0	0	39	6	70	164	112	101
Bcin02g00630.1	16	0	1	4	9	189	40	87	121	6	0	2	109	103	223	338	409	587
Bcin02g00640.1	3	6	1	2	0	66	15	28	41	1	0	0	74	53	227	202	136	132
Bcin02g00650.1	0	0	0	0	0	0	0	0	0	0	0	0	0	0	0	2	0	0
Bcin02g00650.2	0	0	0	0	0	0	0	0	0	0	0	0	0	0	0	0	0	0
Bcin02g00660.1	14	2	8	5	3	121	21	42	32	2	0	1	134	85	215	1266	1122	1148
Bcin02g00670.1	4	1	4	0	0	100	17	57	46	4	1	0	87	104	222	308	318	286
Bcin02g00680.1	0	0	0	0	0	0	0	0	0	0	0	0	0	0	0	0	0	0
Bcin02g00680.2	0	0	1	0	0	0	0	0	0	0	0	0	0	0	0	2	8	6
Bcin02g00680.3	0	0	0	0	0	0	0	0	0	0	0	0	0	0	0	6	0	3
Bcin02g00690.1	1	0	0	0	0	0	0	0	0	0	0	0	0	0	1	0	2	0
Bcin02g00700.1	0	0	0	0	0	0	0	0	0	0	0	0	0	0	0	0	0	0
Bcin02g00700.2	0	0	0	0	0	0	0	0	0	0	0	0	0	0	0	0	2	0
Bcin02g00710.1	0	0	7	0	2	81	9	24	33	5	0	2	99	134	293	353	297	290
Bcin02g00720.1	0	0	0	0	0	7	0	3	1	0	0	0	27	13	18	84	130	332
Bcin02g00730.1	0	0	0	0	0	0	0	0	0	0	0	0	0	0	0	0	1	0
Bcin02g00730.2	0	0	0	0	0	0	0	0	0	0	0	0	0	0	0	0	0	0
Bcin02g00740.1	1	1	0	0	0	37	3	10	4	3	0	0	85	712	948	709	464	448
Bcin02g00750.1	0	0	0	0	0	27	5	7	0	0	0	0	7	10	97	6	7	2
Bcin02g00760.1	0	0	1	0	0	8	2	3	0	2	0	0	11	19	15	131	109	109
Bcin02g00770.1	0	2	1	0	0	9	1	6	5	1	0	0	45	11	53	122	107	86
Bcin02g00780.1	2	2	1	2	0	53	6	6	12	4	0	0	33	73	108	192	235	467
Bcin02g00790.1	0	0	5	0	1	47	4	11	10	3	0	0	113	85	83	1495	1354	1133
Bcin02g00800.1	8	13	18	32	23	423	52	54	101	22	3	14	735	562	1022	6031	4011	4211
Bcin02g00810.1	0	0	0	0	0	1	0	0	0	1	0	0	5	1	2	28	29	13
Bcin02g00810.2	0	0	0	0	0	0	0	0	0	0	0	0	0	0	0	0	0	2
Bcin02g00820.1	2	0	0	3	1	50	8	5	5	5	0	0	68	63	107	1869	1205	894
Bcin02g00830.1	3	0	0	2	4	69	10	14	16	1	2	0	84	67	138	888	806	625
Bcin02g00840.1	0	0	2	0	1	18	1	4	5	2	0	0	15	24	57	235	116	68
Bcin02g00850.1	0	0	0	0	0	0	0	1	4	0	0	0	9	6	5	4	6	5
Bcin02g00850.2	0	0	0	0	0	0	0	0	0	0	0	0	2	0	12	5	6	2
Bcin02g00860.1	0	0	0	0	0	2	1	0	0	0	0	0	0	2	21	0	0	0
Bcin02g00860.2	0	0	0	0	0	0	0	0	0	0	0	0	0	1	0	0	2	4
Bcin02g00870.1	0	0	0	0	0	0	0	0	0	0	0	0	2	15	8	58	73	73
Bcin02g00880.1	0	0	0	0	0	0	0	0	0	0	0	0	0	0	0	0	0	1
Bcin02g00880.2	0	0	0	0	0	0	0	0	0	0	0	0	0	0	0	0	0	0
Bcin02g00880.3	0	0	0	0	0	1	2	3	3	2	0	0	13	12	31	60	67	47
Bcin02g00890.1	1	1	0	0	1	12	4	5	5	2	0	0	32	17	43	120	109	81
Bcin02g00900.1	50	14	27	17	28	1151	164	320	607	61	7	6	1309	1073	2987	2863	1895	1724
Bcin02g00910.1	13	2	10	3	10	192	33	113	167	26	1	3	408	488	1003	1364	927	895
Bcin02g00920.1	1	0	0	2	1	39	6	15	10	2	0	0	51	40	94	211	192	157
Bcin02g00930.1	0	0	0	0	0	0	0	0	0	0	0	0	0	0	0	0	0	1
Bcin02g00940.1	0	0	0	0	0	0	0	0	0	0	0	0	0	1	0	0	0	1
Bcin02g00950.1	0	0	0	0	0	0	0	1	0	0	0	0	2	4	5	22	27	30
Bcin02g00950.2	0	0	0	0	0	0	0	0	0	0	0	0	0	0	0	0	1	2
Bcin02g00960.1	1	0	5	0	2	115	17	52	24	8	0	0	149	119	331	963	1099	1270
Bcin02g00970.1	0	0	0	0	0	2	0	0	1	0	0	0	4	2	8	22	26	58
Bcin02g00980.1	0	0	0	0	0	2	0	1	0	0	0	0	4	1	4	3	19	20
Bcin02g00990.1	10	3	6	5	2	112	28	53	57	6	0	0	73	95	269	551	577	566
Bcin02g01000.1	7	0	1	4	0	86	8	18	29	3	0	1	83	58	133	1190	1016	1052
Bcin02g01010.1	0	0	0	0	0	108	12	28	7	1	0	0	82	86	112	26	24	23
Bcin02g01020.1	16	0	7	13	23	378	54	156	202	38	4	3	653	611	1457	2760	2950	3910
Bcin02g01030.1	0	0	12	6	3	121	16	40	57	13	0	1	147	181	461	640	555	474
Bcin02g01040.1	0	0	0	0	0	2	0	2	2	1	0	0	14	6	29	37	60	73
Bcin02g01050.1	0	0	0	0	0	0	0	0	0	0	0	0	0	1	0	0	1	3
Bcin02g01060.1	283	133	115	74	97	9714	880	1457	2182	169	11	15	3837	4142	9994	9017	7782	7153
Bcin02g01070.1	14	10	8	5	21	433	54	146	178	19	1	5	806	744	1737	3036	2487	2235
Bcin02g01080.1	1	4	10	4	1	65	11	20	17	1	1	0	140	87	467	425	313	253
Bcin02g01090.1	6	4	5	1	1	110	18	25	31	2	0	0	29	39	72	222	237	335
Bcin02g01100.1	0	0	0	0	0	2	0	0	0	0	0	0	2	0	1	0	0	0
Bcin02g01110.1	0	0	0	0	0	0	0	0	0	0	0	0	0	0	0	0	3	1
Bcin02g01110.2	0	0	0	0	0	0	0	0	0	0	0	0	0	0	0	0	0	0
Bcin02g01120.1	0	0	0	0	0	8	0	2	0	0	0	0	4	8	10	139	163	193
Bcin02g01130.1	0	0	0	1	0	1	0	0	0	0	0	0	31	4	1	308	109	139
Bcin02g01140.1	0	0	0	0	0	4	1	1	0	0	0	0	12	2	1	1146	635	570
Bcin02g01150.1	0	0	0	0	0	0	0	0	0	0	0	0	48	8	4	514	200	396
Bcin02g01160.1	0	0	4	0	1	45	8	25	36	3	0	1	60	80	160	399	292	259
Bcin02g01170.1	2	2	8	5	4	95	18	23	39	8	1	0	130	137	341	1414	1478	1542
Bcin02g01180.1	0	0	0	0	0	0	0	0	0	0	0	0	1	1	0	7	19	17
Bcin02g01190.1	0	0	0	0	0	0	0	0	0	0	0	0	0	0	0	1	1	1
Bcin02g01200.1	0	0	0	0	0	1	0	0	0	0	0	0	0	0	0	5	4	1
Bcin02g01210.1	1	1	0	0	2	22	1	7	4	3	0	0	54	53	98	117	84	78
Bcin02g01220.1	0	0	0	0	0	13	0	1	5	0	0	0	11	7	24	45	56	34
Bcin02g01230.1	0	0	0	0	0	13	5	4	0	0	1	0	135	77	48	2315	1106	685
Bcin02g01240.1	0	0	0	0	0	0	0	0	0	0	0	0	0	0	0	0	2	0
Bcin02g01240.2	0	0	0	0	0	0	0	0	0	0	0	0	0	0	0	0	0	0
Bcin02g01240.3	0	0	0	0	0	0	0	0	0	0	0	0	0	0	0	0	0	0
Bcin02g01250.1	0	0	0	0	0	2	0	2	1	0	0	0	2	3	9	72	92	120
Bcin02g01260.1	10	22	18	29	10	92	30	83	89	61	3	11	260	372	481	500	311	511
Bcin02g01270.1	0	0	0	0	0	0	0	0	0	0	0	0	0	0	0	0	0	0
Bcin02g01270.2	0	0	0	0	0	0	0	0	0	1	0	0	0	2	2	1	1	2
Bcin02g01280.1	2	2	3	2	0	34	11	14	23	1	0	3	61	105	171	207	142	139
Bcin02g01290.1	0	0	0	0	0	0	0	0	0	0	0	0	0	0	0	0	0	0
Bcin02g01290.2	0	0	0	0	0	0	0	0	0	0	0	0	0	0	0	0	0	0
Bcin02g01290.3	0	0	0	0	0	0	0	0	0	0	0	0	0	0	0	0	0	0
Bcin02g01290.4	0	0	0	0	0	0	0	0	0	0	0	0	0	0	0	0	0	0
Bcin02g01300.1	9	0	4	5	1	229	31	45	36	2	0	0	59	64	176	1280	1152	963
Bcin02g01310.1	2	0	0	0	2	25	6	9	11	1	1	1	17	19	46	347	245	229
Bcin02g01320.1	1	0	0	1	0	22	1	15	21	0	0	0	34	31	91	100	65	64
Bcin02g01330.1	0	0	0	0	0	0	0	0	0	0	0	0	3	0	0	0	0	0
Bcin02g01330.2	0	0	0	0	0	0	0	0	0	0	0	0	0	0	0	0	0	0
Bcin02g01330.3	0	0	0	0	0	7	0	0	1	0	0	0	1	9	5	8	7	7
Bcin02g01340.1	0	0	0	1	1	5	1	5	7	3	0	0	16	25	40	70	69	57
Bcin02g01350.1	5	6	2	0	0	25	3	13	11	1	0	0	181	91	104	459	737	921
Bcin02g01360.1	5	2	5	12	1	232	42	61	64	7	0	1	214	157	418	959	743	586
Bcin02g01370.1	37	14	21	10	12	831	117	240	429	36	1	7	711	698	1725	2384	2209	1908
Bcin02g01380.1	0	0	0	0	0	2	1	2	2	0	0	0	4	3	6	27	29	9
Bcin02g01390.1	13	3	8	3	20	112	38	221	306	29	0	4	483	486	1105	1233	1042	925
Bcin02g01400.1	0	0	0	0	0	0	0	0	0	0	0	0	0	0	2	20	12	7
Bcin02g01410.1	0	0	0	0	0	1	0	0	0	0	0	0	0	2	3	10	3	4
Bcin02g01420.1	2	2	2	3	5	8	2	0	5	7	3	6	336	169	173	4759	1562	825
Bcin02g01430.1	2	5	2	6	3	215	27	52	39	3	0	0	129	118	333	1649	1255	1123
Bcin02g01440.1	0	6	1	1	0	26	8	3	5	1	0	0	45	226	378	1503	1350	1126
Bcin02g01450.1	0	2	0	3	2	6	2	7	0	0	0	0	24	26	78	80	54	30
Bcin02g01460.1	0	0	0	0	0	11	2	0	4	0	0	1	21	17	60	39	39	17
Bcin02g01470.1	0	0	0	0	0	0	0	0	0	0	0	0	0	0	0	0	0	0
Bcin02g01470.2	0	0	0	0	0	0	0	0	0	0	0	0	2	0	0	1	3	6
Bcin02g01470.3	0	0	0	0	0	0	0	0	0	0	0	0	0	1	0	9	3	5
Bcin02g01480.1	0	1	0	0	0	5	0	0	3	0	0	0	14	4	32	99	58	29
Bcin02g01490.1	0	1	1	3	0	22	6	9	1	1	0	1	133	53	152	132	137	116
Bcin02g01500.1	0	0	1	0	0	0	0	1	1	1	0	0	16	2	11	141	65	48
Bcin02g01510.1	0	0	0	0	0	1	2	1	0	0	0	0	1	0	7	15	12	13
Bcin02g01510.2	0	0	0	0	0	0	0	0	0	0	0	0	2	6	1	2	8	13
Bcin02g01520.1	2	1	0	0	7	128	14	61	68	4	0	0	136	121	336	574	456	394
Bcin02g01530.1	2	1	0	0	0	66	11	11	14	6	1	0	60	35	110	190	103	84
Bcin02g01540.1	15	4	13	4	9	325	53	147	187	18	1	6	484	446	1175	1860	1455	1436
Bcin02g01550.1	1	1	0	1	0	5	0	1	0	1	0	0	0	1	4	19	12	8
Bcin02g01560.1	0	0	0	0	0	0	0	1	0	0	0	0	2	3	7	3	6	9
Bcin02g01560.2	0	0	0	0	0	0	0	0	0	0	0	0	0	0	0	0	0	0
Bcin02g01570.1	0	0	0	0	0	0	0	0	0	0	0	0	2	0	0	3	0	1
Bcin02g01580.1	0	1	0	3	0	21	3	7	16	0	0	0	23	31	93	139	180	187
Bcin02g01590.1	0	1	2	0	0	19	2	2	2	0	0	0	13	17	52	22	14	10
Bcin02g01600.1	1	0	0	0	0	4	0	0	0	0	0	0	2	2	2	1	2	1
Bcin02g01610.1	0	0	0	0	0	0	0	0	0	0	0	0	1	0	3	2	1	0
Bcin02g01610.2	0	0	0	0	0	1	0	0	0	0	0	0	13	7	12	8	2	3
Bcin02g01610.3	0	0	0	0	0	0	0	0	0	0	0	0	0	0	0	0	0	0
Bcin02g01610.4	0	0	0	0	0	0	0	0	0	0	0	0	3	0	0	0	0	0
Bcin02g01620.1	0	0	0	0	0	3	0	0	0	0	0	0	0	0	3	3	0	3
Bcin02g01620.2	0	0	0	0	0	0	0	0	0	0	0	0	0	0	0	0	0	0
Bcin02g01620.3	0	0	0	0	0	0	0	0	1	0	0	0	4	1	7	23	16	19
Bcin02g01630.1	6	1	1	5	2	305	36	46	48	3	0	0	172	105	451	1340	1308	1144
Bcin02g01640.1	0	0	0	0	0	3	0	0	0	0	0	1	4	4	40	41	26	26
Bcin02g01650.1	0	4	1	2	0	27	0	12	7	8	1	9	91	60	303	347	300	212
Bcin02g01660.1	18	12	9	7	9	244	64	155	161	37	1	1	243	436	1141	2033	2245	1936
Bcin02g01670.1	0	0	0	0	0	0	0	0	0	0	0	0	0	1	2	10	19	7
Bcin02g01680.1	0	0	0	0	0	6	0	0	1	0	0	0	4	4	5	45	48	56
Bcin02g01690.1	0	0	0	0	0	2	1	4	3	0	0	0	7	4	12	47	49	30
Bcin02g01700.1	0	0	0	0	0	0	0	0	0	0	0	0	0	0	0	1	2	10
Bcin02g01710.1	0	0	0	0	0	0	0	0	0	0	0	0	0	0	0	10	8	4
Bcin02g01710.2	0	0	0	0	0	0	0	1	0	0	0	0	1	0	1	4	4	7
Bcin02g01720.1	4	2	0	7	7	366	61	124	164	8	0	0	335	362	1008	374	399	440
Bcin02g01730.1	1	3	5	6	1	58	2	7	0	0	0	0	392	135	497	2893	4107	4356
Bcin02g01740.1	5	8	0	6	2	84	20	21	19	5	0	0	35	26	86	414	367	294
Bcin02g01750.1	4	0	0	0	2	10	1	3	4	0	0	0	27	15	89	81	55	33
Bcin02g01760.1	9	2	10	7	15	213	41	104	197	14	1	4	267	227	600	1195	1007	1025
Bcin02g01770.1	0	0	0	1	0	1	0	0	0	0	0	0	4	0	620	9393	4117	2049
Bcin02g01780.1	0	0	0	0	0	0	0	1	1	0	0	0	10	3	676	8833	6147	3074
Bcin02g01790.1	40	21	38	18	30	1586	233	375	518	87	8	10	1068	993	2511	3454	2494	1880
Bcin02g01800.1	0	0	0	0	0	2	0	5	1	0	0	0	14	8	24	27	32	11
Bcin02g01800.2	0	0	0	0	0	0	0	0	0	0	0	0	1	2	2	4	0	5
Bcin02g01800.3	0	0	0	0	0	1	0	0	0	0	0	0	1	2	1	1	0	0
Bcin02g01810.1	5	12	5	12	6	316	41	92	60	25	2	2	343	600	972	2840	2703	2022
Bcin02g01820.1	0	0	0	0	0	40	10	10	23	4	0	2	119	54	139	1117	667	552
Bcin02g01830.1	5	5	2	4	5	132	5	28	36	6	1	2	41	46	84	354	233	285
Bcin02g01840.1	2	3	3	1	0	78	2	10	17	3	0	1	50	48	163	225	188	172
Bcin02g01850.1	1	1	3	3	8	164	20	66	56	36	0	0	295	336	838	2041	1713	2057
Bcin02g01860.1	0	0	0	0	0	0	0	0	0	0	0	0	0	0	0	0	0	0
Bcin02g01860.2	0	0	0	0	0	0	0	0	0	0	0	0	0	0	0	0	0	0
Bcin02g01860.3	0	0	0	0	0	0	0	0	0	0	0	0	0	0	0	0	0	0
Bcin02g01860.4	0	0	0	0	0	0	0	0	0	0	0	0	0	0	0	0	0	0
Bcin02g01870.1	0	2	0	0	0	10	5	6	2	0	0	0	26	57	75	105	105	77
Bcin02g01880.1	0	0	0	0	0	1	0	0	0	0	0	0	1	1	3	4	8	13
Bcin02g01890.1	1	0	0	0	0	1	0	0	3	0	0	0	4	7	4	43	41	21
Bcin02g01900.1	1	1	1	0	0	12	3	1	15	1	0	1	14	11	55	66	56	65
Bcin02g01910.1	0	0	0	0	0	35	3	11	12	0	0	0	31	23	54	61	64	76
Bcin02g01920.1	28	10	5	13	10	515	66	170	183	26	0	6	372	345	835	1063	868	790
Bcin02g01930.1	24	15	15	5	10	532	74	93	157	21	3	2	395	363	905	1672	1417	1298
Bcin02g01940.1	0	0	0	0	0	0	0	0	1	0	0	0	2	14	6	84	91	76
Bcin02g01950.1	0	0	0	0	0	0	0	0	0	0	0	0	1	2	10	6	12	3
Bcin02g01950.2	0	0	0	0	0	0	0	0	0	0	0	0	3	3	15	16	14	13
Bcin02g01960.1	9	4	0	13	4	19	6	3	12	11	3	3	3	9	37	17	16	18
Bcin02g01970.1	2	0	1	1	2	104	8	13	15	0	0	0	65	67	157	375	269	250
Bcin02g01980.1	17	11	14	1	4	361	46	131	149	30	2	3	496	446	1145	1637	1283	1204
Bcin02g01990.1	1	0	0	0	0	15	0	2	0	0	0	0	839	53	17	2520	3984	3010
Bcin02g02000.1	3	1	0	1	1	39	1	6	5	3	1	2	54	32	97	177	130	116
Bcin02g02010.1	1	0	4	0	2	39	5	22	19	2	0	0	106	153	414	306	283	347
Bcin02g02020.1	0	2	4	1	1	81	8	29	29	2	1	0	45	43	66	190	185	257
Bcin02g02030.1	16	5	10	20	9	453	48	97	90	10	3	3	291	309	718	1912	1732	1668
Bcin02g02040.1	0	0	0	2	0	0	0	2	0	1	0	0	1	0	13	9	6	8
Bcin02g02050.1	0	0	0	0	0	9	7	5	5	0	1	0	7	10	16	61	98	63
Bcin02g02060.1	0	0	0	0	0	0	0	0	0	0	0	0	9	1	14	14	6	15
Bcin02g02070.1	0	0	0	0	0	0	0	0	0	0	0	0	0	0	0	0	0	0
Bcin02g02080.1	0	0	0	0	0	0	0	0	0	0	0	0	0	0	0	0	1	0
Bcin02g02090.1	7	3	5	6	9	236	32	72	72	11	0	2	485	483	947	1742	1981	2665
Bcin02g02100.1	9	6	5	4	7	55	12	18	37	10	2	0	89	84	150	406	355	366
Bcin02g02110.1	15	5	4	2	8	420	53	87	106	8	1	0	280	272	742	1593	1231	1246
Bcin02g02120.1	0	0	0	0	0	3	0	4	3	23	0	0	4	3	10	21	23	13
Bcin02g02130.1	0	0	0	0	0	0	0	0	0	0	0	0	0	0	0	4	0	5
Bcin02g02140.1	0	3	0	1	1	3	0	0	1	0	0	0	27	32	118	196	93	91
Bcin02g02150.1	2	1	3	3	2	13	2	5	5	1	0	1	12	24	81	198	67	52
Bcin02g02160.1	4	6	0	1	5	167	23	56	75	6	0	0	94	125	222	570	621	806
Bcin02g02170.1	0	0	0	0	0	5	3	0	1	0	0	0	5	1	16	44	54	27
Bcin02g02180.1	0	7	0	4	1	31	6	10	7	4	0	0	69	28	177	388	313	286
Bcin02g02190.1	0	0	0	0	0	7	0	3	1	1	0	0	19	7	35	29	32	44
Bcin02g02200.1	0	0	0	0	0	0	0	0	0	0	0	0	0	0	1	0	2	1
Bcin02g02200.2	0	0	0	0	0	0	0	0	0	0	0	0	0	0	1	3	4	0
Bcin02g02210.1	0	0	7	0	1	5	1	6	4	0	0	1	19	9	22	134	108	106
Bcin02g02210.2	0	0	0	0	0	0	0	0	0	0	0	0	2	2	1	23	14	15
Bcin02g02220.1	0	0	0	0	0	0	0	0	0	0	0	0	1	0	5	12	2	9
Bcin02g02230.1	0	0	0	0	1	1	0	1	3	0	0	0	6	1	11	26	14	7
Bcin02g02240.1	27	13	11	4	14	614	100	207	210	32	3	3	733	694	1622	1619	1436	1359
Bcin02g02250.1	21	19	18	8	14	697	100	122	209	16	1	4	238	329	661	1533	1553	1529
Bcin02g02260.1	9	3	0	4	1	119	15	56	44	6	1	1	113	135	264	292	209	140
Bcin02g02270.1	0	3	0	1	0	4	1	1	5	0	0	0	34	10	27	299	134	105
Bcin02g02280.1	5	0	0	3	1	79	18	41	61	7	0	0	70	75	163	277	281	377
Bcin02g02290.1	2	0	0	2	2	42	4	11	16	2	0	0	27	20	71	76	73	72
Bcin02g02300.1	1	2	5	11	3	234	36	92	69	13	3	1	231	214	1081	371	255	220
Bcin02g02310.1	2	6	3	3	5	150	21	43	44	4	0	1	108	93	314	356	299	270
Bcin02g02320.1	4	2	4	0	1	88	7	22	38	3	0	0	83	131	344	286	225	214
Bcin02g02330.1	1	1	3	7	2	26	2	17	15	7	0	3	85	66	274	427	273	366
Bcin02g02340.1	5	1	6	5	1	201	24	51	51	7	1	1	114	116	320	1513	1235	939
Bcin02g02350.1	24	4	5	0	2	337	41	67	116	9	2	1	106	121	304	1029	924	748
Bcin02g02360.1	2	2	4	2	1	34	15	45	39	9	0	0	122	83	263	291	194	142
Bcin02g02370.1	3	0	0	4	1	65	6	17	24	5	0	2	85	95	223	457	357	334
Bcin02g02380.1	0	0	0	0	0	2	0	2	1	0	0	0	10	19	24	139	85	107
Bcin02g02390.1	0	0	0	8	0	4	0	0	4	0	0	0	10	13	42	46	26	22
Bcin02g02400.1	2	2	1	0	1	58	7	26	31	3	0	0	69	70	176	473	349	221
Bcin02g02410.1	7	2	13	15	17	415	63	181	234	56	5	7	1015	819	889	13266	15138	15143
Bcin02g02420.1	0	0	0	0	0	0	0	0	0	0	0	0	0	1	6	4	5	3
Bcin02g02420.2	0	0	2	0	0	1	0	0	0	0	0	0	3	2	11	32	25	37
Bcin02g02430.1	0	0	0	0	1	3	0	0	0	0	0	0	6	2	3	5	12	10
Bcin02g02440.1	0	0	0	0	0	0	0	0	0	0	0	0	0	3	0	17	14	15
Bcin02g02450.1	0	0	0	1	0	0	0	2	0	0	0	0	9	0	0	16	3	6
Bcin02g02460.1	0	2	1	0	0	37	1	6	5	1	0	0	80	21	194	1819	1305	994
Bcin02g02470.1	3	2	2	2	3	44	11	20	32	2	1	0	57	55	114	167	131	60
Bcin02g02480.1	1	3	4	5	0	151	20	36	19	4	0	1	127	222	489	4169	4228	3177
Bcin02g02490.1	9	3	4	14	11	247	35	103	134	11	0	3	378	365	1092	1699	1273	1144
Bcin02g02500.1	1	0	3	0	5	53	10	23	28	3	0	1	61	70	147	260	419	419
Bcin02g02510.1	73	38	24	18	22	1742	152	248	413	32	2	2	533	577	1218	6836	7243	6844
Bcin02g02520.1	116	30	71	30	81	2280	333	613	985	93	6	12	1194	1393	2755	5787	5055	4781
Bcin02g02530.1	7	4	10	2	5	101	20	47	91	5	0	1	57	65	171	445	377	504
Bcin02g02540.1	33	17	7	1	12	645	111	202	275	21	4	3	214	236	489	762	764	981
Bcin02g02550.1	4	0	0	0	1	37	3	12	9	0	0	0	8	18	28	117	120	117
Bcin02g02560.1	3	0	2	1	1	19	9	10	26	1	0	1	32	17	53	80	64	41
Bcin02g02570.1	11	24	29	25	9	596	92	161	97	32	1	8	1188	968	2524	5040	4125	4223
Bcin02g02580.1	0	0	0	0	0	0	0	0	0	0	0	0	0	0	3	3	1	10
Bcin02g02580.2	0	0	3	0	3	12	1	8	2	0	0	0	18	18	33	69	64	88
Bcin02g02590.1	0	0	4	0	0	6	0	0	1	0	0	0	14	6	7	39	30	14
Bcin02g02600.1	11	10	6	16	7	491	63	120	119	16	0	3	345	321	724	1599	1447	1223
Bcin02g02610.1	58	20	24	6	23	646	114	265	317	40	4	9	551	585	1202	2707	2283	1972
Bcin02g02620.1	0	0	0	0	0	0	0	0	0	0	0	0	4	0	2	7	4	3
Bcin02g02630.1	18	17	4	13	11	340	50	114	185	21	1	3	459	380	1065	1224	983	883
Bcin02g02640.1	1	3	0	0	0	42	8	11	8	2	1	0	91	44	130	196	183	129
Bcin02g02650.1	0	0	0	0	0	1	0	0	0	0	0	0	4	2	5	6	1	2
Bcin02g02650.2	0	0	0	0	0	0	0	0	0	0	0	0	1	0	0	0	2	3
Bcin02g02660.1	0	0	8	0	0	29	3	20	3	0	0	1	45	36	134	34	44	41
Bcin02g02670.1	3	15	46	11	2	88	11	60	24	4	1	0	137	381	619	6872	5804	5211
Bcin02g02680.1	3	3	3	8	2	115	11	59	36	2	0	0	125	134	232	833	860	744
Bcin02g02690.1	1	0	0	0	1	64	8	41	19	6	0	1	83	61	160	305	334	215
Bcin02g02700.1	4	10	9	7	11	604	64	108	131	2	1	1	198	303	330	3327	3603	3191
Bcin02g02710.1	4	4	10	2	2	120	22	85	59	9	0	2	269	228	596	656	572	456
Bcin02g02720.1	0	0	0	0	0	0	0	0	0	0	0	0	2	2	4	31	35	44
Bcin02g02730.1	0	0	0	0	0	0	0	5	1	1	0	0	18	10	18	134	91	67
Bcin02g02740.1	54	22	19	33	25	1151	182	340	455	52	3	6	860	1051	2113	3511	2048	2136
Bcin02g02750.1	185	61	84	45	98	3037	418	986	1590	138	12	14	1896	2482	4258	6472	5611	4568
Bcin02g02760.1	4	6	5	4	2	66	11	41	42	8	0	1	131	107	258	192	151	97
Bcin02g02770.1	2	0	2	3	0	30	5	10	11	0	0	0	44	26	65	232	233	214
Bcin02g02780.1	1	2	0	1	1	110	15	34	28	2	1	0	97	61	159	6170	6021	6087
Bcin02g02790.1	0	0	0	0	0	3	0	0	0	1	0	0	2	3	10	236	169	118
Bcin02g02790.2	0	0	0	0	0	0	0	0	0	0	0	0	0	0	0	1	0	9
Bcin02g02800.1	0	0	0	0	1	24	0	14	5	1	0	1	38	24	60	225	131	87
Bcin02g02810.1	2	2	1	0	0	30	1	10	15	0	0	0	55	35	82	295	236	199
Bcin02g02820.1	9	7	6	9	4	304	53	86	108	12	2	1	347	254	845	964	782	657
Bcin02g02830.1	0	0	0	0	0	12	0	1	3	1	0	0	55	10	20	837	184	91
Bcin02g02840.1	5	1	1	0	0	38	4	13	14	2	0	1	49	87	182	196	167	132
Bcin02g02850.1	0	0	2	0	0	19	1	6	6	1	0	0	22	76	69	305	300	326
Bcin02g02860.1	0	0	0	0	0	0	0	0	0	0	0	0	0	0	0	0	0	0
Bcin02g02860.2	0	0	0	0	0	0	0	0	0	0	0	0	0	0	0	0	0	0
Bcin02g02870.1	5	0	2	0	3	85	15	45	48	5	0	0	143	107	252	298	237	285
Bcin02g02880.1	1	0	0	0	0	15	6	13	4	1	0	0	37	15	39	65	62	48
Bcin02g02890.1	11	5	5	1	7	92	21	67	96	10	0	1	164	146	373	406	429	252
Bcin02g02900.1	0	0	0	0	0	0	0	0	0	0	0	0	5	0	4	17	14	5
Bcin02g02900.2	0	0	0	0	0	0	0	0	0	0	0	0	1	0	0	1	0	2
Bcin02g02910.1	0	0	0	0	0	0	2	3	1	1	0	0	14	22	52	35	31	25
Bcin02g02910.2	0	0	0	0	0	0	0	0	0	0	0	0	2	3	6	4	0	0
Bcin02g02920.1	26	11	11	5	9	443	52	106	163	19	0	1	413	562	1005	1948	1612	1511
Bcin02g02930.1	6	0	2	1	3	68	14	48	37	8	1	2	260	522	970	708	595	527
Bcin02g02940.1	0	2	1	1	0	53	7	5	22	1	0	0	18	23	155	135	139	109
Bcin02g02950.1	0	0	0	0	0	4	1	1	3	0	0	0	17	5	25	53	46	34
Bcin02g02960.1	0	0	0	0	0	0	0	0	0	0	0	0	0	0	0	0	0	0
Bcin02g02960.2	0	0	0	0	0	0	0	0	0	0	0	0	0	0	0	0	0	0
Bcin02g02960.3	0	0	0	0	0	0	0	0	0	0	0	0	0	0	0	0	0	0
Bcin02g02960.4	0	0	0	0	0	0	0	0	0	0	0	0	0	0	0	0	0	0
Bcin02g02970.1	0	0	0	0	0	12	1	4	2	2	1	0	25	11	73	86	80	61
Bcin02g02980.1	13	1	9	13	7	378	57	74	100	18	1	0	226	231	552	1562	1473	1365
Bcin02g02990.1	0	2	6	1	5	28	11	21	17	0	0	0	66	58	252	231	159	146
Bcin02g03000.1	0	0	0	2	0	8	0	1	3	0	0	0	24	19	38	154	133	114
Bcin02g03010.1	0	0	3	2	0	23	3	14	16	1	0	0	52	25	103	225	236	370
Bcin02g03020.1	0	0	0	0	0	2	4	7	18	5	1	1	53	29	96	81	62	74
Bcin02g03030.1	0	0	1	0	0	19	2	9	6	2	0	0	14	11	31	100	82	60
Bcin02g03040.1	0	1	0	0	0	2	1	1	0	0	0	0	2	3	21	12	27	20
Bcin02g03050.1	0	0	0	0	1	11	3	2	26	1	0	0	9	12	31	6	17	43
Bcin02g03060.1	7	14	26	43	5	198	46	87	132	42	11	16	661	523	1672	3390	1740	2471
Bcin02g03070.1	3	0	0	2	0	40	8	16	13	0	0	1	39	40	158	374	306	269
Bcin02g03080.1	36	35	20	11	14	929	88	157	181	26	1	6	453	484	1087	4969	5152	3408
Bcin02g03090.1	24	14	8	19	11	524	114	186	270	49	3	3	372	830	722	1355	1802	1945
Bcin02g03100.1	0	0	0	0	3	66	5	19	28	5	0	0	39	32	104	205	208	200
Bcin02g03110.1	1	2	1	3	3	22	6	14	18	4	0	2	65	49	198	290	229	180
Bcin02g03120.1	0	0	0	0	0	0	0	0	0	0	0	0	1	0	1	0	5	4
Bcin02g03130.1	0	0	0	0	0	0	0	0	0	0	0	0	0	0	0	1	0	3
Bcin02g03140.1	0	0	0	0	0	0	0	1	0	0	0	0	4	0	2	17	18	16
Bcin02g03150.1	4	0	1	1	1	27	5	14	26	2	0	1	49	24	98	192	129	148
Bcin02g03160.1	22	10	10	3	4	171	28	55	44	5	0	2	66	72	178	672	595	634
Bcin02g03170.1	3	2	7	10	5	121	21	53	61	7	1	1	244	145	415	1161	919	678
Bcin02g03180.1	19	4	4	0	11	344	66	166	227	14	3	4	319	409	727	1403	1538	1543
Bcin02g03190.1	0	0	0	3	0	22	1	5	8	0	0	0	28	21	43	50	63	42
Bcin02g03200.1	1	7	6	0	2	117	16	44	58	5	1	1	146	164	276	718	637	658
Bcin02g03210.1	0	0	0	0	1	2	0	0	2	1	0	0	17	14	27	62	43	51
Bcin02g03220.1	0	0	0	2	0	0	0	0	0	0	0	0	1	3	0	8	4	4
Bcin02g03230.1	0	0	0	0	0	0	1	2	0	0	0	0	5	1	2	35	19	23
Bcin02g03240.1	3	0	0	0	2	61	8	32	30	2	0	0	121	44	97	2181	2892	2908
Bcin02g03250.1	6	5	3	1	1	44	4	14	29	2	0	0	44	32	98	280	232	212
Bcin02g03260.1	1	8	0	1	2	160	19	43	28	5	0	0	73	78	195	234	227	179
Bcin02g03270.1	6	3	1	1	3	54	19	23	31	13	0	0	55	38	94	491	276	239
Bcin02g03280.1	4	3	0	0	0	70	6	16	16	6	1	0	25	22	77	414	297	207
Bcin02g03290.1	3	8	4	6	1	84	9	35	71	19	1	5	129	154	328	433	331	318
Bcin02g03300.1	1	0	4	3	7	62	8	47	46	7	1	0	170	129	313	467	401	446
Bcin02g03310.1	0	0	0	0	0	2	0	0	0	0	0	0	0	0	4	0	2	2
Bcin02g03310.2	0	0	0	0	0	0	0	0	0	0	0	0	0	0	0	0	0	0
Bcin02g03310.3	0	0	0	0	0	0	0	0	0	0	0	0	0	0	0	0	0	0
Bcin02g03310.4	0	0	0	0	0	0	0	0	0	0	0	0	0	0	1	0	0	0
Bcin02g03320.1	5	8	1	5	9	422	56	149	144	26	0	2	632	495	1758	2356	2014	2086
Bcin02g03330.1	0	0	2	0	1	38	2	9	21	2	0	0	68	30	114	263	310	262
Bcin02g03340.1	8	6	13	14	14	288	37	94	141	8	0	1	124	131	340	531	455	582
Bcin02g03350.1	0	0	0	0	1	16	1	3	1	1	0	0	1	8	10	150	239	114
Bcin02g03350.2	0	0	0	0	0	0	0	0	0	0	0	0	0	0	0	0	2	4
Bcin02g03360.1	2	5	0	1	1	38	12	23	22	4	0	1	69	78	168	363	312	213
Bcin02g03370.1	2	2	2	3	2	48	6	19	22	4	1	1	41	70	115	348	289	293
Bcin02g03380.1	0	0	0	0	0	0	0	0	0	0	0	0	1	0	1	1	1	4
Bcin02g03380.2	0	0	0	0	0	0	0	0	0	0	0	0	0	1	2	2	2	1
Bcin02g03390.1	8	3	3	1	1	110	17	27	38	3	0	0	51	88	148	1308	1554	1383
Bcin02g03400.1	4	0	11	1	6	96	23	45	32	20	0	1	254	165	717	2980	3495	3979
Bcin02g03410.1	0	0	1	0	0	43	2	4	20	1	0	0	32	27	83	95	101	56
Bcin02g03420.1	5	2	3	2	3	191	23	17	20	5	0	0	84	80	229	1220	1030	811
Bcin02g03430.1	4	2	3	1	0	89	14	22	31	2	0	0	87	97	242	393	377	339
Bcin02g03440.1	0	0	0	0	0	2	4	3	8	1	0	0	30	20	72	99	106	65
Bcin02g03450.1	21	14	24	1	13	523	55	92	135	10	0	1	259	322	714	1694	1505	1319
Bcin02g03460.1	3	5	3	0	0	59	7	7	19	1	0	0	15	13	46	139	113	109
Bcin02g03470.1	2	0	3	0	6	89	11	66	59	8	0	1	150	104	284	482	435	452
Bcin02g03480.1	4	4	1	0	0	4	1	4	0	0	0	0	87	14	137	294	179	109
Bcin02g03490.1	9	5	10	2	5	249	19	77	86	16	0	1	294	237	638	1274	1169	1127
Bcin02g03500.1	0	2	0	1	0	43	11	22	27	3	0	1	49	54	134	323	399	358
Bcin02g03510.1	0	20	31	12	6	17	2	7	25	10	1	2	11	256	428	141	138	230
Bcin02g03520.1	10	4	13	1	7	179	22	56	86	12	0	1	176	120	380	1247	1439	1380
Bcin02g03530.1	368	180	115	56	148	7937	920	1335	2216	158	5	13	2400	3035	5390	8778	9862	9090
Bcin02g03540.1	366	100	99	69	134	5821	755	1500	1916	133	8	15	2454	2917	5549	7795	8275	7878
Bcin02g03550.1	0	0	0	0	0	0	0	0	0	0	0	0	0	0	0	10	6	6
Bcin02g03550.2	0	0	0	0	0	0	0	0	0	0	0	0	0	0	0	0	0	0
Bcin02g03560.1	6	7	23	0	9	227	33	100	255	28	2	2	202	159	363	1758	4738	6525
Bcin02g03570.1	6	3	3	0	2	88	11	20	22	1	0	0	39	38	99	169	175	200
Bcin02g03580.1	15	8	13	1	10	194	26	73	147	7	0	2	69	99	214	562	536	855
Bcin02g03590.1	2	0	0	0	1	54	9	19	35	0	1	0	102	95	247	379	320	241
Bcin02g03600.1	6	5	1	1	4	276	34	70	73	3	0	0	86	132	191	2017	2728	2007
Bcin02g03610.1	2	1	2	2	1	69	11	33	36	1	0	0	104	82	174	193	140	101
Bcin02g03620.1	1	0	0	0	0	13	4	6	11	0	0	0	36	29	71	73	33	23
Bcin02g03630.1	0	0	0	7	0	3	1	2	2	1	0	0	18	17	51	84	121	90
Bcin02g03640.1	4	4	3	0	1	68	6	23	31	3	0	0	82	68	208	398	407	389
Bcin02g03650.1	0	2	0	0	0	3	1	0	0	0	0	0	3	3	10	15	18	17
Bcin02g03660.1	3	2	3	4	0	156	13	59	22	1	0	0	84	269	395	462	456	296
Bcin02g03670.1	1	1	3	2	0	6	4	0	0	1	1	1	96	29	131	371	352	448
Bcin02g03680.1	0	0	0	0	0	0	0	0	0	0	0	0	0	0	0	0	0	0
Bcin02g03690.1	0	0	0	0	0	0	0	0	0	0	0	0	0	0	0	0	0	0
Bcin02g03700.1	0	0	0	0	0	0	0	0	0	0	0	0	0	0	0	0	0	0
Bcin02g03710.1	0	0	0	0	0	0	0	0	0	0	0	0	0	0	0	0	0	0
Bcin02g03720.1	0	0	0	0	0	0	0	0	0	0	0	0	0	0	0	0	0	0
Bcin02g03730.1	0	0	0	0	0	0	0	0	0	0	0	0	0	0	0	3	5	9
Bcin02g03740.1	0	0	0	0	0	0	0	0	0	0	0	0	0	0	0	0	0	0
Bcin02g03740.2	0	0	0	0	0	0	0	0	0	0	0	0	0	0	0	0	0	0
Bcin02g03750.1	0	0	0	0	0	0	0	0	0	0	0	0	0	0	0	0	0	0
Bcin02g03760.1	0	0	0	0	0	0	0	0	0	0	0	0	0	0	0	0	0	0
Bcin02g03770.1	0	0	0	1	0	37	1	12	7	0	1	1	25	19	68	111	114	83
Bcin02g03780.1	0	0	0	0	0	1	0	0	0	0	0	0	0	0	3	4	2	0
Bcin02g03780.2	0	0	0	0	0	0	0	0	2	0	0	0	0	3	8	5	1	2
Bcin02g03790.1	1	3	2	2	4	37	6	12	19	3	1	0	50	35	128	281	200	159
Bcin02g03800.1	0	0	0	0	1	48	9	6	12	1	0	1	42	16	73	456	336	337
Bcin02g03810.1	7	13	7	3	13	152	19	56	66	2	0	1	59	46	135	590	511	565
Bcin02g03820.1	0	0	0	0	0	5	0	1	3	0	0	0	2	3	5	4	8	10
Bcin02g03820.2	0	0	0	0	0	0	0	0	0	0	0	0	0	0	1	4	6	1
Bcin02g03830.1	5	1	3	1	0	90	12	29	29	5	0	0	82	91	159	567	426	364
Bcin02g03840.1	0	0	0	0	0	4	0	3	0	0	0	0	1	2	6	8	8	13
Bcin02g03850.1	0	0	0	0	0	2	0	1	4	0	0	0	7	4	9	27	27	20
Bcin02g03860.1	0	5	1	2	11	5	2	2	1	6	0	2	39	54	267	29	17	15
Bcin02g03870.1	9	12	18	16	6	266	63	117	200	37	2	0	307	282	547	864	668	777
Bcin02g03880.1	10	3	9	2	4	211	38	74	79	8	0	1	132	129	285	1034	1124	985
Bcin02g03890.1	6	2	2	3	4	143	25	42	61	10	1	0	142	97	230	844	857	840
Bcin02g03900.1	0	0	0	0	0	0	0	0	0	0	0	0	0	0	0	0	0	0
Bcin02g03900.2	0	0	0	0	0	0	0	0	0	0	0	0	0	0	0	0	0	0
Bcin02g03900.3	0	0	0	0	0	0	0	0	0	0	0	0	0	0	0	0	0	0
Bcin02g03910.1	0	0	1	0	2	23	0	2	4	2	0	0	163	116	174	1697	1327	1214
Bcin02g03920.1	0	2	0	1	1	9	3	4	5	1	0	0	20	15	30	131	103	169
Bcin02g03930.1	22	12	1	8	5	339	45	105	159	4	0	2	176	224	386	713	630	690
Bcin02g03940.1	3	8	1	7	1	187	28	34	26	5	0	0	121	112	271	606	433	421
Bcin02g03950.1	10	0	10	6	3	197	25	63	66	19	1	0	276	351	705	957	731	617
Bcin02g03960.1	3	3	15	5	11	129	34	86	63	40	4	6	366	679	1324	1567	1312	1095
Bcin02g03970.1	0	0	0	0	0	0	0	1	0	0	0	0	2	4	19	59	26	19
Bcin02g03970.2	0	0	0	0	0	0	1	1	1	0	0	0	1	5	6	11	0	2
Bcin02g03980.1	3	2	0	1	1	105	10	34	25	1	0	2	177	106	268	903	618	586
Bcin02g03990.1	0	0	0	0	0	16	0	0	4	0	0	0	7	8	16	46	50	36
Bcin02g04000.1	2	0	1	0	2	38	16	13	34	0	1	0	87	50	117	191	150	135
Bcin02g04010.1	0	1	4	4	2	74	11	21	13	7	0	0	53	147	216	275	275	222
Bcin02g04020.1	6	1	3	2	8	144	38	66	93	13	2	2	241	145	365	1301	1019	1183
Bcin02g04030.1	0	0	0	0	2	4	0	3	0	0	0	0	3	3	8	46	46	46
Bcin02g04040.1	0	0	0	0	0	3	0	0	2	0	0	0	9	2	5	28	15	11
Bcin02g04050.1	0	0	0	0	0	0	0	0	0	0	0	0	0	1	0	0	0	0
Bcin02g04050.2	0	0	0	0	0	0	0	0	0	0	0	0	0	0	0	0	0	0
Bcin02g04060.1	3	0	1	0	0	29	8	8	11	2	0	0	54	51	98	236	179	133
Bcin02g04070.1	0	3	0	1	1	65	7	17	29	3	0	0	57	32	141	575	559	428
Bcin02g04080.1	4	3	1	0	1	72	8	20	34	1	0	0	38	51	108	435	455	442
Bcin02g04090.1	0	0	0	0	0	8	0	3	2	0	0	0	48	8	23	713	322	183
Bcin02g04100.1	0	0	0	0	0	5	1	2	0	0	0	0	5	0	3	18	19	22
Bcin02g04110.1	6	3	5	1	1	82	12	44	35	4	0	0	55	72	126	344	321	236
Bcin02g04120.1	1	3	0	2	3	107	13	39	33	1	0	2	108	87	257	567	493	438
Bcin02g04130.1	4	0	0	2	2	50	7	6	20	2	0	0	86	72	196	208	242	249
Bcin02g04140.1	15	10	29	5	16	788	149	525	416	51	5	3	3902	1890	7135	8360	9060	8772
Bcin02g04150.1	2	2	2	3	0	75	12	11	23	0	0	0	57	48	223	576	461	402
Bcin02g04160.1	10	4	8	0	6	127	23	45	79	3	0	0	84	69	173	457	427	514
Bcin02g04170.1	112	33	57	37	49	2073	231	406	628	66	4	11	1158	1203	2490	4347	3402	3192
Bcin02g04180.1	0	0	0	0	0	0	0	0	0	0	0	0	0	0	0	6	0	0
Bcin02g04180.2	0	0	0	0	0	0	0	0	0	0	0	0	1	0	0	6	7	3
Bcin02g04190.1	11	4	0	5	15	319	49	85	86	11	0	0	109	97	261	1257	1318	1798
Bcin02g04200.1	5	3	4	3	3	187	15	33	40	1	1	1	89	100	201	295	331	337
Bcin02g04210.1	0	0	0	0	0	2	0	0	1	0	0	0	5	0	4	12	4	4
Bcin02g04220.1	446	108	115	69	188	6937	962	1662	3212	194	11	23	2791	3267	5903	4450	4469	4030
Bcin02g04230.1	0	0	0	0	0	1	0	1	0	1	0	0	3	9	20	24	17	13
Bcin02g04230.2	0	0	0	0	0	0	0	0	0	0	0	0	0	0	0	0	0	0
Bcin02g04240.1	27	5	8	7	8	392	90	199	252	26	2	3	323	391	776	1434	1000	854
Bcin02g04250.1	0	0	0	0	0	0	0	0	0	0	0	0	0	0	1	0	3	0
Bcin02g04250.2	0	0	0	0	0	0	0	0	0	0	0	0	0	0	0	0	0	0
Bcin02g04250.3	0	0	0	0	0	0	0	0	0	0	0	0	0	0	1	0	0	0
Bcin02g04260.1	0	0	0	0	0	0	0	0	0	0	0	0	0	0	0	1	1	1
Bcin02g04260.2	0	0	0	0	0	0	0	0	0	0	0	0	0	0	0	0	0	0
Bcin02g04270.1	1	3	3	3	0	28	5	11	13	2	0	1	61	40	118	157	108	103
Bcin02g04280.1	0	0	0	0	0	1	1	0	1	0	0	0	7	5	6	22	35	30
Bcin02g04290.1	0	0	0	0	0	0	0	0	0	0	0	0	15	2	1	387	215	145
Bcin02g04300.1	0	0	0	0	0	1	0	1	1	0	0	0	2	5	8	16	12	7
Bcin02g04310.1	2	3	0	0	2	100	24	38	41	4	0	0	116	104	254	494	528	543
Bcin02g04320.1	3	0	3	1	0	35	12	25	18	2	0	0	57	67	134	124	166	188
Bcin02g04330.1	0	0	1	0	0	6	0	5	1	0	0	0	36	5	26	420	417	995
Bcin02g04340.1	0	0	0	0	0	11	0	3	3	0	0	0	71	21	39	372	371	608
Bcin02g04350.1	0	0	0	0	0	0	0	0	0	0	0	0	289	31	19	2803	1363	685
Bcin02g04360.1	0	0	0	2	0	53	6	2	2	0	0	1	174	77	326	409	235	257
Bcin02g04370.1	3	2	0	0	0	5	2	4	10	0	0	0	14	6	54	72	37	48
Bcin02g04380.1	1	0	0	0	0	192	17	38	34	1	0	0	111	155	105	672	1266	1418
Bcin02g04390.1	0	0	2	1	0	11	1	6	0	0	0	0	9	7	12	19	17	15
Bcin02g04400.1	0	0	0	0	0	0	0	5	0	0	0	0	4	0	1	251	86	58
Bcin02g04410.1	0	0	0	0	0	3	0	0	0	0	0	0	0	1	4	5	3	2
Bcin02g04410.2	0	0	0	0	0	0	0	1	0	0	0	0	1	0	1	1	2	2
Bcin02g04410.3	0	0	0	0	0	0	0	0	0	0	0	0	0	1	1	3	1	2
Bcin02g04420.1	0	0	0	0	0	2	0	0	1	0	0	0	2	4	15	5	11	6
Bcin02g04430.1	0	0	0	0	0	0	0	0	0	0	0	0	0	5	1	2	0	0
Bcin02g04440.1	1	0	0	0	0	1	0	0	0	0	0	0	3	0	7	5	5	6
Bcin02g04450.1	5	1	4	1	3	38	15	28	23	3	0	0	81	78	231	279	280	261
Bcin02g04460.1	4	1	0	1	7	56	11	22	55	1	0	0	37	40	70	115	105	177
Bcin02g04470.1	2	0	1	4	3	44	3	10	2	1	0	0	51	9	105	183	117	92
Bcin02g04480.1	2	2	3	2	4	66	13	17	8	1	0	0	57	42	119	645	547	536
Bcin02g04490.1	4	0	0	0	2	27	5	18	16	5	0	0	73	62	96	184	254	255
Bcin02g04500.1	0	0	0	0	0	3	0	0	1	0	0	0	10	15	26	250	180	161
Bcin02g04510.1	12	3	12	5	4	346	42	109	91	11	3	2	295	276	732	1007	1492	1722
Bcin02g04520.1	3	0	3	0	2	64	4	46	39	17	0	0	90	99	159	1230	1289	885
Bcin02g04530.1	0	0	0	0	0	0	1	2	0	0	0	0	2	0	4	8	6	6
Bcin02g04530.2	0	0	0	0	0	3	0	1	0	0	0	0	0	2	1	0	1	2
Bcin02g04540.1	15	0	1	0	3	132	30	36	82	9	0	0	53	92	122	462	541	577
Bcin02g04550.1	0	0	0	0	0	0	0	0	0	0	0	0	2	3	5	8	7	6
Bcin02g04550.2	0	0	0	0	0	0	0	0	0	0	0	0	0	0	0	0	1	0
Bcin02g04560.1	3	6	4	2	4	97	19	51	52	13	1	0	117	299	437	1074	887	977
Bcin02g04570.1	0	0	0	3	1	17	2	4	5	0	0	0	17	17	25	657	1351	909
Bcin02g04580.1	0	1	3	0	0	28	1	24	20	4	0	0	117	80	217	789	1137	706
Bcin02g04590.1	1	1	0	1	0	14	3	17	6	0	0	0	34	38	57	222	239	278
Bcin02g04600.1	0	0	0	0	0	0	0	0	0	0	0	0	0	4	2	7	10	6
Bcin02g04600.2	0	0	0	0	0	0	0	0	0	0	0	0	0	0	0	0	1	0
Bcin02g04610.1	0	0	0	0	0	17	3	7	1	0	0	0	64	33	82	114	72	85
Bcin02g04620.1	3	5	2	0	0	68	17	15	21	4	3	1	46	38	182	326	241	209
Bcin02g04630.1	0	0	0	0	0	0	0	0	0	0	0	0	0	0	0	8	7	25
Bcin02g04640.1	0	0	0	0	0	4	0	0	0	0	0	0	11	1	3	259	248	108
Bcin02g04650.1	0	0	0	0	0	0	0	0	0	0	0	0	0	0	0	0	0	0
Bcin02g04660.1	0	0	0	0	0	4	0	0	0	0	0	0	18	1	9	26	22	19
Bcin02g04670.1	3	3	0	1	4	66	5	8	5	4	0	0	127	80	258	1048	971	752
Bcin02g04680.1	24	2	5	7	5	364	80	180	314	8	0	5	142	136	357	783	724	499
Bcin02g04690.1	0	0	0	1	0	1	0	0	0	0	0	0	4	1	9	5978	3226	2619
Bcin02g04700.1	2	0	1	3	0	33	7	17	6	2	0	0	55	24	112	184	181	166
Bcin02g04710.1	2	2	2	0	0	22	6	14	23	4	0	3	72	51	137	214	135	166
Bcin02g04720.1	0	0	0	0	0	3	2	1	1	0	0	0	4	3	11	15	14	19
Bcin02g04720.2	0	0	0	0	0	0	0	0	0	0	0	0	0	0	1	4	1	2
Bcin02g04730.1	0	0	0	0	0	6	1	1	10	0	0	0	5	7	9	154	114	89
Bcin02g04740.1	0	0	0	0	0	0	0	0	0	0	0	0	0	0	0	1	0	1
Bcin02g04750.1	0	0	0	0	0	4	0	0	0	0	0	0	0	0	4	3	3	5
Bcin02g04760.1	1	2	1	2	2	53	4	18	12	1	0	0	213	135	483	545	308	254
Bcin02g04770.1	1	3	2	5	2	53	2	8	9	4	0	0	87	75	262	412	362	421
Bcin02g04780.1	0	0	0	0	0	4	1	0	0	0	0	0	4	3	5	104	39	24
Bcin02g04790.1	0	0	0	0	0	0	0	0	0	0	0	0	0	0	0	0	0	0
Bcin02g04790.2	0	0	0	0	0	0	0	0	0	0	0	0	0	0	0	0	0	0
Bcin02g04800.1	2	10	14	19	2	0	0	0	0	1	0	0	1	0	2	29	5	1
Bcin02g04810.1	0	1	1	0	1	42	5	12	15	0	1	0	42	42	113	133	161	151
Bcin02g04820.1	1	0	0	0	0	2	0	5	4	0	0	0	8	5	6	14	21	4
Bcin02g04830.1	2	0	2	1	0	33	3	6	4	1	0	0	77	82	124	581	641	468
Bcin02g04840.1	1	0	1	0	2	22	4	2	10	1	0	3	21	12	41	214	295	242
[truncated: 11,754 more rows]

## Sheet: Facu_Raw_Read_Count_Matrix
Transcript	FC17-1	FC17-5	FC17-9	FC17-13	FC17-6	FC17-10	FC17-14	FC17-18	FC17-33	FC17-57	FC17-81	FC17-34	FC17-58	FC18-2	IV4	IV5	IV6
Facu_DN0_c0_g1_i1	1	0	1	3	0	2	4	2	1	0	1	26	237	86	288	121	301
Facu_DN1_c0_g1_i1	0	0	0	0	0	1	0	0	0	0	0	1	13	13	26	33	39
Facu_DN1_c0_g1_i2	0	0	0	0	0	0	0	0	0	0	0	0	4	10	20	2	18
Facu_DN10_c0_g1_i1	0	3	0	4	13	15	21	14	0	0	2	50	127	278	687	592	417
Facu_DN100_c0_g1_i1	0	0	2	2	5	14	13	1	0	0	1	9	38	88	564	320	1000
Facu_DN1000_c0_g1_i1	13	11	6	8	6	5	9	5	0	0	4	41	159	137	298	92	109
Facu_DN10000_c0_g1_i1	0	0	0	0	0	0	0	0	0	0	0	0	3	2	15	6	25
Facu_DN10001_c0_g1_i1	0	0	0	0	0	0	0	0	0	0	0	0	2	1	5	3	9
Facu_DN10002_c0_g1_i1	0	0	0	0	0	0	2	0	0	0	0	1	2	12	15	18	17
Facu_DN10003_c0_g1_i1	0	0	0	0	0	3	0	0	0	2	0	6	7	3	35	22	26
Facu_DN10004_c0_g1_i1	0	0	0	0	2	1	7	2	0	0	0	5	25	58	103	75	90
Facu_DN10005_c0_g1_i1	0	0	2	1	7	7	7	7	0	0	0	46	118	231	3082	1935	1082
Facu_DN10006_c0_g1_i1	0	0	0	0	0	0	0	0	0	0	0	0	0	0	30	24	9
Facu_DN10007_c0_g1_i1	2	0	1	1	4	1	2	3	0	0	0	4	21	18	88	80	135
Facu_DN10008_c0_g1_i1	0	0	0	0	0	0	2	1	0	0	0	0	3	32	19	19	22
Facu_DN10009_c0_g1_i1	0	0	0	0	0	0	0	0	0	0	0	0	0	1	6	9	18
Facu_DN1001_c0_g1_i1	0	0	0	0	0	1	0	3	0	0	0	4	4	20	34	18	38
Facu_DN10010_c0_g1_i1	4	5	3	4	14	3	21	2	3	7	0	12	42	38	350	444	277
Facu_DN10011_c0_g1_i1	1	0	0	0	1	0	0	0	0	0	0	3	8	22	46	23	42
Facu_DN10012_c0_g1_i1	48	14	39	13	56	88	27	4	4	0	1	9	9	77	223	263	300
Facu_DN10013_c0_g1_i1	0	0	0	0	2	0	4	2	0	0	0	5	14	16	36	86	19
Facu_DN10014_c0_g1_i1	0	0	0	0	0	0	0	0	0	0	0	0	1	19	14	9	17
Facu_DN10015_c0_g1_i1	0	2	0	0	3	3	3	2	1	0	0	14	39	76	488	409	279
Facu_DN10016_c0_g1_i1	0	0	0	0	0	0	0	0	0	0	0	1	11	9	50	40	37
Facu_DN10017_c0_g1_i1	0	0	0	0	0	0	0	1	0	0	0	5	8	21	22	15	8
Facu_DN10018_c0_g1_i1	0	0	0	0	0	0	0	0	0	0	0	0	0	3	20	5	17
Facu_DN10019_c0_g1_i1	0	0	0	0	1	0	1	0	0	0	0	3	4	21	24	22	17
Facu_DN1002_c0_g1_i1	0	0	0	0	4	13	4	3	0	0	1	19	74	149	244	241	257
Facu_DN10020_c0_g1_i1	0	0	0	0	2	0	0	0	0	0	0	1	4	0	5	18	4
Facu_DN10021_c0_g1_i1	0	0	0	0	2	0	0	0	0	0	0	3	11	22	50	55	32
Facu_DN10022_c0_g1_i1	0	0	0	0	0	0	0	1	0	0	0	5	4	19	18	8	26
Facu_DN10023_c0_g1_i1	0	0	0	0	0	0	0	0	0	0	0	0	3	1	16	2	10
Facu_DN10024_c0_g1_i1	0	0	0	0	0	2	0	0	0	0	0	4	1	12	16	10	8
Facu_DN10025_c0_g1_i1	0	0	0	0	0	0	0	0	0	0	0	2	8	13	16	11	33
Facu_DN10026_c0_g1_i1	0	0	0	0	0	1	0	1	0	0	0	2	8	20	17	10	17
Facu_DN10027_c0_g1_i1	0	0	0	0	0	0	0	0	0	0	0	4	6	10	12	24	35
Facu_DN10028_c0_g1_i1	0	0	0	0	0	0	0	1	2	0	0	1	9	10	124	72	73
Facu_DN10029_c0_g1_i1	0	1	0	1	1	3	6	3	0	0	0	9	30	41	174	51	141
Facu_DN1003_c0_g1_i1	1	4	5	1	19	20	31	9	0	2	2	83	200	370	1160	1018	736
Facu_DN10030_c0_g1_i1	0	0	0	0	0	0	0	0	0	0	0	0	3	1	19	8	49
Facu_DN10031_c0_g1_i1	0	0	0	0	0	1	0	0	0	0	0	4	2	8	7	20	13
Facu_DN10032_c0_g1_i1	0	0	0	0	0	0	0	0	0	0	0	1	3	7	17	22	1
Facu_DN10033_c0_g1_i1	0	0	0	0	0	0	2	1	0	0	0	2	6	27	11	15	8
Facu_DN10034_c0_g1_i1	0	1	0	0	1	0	0	0	0	2	0	0	1	4	11	18	10
Facu_DN10035_c0_g1_i1	0	0	0	0	0	0	1	0	0	0	0	0	3	18	11	4	13
Facu_DN10036_c0_g1_i1	0	0	0	0	0	0	0	0	0	0	0	0	0	0	7	7	11
Facu_DN10037_c0_g1_i1	0	0	0	0	0	0	0	0	0	0	0	0	6	6	7	22	11
Facu_DN10038_c0_g1_i1	0	0	0	0	0	0	0	0	0	0	0	0	6	19	69	39	40
Facu_DN10039_c0_g1_i1	0	2	8	0	2	2	2	5	0	0	1	6	12	17	49	3	1
Facu_DN1004_c0_g1_i1	0	0	1	5	0	0	0	0	0	0	0	27	90	46	586	773	3421
Facu_DN10040_c0_g1_i1	0	0	0	0	0	0	1	0	0	0	0	2	4	35	17	16	36
Facu_DN10041_c0_g1_i1	0	0	0	0	0	1	1	1	0	0	0	7	13	52	618	407	297
Facu_DN10042_c0_g1_i1	0	0	0	0	16	11	17	7	0	1	0	48	173	265	469	636	377
Facu_DN10043_c0_g1_i1	0	0	0	0	0	0	0	0	0	0	0	0	3	2	21	15	4
Facu_DN10044_c0_g1_i1	0	0	0	0	0	0	5	3	0	0	0	2	7	39	34	3	12
Facu_DN10045_c0_g1_i1	0	1	2	0	17	10	15	14	0	2	8	63	295	444	1364	1140	552
Facu_DN10046_c0_g1_i1	0	0	0	0	0	2	0	2	0	0	0	0	3	4	6	13	6
Facu_DN10047_c0_g1_i1	0	0	0	0	0	0	0	0	0	0	0	3	4	23	40	24	36
Facu_DN10048_c0_g1_i1	0	0	0	0	0	0	1	0	0	0	0	3	1	3	43	37	17
Facu_DN10049_c0_g1_i1	0	0	0	0	0	0	0	1	1	0	0	0	17	27	48	58	9
Facu_DN1005_c0_g1_i1	0	0	0	0	0	6	1	0	0	0	1	6	22	23	320	234	222
Facu_DN10050_c0_g1_i1	0	0	0	0	0	0	4	2	0	0	0	3	4	17	57	34	26
Facu_DN10051_c0_g1_i1	0	0	0	0	0	0	0	0	0	0	0	1	1	4	15	10	6
Facu_DN10052_c0_g1_i1	0	0	0	0	0	0	0	0	0	0	0	0	2	9	12	4	11
Facu_DN10053_c0_g1_i1	0	0	0	0	2	0	0	5	0	0	0	6	25	44	89	124	53
Facu_DN10054_c0_g1_i1	0	0	0	0	0	0	0	1	0	0	0	1	0	13	84	17	42
Facu_DN10055_c0_g1_i1	0	0	0	0	0	0	0	0	0	0	0	0	0	0	18	18	6
Facu_DN10057_c0_g1_i1	0	0	0	0	0	0	0	0	0	0	0	0	4	11	8	3	12
Facu_DN10058_c0_g1_i1	0	0	0	0	1	0	0	4	0	0	0	3	5	16	35	13	15
Facu_DN10059_c0_g1_i1	0	0	0	0	0	0	0	0	0	0	0	1	6	11	31	36	71
Facu_DN1006_c0_g1_i1	0	0	0	0	0	0	0	0	5	6	1	9	15	20	3	6	12
Facu_DN10060_c0_g1_i1	0	0	0	0	0	0	0	0	0	0	0	1	3	1	6	5	4
Facu_DN10061_c0_g1_i1	0	0	0	0	0	0	0	0	0	0	0	0	2	2	54	38	15
Facu_DN10062_c0_g1_i1	0	0	0	0	0	0	0	0	1	2	2	1	4	16	3	0	4
Facu_DN10063_c0_g1_i1	0	0	0	0	0	1	0	0	0	0	0	1	1	2	4	2	5
Facu_DN10064_c0_g1_i1	0	0	0	0	0	0	0	0	0	0	0	0	3	16	10	4	6
Facu_DN10065_c0_g1_i1	0	0	0	0	0	0	1	0	0	0	0	0	7	8	32	4	1
Facu_DN10066_c0_g1_i1	0	0	0	0	1	0	0	1	0	0	0	4	11	38	32	23	53
Facu_DN10067_c0_g1_i1	0	0	0	0	0	0	0	0	0	0	0	0	3	3	20	6	12
Facu_DN10068_c0_g1_i1	0	0	0	0	0	0	2	0	0	0	0	0	0	0	8	15	9
Facu_DN10069_c0_g1_i1	0	0	0	0	0	0	0	0	0	0	0	0	0	1	81	28	18
Facu_DN1007_c0_g1_i1	0	1	0	2	1	3	0	2	0	0	2	3	14	78	34	19	21
Facu_DN10070_c0_g1_i1	0	0	0	0	0	1	0	0	0	0	0	0	0	0	7	1	53
Facu_DN10071_c0_g1_i1	0	0	0	1	0	0	0	1	0	0	0	5	9	13	29	31	45
Facu_DN10072_c0_g1_i1	0	0	0	2	0	2	0	0	0	0	0	11	21	91	33	19	241
Facu_DN10073_c0_g1_i1	0	0	0	0	0	0	0	1	0	0	0	0	0	6	9	4	3
Facu_DN10074_c0_g1_i1	1	0	3	0	0	0	0	0	0	0	0	0	0	2	37	17	48
Facu_DN10075_c0_g1_i1	0	0	2	1	0	6	0	2	0	0	0	1	8	13	11	23	12
Facu_DN10076_c0_g1_i1	0	0	0	0	1	0	0	1	0	0	0	1	0	11	10	10	7
Facu_DN10077_c0_g1_i1	0	0	0	0	1	0	0	1	0	0	0	1	4	7	10	6	6
Facu_DN10078_c0_g1_i1	0	0	0	0	0	0	0	0	0	0	0	0	1	0	19	3	2
Facu_DN10079_c0_g1_i1	0	0	0	0	1	0	4	0	0	0	0	2	9	24	171	97	33
Facu_DN10079_c0_g1_i2	0	0	0	0	0	0	0	0	0	0	0	0	0	2	6	16	4
Facu_DN1008_c0_g1_i1	1	4	4	1	14	30	26	22	2	1	1	52	232	431	914	901	732
Facu_DN10080_c0_g1_i1	0	0	0	0	0	1	0	0	0	0	0	3	5	13	10	4	22
Facu_DN10081_c0_g1_i1	0	0	0	0	0	0	1	0	0	0	0	0	0	0	10	6	17
Facu_DN10082_c0_g1_i1	0	0	0	0	0	0	0	0	0	0	0	2	1	7	47	3	45
Facu_DN10083_c0_g1_i1	0	0	0	0	0	0	0	0	0	0	0	0	5	9	34	7	23
Facu_DN10084_c0_g1_i1	0	0	0	0	0	0	0	1	0	0	0	6	1	5	9	1	3
Facu_DN10085_c0_g1_i1	0	0	1	1	1	3	4	2	0	0	1	2	17	20	526	642	277
Facu_DN10086_c0_g1_i1	0	0	0	0	0	0	0	0	0	0	0	0	2	5	37	15	2
Facu_DN10087_c0_g1_i1	0	0	0	0	3	5	4	7	0	0	0	3	25	35	66	77	35
Facu_DN10088_c0_g1_i1	0	0	0	0	0	0	0	0	0	0	0	1	0	7	7	5	15
Facu_DN10089_c0_g1_i1	0	0	0	1	0	2	2	0	0	0	0	1	9	7	13	19	8
Facu_DN1009_c0_g1_i1	1	1	0	0	15	29	27	16	0	1	3	146	293	655	466	344	306
Facu_DN10090_c0_g1_i1	0	0	0	0	0	0	0	0	0	0	0	1	0	1	57	56	34
Facu_DN10091_c0_g1_i1	0	0	0	0	0	0	0	0	0	0	0	0	6	17	39	36	26
Facu_DN10092_c0_g1_i1	0	0	0	0	1	0	0	1	0	0	0	2	1	11	15	43	19
Facu_DN10093_c0_g1_i1	0	0	0	0	0	3	3	3	0	0	2	24	48	143	172	192	139
Facu_DN10094_c0_g1_i1	0	0	0	0	0	1	0	0	0	0	0	0	4	4	22	40	21
Facu_DN10095_c0_g1_i1	0	0	0	0	0	0	0	0	0	0	0	0	0	4	9	15	3
Facu_DN10096_c0_g1_i1	0	0	0	0	0	0	0	0	0	0	0	0	1	1	15	11	9
Facu_DN10097_c0_g1_i1	0	0	0	0	0	0	0	0	0	0	0	0	0	4	4	1	13
Facu_DN10098_c0_g1_i1	0	2	0	1	23	46	48	36	0	1	7	61	452	600	520	1025	659
Facu_DN10099_c0_g1_i1	0	0	0	0	0	0	0	0	0	0	0	1	1	6	14	3	4
Facu_DN101_c0_g1_i1	0	0	0	0	10	16	13	18	0	2	4	53	142	230	184	340	132
Facu_DN1010_c0_g1_i1	2	3	0	1	2	9	7	3	1	1	1	14	72	93	690	611	559
Facu_DN10100_c0_g1_i1	0	0	0	0	0	0	1	1	0	0	0	3	22	25	60	61	111
Facu_DN10101_c0_g1_i1	0	0	1	0	0	2	2	0	0	0	0	8	15	55	52	29	36
Facu_DN10102_c0_g1_i1	0	0	0	0	0	4	0	3	0	0	0	2	5	16	59	18	52
Facu_DN10103_c0_g1_i1	0	0	0	0	0	1	4	1	0	0	0	9	27	18	69	181	59
Facu_DN10104_c0_g1_i1	0	0	0	0	0	0	0	0	0	0	0	0	0	1	10	28	9
Facu_DN10105_c0_g1_i1	0	0	0	0	0	1	0	0	0	0	0	1	2	18	24	3	21
Facu_DN10106_c0_g1_i1	0	0	0	0	0	0	0	0	0	0	0	1	1	3	28	15	22
Facu_DN10107_c0_g1_i1	0	0	0	0	0	0	0	0	0	0	0	0	1	4	7	18	12
Facu_DN10108_c0_g1_i1	0	0	0	0	0	0	0	0	0	0	0	0	0	3	12	22	11
Facu_DN10109_c0_g1_i1	0	0	0	0	0	0	0	0	4	3	2	1	1	47	3	2	6
Facu_DN1011_c0_g1_i1	0	0	0	0	0	0	1	0	0	0	0	3	1	6	32	20	33
Facu_DN10110_c0_g1_i1	0	0	9	2	0	0	0	0	1	0	0	0	2	3	268	79	34
Facu_DN10111_c0_g1_i1	0	0	0	0	2	0	6	0	1	0	3	30	111	68	500	116	127
Facu_DN10112_c0_g1_i1	0	0	0	0	0	1	2	1	0	0	0	4	13	34	104	21	46
Facu_DN10113_c0_g1_i1	0	0	0	0	6	2	1	3	0	0	1	7	7	34	31	18	14
Facu_DN10114_c0_g1_i1	0	0	0	0	0	0	0	0	0	0	0	0	0	2	41	6	0
Facu_DN10115_c0_g1_i1	2	0	0	0	0	0	0	0	0	0	0	3	2	8	20	5	3
Facu_DN10116_c0_g1_i1	0	3	4	0	3	2	2	0	0	0	1	1	2	6	82	42	215
Facu_DN10117_c0_g1_i1	0	0	0	0	0	0	0	0	0	0	0	0	2	0	12	7	12
Facu_DN10118_c0_g1_i1	0	0	0	0	0	0	0	0	0	0	0	0	2	8	13	27	2
Facu_DN10119_c0_g1_i1	0	0	0	0	0	0	0	0	0	0	0	5	1	1	30	10	26
Facu_DN1012_c0_g1_i1	2	12	4	0	112	66	154	60	1	7	10	73	106	492	37	20	32
Facu_DN10120_c0_g1_i1	0	0	0	0	0	0	0	0	0	0	0	1	2	6	69	50	77
Facu_DN10121_c0_g1_i1	0	0	0	0	0	0	0	0	0	0	0	0	3	2	5	5	25
Facu_DN10123_c0_g1_i1	0	0	0	0	0	3	0	0	0	0	0	2	3	8	10	7	22
Facu_DN10124_c0_g1_i1	0	0	0	0	0	0	0	0	0	0	0	1	0	0	11	8	16
Facu_DN10125_c0_g1_i1	0	0	0	0	0	0	0	0	0	0	0	0	0	0	19	4	8
Facu_DN10126_c0_g1_i1	0	0	0	0	0	1	0	0	0	0	0	29	2	9	0	4	8
Facu_DN10127_c0_g1_i1	0	0	0	0	0	2	0	1	0	0	0	2	2	3	41	13	15
Facu_DN10128_c0_g1_i1	0	0	0	0	0	0	0	0	0	0	0	0	0	3	10	6	16
Facu_DN10129_c0_g1_i1	2	5	3	0	0	0	10	0	0	0	0	2	4	7	0	0	0
Facu_DN1013_c0_g1_i1	0	0	1	0	3	5	6	1	1	0	0	1	3	9	3096	202	2863
Facu_DN10130_c0_g1_i1	0	0	0	0	1	2	1	0	0	0	0	0	0	15	38	7	16
Facu_DN10131_c0_g1_i1	0	0	0	0	0	1	0	0	0	0	0	0	3	5	4	5	3
Facu_DN10132_c0_g1_i1	0	0	0	0	0	0	0	0	0	0	0	0	0	5	11	5	5
Facu_DN10133_c0_g1_i1	3	3	3	0	19	40	25	16	0	0	3	71	212	401	574	605	409
Facu_DN10134_c0_g1_i1	0	0	0	0	0	0	0	0	0	0	0	1	7	6	13	6	8
Facu_DN10135_c0_g1_i1	0	0	0	0	2	0	2	1	0	0	0	4	1	19	6	3	11
Facu_DN10136_c0_g1_i1	0	0	0	0	0	0	0	0	0	0	0	1	9	5	6	0	14
Facu_DN10137_c0_g1_i1	0	0	0	0	0	1	1	0	0	0	0	0	9	9	17	7	11
Facu_DN10138_c0_g1_i1	0	0	1	0	0	0	0	0	0	0	0	0	1	3	48	20	67
Facu_DN10139_c0_g1_i1	0	0	0	0	0	0	0	0	0	0	0	4	0	2	47	25	13
Facu_DN1014_c0_g1_i1	0	0	1	0	13	17	8	12	1	0	3	27	84	148	332	320	210
Facu_DN10140_c0_g1_i1	0	0	1	0	0	0	0	0	0	0	0	1	1	9	13	18	14
Facu_DN10141_c0_g1_i1	0	0	0	0	0	0	0	0	0	0	0	1	2	10	19	5	44
Facu_DN10143_c0_g1_i1	0	0	0	0	0	0	2	1	0	0	2	4	21	61	29	7	85
Facu_DN10144_c0_g1_i1	0	0	0	0	0	0	2	1	0	0	0	1	3	24	50	8	33
Facu_DN10145_c0_g1_i1	0	0	0	0	0	0	0	0	0	0	0	0	2	1	24	10	1
Facu_DN10146_c0_g1_i1	0	0	0	0	0	1	0	2	0	0	0	0	13	14	33	8	11
Facu_DN10147_c0_g1_i1	0	0	0	0	0	0	0	0	0	0	0	0	1	2	9	6	4
Facu_DN10148_c0_g1_i1	0	0	0	0	0	0	0	0	0	0	0	8	6	24	16	9	25
Facu_DN10149_c0_g1_i1	0	0	0	0	0	0	0	0	0	0	0	0	3	5	10	4	15
Facu_DN10150_c0_g1_i1	0	0	0	0	0	0	0	0	0	0	0	0	1	2	7	4	12
Facu_DN10151_c0_g1_i1	8	0	1	1	0	0	1	0	0	0	0	1	4	2	1060	177	445
Facu_DN10152_c0_g1_i1	0	0	0	0	0	3	0	0	0	0	0	24	28	73	34	31	56
Facu_DN10153_c0_g1_i1	0	0	0	0	0	0	1	0	0	0	0	0	7	2	34	30	8
Facu_DN10154_c0_g1_i1	1	1	0	0	10	13	11	9	3	0	1	41	105	207	505	472	254
Facu_DN10155_c0_g1_i1	0	0	0	0	0	0	0	0	0	0	0	0	0	0	16	4	3
Facu_DN10156_c0_g1_i1	0	0	0	0	0	0	0	0	0	0	0	2	7	4	14	9	5
Facu_DN10157_c0_g1_i1	0	0	0	0	1	0	0	0	0	0	0	0	10	8	176	116	69
Facu_DN10158_c0_g1_i1	0	0	0	0	0	0	0	0	0	0	0	1	0	56	5	2	2
Facu_DN10159_c0_g1_i1	0	0	0	0	0	0	0	0	0	0	0	2	3	5	7	7	9
Facu_DN1016_c0_g1_i1	12	5	2	0	77	174	76	96	8	7	35	231	1130	1279	980	2052	899
Facu_DN10160_c0_g1_i1	0	0	0	0	2	2	4	4	0	0	0	6	12	41	30	19	28
Facu_DN10161_c0_g1_i1	0	0	0	0	0	0	0	0	0	0	0	5	0	12	8	0	21
Facu_DN10162_c0_g1_i1	0	0	0	0	0	0	0	1	0	0	0	0	2	12	8	4	3
Facu_DN10163_c0_g1_i1	0	0	0	0	0	0	0	0	0	0	0	0	6	9	37	38	26
Facu_DN10164_c0_g1_i1	0	0	0	0	0	0	0	0	0	0	0	0	1	0	17	0	1
Facu_DN10165_c0_g1_i1	0	0	0	0	0	2	1	0	0	0	1	6	3	14	23	20	23
Facu_DN10166_c0_g1_i1	0	0	0	0	1	1	0	1	0	0	0	2	8	29	36	6	29
Facu_DN10167_c0_g1_i1	0	0	0	0	0	0	0	0	0	0	0	1	8	28	32	25	16
Facu_DN10168_c0_g1_i1	0	0	0	0	0	4	0	0	0	0	0	5	7	16	20	38	54
Facu_DN10169_c0_g1_i1	0	0	0	0	0	0	0	0	0	0	0	0	2	5	20	27	30
Facu_DN1017_c0_g1_i1	0	1	1	0	20	16	29	12	2	0	5	42	150	270	917	646	423
Facu_DN10170_c0_g1_i1	0	0	0	0	0	0	1	0	0	0	0	0	0	2	14	3	3
Facu_DN10171_c0_g1_i1	0	0	0	0	0	0	0	0	0	0	0	1	4	4	9	4	12
Facu_DN10172_c0_g1_i1	0	0	0	0	0	0	0	0	0	0	0	0	1	0	8	9	7
Facu_DN10173_c0_g1_i1	0	0	0	0	0	0	0	0	0	0	0	1	5	7	23	12	7
Facu_DN10174_c0_g1_i1	1	2	0	2	0	0	0	1	0	0	0	0	1	4	15	3	9
Facu_DN10175_c0_g1_i1	0	0	0	1	3	0	3	0	0	0	0	6	43	90	73	170	30
Facu_DN10176_c0_g1_i1	0	0	0	0	0	0	0	0	0	0	0	5	2	4	9	9	2
Facu_DN10177_c0_g1_i1	0	0	0	0	0	0	0	0	0	0	0	0	1	13	12	8	21
Facu_DN10178_c0_g1_i1	0	0	0	0	0	1	0	0	0	0	0	0	1	4	56	34	24
Facu_DN10179_c0_g1_i1	2	0	0	0	0	0	0	0	0	0	2	0	4	11	34	20	7
Facu_DN1018_c0_g1_i1	7	2	6	0	20	12	30	16	2	6	3	60	185	578	3711	1634	2899
Facu_DN10180_c0_g1_i1	0	0	0	0	0	0	0	0	0	0	2	2	2	11	10	3	7
Facu_DN10181_c0_g1_i1	0	0	0	1	1	0	0	0	0	0	0	0	4	5	15	40	15
Facu_DN10182_c0_g1_i1	0	0	0	0	0	4	2	1	0	0	0	6	8	23	51	54	21
Facu_DN10183_c0_g1_i1	0	0	0	0	0	0	0	3	0	0	0	1	0	28	4	2	1
Facu_DN10184_c0_g1_i1	0	0	0	0	0	0	0	0	0	0	0	0	5	0	12	22	20
Facu_DN10185_c0_g1_i1	0	0	0	1	0	0	0	0	0	0	0	3	5	11	28	5	23
Facu_DN10186_c0_g1_i1	0	0	0	0	0	1	0	0	0	0	0	0	0	0	39	11	41
Facu_DN10187_c0_g1_i1	0	0	0	0	0	4	5	4	0	1	0	8	41	77	288	192	159
Facu_DN10188_c0_g1_i1	0	0	0	1	2	3	7	0	0	0	0	18	49	71	118	99	193
Facu_DN10189_c0_g1_i1	0	0	0	0	8	14	6	9	0	0	5	7	46	6	0	23	10
Facu_DN1019_c0_g1_i1	0	0	0	0	0	3	0	0	0	0	0	7	4	18	31	18	34
Facu_DN1019_c0_g1_i2	0	0	0	0	0	0	0	0	0	0	0	0	0	0	2	0	0
Facu_DN10190_c0_g1_i1	0	0	0	0	0	0	0	0	0	0	0	0	1	11	24	10	3
Facu_DN10191_c0_g1_i1	0	0	0	0	2	0	3	0	0	0	0	0	8	74	8	0	0
Facu_DN10192_c0_g1_i1	0	0	0	0	0	0	0	0	0	0	0	0	4	1	6	34	4
Facu_DN10193_c0_g1_i1	0	1	0	0	1	2	6	1	0	0	0	15	81	200	524	498	443
Facu_DN10194_c0_g1_i1	0	0	0	0	4	10	2	0	0	0	0	3	33	93	91	89	30
Facu_DN10195_c0_g1_i1	0	0	0	0	0	0	0	0	0	0	0	3	2	3	13	1	16
Facu_DN10196_c0_g1_i1	0	0	0	0	1	1	0	1	0	0	0	2	5	15	7	5	12
Facu_DN10197_c0_g1_i1	0	0	0	0	12	1	3	2	0	0	1	1	12	0	8	4	35
Facu_DN10198_c0_g1_i1	0	0	0	0	0	0	0	0	0	0	0	2	5	6	17	16	4
Facu_DN10199_c0_g1_i1	0	0	0	0	0	0	0	0	0	0	0	1	1	11	5	1	10
Facu_DN102_c0_g1_i1	0	0	0	0	0	0	0	0	0	0	0	1	8	11	11	9	15
Facu_DN1020_c0_g1_i1	1	0	0	0	1	1	0	2	0	0	0	16	18	66	136	42	125
Facu_DN10200_c0_g1_i1	0	0	0	0	0	0	0	0	0	0	0	0	11	17	34	5	17
Facu_DN10200_c0_g1_i2	0	0	0	0	0	0	0	0	0	0	0	0	0	0	0	3	0
Facu_DN10201_c0_g1_i1	0	0	0	0	0	0	0	0	0	0	0	0	2	2	9	2	19
Facu_DN10202_c0_g1_i1	0	0	0	0	0	0	0	0	0	3	2	1	5	0	2	1	4
Facu_DN10203_c0_g1_i1	0	0	0	0	0	0	0	0	0	0	0	0	0	0	40	3	9
Facu_DN10204_c0_g1_i1	0	0	0	0	0	0	0	1	0	0	0	7	4	13	30	9	51
Facu_DN10205_c0_g1_i1	0	0	0	0	0	0	0	0	0	0	0	1	5	14	43	7	19
Facu_DN10206_c0_g1_i1	0	0	0	0	0	0	0	0	0	0	0	0	2	4	9	5	5
Facu_DN10207_c0_g1_i1	0	0	0	0	0	1	0	0	0	0	0	0	3	9	165	150	59
Facu_DN10208_c0_g1_i1	0	0	0	0	0	0	0	0	0	0	0	6	5	28	6	5	6
Facu_DN10209_c0_g1_i1	0	0	0	0	0	0	2	0	0	0	0	0	1	1	6	15	10
Facu_DN1021_c0_g1_i1	0	0	0	0	0	0	0	0	0	0	0	0	0	0	2	0	0
Facu_DN1021_c0_g1_i2	0	0	0	0	0	0	0	0	0	0	0	0	0	0	5	2	1
Facu_DN10210_c0_g1_i1	0	0	0	0	0	0	2	0	0	0	3	1	13	10	6	10	5
Facu_DN10211_c0_g1_i1	0	0	0	0	0	0	2	0	0	0	0	1	1	9	20	4	5
Facu_DN10212_c0_g1_i1	0	0	0	0	0	0	1	0	0	0	0	0	0	6	41	20	70
Facu_DN10213_c0_g1_i1	0	0	0	0	0	0	0	0	0	0	0	0	0	0	28	10	15
Facu_DN10214_c0_g1_i1	0	0	0	0	5	5	4	4	0	0	0	26	53	61	108	52	28
Facu_DN10215_c0_g1_i1	0	0	0	0	0	0	0	0	0	0	0	0	0	1	9	14	4
Facu_DN10216_c0_g1_i1	0	0	3	0	0	0	0	0	1	4	1	2	5	3	2	2	1
Facu_DN10217_c0_g1_i1	0	0	0	0	0	1	0	0	0	0	0	0	0	3	19	9	6
Facu_DN10218_c0_g1_i1	0	0	0	0	0	0	1	0	0	0	0	0	1	2	41	35	74
Facu_DN10219_c0_g1_i1	0	0	0	0	1	0	0	0	0	0	1	0	9	14	28	40	14
Facu_DN1022_c0_g1_i1	0	0	0	0	0	1	5	1	1	0	0	21	30	64	242	164	117
Facu_DN10220_c0_g1_i1	0	0	0	0	0	0	0	1	0	0	0	4	4	11	14	8	19
Facu_DN10221_c0_g1_i1	0	0	0	0	0	0	0	0	0	0	0	3	1	13	11	5	14
Facu_DN10222_c0_g1_i1	0	0	0	0	0	0	0	0	0	0	0	0	4	7	9	4	8
Facu_DN10223_c0_g1_i1	0	0	2	0	2	0	0	0	0	0	0	1	0	1	47	42	54
Facu_DN10224_c0_g1_i1	0	0	0	0	0	0	0	0	0	0	0	0	2	1	13	2	14
Facu_DN10226_c0_g1_i1	0	0	0	0	0	0	2	0	0	0	0	2	25	14	32	12	11
Facu_DN10227_c0_g1_i1	0	0	0	0	0	0	0	0	0	0	0	0	0	0	18	11	17
Facu_DN10228_c0_g1_i1	0	1	0	0	6	26	14	7	3	2	3	54	298	242	3845	3536	2204
Facu_DN10229_c0_g1_i1	0	0	0	0	2	0	1	0	0	0	0	0	3	11	11	2	8
Facu_DN1023_c0_g1_i1	4	4	5	0	160	154	238	100	0	2	10	98	218	791	115	71	88
Facu_DN10230_c0_g1_i1	0	0	0	0	0	0	0	0	0	0	0	0	0	6	28	10	15
Facu_DN10231_c0_g1_i1	0	0	0	0	0	1	0	0	0	0	0	4	11	6	4	5	5
Facu_DN10232_c0_g1_i1	0	0	0	0	0	0	0	1	0	0	0	0	23	19	9	5	9
Facu_DN10233_c0_g1_i1	0	0	0	0	0	0	0	0	0	0	0	0	0	0	12	6	10
Facu_DN10234_c0_g1_i1	0	0	0	0	0	2	0	0	0	0	0	1	1	9	15	4	6
Facu_DN10235_c0_g1_i1	1	0	0	0	2	0	0	0	0	0	0	1	7	12	60	45	68
Facu_DN10236_c0_g1_i1	60	27	78	30	43	119	61	57	36	54	44	32	25	2	0	0	0
Facu_DN10237_c0_g1_i1	0	0	0	0	0	0	0	0	0	0	0	0	0	1	16	16	1
Facu_DN10238_c0_g1_i1	0	0	0	0	0	0	1	0	0	0	1	0	2	2	18	6	9
Facu_DN10239_c0_g1_i1	0	0	0	0	0	0	1	0	0	0	0	0	4	0	5	3	17
Facu_DN1024_c0_g1_i1	3	0	1	1	11	8	14	13	1	0	4	29	158	219	801	940	529
Facu_DN10240_c0_g1_i1	0	1	1	0	10	18	11	6	0	0	0	2	14	31	20	10	9
Facu_DN10241_c0_g1_i1	5	5	1	1	10	32	43	20	0	1	6	72	203	372	1321	1354	914
Facu_DN10242_c0_g1_i1	0	0	0	0	0	0	0	1	1	0	0	8	11	51	29	4	54
Facu_DN10243_c0_g1_i1	0	0	0	0	0	0	0	0	0	0	0	1	0	3	18	6	6
Facu_DN10244_c0_g1_i1	0	0	0	0	1	3	0	0	0	0	0	1	5	17	16	8	13
Facu_DN10245_c0_g1_i1	1	4	3	3	18	2	19	4	1	0	1	10	43	53	456	325	170
Facu_DN10246_c0_g1_i1	0	0	0	0	0	0	0	0	2	3	3	5	5	7	6	1	5
Facu_DN10247_c0_g1_i1	0	0	0	0	1	0	0	1	0	0	0	7	10	22	32	30	41
Facu_DN10248_c0_g1_i1	0	0	0	0	0	0	0	0	0	0	0	0	0	0	20	12	4
Facu_DN10249_c0_g1_i1	0	0	0	0	0	2	0	0	0	0	2	0	1	3	37	8	5
Facu_DN1025_c0_g1_i1	0	0	0	0	2	5	11	11	0	0	0	27	94	191	188	259	194
Facu_DN10250_c0_g1_i1	0	0	0	0	0	1	0	0	0	0	0	5	3	8	27	8	33
Facu_DN10251_c0_g1_i1	3	0	0	2	1	0	0	0	1	0	0	5	28	26	40	37	57
Facu_DN10252_c0_g1_i1	0	0	0	0	0	0	0	0	0	0	0	0	4	3	22	23	19
Facu_DN10253_c0_g1_i1	0	0	0	0	1	0	0	0	0	0	0	2	8	12	2	3	10
Facu_DN10254_c0_g1_i1	0	0	0	0	0	0	0	1	0	1	0	2	13	10	93	84	38
Facu_DN10255_c0_g1_i1	0	0	0	0	0	0	2	0	0	0	0	5	8	6	16	37	92
Facu_DN10256_c0_g1_i1	0	2	0	0	3	3	2	9	0	0	0	0	0	11	4	4	1
Facu_DN10257_c0_g1_i1	0	0	0	0	0	0	1	0	0	0	0	0	0	1	14	14	3
Facu_DN10258_c0_g1_i1	0	0	0	0	0	1	0	1	0	0	0	3	6	15	16	6	2
Facu_DN10259_c0_g1_i1	1	0	0	0	4	2	16	8	0	0	0	5	16	26	1	0	0
Facu_DN1026_c0_g1_i1	1	0	0	0	1	0	1	2	0	0	1	2	29	23	833	400	186
Facu_DN10260_c0_g1_i1	1	2	8	0	16	17	16	1	0	0	1	3	13	19	336	105	1414
Facu_DN10261_c0_g1_i1	0	0	0	0	0	0	2	0	0	0	0	0	0	18	15	11	14
Facu_DN10262_c0_g1_i1	0	0	0	0	0	0	0	0	0	0	0	0	4	8	20	17	27
Facu_DN10263_c0_g1_i1	0	0	0	0	0	0	0	0	0	0	0	3	8	23	32	8	20
Facu_DN10264_c0_g1_i1	0	0	0	0	1	1	1	3	0	0	1	2	9	8	104	46	40
Facu_DN10265_c0_g1_i1	0	0	0	0	0	0	2	0	0	0	0	1	3	2	24	19	45
Facu_DN10266_c0_g1_i1	0	0	0	0	2	2	2	3	0	0	0	7	26	34	101	41	34
Facu_DN10267_c0_g1_i1	1	0	0	0	1	0	0	0	0	0	0	0	3	10	46	22	11
Facu_DN10268_c0_g1_i1	0	0	0	0	0	1	0	0	0	0	0	0	0	0	14	13	5
Facu_DN10269_c0_g1_i1	0	0	0	0	0	0	0	0	0	0	0	6	9	14	3	4	1
Facu_DN1027_c0_g1_i1	2	0	0	0	10	16	20	4	1	0	1	45	201	236	2721	1194	6496
Facu_DN10270_c0_g1_i1	0	0	0	0	0	0	0	0	0	0	0	0	1	1	17	6	7
Facu_DN10271_c0_g1_i1	0	0	0	0	0	0	3	0	0	0	0	1	2	1	13	4	5
Facu_DN10272_c0_g1_i1	0	0	0	0	0	0	2	0	0	0	0	1	1	9	43	63	34
Facu_DN10273_c0_g1_i1	2	1	0	0	0	0	0	0	0	0	0	3	0	0	0	22	0
Facu_DN10274_c0_g1_i1	0	1	0	0	0	0	2	0	0	0	0	5	12	33	36	35	14
Facu_DN10275_c0_g1_i1	0	0	0	0	3	1	9	2	0	2	1	4	3	43	73	11	25
Facu_DN10276_c0_g1_i1	0	0	3	0	0	0	0	0	0	0	0	2	1	2	15	11	9
Facu_DN10277_c0_g1_i1	0	0	0	0	0	0	0	0	0	0	0	0	6	3	60	67	61
Facu_DN10278_c0_g1_i1	4	0	1	0	7	14	4	4	4	0	4	4	85	50	250	93	76
Facu_DN10279_c0_g1_i1	0	0	0	0	0	0	0	0	0	0	0	2	1	3	85	27	341
Facu_DN1028_c0_g1_i1	1	8	4	2	17	26	36	22	3	0	2	84	242	661	1400	950	792
Facu_DN10280_c0_g1_i1	0	1	0	0	2	2	3	3	0	0	1	12	40	62	250	173	106
Facu_DN10281_c0_g1_i1	0	0	0	0	0	0	0	0	0	0	0	0	0	0	5	10	4
Facu_DN10282_c0_g1_i1	0	0	0	0	0	0	0	0	0	0	0	1	2	2	48	21	69
Facu_DN10283_c0_g1_i1	0	0	0	0	0	2	1	0	0	0	0	15	7	6	203	93	306
Facu_DN10285_c0_g1_i1	0	0	0	0	0	2	0	0	0	0	0	4	4	5	26	8	39
Facu_DN10286_c0_g1_i1	0	0	0	0	0	0	0	0	0	0	0	2	6	8	49	45	84
Facu_DN10287_c0_g1_i1	0	0	0	0	2	1	0	0	0	0	0	4	4	18	55	8	22
Facu_DN10288_c0_g1_i1	2	0	0	0	6	16	12	9	1	2	1	33	104	125	508	459	227
Facu_DN10289_c0_g1_i1	0	0	0	0	0	2	2	2	0	0	0	6	10	23	67	31	57
Facu_DN1029_c0_g1_i1	0	0	0	1	3	0	2	1	0	1	0	5	17	33	60	22	18
Facu_DN10290_c0_g1_i1	0	0	0	0	0	0	0	0	0	0	0	0	0	2	22	11	54
Facu_DN10291_c0_g1_i1	0	0	0	0	0	0	0	0	0	0	0	0	5	4	33	34	42
Facu_DN10292_c0_g1_i1	0	0	0	0	0	0	0	0	0	0	0	0	0	0	12	3	2
Facu_DN10293_c0_g1_i1	0	0	2	0	0	5	1	1	0	0	0	9	21	46	44	27	101
Facu_DN10294_c0_g1_i1	2	0	7	2	1	1	0	0	0	0	0	2	6	7	52	14	2
Facu_DN10295_c0_g1_i1	0	0	0	0	0	0	0	0	0	0	0	0	2	6	18	0	7
Facu_DN10296_c0_g1_i1	0	0	0	0	0	1	3	0	0	0	0	3	14	17	42	33	34
Facu_DN10297_c0_g1_i1	0	0	0	0	0	0	0	0	0	0	0	0	4	1	24	23	15
Facu_DN10298_c0_g1_i1	0	2	0	0	0	0	0	0	0	0	2	1	0	2	242	178	32
Facu_DN10299_c0_g1_i1	0	0	0	0	0	0	1	0	0	0	0	0	0	4	9	9	6
Facu_DN103_c0_g1_i1	4	1	2	2	16	23	19	7	0	0	4	122	386	533	1879	2663	1199
Facu_DN1030_c0_g1_i1	0	0	0	0	0	0	0	0	0	0	0	0	2	3	9	6	3
Facu_DN10300_c0_g1_i1	0	0	0	0	0	0	0	0	0	0	0	1	0	2	12	14	14
Facu_DN10301_c0_g1_i1	0	0	0	0	0	0	0	0	0	0	0	0	0	0	21	8	3
Facu_DN10302_c0_g1_i1	0	0	0	0	2	2	2	2	0	0	0	4	16	12	67	97	104
Facu_DN10303_c0_g1_i1	2	0	0	0	8	4	6	6	0	0	1	15	74	126	167	65	112
Facu_DN10304_c0_g1_i1	0	0	0	0	0	0	0	0	0	0	0	0	0	5	20	4	10
Facu_DN10305_c0_g1_i1	0	0	0	0	1	0	0	0	0	0	0	0	5	2	57	33	31
Facu_DN10306_c0_g1_i1	0	0	0	0	1	3	4	0	0	0	0	4	2	11	9	12	21
Facu_DN10307_c0_g1_i1	0	0	0	0	0	0	0	0	0	0	0	0	0	2	36	65	64
Facu_DN10308_c0_g1_i1	0	0	0	0	0	0	0	0	0	0	0	0	2	0	46	26	17
Facu_DN10309_c0_g1_i1	0	0	0	0	0	0	1	0	0	0	0	0	1	0	69	13	5
Facu_DN1031_c0_g1_i1	3	7	2	2	7	22	24	8	2	1	4	97	305	822	1294	1087	3663
Facu_DN10310_c0_g1_i1	0	0	0	0	0	0	0	1	0	0	0	2	2	11	1	1	0
Facu_DN10311_c0_g1_i1	0	0	0	0	0	0	0	0	0	0	0	0	0	3	16	17	7
Facu_DN10312_c0_g1_i1	0	0	0	0	0	0	0	2	0	0	0	0	1	8	8	3	11
Facu_DN10313_c0_g1_i1	0	0	0	0	0	0	0	0	0	0	0	4	6	14	16	18	45
Facu_DN10314_c0_g1_i1	0	0	0	0	0	0	0	0	0	0	0	0	1	2	23	12	5
Facu_DN10315_c0_g1_i1	0	0	0	2	6	17	6	7	0	0	0	23	79	93	292	353	213
Facu_DN10316_c0_g1_i1	0	0	0	0	0	1	0	0	0	0	0	0	3	1	14	17	6
Facu_DN10317_c0_g1_i1	0	0	0	0	1	1	0	0	0	0	0	0	7	9	31	15	96
Facu_DN10318_c0_g1_i1	0	0	0	0	0	0	0	0	0	0	0	0	2	12	22	9	7
Facu_DN10319_c0_g1_i1	0	0	0	0	0	0	2	0	0	0	0	2	4	7	6	6	3
Facu_DN1032_c0_g1_i1	3	0	1	1	19	12	29	10	1	0	4	39	187	483	2025	1031	1000
Facu_DN10320_c0_g1_i1	0	0	0	0	0	0	0	0	0	0	0	1	2	1	28	11	5
Facu_DN10321_c0_g1_i1	0	0	0	0	0	0	0	0	0	0	0	0	0	0	20	11	35
Facu_DN10322_c0_g1_i1	0	0	0	0	0	0	0	0	0	0	0	0	0	23	46	1	0
Facu_DN10323_c0_g1_i1	0	0	0	0	3	2	0	3	0	0	0	5	6	47	45	16	80
Facu_DN10324_c0_g1_i1	0	0	2	0	4	3	0	1	0	0	0	6	14	24	82	78	94
Facu_DN10325_c0_g1_i1	0	0	0	0	1	0	0	0	0	0	0	2	11	5	11	13	4
Facu_DN10326_c0_g1_i1	0	0	0	0	0	0	0	0	0	0	0	0	1	0	6	3	11
Facu_DN10327_c0_g1_i1	0	0	0	0	0	0	0	0	3	4	1	2	2	5	1	0	4
Facu_DN10328_c0_g1_i1	0	0	0	0	0	0	0	0	0	0	0	1	2	8	7	16	6
Facu_DN10329_c0_g1_i1	0	1	0	0	0	0	0	0	0	0	0	1	2	3	25	27	57
Facu_DN1033_c0_g1_i1	1	4	4	1	9	22	38	16	0	1	0	25	79	592	1187	496	304
Facu_DN10330_c0_g1_i1	0	0	0	0	0	0	0	0	0	0	0	0	1	3	11	10	5
Facu_DN10331_c0_g1_i1	0	0	0	0	0	0	0	0	0	0	0	0	0	6	14	7	5
Facu_DN10332_c0_g1_i1	0	0	0	0	0	0	1	2	0	0	0	1	1	1	28	38	21
Facu_DN10333_c0_g1_i1	0	0	0	0	0	0	1	0	0	0	0	0	0	1	13	12	0
Facu_DN10334_c0_g1_i1	0	0	0	0	0	0	0	0	0	0	0	0	1	1	18	5	14
Facu_DN10335_c0_g1_i1	0	0	0	0	1	1	0	0	0	0	1	1	3	8	7	9	10
Facu_DN10336_c0_g1_i1	0	0	0	0	2	3	4	5	0	0	0	8	30	57	62	43	69
Facu_DN10337_c0_g1_i1	0	0	0	0	3	1	0	0	0	2	1	4	8	57	17	25	30
Facu_DN10338_c0_g1_i1	0	0	0	0	0	0	0	0	0	0	0	0	0	7	6	2	18
Facu_DN10339_c0_g1_i1	0	0	0	0	0	1	1	0	0	0	0	0	0	0	85	169	39
Facu_DN1034_c0_g1_i1	0	0	0	0	5	6	12	4	1	0	1	38	111	287	485	266	1199
Facu_DN1034_c0_g1_i2	0	0	0	0	1	1	0	1	0	0	0	2	19	37	14	9	61
Facu_DN10340_c0_g1_i1	0	0	0	0	0	0	4	1	0	0	0	0	5	12	18	23	24
Facu_DN10341_c0_g1_i1	1	0	0	0	0	3	0	0	1	8	10	9	1	17	4	2	9
Facu_DN10342_c0_g1_i1	0	0	0	0	0	0	0	0	0	0	0	0	1	1	6	3	11
Facu_DN10343_c0_g1_i1	0	0	0	0	0	0	0	0	0	0	0	0	2	0	14	2	23
Facu_DN10344_c0_g1_i1	0	0	2	1	37	79	26	43	1	0	5	69	274	506	481	208	304
Facu_DN10345_c0_g1_i1	0	0	0	0	0	0	0	0	0	0	0	0	1	6	24	19	5
Facu_DN10346_c0_g1_i1	0	0	0	0	0	0	0	1	0	0	0	3	4	22	12	15	27
Facu_DN10347_c0_g1_i1	0	0	0	0	0	0	3	0	0	0	0	0	3	7	7	5	1
Facu_DN10348_c0_g1_i1	0	0	0	0	0	0	0	0	0	0	0	0	0	0	20	69	19
Facu_DN10349_c0_g1_i1	0	0	0	2	2	1	1	0	0	1	0	9	18	31	48	24	18
Facu_DN1035_c0_g1_i1	0	1	0	0	5	14	7	1	0	0	4	26	57	305	190	49	795
Facu_DN10350_c0_g1_i1	0	1	0	1	1	1	2	3	0	0	0	5	21	22	29	85	25
Facu_DN10351_c0_g1_i1	0	0	0	0	0	0	0	0	2	1	3	1	2	11	3	5	4
Facu_DN10352_c0_g1_i1	0	0	0	0	0	0	0	0	0	0	0	0	6	7	14	11	7
Facu_DN10353_c0_g1_i1	0	0	0	0	0	0	0	0	0	0	0	0	0	0	3	14	169
Facu_DN10354_c0_g1_i1	0	0	0	0	0	0	0	1	0	0	0	0	1	9	24	12	4
Facu_DN10355_c0_g1_i1	0	0	0	0	0	1	0	0	0	0	0	0	0	2	19	6	4
Facu_DN10356_c0_g1_i1	0	0	0	0	1	2	0	0	0	0	0	0	0	8	8	9	7
Facu_DN10357_c0_g1_i1	0	0	0	0	0	0	0	0	0	0	0	0	0	1	5	21	13
Facu_DN10358_c0_g1_i1	0	0	0	0	0	0	0	0	0	0	0	1	0	6	14	3	4
Facu_DN10359_c0_g1_i1	0	0	0	0	0	0	2	0	0	0	0	3	6	24	12	3	8
Facu_DN1036_c0_g1_i1	1	4	1	5	8	4	25	7	0	4	3	109	212	7111	5233	9046	4865
Facu_DN10360_c0_g1_i1	0	0	0	0	0	0	0	0	0	0	0	0	2	3	3	8	12
Facu_DN10361_c0_g1_i1	0	0	0	0	1	1	0	0	0	0	0	4	14	45	26	48	20
Facu_DN10362_c0_g1_i1	0	0	0	0	0	0	0	1	0	0	0	1	1	2	18	12	15
Facu_DN10363_c0_g1_i1	0	0	4	0	0	0	0	1	0	0	0	0	5	6	85	85	61
Facu_DN10364_c0_g1_i1	0	0	0	0	0	1	0	0	0	0	0	1	0	10	13	5	3
Facu_DN10365_c0_g1_i1	0	0	0	0	0	0	0	0	0	0	0	2	3	0	4	2	19
Facu_DN10366_c0_g1_i1	0	0	0	0	0	2	0	0	2	5	5	1	6	27	2	1	2
Facu_DN10367_c0_g1_i1	0	0	0	0	0	0	0	0	0	0	0	3	0	0	19	9	14
Facu_DN10368_c0_g1_i1	1	0	0	0	0	0	0	0	0	0	0	1	3	35	36	15	25
Facu_DN10369_c0_g1_i1	0	0	0	0	0	0	0	0	0	0	0	1	4	7	14	7	5
Facu_DN1037_c0_g1_i1	0	0	0	0	15	24	38	9	1	1	3	50	130	135	146	299	172
Facu_DN10370_c0_g1_i1	0	0	0	0	3	2	1	0	0	0	0	0	3	16	55	28	23
Facu_DN10371_c0_g1_i1	0	0	0	0	0	0	0	0	0	0	0	0	1	0	11	1	11
Facu_DN10372_c0_g1_i1	0	0	0	0	0	1	0	1	0	1	0	1	9	8	25	34	72
Facu_DN10373_c0_g1_i1	0	0	0	0	0	0	0	0	0	0	0	0	0	2	4	6	12
Facu_DN10374_c0_g1_i1	0	0	0	0	0	0	0	0	0	0	0	0	0	0	11	7	24
Facu_DN10374_c0_g1_i2	0	0	0	0	0	0	0	0	0	0	0	0	0	0	3	0	0
Facu_DN10375_c0_g1_i1	0	0	0	0	0	0	0	0	0	0	0	0	5	3	22	3	26
Facu_DN10376_c0_g1_i1	0	0	0	0	0	0	0	0	5	1	3	2	3	11	5	4	5
Facu_DN10377_c0_g1_i1	0	0	0	0	0	0	0	1	0	0	0	1	0	4	13	11	11
Facu_DN10378_c0_g1_i1	0	0	0	0	0	0	0	0	0	0	0	0	0	0	12	4	3
Facu_DN10379_c0_g1_i1	0	0	0	0	0	0	0	2	0	0	0	1	5	14	23	9	30
Facu_DN1038_c0_g1_i1	1	1	0	0	13	26	14	1	1	0	2	47	177	301	1081	1466	1732
Facu_DN10380_c0_g1_i1	1	2	0	0	1	0	0	0	0	0	0	0	5	6	5	6	8
Facu_DN10381_c0_g1_i1	1	2	0	0	1	4	3	0	2	0	0	0	1	3	34	6	4
Facu_DN10382_c0_g1_i1	0	0	0	0	0	0	0	0	0	0	0	0	4	15	36	27	9
Facu_DN10383_c0_g1_i1	0	0	0	0	0	0	0	0	0	0	0	0	0	0	5	13	10
Facu_DN10384_c0_g1_i1	0	0	0	0	0	0	0	0	0	0	0	0	3	8	12	12	28
Facu_DN10385_c0_g1_i1	0	0	2	0	4	9	3	3	0	0	0	12	77	90	225	219	281
Facu_DN10386_c0_g1_i1	0	0	0	0	0	2	0	2	1	0	0	8	10	17	14	8	7
Facu_DN10387_c0_g1_i1	0	0	0	0	0	0	0	1	0	0	0	0	0	3	32	9	3
Facu_DN10388_c0_g1_i1	0	0	0	0	0	0	1	0	0	0	0	0	3	6	41	25	15
Facu_DN10389_c0_g1_i1	0	0	0	0	0	0	2	0	0	0	0	0	0	4	23	9	9
Facu_DN1039_c0_g1_i1	0	0	0	0	0	0	2	0	0	0	1	7	53	67	485	472	260
Facu_DN10390_c0_g1_i1	0	0	0	0	0	0	0	0	0	0	0	0	4	4	10	8	8
Facu_DN10391_c0_g1_i1	0	0	0	0	0	0	0	0	0	0	0	1	7	17	15	15	9
Facu_DN10392_c0_g1_i1	0	0	0	0	0	4	0	0	2	3	4	2	6	31	5	1	4
Facu_DN10393_c0_g1_i1	0	0	0	0	0	0	0	0	0	0	0	0	2	14	15	6	15
Facu_DN10394_c0_g1_i1	0	0	0	0	0	1	0	0	0	0	0	0	5	6	7	5	4
Facu_DN10395_c0_g1_i1	0	0	0	0	0	0	0	0	0	0	0	0	1	5	13	8	29
Facu_DN10396_c0_g1_i1	0	0	0	0	0	0	0	1	0	0	0	5	3	7	35	30	20
Facu_DN10397_c0_g1_i1	0	0	0	0	0	0	0	0	0	0	0	2	8	8	11	5	6
Facu_DN10398_c0_g1_i1	0	0	0	0	3	0	0	0	0	0	0	1	18	17	24	4	37
Facu_DN10399_c0_g1_i1	0	0	0	0	0	1	0	0	0	0	0	0	1	2	54	17	17
Facu_DN104_c0_g1_i1	0	0	0	0	5	1	12	5	2	0	4	130	258	276	202	241	409
Facu_DN10400_c0_g1_i1	0	0	0	0	0	0	1	0	0	0	0	0	0	6	16	6	3
Facu_DN10401_c0_g1_i1	0	0	0	0	1	6	1	0	0	0	1	2	9	13	49	82	18
Facu_DN10402_c0_g1_i1	0	0	0	0	1	1	0	0	0	0	0	4	5	11	25	5	19
Facu_DN10403_c0_g1_i1	0	0	0	0	0	0	0	2	0	0	0	0	1	1	45	18	113
Facu_DN10404_c0_g1_i1	0	0	0	0	0	0	0	0	0	0	0	0	0	4	1	4	16
Facu_DN10405_c0_g1_i1	0	0	0	0	1	0	0	0	0	0	0	2	5	6	0	5	6
Facu_DN10406_c0_g1_i1	0	0	0	0	0	2	0	0	0	0	0	3	6	28	27	12	26
Facu_DN10407_c0_g1_i1	0	0	0	0	1	1	3	0	0	0	0	3	12	22	25	10	65
Facu_DN10408_c0_g1_i1	0	0	0	0	2	1	4	0	0	0	2	0	5	18	28	8	17
Facu_DN10409_c0_g1_i1	0	0	0	0	0	1	0	0	0	0	0	2	2	14	58	62	41
Facu_DN1041_c0_g1_i1	0	0	4	1	18	23	38	13	2	0	4	99	280	493	1076	1031	754
Facu_DN10410_c0_g1_i1	0	0	0	0	1	2	1	0	0	0	0	2	4	6	4	5	5
Facu_DN10411_c0_g1_i1	0	0	0	0	0	0	0	0	0	0	0	1	4	6	13	4	7
Facu_DN10412_c0_g1_i1	0	0	0	0	0	0	1	0	0	0	0	1	7	20	20	6	31
Facu_DN10413_c0_g1_i1	0	0	0	0	0	0	1	3	0	0	0	0	2	20	8	2	5
Facu_DN10414_c0_g1_i1	0	0	0	0	0	0	0	0	1	0	0	1	6	5	44	74	564
Facu_DN10415_c0_g1_i1	0	0	0	0	0	1	0	0	0	0	0	0	1	2	41	22	43
Facu_DN10416_c0_g1_i1	0	0	1	0	2	0	6	0	0	2	0	0	1	11	20	12	12
Facu_DN10417_c0_g1_i1	0	0	0	0	0	1	1	2	0	0	0	2	0	1	29	6	11
Facu_DN10418_c0_g1_i1	0	0	0	0	1	0	1	0	0	0	0	0	2	8	23	11	41
Facu_DN10419_c0_g1_i1	0	0	0	0	0	0	0	0	0	0	0	0	0	13	11	2	5
Facu_DN1042_c0_g1_i1	1	2	0	0	12	14	14	11	1	1	0	28	142	239	1184	922	602
Facu_DN10420_c0_g1_i1	0	0	0	0	0	0	0	1	0	0	0	1	3	7	41	15	16
Facu_DN10421_c0_g1_i1	0	0	0	0	0	0	0	0	0	0	0	0	2	2	19	6	16
Facu_DN10422_c0_g1_i1	0	0	0	0	0	0	0	0	0	0	0	0	5	0	14	6	0
Facu_DN10423_c0_g1_i1	0	0	0	0	0	0	0	1	0	0	0	1	0	18	15	7	2
Facu_DN10425_c0_g1_i1	0	0	0	0	0	0	0	0	0	0	0	0	1	1	20	12	2
Facu_DN10426_c0_g1_i1	0	0	0	0	0	0	0	0	0	0	0	0	0	4	20	16	12
Facu_DN10427_c0_g1_i1	0	0	0	0	0	1	0	0	0	0	0	0	4	5	83	22	14
Facu_DN10428_c0_g1_i1	0	0	0	0	0	0	0	0	0	0	0	0	0	5	7	2	6
Facu_DN10429_c0_g1_i1	0	0	0	0	1	0	0	0	0	0	0	3	0	17	3	6	12
Facu_DN1043_c0_g1_i1	0	0	0	0	0	0	0	0	0	0	0	1	0	2	9	3	2
Facu_DN1043_c0_g1_i2	0	0	1	0	3	2	1	1	1	0	0	3	12	28	86	128	83
Facu_DN10430_c0_g1_i1	0	0	0	0	0	0	0	0	0	0	0	0	0	2	37	11	43
Facu_DN10431_c0_g1_i1	0	0	0	0	0	1	0	0	0	0	0	2	12	29	46	23	17
Facu_DN10432_c0_g1_i1	0	0	0	0	0	0	0	0	0	0	0	1	3	0	7	12	26
Facu_DN10433_c0_g1_i1	0	0	0	0	0	0	0	0	0	0	0	0	4	9	28	17	23
Facu_DN10434_c0_g1_i1	0	0	0	0	0	0	0	0	0	0	0	0	0	1	48	44	20
Facu_DN10435_c0_g1_i1	0	0	0	0	0	0	0	0	0	0	0	0	0	3	10	62	20
Facu_DN10436_c0_g1_i1	0	0	0	0	0	1	1	0	0	0	0	2	0	11	6	1	5
Facu_DN10437_c0_g1_i1	0	0	0	0	0	0	0	0	0	0	0	0	0	0	11	17	18
Facu_DN10438_c0_g1_i1	0	0	0	0	0	0	0	0	0	0	0	1	0	2	12	1	6
Facu_DN10439_c0_g1_i1	0	0	0	0	0	0	0	0	0	0	0	1	7	3	9	6	4
Facu_DN1044_c0_g1_i1	0	1	3	0	9	1	7	4	1	0	1	17	38	124	429	200	579
Facu_DN10440_c0_g1_i1	0	0	0	0	0	0	0	0	0	0	0	1	0	4	10	3	4
Facu_DN10441_c0_g1_i1	0	0	0	0	0	0	0	0	0	0	0	2	9	1	5	8	4
Facu_DN10442_c0_g1_i1	0	0	0	0	0	0	0	1	0	0	0	5	17	17	21	14	4
Facu_DN10443_c0_g1_i1	0	0	0	0	0	0	0	0	0	0	0	0	0	3	11	17	13
Facu_DN10444_c0_g1_i1	0	0	0	0	0	0	0	0	0	0	0	2	2	2	32	7	61
Facu_DN10445_c0_g1_i1	0	0	0	0	3	0	5	0	0	0	0	5	3	24	129	72	63
Facu_DN10446_c0_g1_i1	0	0	0	0	0	0	1	0	0	0	0	0	2	2	53	20	34
Facu_DN10447_c0_g1_i1	0	0	0	0	0	1	0	0	0	0	0	0	3	0	13	11	5
Facu_DN10448_c0_g1_i1	0	0	0	0	0	0	0	1	0	0	0	1	5	21	17	4	13
Facu_DN10449_c0_g1_i1	0	0	0	0	0	0	0	0	0	0	0	1	2	3	221	10	297
Facu_DN1045_c0_g1_i1	3	8	3	4	22	32	51	21	2	1	10	88	298	821	4324	3032	3544
Facu_DN10450_c0_g1_i1	0	0	0	0	2	1	0	0	0	0	2	1	13	25	10	2	10
Facu_DN10451_c0_g1_i1	0	0	0	0	0	1	4	1	0	0	0	1	13	25	29	15	11
Facu_DN10452_c0_g1_i1	0	0	0	0	0	1	0	0	0	0	0	1	2	1	33	53	67
Facu_DN10453_c0_g1_i1	0	0	0	0	0	0	0	0	0	0	0	14	16	4	14	8	22
Facu_DN10454_c0_g1_i1	0	0	0	0	0	2	0	0	0	0	0	0	0	12	10	4	6
Facu_DN10455_c0_g1_i1	0	0	0	0	2	0	2	2	0	0	0	8	19	49	29	15	24
Facu_DN10456_c0_g1_i1	0	0	0	0	0	0	0	0	0	0	0	1	4	5	22	11	13
Facu_DN10457_c0_g1_i1	0	0	0	0	1	0	0	0	0	0	0	4	6	15	7	5	13
Facu_DN10458_c0_g1_i1	0	0	0	0	0	2	1	0	0	0	0	0	6	9	15	3	7
Facu_DN10459_c0_g1_i1	0	0	0	0	0	0	0	0	0	0	0	0	0	5	17	23	24
Facu_DN1046_c0_g1_i1	2	3	0	0	31	24	44	35	2	5	17	168	477	1048	1775	1293	1041
Facu_DN10460_c0_g1_i1	0	0	0	0	0	0	0	0	0	0	0	0	1	2	20	13	15
Facu_DN10461_c0_g1_i1	0	1	0	0	1	0	1	0	0	0	0	12	19	56	49	62	43
Facu_DN10462_c0_g1_i1	0	0	0	0	0	0	0	0	0	0	0	0	2	0	11	2	3
Facu_DN10463_c0_g1_i1	0	0	0	0	0	1	1	0	0	0	0	1	0	3	16	42	22
Facu_DN10464_c0_g1_i1	0	0	0	0	0	1	0	0	0	0	1	2	7	4	20	21	13
Facu_DN10465_c0_g1_i1	0	0	0	0	14	23	20	18	0	1	4	31	176	248	426	397	476
Facu_DN10466_c0_g1_i1	0	0	0	0	0	0	0	0	0	0	0	0	6	3	10	34	19
Facu_DN10467_c0_g1_i1	0	0	0	0	0	0	5	0	0	0	0	1	0	4	10	2	13
Facu_DN10468_c0_g1_i1	0	0	0	0	0	0	0	0	0	0	0	0	1	0	13	6	9
Facu_DN10469_c0_g1_i1	0	0	0	0	0	0	0	0	0	0	0	0	0	0	21	13	9
Facu_DN1047_c0_g1_i1	0	0	0	0	0	0	0	0	0	0	0	0	0	0	0	0	0
Facu_DN1047_c0_g2_i1	0	4	0	0	2	0	0	0	0	1	2	12	26	51	191	60	74
Facu_DN10470_c0_g1_i1	0	0	0	0	0	0	3	1	0	0	0	3	3	26	12	5	13
Facu_DN10472_c0_g1_i1	1	0	0	1	0	0	1	0	0	0	0	0	5	0	24	21	6
Facu_DN10473_c0_g1_i1	0	0	0	0	0	0	0	0	0	0	0	0	0	0	10	5	27
Facu_DN10474_c0_g1_i1	0	0	0	0	0	0	1	0	0	0	0	0	1	6	9	6	0
Facu_DN10475_c0_g1_i1	0	0	0	0	0	0	0	0	0	0	0	0	1	3	11	19	8
Facu_DN10476_c0_g1_i1	0	0	0	0	0	0	0	0	0	0	0	0	0	1	17	4	4
Facu_DN10477_c0_g1_i1	0	0	0	0	0	0	0	0	0	0	0	1	0	5	5	10	15
Facu_DN10478_c0_g1_i1	0	0	0	0	0	1	1	0	0	0	0	1	12	11	15	8	8
Facu_DN10479_c0_g1_i1	0	0	0	0	0	0	0	1	0	0	0	0	2	0	28	3	14
Facu_DN1048_c0_g1_i1	0	1	0	1	4	7	4	3	0	3	5	49	117	292	256	146	139
Facu_DN10480_c0_g1_i1	0	0	0	0	0	0	0	0	0	0	0	0	0	9	37	6	10
Facu_DN10481_c0_g1_i1	0	0	0	0	0	0	0	0	0	0	0	0	0	0	13	1	16
Facu_DN10482_c0_g1_i1	0	0	0	0	0	0	0	1	0	0	0	0	5	6	2	10	11
Facu_DN10483_c0_g1_i1	0	0	0	0	0	0	0	0	0	5	3	2	4	1	0	7	4
Facu_DN10484_c0_g1_i1	0	0	0	0	0	0	0	0	0	0	0	1	0	19	10	2	9
Facu_DN10485_c0_g1_i1	0	0	0	0	0	0	0	2	0	0	0	2	6	14	184	76	92
Facu_DN10486_c0_g1_i1	0	1	1	0	1	1	5	1	0	0	0	3	3	6	50	22	9
Facu_DN10487_c0_g1_i1	0	0	0	0	0	0	0	0	0	0	0	0	5	4	23	7	25
Facu_DN10488_c0_g1_i1	0	0	0	0	0	0	0	1	0	0	0	4	1	7	47	46	18
Facu_DN10489_c0_g1_i1	0	0	0	0	1	0	0	2	0	0	0	2	7	21	12	3	7
Facu_DN1049_c0_g1_i1	4	1	0	3	21	16	27	9	1	2	4	78	222	339	893	1056	834
Facu_DN10490_c0_g1_i1	0	0	0	0	0	0	0	0	0	0	0	0	0	2	26	1	0
Facu_DN10491_c0_g1_i1	0	0	0	0	1	0	1	1	0	0	0	0	0	4	22	4	1
Facu_DN10492_c0_g1_i1	1	0	0	0	1	0	0	0	0	0	0	0	2	2	9	7	14
Facu_DN10493_c0_g1_i1	0	0	0	0	0	0	0	0	0	0	0	6	4	12	6	4	0
Facu_DN10494_c0_g1_i1	0	0	0	0	0	0	0	3	0	0	0	5	4	24	6	3	5
Facu_DN10495_c0_g1_i1	0	0	0	0	0	0	0	0	0	0	0	2	4	6	15	25	55
Facu_DN10496_c0_g1_i1	0	0	0	0	0	0	0	0	0	0	0	2	4	5	9	4	6
Facu_DN10497_c0_g1_i1	0	0	0	0	0	0	0	0	0	0	0	2	2	0	19	1	25
Facu_DN10498_c0_g1_i1	0	0	0	0	0	0	0	0	0	0	0	1	3	6	8	7	6
Facu_DN10499_c0_g1_i1	0	0	0	0	0	0	0	0	0	0	0	0	1	1	7	8	10
Facu_DN105_c0_g1_i1	0	0	0	0	4	8	3	0	0	0	2	14	68	142	325	259	221
Facu_DN1050_c0_g1_i1	1	3	0	1	18	45	18	41	0	1	4	90	308	475	1355	1618	1261
Facu_DN10500_c0_g1_i1	0	0	0	0	0	0	5	1	0	0	0	1	4	14	7	3	7
Facu_DN10501_c0_g1_i1	0	0	0	0	0	0	1	0	0	0	0	0	0	0	18	13	21
Facu_DN10503_c0_g1_i1	0	0	0	0	1	0	2	0	0	0	0	1	5	18	27	19	48
Facu_DN10504_c0_g1_i1	0	0	0	0	0	0	0	0	0	0	0	0	1	1	16	7	12
Facu_DN10506_c0_g1_i1	0	0	0	0	0	0	0	2	0	0	0	0	0	4	22	2	10
Facu_DN10507_c0_g1_i1	0	0	0	0	0	0	1	0	0	0	0	6	6	2	8	7	1
Facu_DN10508_c0_g1_i1	0	0	0	0	0	0	0	0	0	0	2	1	4	5	53	21	9
Facu_DN10509_c0_g1_i1	0	0	0	1	0	0	0	0	0	0	0	2	11	17	67	33	36
Facu_DN1051_c0_g1_i1	0	0	0	0	0	0	5	0	0	0	1	3	13	18	50	21	22
Facu_DN10510_c0_g1_i1	0	0	0	0	0	0	4	0	0	0	0	0	0	9	34	5	0
Facu_DN10511_c0_g1_i1	0	0	0	0	2	1	1	0	0	0	0	0	0	4	9	10	3
Facu_DN10512_c0_g1_i1	2	0	0	0	0	0	0	0	1	0	0	1	0	3	2	4	2
Facu_DN10513_c0_g1_i1	2	0	0	1	3	3	2	0	0	0	1	1	15	61	52	107	62
Facu_DN10514_c0_g1_i1	0	0	0	0	3	0	0	0	0	0	0	1	3	8	31	59	10
Facu_DN10515_c0_g1_i1	0	0	0	0	0	0	0	0	0	0	0	0	0	0	17	0	12
Facu_DN10516_c0_g1_i1	0	0	0	0	0	0	0	0	0	0	0	0	0	2	12	11	11
Facu_DN10517_c0_g1_i1	0	1	0	0	0	1	1	0	0	0	0	2	4	26	11	5	6
Facu_DN10519_c0_g1_i1	0	0	0	0	0	0	0	0	0	0	0	0	1	3	24	27	10
Facu_DN1052_c0_g1_i1	2	0	4	0	23	27	21	23	0	0	4	67	248	424	540	726	652
Facu_DN10520_c0_g1_i1	1	0	0	0	0	0	0	0	0	0	0	0	0	0	114	41	6
Facu_DN10521_c0_g1_i1	1	0	0	0	0	0	0	1	0	0	0	5	4	20	5	5	5
Facu_DN10522_c0_g1_i1	0	0	0	0	0	1	0	0	0	0	0	0	3	1	6	4	33
Facu_DN10523_c0_g1_i1	0	0	0	0	1	2	0	0	0	0	0	0	0	6	10	0	9
Facu_DN10524_c0_g1_i1	0	0	0	0	0	0	0	0	0	0	0	0	0	0	26	8	7
Facu_DN10525_c0_g1_i1	0	0	0	0	0	0	0	0	0	0	0	0	2	0	7	3	3
Facu_DN10526_c0_g1_i1	0	0	0	0	0	6	1	1	0	0	0	0	0	31	0	0	0
Facu_DN10527_c0_g1_i1	0	0	0	0	0	0	0	1	0	0	0	2	10	9	7	11	3
Facu_DN10528_c0_g1_i1	0	0	0	0	1	2	0	1	0	0	0	7	8	19	95	68	61
Facu_DN10529_c0_g1_i1	0	0	0	0	0	2	0	0	0	0	0	2	6	26	14	1	12
Facu_DN1053_c0_g1_i1	0	0	0	0	0	2	0	1	0	0	0	1	5	21	31	19	43
Facu_DN10530_c0_g1_i1	0	0	0	0	0	0	0	0	0	0	0	0	3	5	23	13	12
Facu_DN10531_c0_g1_i1	0	0	0	0	0	0	0	0	0	0	0	0	6	3	9	21	11
Facu_DN10532_c0_g1_i1	0	0	0	0	0	3	0	0	0	0	0	1	2	21	22	2	16
Facu_DN10533_c0_g1_i1	0	0	0	0	0	0	0	0	1	3	2	3	3	0	1	1	2
Facu_DN10534_c0_g1_i1	0	0	0	0	1	2	1	1	0	0	0	1	9	17	29	23	19
Facu_DN10535_c0_g1_i1	0	0	0	0	0	0	2	0	0	0	0	1	1	11	14	5	5
Facu_DN10536_c0_g1_i1	0	0	0	0	0	0	0	0	0	0	0	0	1	3	3	0	42
Facu_DN10537_c0_g1_i1	0	0	0	0	2	0	0	0	0	0	0	1	2	12	7	5	3
Facu_DN10538_c0_g1_i1	0	0	0	0	0	0	0	0	0	0	0	0	0	0	12	13	8
Facu_DN10539_c0_g1_i1	0	0	0	0	0	0	0	0	0	0	0	0	6	16	8	3	3
Facu_DN1054_c0_g1_i1	0	0	0	0	0	0	0	0	0	0	0	0	0	4	35	13	6
Facu_DN1054_c0_g1_i2	0	0	0	0	0	0	0	0	0	0	0	5	4	7	10	5	7
Facu_DN10540_c0_g1_i1	0	0	0	0	0	0	0	0	0	0	0	0	1	0	3	14	18
Facu_DN10541_c0_g1_i1	0	0	3	0	0	1	0	1	0	0	0	0	0	13	20	25	11
Facu_DN10542_c0_g1_i1	0	0	0	0	0	0	0	0	0	0	1	0	0	4	16	2	10
Facu_DN10543_c0_g1_i1	0	0	0	0	0	0	4	0	0	0	0	3	18	20	147	100	129
Facu_DN10544_c0_g1_i1	0	0	0	0	0	0	0	0	0	0	0	0	0	0	21	6	9
Facu_DN10545_c0_g1_i1	0	0	0	0	0	0	0	0	0	0	0	1	2	15	17	10	30
Facu_DN10546_c0_g1_i1	0	0	0	0	0	1	0	1	0	0	0	4	11	30	16	1	36
Facu_DN10547_c0_g1_i1	0	0	0	0	0	0	0	0	0	0	0	0	1	10	14	6	8
Facu_DN10548_c0_g1_i1	0	0	0	0	0	0	0	0	0	0	0	0	0	1	8	8	25
Facu_DN10549_c0_g1_i1	0	0	0	0	0	0	0	1	0	0	0	5	5	9	1	19	12
Facu_DN1055_c0_g1_i1	3	0	1	0	16	18	24	18	1	0	2	32	96	346	703	745	961
Facu_DN10550_c0_g1_i1	0	0	0	0	0	0	1	0	0	0	0	1	0	7	10	5	7
Facu_DN10551_c0_g1_i1	0	1	1	0	10	6	3	8	3	0	5	49	126	226	1182	1619	969
Facu_DN10552_c0_g1_i1	0	0	0	0	0	0	0	0	0	0	0	0	3	7	18	12	4
Facu_DN10553_c0_g1_i1	0	0	0	0	0	3	0	2	0	0	0	0	2	1	33	21	14
Facu_DN10554_c0_g1_i1	0	0	0	0	0	2	0	0	0	0	0	0	5	14	3	9	22
Facu_DN10555_c0_g1_i1	0	0	0	0	0	0	0	0	0	0	0	0	0	1	3	0	20
Facu_DN10556_c0_g1_i1	0	0	0	0	0	0	0	0	0	0	0	0	0	0	8	0	101
Facu_DN10558_c0_g1_i1	0	0	0	0	0	0	0	0	0	0	0	1	2	14	20	2	17
Facu_DN10559_c0_g1_i1	0	0	0	0	0	0	0	0	0	0	0	3	7	6	10	13	2
Facu_DN1056_c0_g1_i1	2	2	0	0	17	26	28	18	0	0	3	119	269	839	1087	971	784
Facu_DN10560_c0_g1_i1	0	0	0	0	0	0	0	0	0	0	0	0	0	0	20	14	16
Facu_DN10561_c0_g1_i1	0	0	0	0	0	0	0	0	0	0	0	1	2	12	48	10	8
Facu_DN10562_c0_g1_i1	1	0	0	0	0	0	0	0	0	0	0	0	2	1	18	31	5
Facu_DN10563_c0_g1_i1	0	0	0	0	2	0	0	0	0	0	1	2	4	3	6	1	13
Facu_DN10564_c0_g1_i1	0	0	0	0	0	1	2	0	0	0	0	3	6	11	48	13	18
Facu_DN10565_c0_g1_i1	0	0	0	0	1	0	0	0	0	0	0	0	1	1	8	3	3
Facu_DN10566_c0_g1_i1	0	0	0	0	0	0	1	0	0	0	0	1	4	22	8	3	10
Facu_DN10567_c0_g1_i1	0	0	0	0	0	0	0	1	0	0	0	0	3	2	16	14	7
Facu_DN10568_c0_g1_i1	0	0	0	0	1	1	0	1	0	0	0	0	5	9	6	2	26
Facu_DN10569_c0_g1_i1	0	0	0	0	0	0	0	0	0	0	0	0	1	0	12	25	11
Facu_DN1057_c0_g1_i1	0	1	0	0	0	1	2	1	0	1	0	15	30	55	166	221	191
Facu_DN10570_c0_g1_i1	0	0	0	1	0	0	0	0	0	0	0	3	1	1	7	1	71
Facu_DN10571_c0_g1_i1	0	0	0	0	0	2	1	0	0	0	0	0	4	5	11	5	5
Facu_DN10572_c0_g1_i1	0	0	0	0	0	0	0	0	0	0	0	2	0	2	6	4	16
Facu_DN10573_c0_g1_i1	0	0	0	0	0	0	0	0	0	0	0	0	4	4	9	13	2
Facu_DN10574_c0_g1_i1	0	0	0	0	2	0	1	0	0	0	0	10	16	18	5	8	11
Facu_DN10575_c0_g1_i1	0	0	0	0	0	0	0	0	0	0	0	1	2	7	30	1	24
Facu_DN10576_c0_g1_i1	0	0	0	0	0	0	0	0	0	0	0	0	1	0	19	3	28
Facu_DN10577_c0_g1_i1	0	0	0	0	0	0	1	2	0	0	0	5	5	55	39	9	61
Facu_DN10578_c0_g1_i1	0	0	0	0	2	0	0	0	0	0	0	0	0	11	7	1	9
Facu_DN10579_c0_g1_i1	0	0	0	0	0	0	0	0	0	0	0	0	0	1	56	61	16
Facu_DN10580_c0_g1_i1	0	1	0	0	0	0	0	0	0	0	0	0	4	6	15	4	9
Facu_DN10581_c0_g1_i1	0	0	0	0	1	0	0	2	0	0	0	2	8	8	9	6	20
Facu_DN10582_c0_g1_i1	0	0	0	0	0	1	0	0	0	0	0	3	5	15	25	24	72
Facu_DN10583_c0_g1_i1	0	0	0	0	0	0	0	0	0	0	0	1	4	3	7	5	12
Facu_DN10584_c0_g1_i1	0	0	0	0	0	0	0	0	0	0	0	3	8	11	14	21	25
Facu_DN10585_c0_g1_i1	0	0	0	0	0	0	0	0	0	0	0	0	0	1	37	0	0
Facu_DN10586_c0_g1_i1	0	0	0	0	0	0	0	0	0	0	0	2	5	13	11	3	15
Facu_DN10587_c0_g1_i1	0	0	0	0	0	0	0	0	0	0	0	1	0	12	13	1	0
Facu_DN10588_c0_g1_i1	0	0	0	0	0	0	0	0	0	0	0	0	2	0	6	11	10
Facu_DN10589_c0_g1_i1	0	0	0	0	0	0	0	0	0	0	0	1	2	1	7	1	12
Facu_DN1059_c0_g1_i1	1	1	2	3	29	18	56	16	2	4	19	415	1098	1924	1389	1183	2511
Facu_DN1059_c0_g2_i1	15	8	12	8	101	47	113	27	4	6	27	963	2942	5158	4106	4948	7420
Facu_DN10590_c0_g1_i1	0	0	0	0	0	0	0	0	0	0	0	0	0	22	2	2	0
Facu_DN10591_c0_g1_i1	0	6	0	0	4	0	2	0	0	1	5	6	18	13	1	2	0
Facu_DN10592_c0_g1_i1	0	0	0	0	0	0	0	0	0	0	0	1	3	3	19	4	1
Facu_DN10593_c0_g1_i1	0	0	0	0	0	0	0	0	0	0	0	0	4	11	43	45	27
Facu_DN10594_c0_g1_i1	0	0	0	0	0	0	0	0	0	0	0	0	6	7	7	8	18
Facu_DN10595_c0_g1_i1	0	1	0	0	0	1	1	2	0	0	0	0	2	23	3	1	2
Facu_DN10596_c0_g1_i1	0	0	0	0	0	0	0	0	0	0	0	1	4	1	3	6	10
Facu_DN10597_c0_g1_i1	0	1	0	0	0	0	0	0	0	0	0	0	0	3	5	2	9
Facu_DN10598_c0_g1_i1	0	0	0	0	0	1	0	0	0	0	0	0	0	18	7	0	1
Facu_DN10599_c0_g1_i1	0	0	0	0	0	0	0	0	0	0	0	0	2	3	32	14	16
Facu_DN106_c0_g1_i1	2	8	11	1	36	56	40	31	0	1	9	92	401	595	1100	846	455
Facu_DN1060_c0_g1_i1	0	1	0	0	11	2	18	6	0	0	0	54	122	256	381	339	429
Facu_DN10600_c0_g1_i1	0	0	0	0	1	0	0	0	0	0	0	1	2	6	15	0	8
Facu_DN10601_c0_g1_i1	2	0	0	0	3	1	0	1	0	0	0	1	5	31	46	13	6
Facu_DN10602_c0_g1_i1	0	0	0	0	0	0	0	0	0	0	0	2	10	11	67	41	54
Facu_DN10603_c0_g1_i1	0	0	0	0	0	0	0	0	0	0	0	1	1	10	5	2	4
Facu_DN10604_c0_g1_i1	0	0	0	0	0	0	0	0	0	0	0	0	3	15	28	29	23
Facu_DN10605_c0_g1_i1	0	0	0	0	0	0	0	0	0	0	0	0	0	0	48	16	9
Facu_DN10607_c0_g1_i1	0	0	0	0	0	0	3	2	0	0	0	6	50	130	51	31	45
Facu_DN10608_c0_g1_i1	0	0	0	0	0	1	0	0	0	0	0	1	5	11	11	3	23
Facu_DN10609_c0_g1_i1	0	0	0	0	0	0	0	0	0	0	0	2	1	3	4	2	5
Facu_DN1061_c0_g1_i1	0	0	0	1	18	29	23	9	0	1	1	33	165	328	917	807	474
Facu_DN10610_c0_g1_i1	0	0	0	0	0	0	0	0	0	0	0	1	4	2	10	7	5
Facu_DN10611_c0_g1_i1	0	0	0	0	0	0	0	0	0	0	0	0	3	18	39	19	38
Facu_DN10612_c0_g1_i1	0	0	0	0	0	2	0	0	0	0	0	1	3	8	7	0	2
Facu_DN10615_c0_g1_i1	0	0	0	0	0	0	0	0	2	7	13	5	4	7	4	5	3
Facu_DN10616_c0_g1_i1	0	0	0	0	1	9	7	8	1	0	0	38	100	214	34	116	53
Facu_DN10617_c0_g1_i1	0	0	0	0	0	0	0	1	0	0	0	0	3	8	8	6	12
Facu_DN10618_c0_g1_i1	0	0	0	0	0	0	0	1	0	0	0	1	5	8	10	5	6
Facu_DN10619_c0_g1_i1	0	0	0	0	0	0	0	0	0	0	0	2	8	9	18	18	24
Facu_DN1062_c0_g1_i1	0	1	0	2	3	5	11	2	1	2	0	21	70	121	666	410	314
Facu_DN1062_c0_g1_i2	0	0	0	0	0	0	0	0	0	0	0	0	0	0	1	0	8
Facu_DN10620_c0_g1_i1	0	0	0	0	0	0	0	0	0	0	0	0	5	17	55	9	15
Facu_DN10621_c0_g1_i1	0	0	0	0	0	2	1	3	0	0	1	0	2	11	18	16	8
Facu_DN10622_c0_g1_i1	0	0	0	0	0	1	0	0	0	0	0	3	1	10	4	3	11
Facu_DN10623_c0_g1_i1	0	1	0	0	0	0	0	0	0	0	0	0	3	5	34	37	114
Facu_DN10624_c0_g1_i1	0	0	0	0	0	0	0	0	0	0	0	0	0	6	36	14	26
Facu_DN10625_c0_g1_i1	0	0	0	0	0	0	0	0	0	0	0	0	2	2	15	3	9
Facu_DN10626_c0_g1_i1	0	0	0	0	1	1	0	0	0	0	0	3	4	16	2	0	0
Facu_DN10627_c0_g1_i1	0	0	0	0	0	0	2	0	0	0	0	2	5	6	119	8	7
Facu_DN10628_c0_g1_i1	0	0	0	0	0	0	0	0	0	0	0	0	1	3	26	13	24
Facu_DN10629_c0_g1_i1	0	0	0	0	0	0	0	0	0	0	0	4	3	7	22	11	10
Facu_DN1063_c0_g1_i1	0	0	0	0	1	2	3	2	0	0	0	4	24	48	126	75	57
Facu_DN10630_c0_g1_i1	0	0	0	0	0	0	0	0	0	0	0	0	0	0	12	0	13
Facu_DN10631_c0_g1_i1	0	0	0	0	0	0	0	0	0	0	0	0	0	0	10	10	6
Facu_DN10632_c0_g1_i1	0	0	0	0	0	0	0	0	0	0	0	0	4	1	13	8	13
Facu_DN10633_c0_g1_i1	0	0	0	0	0	0	0	0	0	0	0	0	3	3	2	2	6
Facu_DN10634_c0_g1_i1	0	0	0	0	0	0	0	0	0	0	0	1	11	13	20	11	7
Facu_DN10635_c0_g1_i1	0	0	0	0	0	0	0	0	0	0	0	1	0	4	3	11	1
Facu_DN10636_c0_g1_i1	0	0	0	0	0	0	0	0	0	0	0	0	1	2	48	10	47
Facu_DN10637_c0_g1_i1	0	0	0	0	0	0	0	0	0	0	0	0	0	6	20	10	15
Facu_DN10638_c0_g1_i1	0	0	0	0	0	0	1	0	0	0	0	1	2	4	10	1	11
Facu_DN10639_c0_g1_i1	0	0	0	0	2	0	0	0	0	0	0	1	6	10	9	11	7
Facu_DN1064_c0_g1_i1	0	0	0	1	11	15	11	10	1	1	2	38	142	450	1610	4199	2503
Facu_DN10640_c0_g1_i1	0	0	0	0	0	0	1	0	0	0	0	0	6	2	12	8	12
Facu_DN10641_c0_g1_i1	0	0	0	0	0	0	0	0	0	0	0	2	0	2	12	3	17
Facu_DN10642_c0_g1_i1	0	0	0	0	0	0	0	0	0	0	0	0	8	18	8	2	8
Facu_DN10643_c0_g1_i1	0	0	0	0	0	0	1	0	0	0	0	2	17	9	0	0	0
Facu_DN10644_c0_g1_i1	0	0	0	0	0	0	0	0	0	0	0	0	0	6	18	2	35
Facu_DN10645_c0_g1_i1	0	0	0	0	0	0	0	0	0	0	0	0	1	1	18	9	9
Facu_DN10646_c0_g1_i1	0	0	0	0	0	0	0	0	0	1	0	0	1	14	18	3	3
Facu_DN10647_c0_g1_i1	2	0	0	0	9	5	10	2	0	0	0	10	30	42	9	8	4
Facu_DN10648_c0_g1_i1	0	0	0	0	0	0	0	0	0	0	0	0	0	8	12	7	8
Facu_DN10649_c0_g1_i1	0	0	0	0	0	0	0	0	0	0	0	2	2	10	19	1	11
Facu_DN1065_c0_g1_i1	2	1	3	0	15	20	17	17	0	1	2	35	155	264	565	713	210
Facu_DN10650_c0_g1_i1	0	0	0	0	0	0	0	0	0	0	0	0	0	0	13	0	19
Facu_DN10651_c0_g1_i1	3	47	2	13	13	21	7	0	6	5	5	50	8	7	5	9	9
Facu_DN10652_c0_g1_i1	0	0	0	0	0	0	0	0	0	0	0	0	0	8	12	3	6
Facu_DN10653_c0_g1_i1	0	0	0	0	0	0	1	0	0	0	0	5	2	16	17	6	34
Facu_DN10654_c0_g1_i1	0	0	0	0	0	0	0	0	0	0	0	1	0	0	30	12	47
Facu_DN10655_c0_g1_i1	0	0	0	0	0	0	0	3	0	0	0	0	4	20	6	5	9
Facu_DN10656_c0_g1_i1	0	0	0	0	0	0	1	0	0	0	0	1	2	10	5	7	5
Facu_DN10657_c0_g1_i1	0	0	0	0	0	1	0	0	0	0	0	0	10	16	37	31	16
Facu_DN10658_c0_g1_i1	0	0	0	0	0	0	0	0	0	0	0	1	3	1	12	10	12
Facu_DN10659_c0_g1_i1	0	0	0	0	3	1	1	3	0	0	0	4	14	25	65	70	40
Facu_DN1066_c0_g1_i1	1	1	2	3	0	3	4	1	0	0	2	10	40	114	400	619	244
Facu_DN10660_c0_g1_i1	0	0	0	0	0	0	0	0	0	0	0	0	0	3	39	17	7
Facu_DN10661_c0_g1_i1	0	0	0	0	0	1	0	0	0	0	0	0	1	7	1	1	5
Facu_DN10662_c0_g1_i1	0	0	0	0	0	0	0	0	0	0	0	0	1	2	62	13	22
Facu_DN10663_c0_g1_i1	0	0	0	0	0	0	0	0	0	0	0	0	0	0	10	3	25
Facu_DN10664_c0_g1_i1	2	0	0	0	0	0	3	1	0	0	0	0	7	28	13	9	10
Facu_DN10665_c0_g1_i1	0	0	0	0	0	0	0	1	0	0	0	3	0	7	12	2	4
Facu_DN10666_c0_g1_i1	0	0	0	0	0	0	2	0	0	0	0	3	2	3	22	7	2
Facu_DN10667_c0_g1_i1	0	0	0	0	0	0	0	0	0	0	0	0	0	1	19	25	8
Facu_DN10668_c0_g1_i1	0	0	0	0	0	0	1	0	0	0	0	0	5	12	11	5	20
Facu_DN10669_c0_g1_i1	0	0	0	0	0	0	0	0	0	0	0	0	1	0	12	14	16
Facu_DN1067_c0_g1_i1	2	3	2	1	25	35	41	24	5	3	4	145	327	783	825	484	570
Facu_DN1067_c0_g1_i2	0	0	0	0	0	0	0	0	0	0	0	0	0	3	0	0	0
Facu_DN10670_c0_g1_i1	0	0	0	0	0	0	0	0	0	0	0	0	3	5	11	6	14
Facu_DN10671_c0_g1_i1	0	0	0	0	0	0	2	0	0	0	0	2	4	15	6	3	20
Facu_DN10672_c0_g1_i1	0	0	0	0	0	0	0	0	0	0	0	0	0	0	9	10	13
Facu_DN10673_c0_g1_i1	0	0	0	0	0	0	0	0	0	0	0	1	0	0	26	14	15
Facu_DN10674_c0_g1_i1	0	0	0	0	0	0	1	0	0	0	0	0	0	2	26	19	12
Facu_DN10675_c0_g1_i1	0	0	0	0	0	0	0	0	0	0	0	3	13	31	16	9	18
Facu_DN10676_c0_g1_i1	0	0	0	0	0	0	0	0	0	0	0	0	0	0	14	6	11
Facu_DN10677_c0_g1_i1	0	0	0	0	0	0	0	0	0	0	0	1	4	6	61	32	44
Facu_DN10678_c0_g1_i1	0	0	0	0	0	0	1	1	0	0	0	2	0	4	4	17	6
Facu_DN10679_c0_g1_i1	0	0	0	0	0	0	0	0	0	0	0	0	0	6	20	3	5
Facu_DN1068_c0_g1_i1	0	0	0	0	0	3	0	0	0	0	0	5	8	20	47	31	62
Facu_DN10680_c0_g1_i1	0	0	0	0	0	1	0	0	0	0	0	9	3	9	0	1	4
Facu_DN10681_c0_g1_i1	0	0	0	0	1	1	1	1	0	0	0	0	3	18	20	2	11
Facu_DN10682_c0_g1_i1	0	0	0	0	0	0	1	0	0	0	0	7	23	9	18	4	3
Facu_DN10683_c0_g1_i1	0	0	0	0	0	2	0	0	0	0	0	2	8	14	23	11	19
Facu_DN10684_c0_g1_i1	0	0	0	0	0	0	0	0	0	0	0	8	2	1	2	1	11
Facu_DN10685_c0_g1_i1	0	0	0	0	0	0	0	0	0	0	0	0	2	8	101	64	79
Facu_DN10686_c0_g1_i1	0	0	0	0	0	0	0	0	0	0	0	0	0	1	15	4	10
Facu_DN10687_c0_g1_i1	1	0	0	0	0	0	0	0	0	0	0	0	2	5	17	2	7
Facu_DN10688_c0_g1_i1	0	0	0	0	0	0	0	0	0	0	0	0	1	0	30	11	49
Facu_DN10689_c0_g1_i1	0	0	0	0	0	0	0	0	0	0	0	0	2	1	19	17	11
Facu_DN1069_c0_g1_i1	2	5	0	0	25	22	32	24	0	0	10	113	282	593	950	997	592
Facu_DN10690_c0_g1_i1	1	0	0	0	1	0	1	0	0	0	0	1	5	16	27	38	32
Facu_DN10691_c0_g1_i1	0	0	0	0	0	0	0	0	0	0	0	0	0	1	3	0	51
Facu_DN10692_c0_g1_i1	0	0	0	0	0	0	0	0	0	0	0	0	0	0	11	19	9
Facu_DN10693_c0_g1_i1	0	0	0	0	1	1	0	0	0	0	0	1	1	13	22	7	22
Facu_DN10694_c0_g1_i1	0	0	0	0	0	0	0	0	0	0	0	0	0	0	30	14	13
Facu_DN10695_c0_g1_i1	0	0	0	0	0	0	1	1	0	0	0	0	4	2	11	39	24
Facu_DN10696_c0_g1_i1	0	0	0	0	0	0	0	0	0	0	0	1	6	7	25	8	18
Facu_DN10697_c0_g1_i1	0	0	0	0	0	0	0	0	1	3	5	1	5	21	3	5	3
Facu_DN10698_c0_g1_i1	0	0	0	0	0	0	0	0	0	0	0	0	3	4	8	17	7
Facu_DN10699_c0_g1_i1	0	0	0	0	0	0	0	0	0	0	0	0	4	3	6	2	3
Facu_DN107_c0_g1_i1	2	2	2	0	10	2	10	6	0	0	2	26	67	132	476	317	577
Facu_DN1070_c0_g1_i1	4	1	0	0	12	15	9	6	2	1	2	46	263	384	766	600	808
Facu_DN10700_c0_g1_i1	0	0	0	0	0	0	0	0	0	0	1	0	4	9	64	59	58
Facu_DN10701_c0_g1_i1	0	0	0	0	1	2	0	1	0	0	0	4	4	11	168	37	31
Facu_DN10702_c0_g1_i1	0	0	0	0	0	0	0	0	0	0	0	0	3	3	14	11	7
Facu_DN10703_c0_g1_i1	0	0	0	0	0	0	0	0	0	0	0	0	0	0	10	8	7
Facu_DN10704_c0_g1_i1	0	0	0	0	0	0	0	0	0	0	0	1	0	3	15	4	26
Facu_DN10705_c0_g1_i1	0	0	0	0	0	0	2	0	0	0	0	0	0	0	42	33	16
Facu_DN10706_c0_g1_i1	0	0	0	0	0	0	1	0	0	0	0	0	1	4	18	5	9
Facu_DN10707_c0_g1_i1	0	0	0	0	0	1	0	0	0	0	0	2	6	4	16	6	12
Facu_DN10708_c0_g1_i1	0	0	0	0	0	0	0	0	0	0	0	0	0	0	9	6	2
Facu_DN10709_c0_g1_i1	0	0	0	0	0	2	0	0	0	0	0	0	4	6	17	7	6
Facu_DN1071_c0_g1_i1	0	0	0	0	0	0	0	0	0	0	0	0	0	2	1	1	0
Facu_DN1071_c0_g1_i2	0	0	0	0	0	0	0	0	0	0	0	1	0	5	15	6	11
Facu_DN10710_c0_g1_i1	0	0	0	0	0	0	0	1	0	0	0	5	3	13	14	6	17
Facu_DN10711_c0_g1_i1	0	0	0	0	0	0	3	1	0	0	0	1	10	9	13	7	10
Facu_DN10712_c0_g1_i1	0	0	0	0	0	0	0	0	0	0	0	0	2	6	7	7	9
Facu_DN10713_c0_g1_i1	0	0	0	0	0	0	0	0	0	0	0	1	2	1	17	6	49
Facu_DN10714_c0_g1_i1	0	0	0	0	0	0	0	0	0	3	1	1	3	22	1	0	1
Facu_DN10715_c0_g1_i1	0	0	0	0	0	0	0	0	0	0	0	0	2	1	12	22	1
Facu_DN10716_c0_g1_i1	0	0	0	0	4	3	6	2	0	0	0	0	2	31	1	0	0
Facu_DN10717_c0_g1_i1	0	0	0	0	0	0	0	0	0	0	0	1	3	0	15	8	13
Facu_DN10718_c0_g1_i1	0	0	0	0	0	0	0	0	0	0	0	0	0	9	25	3	0
Facu_DN10719_c0_g1_i1	0	0	0	0	0	0	2	0	0	0	0	0	5	6	13	7	4
Facu_DN1072_c0_g1_i1	0	0	0	0	0	4	0	0	0	0	0	2	0	3	10	0	6
Facu_DN10720_c0_g1_i1	0	0	0	0	0	0	0	0	0	0	0	0	3	11	8	3	3
Facu_DN10721_c0_g1_i1	0	0	0	0	0	0	0	0	0	0	0	2	0	1	12	1	5
Facu_DN10722_c0_g1_i1	0	0	2	0	0	1	0	0	0	0	1	1	0	3	23	1	3
Facu_DN10723_c0_g1_i1	0	0	0	0	0	2	0	0	0	0	0	0	0	10	62	10	9
Facu_DN10724_c0_g1_i1	0	0	0	0	0	0	1	0	0	0	0	4	4	13	7	6	8
Facu_DN10725_c0_g1_i1	0	0	0	0	0	0	0	0	0	0	0	0	0	0	10	1	34
Facu_DN10726_c0_g1_i1	0	0	1	0	1	3	1	0	0	0	0	2	1	22	22	10	19
Facu_DN10727_c0_g1_i1	0	0	0	0	0	0	0	0	0	0	0	3	1	1	2	7	2
Facu_DN10728_c0_g1_i1	0	0	0	0	0	0	0	0	0	0	0	1	3	3	11	8	9
Facu_DN10729_c0_g1_i1	0	0	0	0	0	0	0	0	0	0	0	0	2	3	62	30	88
Facu_DN1073_c0_g1_i1	1	0	0	1	7	3	10	4	0	0	0	37	36	96	200	187	262
Facu_DN10730_c0_g1_i1	0	0	0	0	0	0	0	0	0	0	0	1	0	3	2	2	14
Facu_DN10731_c0_g1_i1	1	0	0	0	0	0	0	0	0	0	0	0	2	9	21	6	7
Facu_DN10732_c0_g1_i1	0	0	0	0	1	0	0	0	0	0	0	5	2	20	15	5	6
Facu_DN10733_c0_g1_i1	0	0	0	0	0	0	1	0	0	0	0	2	1	5	34	6	7
Facu_DN10734_c0_g1_i1	0	0	0	0	0	0	0	0	0	0	0	0	3	3	18	2	14
Facu_DN10735_c0_g1_i1	0	0	0	0	0	0	0	0	0	0	0	0	0	4	14	6	21
Facu_DN10736_c0_g1_i1	0	0	0	0	0	2	0	0	0	0	0	2	4	22	22	21	6
Facu_DN10737_c0_g1_i1	0	0	0	0	0	0	0	0	0	0	0	0	0	11	1	0	9
Facu_DN10739_c0_g1_i1	0	0	0	0	0	2	1	3	0	0	0	1	1	10	21	17	52
Facu_DN1074_c0_g1_i1	1	0	1	0	7	22	14	3	0	0	6	32	124	162	447	523	549
Facu_DN10741_c0_g1_i1	0	0	0	0	1	0	0	0	0	0	0	0	6	6	19	8	9
Facu_DN10742_c0_g1_i1	0	0	0	0	0	0	0	0	0	0	0	0	1	3	15	4	2
Facu_DN10743_c0_g1_i1	0	0	0	0	0	0	0	0	0	0	0	0	6	5	7	4	10
Facu_DN10744_c0_g1_i1	0	0	0	0	0	0	0	0	0	0	0	1	6	6	4	1	4
Facu_DN10745_c0_g1_i1	0	0	2	0	1	0	0	0	0	0	0	5	6	12	6	5	4
Facu_DN10746_c0_g1_i1	0	0	0	0	0	0	0	0	0	0	0	0	3	15	0	0	1
Facu_DN10747_c0_g1_i1	0	0	0	0	0	0	0	0	0	0	0	0	1	1	13	10	15
Facu_DN10748_c0_g1_i1	0	0	0	0	0	0	0	0	0	0	0	0	0	2	7	7	6
Facu_DN10749_c0_g1_i1	0	0	0	0	0	0	1	0	0	0	0	1	15	26	14	10	5
Facu_DN1075_c0_g1_i1	0	6	0	0	10	19	8	8	1	2	2	58	187	340	553	533	523
Facu_DN10750_c0_g1_i1	0	0	0	0	0	0	0	0	0	0	0	0	0	4	15	6	23
Facu_DN10751_c0_g1_i1	0	0	0	0	0	0	0	0	0	0	0	0	0	0	13	24	26
Facu_DN10752_c0_g1_i1	0	0	1	0	0	0	1	0	0	0	0	1	0	2	76	15	20
Facu_DN10753_c0_g1_i1	0	0	0	0	0	1	0	0	0	0	0	0	0	9	2	1	4
Facu_DN10754_c0_g1_i1	0	0	0	0	0	0	0	0	0	0	0	0	1	3	0	0	11
Facu_DN10755_c0_g1_i1	0	0	0	0	0	0	1	0	0	0	0	0	6	13	11	5	1
Facu_DN10756_c0_g1_i1	0	0	0	0	0	0	0	0	0	0	0	0	0	1	20	19	10
Facu_DN10757_c0_g1_i1	0	0	0	0	0	0	0	0	0	0	0	3	0	1	0	0	0
Facu_DN10757_c0_g1_i2	0	0	0	0	0	0	0	0	0	0	0	6	0	0	6	1	0
Facu_DN10758_c0_g1_i1	0	0	0	0	0	0	0	0	0	0	0	0	2	8	1	0	37
Facu_DN10759_c0_g1_i1	0	2	0	0	1	0	0	0	0	0	0	3	3	13	12	2	22
Facu_DN1076_c0_g1_i1	1	3	8	2	22	21	32	22	0	1	6	84	279	704	1151	1245	952
Facu_DN10760_c0_g1_i1	0	0	0	0	0	0	1	0	0	0	0	1	1	6	10	11	1
Facu_DN10762_c0_g1_i1	0	0	0	0	0	0	0	0	0	0	0	0	0	0	5	1	20
Facu_DN10763_c0_g1_i1	0	0	0	0	0	0	0	0	0	0	0	1	2	2	24	2	33
Facu_DN10764_c0_g1_i1	0	0	0	0	0	0	0	0	0	0	0	0	1	1	12	0	2
Facu_DN10765_c0_g1_i1	0	0	0	0	0	0	0	0	0	0	0	0	0	0	9	7	7
Facu_DN10766_c0_g1_i1	0	0	0	0	0	0	0	1	0	0	0	0	2	4	13	5	8
Facu_DN10767_c0_g1_i1	0	0	0	0	0	1	0	0	0	0	0	0	2	8	15	8	3
Facu_DN10768_c0_g1_i1	0	0	0	0	2	3	0	0	0	1	0	4	13	18	17	9	9
Facu_DN10769_c0_g1_i1	0	0	0	0	0	0	0	0	0	2	0	1	4	3	0	1	3
Facu_DN1077_c0_g1_i1	4	2	5	1	19	16	33	14	0	1	5	132	350	576	1563	1259	1284
Facu_DN10770_c0_g1_i1	0	0	0	0	1	1	5	3	3	0	0	2	5	11	0	0	0
Facu_DN10771_c0_g1_i1	0	0	0	0	0	0	0	0	0	0	0	0	0	1	3	12	6
Facu_DN10772_c0_g1_i1	0	0	0	0	0	0	0	0	0	0	0	0	3	2	5	5	13
Facu_DN10773_c0_g1_i1	0	0	0	0	0	0	0	0	0	0	0	0	0	1	9	9	11
Facu_DN10774_c0_g1_i1	0	0	0	0	0	0	0	0	0	0	0	0	7	2	13	14	25
Facu_DN10775_c0_g1_i1	0	0	0	0	3	2	1	1	0	0	0	3	4	31	16	7	27
Facu_DN10776_c0_g1_i1	0	0	0	0	0	0	0	0	0	0	0	0	3	5	10	11	16
Facu_DN10777_c0_g1_i1	0	0	0	0	0	0	0	0	0	0	0	0	2	1	7	20	13
Facu_DN10778_c0_g1_i1	0	0	0	0	0	0	0	0	0	0	0	0	5	14	2	2	3
Facu_DN10779_c0_g1_i1	0	0	0	1	0	0	0	0	0	0	0	0	2	0	1	3	6
Facu_DN10780_c0_g1_i1	0	0	0	0	0	0	1	0	0	0	0	0	4	6	19	15	7
Facu_DN10781_c0_g1_i1	0	0	0	0	1	1	0	0	0	0	0	0	1	20	3	12	4
Facu_DN10782_c0_g1_i1	0	0	0	0	0	0	0	0	0	0	0	3	2	7	3	2	13
Facu_DN10783_c0_g1_i1	0	0	0	0	0	0	0	0	0	0	0	0	0	0	8	4	21
Facu_DN10784_c0_g1_i1	0	0	0	0	1	0	0	0	0	0	0	0	1	5	20	1	4
Facu_DN10785_c0_g1_i1	0	0	0	0	0	0	1	0	0	0	0	0	2	15	56	24	17
Facu_DN10786_c0_g1_i1	0	0	0	0	0	0	0	0	0	0	0	0	0	2	6	0	6
Facu_DN10787_c0_g1_i1	0	0	0	0	0	0	0	0	0	0	1	1	1	10	1	2	1
Facu_DN10788_c0_g1_i1	0	0	0	0	0	0	0	0	0	0	0	22	0	0	0	0	0
Facu_DN10789_c0_g1_i1	0	0	0	0	0	0	0	0	0	0	0	0	6	9	5	2	11
Facu_DN1079_c0_g1_i1	4	11	0	1	41	59	52	43	2	8	10	239	745	1593	2065	2041	2042
Facu_DN10790_c0_g1_i1	0	0	0	0	0	0	0	0	0	0	0	0	1	3	35	21	10
Facu_DN10791_c0_g1_i1	0	0	0	0	0	0	0	0	2	1	3	2	3	57	6	5	7
Facu_DN10792_c0_g1_i1	0	0	0	0	0	0	0	0	0	0	0	1	0	0	20	7	5
Facu_DN10793_c0_g1_i1	0	0	0	0	0	0	0	0	0	0	0	0	0	1	17	7	10
Facu_DN10794_c0_g1_i1	0	0	0	0	2	1	0	0	0	0	0	1	3	25	6	5	6
Facu_DN10795_c0_g1_i1	0	0	0	0	0	0	0	3	0	0	0	0	2	2	6	7	1
Facu_DN10797_c0_g1_i1	0	0	0	0	0	0	0	0	0	0	0	0	0	0	6	3	6
Facu_DN10798_c0_g1_i1	0	0	0	0	0	0	0	0	0	0	0	0	0	0	9	4	14
Facu_DN10799_c0_g1_i1	0	0	0	0	0	0	0	0	0	0	0	1	1	11	21	2	19
Facu_DN108_c0_g1_i1	6	8	1	0	27	58	70	29	1	0	11	97	508	878	1681	1589	896
Facu_DN1080_c0_g1_i1	0	0	0	0	0	0	0	0	0	0	0	0	2	5	11	1	16
Facu_DN1080_c0_g1_i2	0	0	0	0	2	1	1	1	0	0	0	2	15	20	53	46	101
Facu_DN10800_c0_g1_i1	0	0	0	0	0	0	0	0	0	0	0	0	1	1	10	3	11
Facu_DN10801_c0_g1_i1	0	1	0	0	1	1	1	0	0	0	0	0	3	17	13	4	12
Facu_DN10802_c0_g1_i1	0	0	0	0	0	0	0	0	0	0	0	0	0	1	63	6	9
Facu_DN10804_c0_g1_i1	0	0	0	0	0	1	6	1	0	0	0	0	3	55	8	1	5
Facu_DN10805_c0_g1_i1	0	0	0	0	0	0	0	0	0	0	0	0	3	5	4	6	5
Facu_DN10806_c0_g1_i1	0	0	0	0	0	0	0	0	0	0	0	0	1	6	8	3	0
Facu_DN10807_c0_g1_i1	0	0	0	0	1	0	0	0	0	0	0	0	2	4	27	26	18
Facu_DN10808_c0_g1_i1	0	0	0	0	0	0	0	0	0	0	0	0	0	8	0	3	40
Facu_DN10809_c0_g1_i1	0	0	0	0	0	0	0	1	0	0	0	0	1	9	4	0	17
Facu_DN1081_c0_g1_i1	0	0	2	0	0	0	0	0	0	1	0	7	10	1100	122	178	321
Facu_DN10810_c0_g1_i1	0	0	0	0	0	1	0	0	0	0	0	1	0	3	41	5	16
Facu_DN10811_c0_g1_i1	0	0	0	0	0	0	0	0	0	0	0	0	0	2	15	8	6
Facu_DN10812_c0_g1_i1	0	0	0	0	0	0	0	0	0	0	0	1	0	3	24	19	14
Facu_DN10813_c0_g1_i1	0	0	0	0	0	0	0	0	0	0	0	1	5	1	17	9	0
Facu_DN10814_c0_g1_i1	0	0	0	0	0	0	0	0	0	0	0	0	7	3	5	6	6
Facu_DN10815_c0_g1_i1	0	0	0	0	0	0	0	0	0	0	0	0	0	0	18	13	3
Facu_DN10816_c0_g1_i1	0	0	0	0	0	0	0	1	0	0	0	0	0	9	2	6	8
Facu_DN10817_c0_g1_i1	0	0	0	0	0	0	1	0	0	0	0	1	1	5	7	2	3
Facu_DN10818_c0_g1_i1	0	0	0	0	0	2	0	0	0	0	0	1	1	16	12	2	3
Facu_DN10819_c0_g1_i1	0	0	0	0	0	0	0	0	0	0	0	0	0	3	17	6	4
Facu_DN1082_c0_g1_i1	3	0	6	1	11	28	27	11	3	1	3	71	184	513	1812	1551	1183
Facu_DN10820_c0_g1_i1	0	0	0	0	3	0	0	0	0	0	0	1	7	9	6	4	7
Facu_DN10821_c0_g1_i1	0	0	0	0	0	0	0	0	4	1	3	4	3	2	1	0	1
Facu_DN10822_c0_g1_i1	0	0	0	0	0	0	0	0	0	0	0	3	15	20	6	1	36
Facu_DN10823_c0_g1_i1	0	0	0	0	0	0	1	0	0	0	0	0	8	9	2	0	4
Facu_DN10824_c0_g1_i1	0	0	0	0	0	0	0	0	0	0	0	0	2	3	20	12	7
Facu_DN10825_c0_g1_i1	0	0	0	0	0	1	0	0	0	0	0	2	0	5	10	8	10
Facu_DN10826_c0_g1_i1	0	0	0	0	0	1	0	0	0	0	0	1	2	8	4	2	7
Facu_DN10827_c0_g1_i1	0	0	0	0	0	1	0	0	0	0	0	1	3	13	9	1	4
Facu_DN10829_c0_g1_i1	0	0	0	0	0	0	0	0	0	0	0	0	0	0	30	8	7
Facu_DN1083_c0_g1_i1	2	1	5	1	12	24	17	15	0	0	0	64	136	361	717	587	1124
Facu_DN10830_c0_g1_i1	0	0	0	0	0	0	1	1	0	0	0	8	5	8	1	1	8
Facu_DN10831_c0_g1_i1	0	0	0	0	0	0	0	0	0	0	0	0	0	3	8	7	13
Facu_DN10832_c0_g1_i1	0	0	0	0	0	0	0	0	0	0	0	0	1	3	11	6	6
Facu_DN10833_c0_g1_i1	0	0	0	0	0	0	0	1	0	0	0	0	1	10	33	6	7
Facu_DN10834_c0_g1_i1	0	0	0	0	1	1	0	0	0	0	0	4	13	21	23	6	18
Facu_DN10835_c0_g1_i1	0	2	1	1	0	0	2	0	0	2	3	0	0	15	0	0	0
Facu_DN10836_c0_g1_i1	0	0	0	0	0	0	0	0	0	0	0	3	1	3	21	8	6
Facu_DN10837_c0_g1_i1	0	0	0	0	0	0	0	1	0	0	0	0	0	8	14	4	4
Facu_DN10838_c0_g1_i1	0	0	0	0	0	0	0	0	0	0	0	0	2	0	27	7	104
Facu_DN10839_c0_g1_i1	0	0	0	0	1	0	0	0	0	0	0	1	0	10	4	1	21
Facu_DN1084_c0_g1_i1	0	0	0	0	0	0	0	0	0	0	0	3	7	19	19	7	38
Facu_DN10840_c0_g1_i1	0	0	0	0	0	0	0	0	0	0	0	0	3	21	0	1	1
Facu_DN10841_c0_g1_i1	0	0	0	0	0	0	0	0	0	0	0	0	0	0	3	1	13
Facu_DN10842_c0_g1_i1	0	0	0	0	0	0	0	0	0	0	0	0	0	0	7	2	16
Facu_DN10843_c0_g1_i1	0	0	0	0	0	0	0	0	0	0	0	0	7	3	35	23	6
Facu_DN10844_c0_g1_i1	0	0	0	0	0	2	0	0	0	0	0	1	3	11	12	5	5
Facu_DN10845_c0_g1_i1	0	0	0	0	0	0	2	0	0	0	0	1	2	0	17	5	4
Facu_DN10846_c0_g1_i1	0	0	1	0	0	0	0	0	0	0	0	0	6	1	7	1	1
Facu_DN10847_c0_g1_i1	0	0	0	0	0	0	0	0	0	0	0	0	0	0	9	4	63
Facu_DN10848_c0_g1_i1	0	1	0	0	0	0	0	0	0	0	0	0	0	2	27	15	4
Facu_DN10849_c0_g1_i1	0	0	0	0	0	0	0	0	7	3	2	1	2	7	0	0	1
Facu_DN1085_c0_g1_i1	0	0	0	0	0	0	1	0	0	0	0	1	5	8	13	35	14
Facu_DN10850_c0_g1_i1	0	0	0	0	0	0	0	0	0	0	0	0	0	0	0	7	14
Facu_DN10851_c0_g1_i1	0	0	0	0	0	0	0	0	0	0	0	0	0	0	7	2	30
Facu_DN10852_c0_g1_i1	0	0	0	0	0	0	0	0	0	0	0	1	3	1	17	11	10
Facu_DN10853_c0_g1_i1	0	0	0	0	0	0	0	0	0	0	0	0	4	4	16	2	1
Facu_DN10854_c0_g1_i1	0	0	0	0	0	0	0	0	0	0	0	0	0	0	37	3	3
Facu_DN10855_c0_g1_i1	0	0	0	0	1	0	1	1	0	0	0	0	4	2	5	0	12
Facu_DN10856_c0_g1_i1	0	0	0	0	0	0	0	0	0	0	0	1	0	19	3	1	5
Facu_DN10857_c0_g1_i1	0	0	0	0	0	0	1	0	0	0	0	0	0	3	17	3	2
Facu_DN10858_c0_g1_i1	0	0	0	0	0	0	0	0	0	0	0	2	9	15	4	9	7
Facu_DN10859_c0_g1_i1	0	0	0	0	0	0	0	0	0	0	0	0	0	4	15	2	3
Facu_DN1086_c0_g1_i1	1	0	0	0	12	18	22	14	1	3	14	1076	1289	4033	314	51	428
Facu_DN10860_c0_g1_i1	0	0	0	0	0	2	0	0	0	0	0	0	1	2	10	4	10
Facu_DN10861_c0_g1_i1	0	0	0	0	0	0	0	1	0	0	0	2	1	13	0	4	30
Facu_DN10862_c0_g1_i1	0	0	0	0	0	0	0	0	0	0	0	1	3	3	2	1	8
Facu_DN10863_c0_g1_i1	0	0	0	0	0	0	0	1	0	0	0	1	3	7	14	9	3
Facu_DN10864_c0_g1_i1	0	0	0	0	0	0	0	1	0	0	0	1	3	11	23	12	9
Facu_DN10865_c0_g1_i1	0	0	0	0	0	1	0	1	0	0	0	3	4	19	15	10	4
Facu_DN10866_c0_g1_i1	0	1	0	2	9	3	4	5	0	0	1	7	29	78	45	23	45
Facu_DN10867_c0_g1_i1	0	0	0	0	0	0	0	0	0	0	0	0	0	2	2	16	6
Facu_DN10868_c0_g1_i1	0	0	0	0	0	0	0	1	0	0	0	1	2	11	8	12	4
Facu_DN10869_c0_g1_i1	0	0	0	0	0	0	0	0	0	0	0	0	2	0	8	11	23
Facu_DN1087_c0_g1_i1	0	1	0	0	5	7	15	5	0	1	1	31	110	273	289	372	395
Facu_DN10871_c0_g1_i1	0	0	0	0	0	0	0	1	0	0	0	0	1	8	14	3	18
Facu_DN10872_c0_g1_i1	0	0	0	0	0	0	0	0	0	0	0	0	2	4	10	4	16
Facu_DN10873_c0_g1_i1	0	0	0	1	0	0	0	0	0	0	0	0	3	8	16	5	7
Facu_DN10874_c0_g1_i1	0	0	0	0	0	0	0	0	0	0	0	1	0	4	19	2	2
Facu_DN10875_c0_g1_i1	0	3	0	0	0	0	0	0	0	0	0	0	1	1	15	11	32
Facu_DN10876_c0_g1_i1	0	0	0	0	0	0	0	0	0	0	0	0	0	2	7	9	6
Facu_DN10877_c0_g1_i1	0	0	0	0	0	2	0	0	0	0	0	0	0	2	33	4	10
Facu_DN10878_c0_g1_i1	0	0	0	0	0	1	0	0	0	0	0	0	2	3	4	3	6
Facu_DN10879_c0_g1_i1	0	0	0	0	0	0	0	0	0	0	0	1	0	4	21	3	26
Facu_DN1088_c0_g1_i1	6	3	0	0	72	87	108	71	2	3	27	1433	3049	6739	2160	1892	4336
Facu_DN10880_c0_g1_i1	0	0	0	0	0	0	0	0	0	0	0	0	3	5	6	2	10
Facu_DN10881_c0_g1_i1	0	0	0	0	0	0	0	0	2	1	2	1	4	0	0	2	5
Facu_DN10882_c0_g1_i1	0	0	0	0	0	0	0	0	0	0	0	0	2	5	14	2	0
Facu_DN10883_c0_g1_i1	0	0	0	0	0	0	0	1	0	0	0	1	0	0	12	14	9
Facu_DN10884_c0_g1_i1	0	0	0	0	0	0	0	0	0	0	0	0	0	4	12	0	10
Facu_DN10885_c0_g1_i1	0	0	0	0	1	0	0	1	0	0	0	4	4	8	14	1	0
Facu_DN10886_c0_g1_i1	0	0	0	0	0	0	0	0	0	0	0	5	2	5	3	10	7
Facu_DN10887_c0_g1_i1	0	0	0	0	0	0	1	0	0	0	0	0	0	0	11	8	12
Facu_DN10888_c0_g1_i1	0	0	0	0	1	1	0	0	0	0	0	0	1	2	12	3	12
Facu_DN10889_c0_g1_i1	0	0	0	0	0	0	0	0	0	0	0	0	0	0	34	3	6
Facu_DN1089_c0_g1_i1	0	0	0	0	0	0	1	1	0	0	0	10	10	11	28	7	7
Facu_DN10890_c0_g1_i1	0	0	0	0	0	1	1	0	0	0	0	0	6	11	20	11	26
Facu_DN10891_c0_g1_i1	0	0	0	0	0	0	1	0	0	0	0	7	3	13	11	2	18
Facu_DN10892_c0_g1_i1	0	0	0	0	2	0	0	0	0	0	0	0	3	7	14	9	1
Facu_DN10893_c0_g1_i1	0	0	0	0	2	0	0	0	0	0	0	1	1	6	5	5	9
Facu_DN10894_c0_g1_i1	0	0	0	0	0	1	0	0	0	0	0	0	3	10	7	2	5
Facu_DN10895_c0_g1_i1	0	0	0	0	1	4	4	0	0	0	0	1	6	19	49	17	24
Facu_DN10896_c0_g1_i1	0	0	0	0	0	0	0	0	3	0	3	3	2	11	2	0	2
Facu_DN10897_c0_g1_i1	0	0	0	0	0	1	0	0	0	0	0	1	0	6	13	4	3
Facu_DN10898_c0_g1_i1	0	0	0	0	0	0	0	0	0	0	0	0	0	0	2	2	15
Facu_DN10899_c0_g1_i1	0	0	0	0	0	0	0	0	0	0	0	2	2	3	19	2	9
Facu_DN109_c0_g1_i1	0	0	0	0	4	2	7	3	0	0	0	24	57	55	833	356	645
Facu_DN1090_c0_g1_i1	1	5	7	0	38	65	64	47	2	0	1	46	132	211	188	232	145
Facu_DN10900_c0_g1_i1	0	0	0	0	0	0	0	0	0	0	0	0	0	0	19	48	12
Facu_DN10901_c0_g1_i1	0	0	0	0	0	1	0	0	0	0	0	7	3	9	11	3	14
Facu_DN10902_c0_g1_i1	0	0	0	0	0	0	0	0	0	0	0	0	5	20	1	0	0
Facu_DN10903_c0_g1_i1	0	0	0	0	0	0	0	0	0	0	0	2	0	16	2	1	2
Facu_DN10904_c0_g1_i1	0	0	0	0	0	0	0	0	0	0	0	0	1	1	2	7	11
Facu_DN10905_c0_g1_i1	0	0	0	0	0	0	0	0	0	0	0	0	0	1	8	0	8
Facu_DN10907_c0_g1_i1	0	0	0	0	0	0	0	0	0	0	0	0	0	0	15	2	12
Facu_DN10908_c0_g1_i1	0	0	0	0	0	0	0	0	0	0	0	0	0	3	4	19	2
Facu_DN10909_c0_g1_i1	0	0	0	0	0	2	0	1	0	0	0	0	0	9	1	6	0
Facu_DN1091_c0_g1_i1	0	0	0	0	0	0	0	0	0	0	0	0	1	5	17	4	4
Facu_DN1091_c0_g1_i2	0	0	0	0	0	0	0	0	0	0	0	0	0	0	15	6	3
Facu_DN10910_c0_g1_i1	0	0	0	0	0	0	0	1	0	0	0	0	2	5	16	21	7
Facu_DN10911_c0_g1_i1	0	0	0	0	0	0	0	0	3	2	2	2	2	8	2	2	0
Facu_DN10912_c0_g1_i1	0	0	0	0	0	0	0	2	0	0	0	1	8	10	11	0	8
Facu_DN10913_c0_g1_i1	0	0	0	0	0	0	0	1	0	0	0	0	1	1	30	0	4
Facu_DN10914_c0_g1_i1	0	0	0	0	0	1	0	1	0	0	0	1	4	8	2	1	4
Facu_DN10915_c0_g1_i1	0	0	0	0	0	0	0	0	0	0	1	0	1	17	10	22	2
Facu_DN10916_c0_g1_i1	0	0	0	0	1	0	0	1	0	0	0	2	10	4	11	13	13
Facu_DN10918_c0_g1_i1	0	0	0	0	0	0	0	0	0	0	0	0	1	5	8	6	6
Facu_DN10919_c0_g1_i1	0	0	0	0	0	0	0	0	0	0	0	0	1	0	16	10	15
Facu_DN1092_c0_g1_i1	0	0	1	0	1	0	3	5	0	0	0	3	35	36	173	126	275
Facu_DN10920_c0_g1_i1	0	0	0	0	0	0	0	0	0	0	0	0	0	3	21	14	2
Facu_DN10921_c0_g1_i1	0	0	0	0	0	0	0	1	0	0	0	1	2	0	21	7	23
Facu_DN10922_c0_g1_i1	0	0	0	0	0	0	0	0	0	0	0	0	0	0	15	2	6
Facu_DN10923_c0_g1_i1	0	0	0	0	1	0	0	0	0	0	0	0	3	3	2	3	4
Facu_DN10924_c0_g1_i1	0	0	0	0	0	1	0	0	0	0	0	0	0	4	10	6	13
Facu_DN10925_c0_g1_i1	0	0	0	0	0	0	0	0	0	0	0	3	7	8	12	5	5
Facu_DN10926_c0_g1_i1	1	0	0	0	0	0	2	0	0	0	0	2	1	3	19	2	18
Facu_DN10927_c0_g1_i1	0	0	0	0	0	1	0	0	0	0	0	0	3	7	10	6	13
Facu_DN10928_c0_g1_i1	1	0	0	0	1	1	0	0	0	0	0	0	0	7	12	7	19
Facu_DN10929_c0_g1_i1	0	0	0	0	0	0	0	3	0	0	0	1	0	5	13	5	3
Facu_DN1093_c0_g1_i1	0	0	1	0	7	13	8	4	0	1	1	36	104	162	398	336	183
Facu_DN10930_c0_g1_i1	0	0	0	0	0	0	0	0	0	3	3	2	3	2	4	0	2
Facu_DN10931_c0_g1_i1	0	0	0	0	0	5	15	4	1	0	2	9	36	95	165	211	152
Facu_DN10932_c0_g1_i1	0	0	0	0	3	10	4	1	0	0	31	193	463	531	9	67	22
Facu_DN10933_c0_g1_i1	0	3	3	1	8	13	22	9	0	1	4	27	130	218	713	444	267
Facu_DN10935_c0_g1_i1	0	0	0	0	0	0	0	0	0	0	0	4	4	3	27	13	12
Facu_DN10936_c0_g1_i1	0	0	0	0	0	2	1	0	0	0	0	2	9	17	44	37	30
Facu_DN10937_c0_g1_i1	0	0	0	0	2	9	10	9	0	0	2	29	95	267	174	103	114
Facu_DN10937_c0_g2_i1	0	0	0	0	9	7	24	6	0	0	0	47	111	247	291	387	186
Facu_DN10938_c0_g1_i1	3	3	5	0	34	56	78	35	2	2	9	205	562	1379	2744	2616	2477
Facu_DN10939_c0_g1_i1	0	0	0	0	9	11	17	7	0	0	2	43	154	249	1050	1085	515
Facu_DN1094_c0_g1_i1	0	0	0	0	0	3	7	2	0	0	0	18	38	135	484	233	470
Facu_DN10940_c0_g1_i1	0	1	0	0	7	3	2	2	1	0	0	6	18	42	465	170	88
Facu_DN10941_c0_g1_i1	0	0	0	0	0	0	0	0	0	0	0	0	0	30	7	1	0
Facu_DN10942_c0_g1_i1	0	0	0	0	0	2	0	0	1	6	11	5	3	42	6	6	14
Facu_DN10943_c0_g1_i1	0	0	0	0	0	0	1	2	0	0	0	21	28	23	165	327	130
Facu_DN10944_c0_g1_i1	0	0	0	0	1	2	3	3	0	0	1	6	44	82	193	193	140
Facu_DN10945_c0_g1_i1	1	0	0	1	0	0	4	0	0	1	0	1	0	2	35	64	21
Facu_DN10946_c0_g1_i1	0	0	0	0	1	0	1	0	0	0	0	3	11	7	9	24	18
Facu_DN10947_c0_g1_i1	0	0	0	0	0	1	0	0	0	0	0	0	0	61	8	2	1
Facu_DN10948_c0_g1_i1	1	0	0	0	1	0	9	0	0	0	0	0	11	17	120	75	56
Facu_DN10949_c0_g1_i1	0	0	0	0	4	0	0	1	0	0	0	3	7	26	19	11	14
Facu_DN1095_c0_g1_i1	0	0	3	0	1	6	0	3	0	0	0	2	9	64	309	123	52
Facu_DN10950_c0_g1_i1	0	0	0	0	0	0	0	0	0	0	0	0	0	1	34	7	3
Facu_DN10951_c0_g1_i1	1	2	11	0	54	55	60	48	1	2	11	271	820	2311	2670	1513	3632
Facu_DN10952_c0_g1_i1	0	0	0	0	1	2	5	1	0	3	0	23	22	68	135	34	509
Facu_DN10953_c0_g1_i1	1	0	0	0	6	11	14	9	0	0	5	9	58	111	261	282	251
Facu_DN10954_c0_g1_i1	0	0	0	0	0	0	0	0	0	0	0	0	0	3	3	3	79
Facu_DN10955_c0_g1_i1	0	1	1	0	7	25	14	1	0	0	0	3	9	61	235	19	29
Facu_DN10956_c0_g1_i1	2	1	2	2	17	15	20	11	0	3	5	72	297	519	941	993	632
Facu_DN10957_c0_g1_i1	0	0	0	0	1	11	13	5	0	0	0	30	85	151	303	337	153
Facu_DN10958_c0_g1_i1	1	1	0	0	7	7	18	3	0	0	3	30	88	162	553	412	249
Facu_DN10959_c0_g1_i1	1	4	2	1	30	33	38	20	1	0	8	80	261	513	1749	1283	713
Facu_DN1096_c0_g1_i1	1	7	7	18	3	1	11	1	1	0	0	8	21	40	1817	1162	519
Facu_DN10960_c0_g1_i1	0	3	1	1	12	18	24	19	0	0	3	94	223	576	881	797	654
Facu_DN10961_c0_g1_i1	1	3	8	5	25	29	29	18	2	0	8	314	741	744	2283	4476	4522
Facu_DN10962_c0_g1_i1	0	0	0	0	0	0	0	0	0	0	0	0	0	2	27	5	5
Facu_DN10963_c0_g1_i1	2	12	3	2	38	41	80	17	3	8	6	203	540	773	3264	1825	1599
Facu_DN10964_c0_g1_i1	0	0	1	1	1	0	2	0	0	0	1	0	13	10	167	101	75
Facu_DN10965_c0_g1_i1	1	0	3	1	3	10	3	1	0	0	0	9	43	99	226	202	120
Facu_DN10966_c0_g1_i1	2	0	0	0	0	0	2	0	0	0	0	4	8	10	192	105	73
Facu_DN10967_c0_g1_i1	0	0	0	0	0	0	0	0	1	0	0	1	1	6	12	5	14
Facu_DN10968_c0_g1_i1	0	0	0	0	0	0	0	0	0	0	0	4	1	18	9	9	21
Facu_DN10969_c0_g1_i1	0	0	0	0	1	0	1	0	0	0	0	0	13	31	41	42	64
Facu_DN1097_c0_g1_i1	5	8	6	2	35	34	37	30	3	3	9	74	439	405	4062	4031	2627
Facu_DN10970_c0_g1_i1	0	2	1	0	11	15	29	10	0	0	0	36	191	329	715	965	610
Facu_DN10971_c0_g1_i1	1	0	0	0	12	18	21	12	0	4	2	35	111	252	764	582	452
Facu_DN10972_c0_g1_i1	0	0	0	0	0	0	1	0	0	0	0	9	1	22	13	0	27
Facu_DN10973_c0_g1_i1	0	0	0	0	1	5	3	2	0	0	0	1	7	23	0	0	2
Facu_DN10974_c0_g1_i1	0	0	0	0	3	5	2	1	0	0	1	17	39	45	230	171	96
Facu_DN10975_c0_g1_i1	0	0	0	0	0	0	0	0	0	0	0	0	0	3	37	20	7
Facu_DN10976_c0_g1_i1	0	0	0	0	0	0	0	0	0	0	0	0	0	7	135	2	6
Facu_DN10977_c0_g1_i1	3	0	11	1	30	23	31	21	0	0	4	81	225	492	1419	1557	2281
Facu_DN10978_c0_g1_i1	0	0	0	0	0	0	0	0	0	0	0	4	0	5	29	12	11
Facu_DN10979_c0_g1_i1	6	3	2	2	13	20	42	23	3	2	8	93	263	908	2251	1647	1394
Facu_DN1098_c0_g1_i1	2	0	0	0	12	9	11	2	0	0	7	28	107	132	354	500	414
Facu_DN10980_c0_g1_i1	0	0	0	0	1	0	3	0	1	0	0	3	9	26	94	58	42
Facu_DN10981_c0_g1_i1	1	0	9	2	30	61	73	21	1	2	12	294	698	1748	2881	1742	4167
Facu_DN10982_c0_g1_i1	0	1	0	0	6	5	13	4	0	0	1	30	81	182	380	389	236
Facu_DN10983_c0_g1_i1	0	0	0	0	0	0	0	0	0	0	0	3	0	4	89	22	75
Facu_DN10984_c0_g1_i1	1	1	0	0	8	10	11	10	1	0	4	43	119	247	828	551	451
Facu_DN10985_c0_g1_i1	0	0	0	0	0	0	0	0	0	0	0	4	7	22	15	4	45
Facu_DN10986_c0_g1_i1	0	2	0	1	8	7	12	1	1	0	6	88	243	50	484	2575	1600
Facu_DN10987_c0_g1_i1	0	1	0	0	8	16	20	12	1	0	5	34	109	277	473	449	316
Facu_DN10988_c0_g1_i1	0	0	0	0	0	0	0	0	0	0	0	0	0	0	19	7	2
Facu_DN10989_c0_g1_i1	0	0	0	0	0	0	1	0	0	0	0	0	3	2	5	8	6
Facu_DN1099_c0_g1_i1	0	0	0	0	0	2	4	1	0	0	2	7	42	62	220	147	217
Facu_DN10990_c0_g1_i1	0	0	0	0	0	1	9	2	0	0	0	15	34	76	259	81	89
Facu_DN10991_c0_g1_i1	3	1	0	0	24	26	8	9	0	0	1	73	206	459	857	509	832
Facu_DN10992_c0_g1_i1	0	6	1	0	10	22	16	20	1	2	5	95	179	435	1622	1053	1102
Facu_DN10993_c0_g1_i1	0	0	0	0	0	1	1	1	0	0	0	3	13	15	68	46	53
Facu_DN10994_c0_g1_i1	0	0	4	0	1	0	0	0	0	0	0	0	5	0	95	33	184
Facu_DN10995_c0_g1_i1	1	8	2	1	21	31	49	29	1	0	5	85	338	560	1764	1445	1525
Facu_DN10996_c0_g1_i1	0	0	0	0	0	0	0	0	0	0	0	0	4	5	27	8	12
Facu_DN10997_c0_g1_i1	0	0	0	0	0	0	0	0	0	0	0	0	0	3	0	0	0
Facu_DN10997_c0_g1_i2	0	0	0	0	6	3	6	4	0	0	0	6	26	55	291	198	404
Facu_DN10998_c0_g1_i1	1	7	11	0	22	28	34	26	0	0	7	75	282	457	1624	787	755
Facu_DN11_c0_g1_i1	0	0	0	2	5	5	12	3	1	2	2	28	111	173	961	596	420
Facu_DN110_c0_g1_i1	0	0	0	0	2	0	5	1	0	0	0	10	22	56	21	12	56
Facu_DN110_c0_g1_i2	0	0	0	0	0	0	0	0	0	0	0	0	2	6	0	1	11
Facu_DN1100_c0_g1_i1	0	0	7	0	2	5	4	1	0	0	1	6	27	70	267	186	139
Facu_DN11000_c0_g1_i1	5	0	2	1	8	1	13	7	1	0	3	35	81	217	1576	853	2399
Facu_DN11001_c0_g1_i1	0	0	0	0	10	14	10	9	0	0	1	33	101	146	279	313	143
Facu_DN11002_c0_g1_i1	0	0	0	0	0	0	0	0	0	0	0	0	3	4	112	67	51
Facu_DN11003_c0_g1_i1	0	0	0	0	2	5	6	1	2	0	3	36	88	167	203	211	338
Facu_DN11004_c0_g1_i1	1	0	0	0	8	8	15	8	0	0	2	15	100	271	809	634	446
Facu_DN11005_c0_g1_i1	0	0	0	1	4	7	5	6	0	0	1	22	61	127	298	227	429
Facu_DN11006_c0_g1_i1	0	0	0	0	10	15	7	6	0	0	2	42	106	181	325	347	238
Facu_DN11008_c0_g1_i1	0	1	0	0	4	5	3	7	0	0	0	66	108	362	203	304	885
Facu_DN11009_c0_g1_i1	1	0	0	0	24	44	38	14	0	0	0	49	128	346	397	240	848
Facu_DN1101_c0_g1_i1	8	0	3	2	19	33	31	16	0	1	7	86	237	513	1625	2561	1746
Facu_DN11010_c0_g1_i1	0	0	0	0	8	11	15	6	0	1	2	23	94	158	430	391	196
Facu_DN11011_c0_g1_i1	3	0	1	0	23	28	46	23	1	3	12	623	1374	2548	1147	1796	3113
Facu_DN11012_c0_g1_i1	2	0	0	1	5	6	3	2	0	1	0	43	106	335	743	432	451
Facu_DN11013_c0_g1_i1	0	0	0	0	0	1	3	1	0	0	0	6	14	38	100	127	88
Facu_DN11014_c0_g1_i1	0	0	0	0	12	15	12	9	0	2	1	43	156	333	1077	1062	946
Facu_DN11015_c0_g1_i1	1	2	0	0	9	8	20	5	0	0	4	38	105	262	622	401	388
Facu_DN11016_c0_g1_i1	0	0	2	0	8	13	12	6	2	0	3	38	141	216	470	280	226
Facu_DN11017_c0_g1_i1	0	0	0	0	0	0	0	0	0	0	0	0	0	0	3	24	8
Facu_DN11018_c0_g1_i1	7	14	10	6	93	68	97	74	0	2	10	166	534	1085	2773	1981	1452
Facu_DN11019_c0_g1_i1	2	1	2	0	6	5	1	6	0	0	2	9	33	52	205	120	168
Facu_DN1102_c0_g1_i1	0	0	0	0	0	0	0	0	0	0	0	0	0	0	13	0	0
Facu_DN1102_c0_g1_i2	0	0	0	0	0	0	0	0	0	0	0	1	3	2	152	18	82
Facu_DN11020_c0_g1_i1	1	0	0	0	0	4	2	0	0	0	0	4	30	89	1024	406	374
Facu_DN11021_c0_g1_i1	0	0	0	0	0	0	0	0	0	0	0	0	0	0	21	8	29
Facu_DN11022_c0_g1_i1	0	1	0	0	29	31	31	19	1	3	6	105	277	561	683	756	553
Facu_DN11023_c0_g1_i1	2	0	0	0	0	0	0	0	0	0	0	8	0	10	46	48	60
Facu_DN11024_c0_g1_i1	0	0	0	1	9	6	3	2	0	0	0	3	38	61	178	306	135
Facu_DN11025_c0_g1_i1	0	1	3	0	22	43	34	30	1	2	13	356	1024	1833	424	756	954
Facu_DN11026_c0_g1_i1	1	0	3	1	19	24	22	21	0	1	7	76	293	579	1045	795	959
Facu_DN11027_c0_g1_i1	0	1	0	0	5	2	10	4	0	0	2	15	58	97	411	105	62
Facu_DN11029_c0_g1_i1	0	0	1	0	1	0	0	1	1	0	3	3	26	54	242	361	190
Facu_DN1103_c0_g1_i1	0	1	0	1	8	18	10	12	1	1	2	46	113	284	581	581	287
Facu_DN11030_c0_g1_i1	0	0	0	0	0	0	0	0	0	0	0	0	0	0	11	2	12
Facu_DN11031_c0_g1_i1	0	0	0	0	0	5	1	3	0	0	0	2	20	20	11	8	6
Facu_DN11032_c0_g1_i1	0	1	0	1	14	11	13	6	0	0	1	13	113	213	1048	726	498
Facu_DN11033_c0_g1_i1	1	0	0	0	0	0	0	1	0	1	0	3	17	17	95	114	39
Facu_DN11034_c0_g1_i1	0	0	0	0	0	0	0	0	0	0	0	4	21	31	33	22	24
Facu_DN11034_c0_g1_i2	0	0	0	0	0	0	0	0	0	0	0	0	2	0	11	2	5
Facu_DN11035_c0_g1_i1	15	7	6	6	139	143	214	132	4	2	35	826	2104	4826	7354	6579	5464
Facu_DN11036_c0_g1_i1	0	1	2	0	36	28	41	28	2	3	1	71	316	857	4354	3499	4462
Facu_DN11037_c0_g1_i1	1	2	1	0	6	16	22	11	0	1	3	160	514	681	1579	2861	1280
Facu_DN11038_c0_g1_i1	0	0	0	0	0	0	0	0	0	0	0	1	3	5	2	0	17
Facu_DN11039_c0_g1_i1	0	3	1	0	13	16	8	3	1	1	0	8	52	33	149	445	276
Facu_DN1104_c0_g1_i1	0	1	0	0	6	13	5	4	1	0	1	16	44	87	247	307	187
Facu_DN11040_c0_g1_i1	1	1	1	1	13	10	20	15	1	0	1	36	135	249	673	561	322
Facu_DN11041_c0_g1_i1	0	0	0	0	1	0	1	0	0	0	0	0	6	2	92	64	49
Facu_DN11042_c0_g1_i1	0	0	0	0	1	5	3	1	0	0	1	3	15	61	213	231	344
Facu_DN11043_c0_g1_i1	0	0	0	0	0	0	0	0	0	0	0	1	0	1	43	16	41
Facu_DN11044_c0_g1_i1	1	1	2	0	5	8	13	1	0	0	0	26	54	116	508	363	286
Facu_DN11045_c0_g1_i1	4	6	3	7	39	77	69	32	5	2	7	141	565	1066	6662	6672	4037
Facu_DN11046_c0_g1_i1	0	0	0	0	1	0	0	0	1	0	0	5	6	14	242	95	236
Facu_DN11047_c0_g1_i1	0	0	0	0	0	0	0	0	0	0	0	0	0	0	40	35	10
Facu_DN11048_c0_g1_i1	0	0	0	0	0	1	1	0	0	0	0	0	2	5	13	13	15
Facu_DN11049_c0_g1_i1	0	0	0	0	1	3	10	7	1	2	2	23	65	181	588	331	366
Facu_DN1105_c0_g1_i1	0	0	2	0	1	5	3	4	0	0	0	23	94	123	449	420	304
Facu_DN11050_c0_g1_i1	0	0	0	0	0	0	0	0	0	0	0	0	0	0	10	3	11
Facu_DN11051_c0_g1_i1	1	0	0	0	0	1	1	0	0	0	0	5	26	57	377	182	176
Facu_DN11052_c0_g1_i1	1	2	4	1	59	87	62	107	3	4	29	903	2719	4600	1381	1097	2359
Facu_DN11053_c0_g1_i1	0	0	0	0	4	5	2	6	0	0	0	16	40	105	233	127	146
Facu_DN11054_c0_g1_i1	1	1	3	2	18	23	26	20	0	2	0	90	313	617	1910	1594	1334
Facu_DN11055_c0_g1_i1	0	0	0	0	0	0	6	1	0	0	0	6	14	33	74	45	35
Facu_DN11056_c0_g1_i1	0	0	0	0	0	3	2	0	0	0	1	11	21	35	58	86	53
Facu_DN11057_c0_g1_i1	0	0	0	0	2	1	1	0	0	0	0	20	50	19	327	200	100
Facu_DN11058_c0_g1_i1	0	0	0	0	0	0	0	0	0	0	0	3	1	2	17	11	10
Facu_DN11059_c0_g1_i1	0	0	0	0	0	0	1	5	0	2	0	0	10	29	170	56	43
Facu_DN1106_c0_g1_i1	3	3	2	1	30	43	40	39	4	3	9	78	258	572	1494	1236	607
Facu_DN11060_c0_g1_i1	0	0	0	1	1	0	8	0	0	0	0	0	0	8	12	7	8
Facu_DN11061_c0_g1_i1	0	0	0	0	0	4	1	0	0	0	0	3	6	19	52	54	30
Facu_DN11062_c0_g1_i1	2	1	4	2	17	20	42	19	0	2	4	105	317	717	1451	1228	1290
Facu_DN11063_c0_g1_i1	4	2	4	1	2	4	8	0	0	0	1	18	80	143	542	321	332
Facu_DN11064_c0_g1_i1	4	1	8	0	18	23	36	15	1	0	1	187	512	1063	1549	1620	2269
Facu_DN11065_c0_g1_i1	0	0	0	0	0	0	0	0	0	0	0	0	0	1	219	73	88
Facu_DN11066_c0_g1_i1	0	0	0	0	4	6	7	6	2	0	0	12	41	119	195	155	144
Facu_DN11067_c0_g1_i1	1	10	9	6	30	31	40	19	3	1	3	88	215	555	1587	2147	1005
Facu_DN11068_c0_g1_i1	0	0	0	1	8	7	13	10	0	1	3	47	102	307	345	373	302
Facu_DN11069_c0_g1_i1	2	2	2	0	27	38	28	13	1	0	1	14	47	102	723	162	563
Facu_DN1107_c0_g1_i1	0	0	0	0	23	13	23	19	0	1	4	243	639	745	1531	903	4017
Facu_DN11070_c0_g1_i1	0	0	0	0	0	0	0	0	0	0	0	0	0	1	26	8	14
Facu_DN11071_c0_g1_i1	4	0	4	0	14	22	36	10	0	7	2	68	423	410	2372	2012	2695
Facu_DN11072_c0_g1_i1	0	0	0	0	0	1	0	0	0	0	0	3	4	7	73	76	29
Facu_DN11073_c0_g1_i1	3	1	4	0	30	38	38	35	2	2	6	97	442	659	1193	1075	958
Facu_DN11074_c0_g1_i1	0	0	0	0	0	2	1	1	0	0	2	1	19	48	30	19	30
Facu_DN11075_c0_g1_i1	0	0	0	0	0	1	0	0	0	0	0	1	5	1	38	9	13
Facu_DN11076_c0_g1_i1	1	1	1	0	6	12	11	6	0	3	0	46	109	171	2273	664	1615
Facu_DN11077_c0_g1_i1	5	9	2	0	52	97	67	46	2	0	7	203	759	1419	1036	905	949
Facu_DN11078_c0_g1_i1	0	0	0	0	0	0	1	1	0	0	0	4	13	27	103	76	60
Facu_DN11079_c0_g1_i1	1	2	1	2	18	21	19	9	0	1	0	57	295	460	887	957	617
Facu_DN1108_c0_g1_i1	0	1	0	1	12	17	8	11	0	0	2	57	187	232	730	605	630
Facu_DN11080_c0_g1_i1	0	0	0	0	0	0	0	1	0	0	0	9	13	40	28	13	234
Facu_DN11081_c0_g1_i1	0	2	1	0	10	21	18	15	0	0	6	62	159	411	886	528	695
Facu_DN11082_c0_g1_i1	0	0	0	0	3	3	0	3	0	0	0	9	14	53	35	6	40
Facu_DN11083_c0_g1_i1	2	9	3	0	65	67	58	60	3	2	12	162	721	1205	1191	1221	628
Facu_DN11084_c0_g1_i1	0	1	1	0	0	1	2	1	0	0	0	1	11	15	40	16	16
Facu_DN11085_c0_g1_i1	0	1	0	0	2	6	14	2	1	0	0	8	30	84	207	114	81
Facu_DN11086_c0_g1_i1	1	0	0	0	1	0	0	0	0	0	0	0	10	4	44	22	21
Facu_DN11087_c0_g1_i1	0	0	0	0	1	1	5	2	0	0	0	11	29	73	202	249	82
Facu_DN11088_c0_g1_i1	1	4	0	1	6	15	13	5	0	0	2	40	112	159	1687	728	635
Facu_DN11089_c0_g1_i1	0	0	0	1	1	0	3	0	0	0	0	18	36	19	60	63	24
Facu_DN1109_c0_g1_i1	3	1	2	0	3	3	5	2	0	0	0	19	33	99	1367	289	309
Facu_DN11090_c0_g1_i1	0	3	3	0	75	149	84	93	1	7	29	377	945	1788	404	510	601
Facu_DN11091_c0_g1_i1	3	0	1	0	7	4	7	2	0	0	2	10	60	124	188	273	183
Facu_DN11092_c0_g1_i1	0	4	0	0	7	8	11	8	0	0	1	17	55	104	404	381	238
Facu_DN11093_c0_g1_i1	1	1	1	0	9	18	17	13	0	0	3	40	133	196	520	610	329
Facu_DN11094_c0_g1_i1	5	12	5	3	76	111	147	65	2	9	16	257	1070	1954	2093	2669	1808
Facu_DN11095_c0_g1_i1	0	0	0	0	0	0	0	0	0	0	0	1	2	17	2393	688	428
Facu_DN11096_c0_g1_i1	0	0	0	0	12	21	17	15	1	1	2	96	253	565	1917	916	4299
Facu_DN11097_c0_g1_i1	0	0	0	0	0	1	5	1	0	0	2	18	29	106	81	14	78
Facu_DN11098_c0_g1_i1	0	0	0	0	1	2	0	2	0	0	0	11	17	76	72	76	71
Facu_DN11099_c0_g1_i1	0	0	0	0	0	0	0	0	1	1	0	0	0	54	0	1	1
Facu_DN111_c0_g1_i1	0	0	8	0	33	40	27	29	0	1	2	28	99	245	581	353	560
Facu_DN1110_c0_g1_i1	7	8	8	5	301	590	333	320	20	12	58	1000	3355	4431	1176	4075	1159
Facu_DN11100_c0_g1_i1	0	4	0	1	16	30	29	16	0	0	5	45	240	385	2361	2790	1762
Facu_DN11101_c0_g1_i1	0	0	0	0	0	0	1	0	0	0	0	4	5	13	11	4	33
Facu_DN11102_c0_g1_i1	3	1	5	1	4	7	18	10	1	1	17	209	554	1051	1238	1229	1978
Facu_DN11103_c0_g1_i1	1	2	0	2	11	19	18	21	1	1	5	81	175	532	884	881	692
Facu_DN11103_c0_g1_i2	0	1	0	0	0	0	0	0	0	0	0	0	0	4	3	1	0
Facu_DN11104_c0_g1_i1	2	0	0	0	2	2	4	0	0	0	0	7	9	17	29	29	62
Facu_DN11105_c0_g1_i1	0	0	0	0	4	0	3	2	1	1	0	7	28	108	88	34	71
Facu_DN11106_c0_g1_i1	0	0	0	0	0	0	0	0	0	0	0	1	12	10	5	4	9
Facu_DN11107_c0_g1_i1	2	0	2	0	17	18	20	3	2	0	5	20	54	143	1311	696	722
Facu_DN11108_c0_g1_i1	0	0	0	0	0	0	0	0	0	0	0	0	1	3	23	19	6
Facu_DN11109_c0_g1_i1	0	0	0	0	0	0	0	0	0	0	0	0	0	2	58	27	61
Facu_DN1111_c0_g1_i1	0	0	0	0	0	0	0	0	0	0	0	0	0	1	12	4	0
Facu_DN1111_c0_g1_i2	0	0	0	0	0	0	0	0	0	0	0	0	0	3	44	14	8
Facu_DN11110_c0_g1_i1	4	5	2	0	15	9	12	10	3	0	1	75	205	439	1135	801	1114
Facu_DN11111_c0_g1_i1	0	0	0	0	0	0	4	1	0	0	0	5	14	20	57	34	31
Facu_DN11112_c0_g1_i1	0	0	0	0	3	22	16	7	1	0	5	81	225	313	327	1218	445
Facu_DN11113_c0_g1_i1	1	1	0	0	32	38	47	21	2	1	3	92	341	521	1845	1344	901
Facu_DN11114_c0_g1_i1	0	0	0	0	0	0	0	0	0	0	1	4	1	14	11	8	11
Facu_DN11115_c0_g1_i1	0	0	0	0	0	0	0	0	0	0	0	0	0	0	47	19	22
Facu_DN11116_c0_g1_i1	0	0	0	0	0	0	1	0	0	0	0	0	3	3	25	16	25
Facu_DN11117_c0_g1_i1	0	0	0	0	0	0	0	0	0	2	0	2	8	7	27	27	28
Facu_DN11118_c0_g1_i1	0	0	0	0	0	0	0	0	0	0	0	0	5	3	25	27	19
Facu_DN11119_c0_g1_i1	2	4	0	0	3	4	4	2	3	1	5	7	18	59	30282	205	89
Facu_DN1112_c0_g1_i1	4	2	4	2	14	28	24	20	1	2	5	102	304	749	1263	1006	1658
Facu_DN11120_c0_g1_i1	1	4	2	0	23	41	45	21	1	1	3	90	341	737	1120	840	920
Facu_DN11121_c0_g1_i1	6	1	2	4	33	48	72	26	2	0	0	61	241	460	1266	740	2077
Facu_DN11122_c0_g1_i1	2	0	4	0	13	12	21	10	0	2	0	4	53	38	335	292	307
Facu_DN11123_c0_g1_i1	0	0	1	0	21	20	15	11	0	0	3	38	151	181	454	447	187
Facu_DN11124_c0_g1_i1	0	0	0	0	0	0	0	0	0	0	0	0	0	6	25	15	49
Facu_DN11125_c0_g1_i1	0	0	0	0	0	0	1	1	0	0	0	2	1	13	43	19	104
Facu_DN11126_c0_g1_i1	0	0	0	0	0	0	0	0	0	0	0	0	0	4	37	17	30
Facu_DN11127_c0_g1_i1	1	1	2	0	15	13	24	8	0	0	0	27	41	164	327	162	861
Facu_DN11128_c0_g1_i1	0	1	0	0	6	5	9	5	0	0	0	12	46	78	145	211	113
Facu_DN11129_c0_g1_i1	0	1	0	0	14	18	9	2	0	2	1	40	122	263	1439	1099	1103
Facu_DN1113_c0_g1_i1	0	0	1	0	0	0	0	0	0	0	0	1	0	1	123	22	24
Facu_DN11130_c0_g1_i1	0	0	0	0	0	0	0	0	0	0	0	0	0	0	24	14	9
Facu_DN11131_c0_g1_i1	4	6	2	0	12	5	14	5	4	0	0	40	132	191	1685	1380	1249
Facu_DN11132_c0_g1_i1	0	0	0	0	0	0	3	2	0	0	0	7	9	32	77	27	30
Facu_DN11133_c0_g1_i1	0	0	0	0	0	3	2	5	0	2	0	10	45	77	449	208	160
Facu_DN11134_c0_g1_i1	0	0	0	0	1	3	4	1	0	0	1	6	24	44	290	183	197
Facu_DN11135_c0_g1_i1	0	0	0	0	0	0	0	0	22	29	16	12	17	433	26	21	39
Facu_DN11136_c0_g1_i1	0	1	0	1	9	10	13	5	0	2	2	33	96	145	375	345	202
Facu_DN11137_c0_g1_i1	0	1	2	0	12	29	21	23	0	0	5	45	205	302	552	814	464
Facu_DN11139_c0_g1_i1	0	0	4	0	5	1	5	1	0	0	2	15	113	218	418	370	321
Facu_DN11140_c0_g1_i1	6	6	2	4	63	93	99	52	1	4	12	265	919	1631	3222	3547	3906
Facu_DN11141_c0_g1_i1	0	0	0	0	0	2	0	0	0	0	0	2	2	5	12	16	14
Facu_DN11142_c0_g1_i1	1	4	2	0	10	6	10	6	0	0	3	40	118	291	624	583	344
Facu_DN11143_c0_g1_i1	0	1	0	0	4	10	24	17	0	3	1	39	173	664	3074	304	774
Facu_DN11144_c0_g1_i1	0	0	0	2	2	3	5	4	0	0	0	3	18	12	23	37	23
Facu_DN11145_c0_g1_i1	2	15	0	6	48	50	80	20	3	5	13	567	1417	2644	2060	914	2187
Facu_DN11146_c0_g1_i1	0	0	0	0	0	1	1	0	0	0	0	3	4	4	77	63	56
Facu_DN11147_c0_g1_i1	0	0	0	0	2	2	3	0	0	0	0	3	17	33	16	20	10
Facu_DN11148_c0_g1_i1	1	0	4	0	3	1	6	0	0	0	0	4	21	10	272	515	505
Facu_DN11149_c0_g1_i1	1	6	0	1	3	4	3	2	0	0	0	13	52	162	111	30	65
Facu_DN1115_c0_g1_i1	0	0	0	0	0	0	0	0	0	0	0	2	11	21	17	5	30
Facu_DN11150_c0_g1_i1	2	0	0	0	3	3	4	3	0	0	1	9	12	73	69	28	95
Facu_DN11151_c0_g1_i1	0	0	1	0	5	0	1	1	0	0	0	9	20	35	370	278	181
Facu_DN11152_c0_g1_i1	1	0	0	0	5	10	12	6	0	2	2	150	313	480	0	16	51
Facu_DN11153_c0_g1_i1	0	0	0	0	0	0	1	1	0	0	0	1	1	2	9	32	10
Facu_DN11154_c0_g1_i1	1	0	0	0	2	10	15	1	0	0	2	16	68	126	278	295	109
Facu_DN11155_c0_g1_i1	0	0	0	0	0	3	4	0	0	0	0	7	15	51	39	10	65
Facu_DN11156_c0_g1_i1	0	0	2	3	4	3	15	4	1	0	0	26	56	218	644	810	639
Facu_DN11157_c0_g1_i1	1	5	7	2	75	98	96	67	2	3	13	264	806	1521	3006	2275	1318
Facu_DN11158_c0_g1_i1	4	1	0	0	23	25	29	28	0	0	1	78	172	436	1248	1157	875
Facu_DN11159_c0_g1_i1	0	0	4	0	0	4	2	0	0	0	0	7	48	59	243	287	214
Facu_DN1116_c0_g1_i1	2	5	3	3	84	122	148	140	1	0	2	74	363	1687	97	13	6
Facu_DN11160_c0_g1_i1	0	0	0	0	0	4	0	0	0	0	0	1	10	21	13	5	25
Facu_DN11161_c0_g1_i1	0	0	0	1	0	0	0	0	0	0	0	0	2	8	82	43	20
Facu_DN11162_c0_g1_i1	0	0	0	0	1	0	0	0	0	0	0	0	3	4	17	9	14
Facu_DN11163_c0_g1_i1	0	0	3	2	4	1	3	3	1	0	1	22	143	278	807	303	266
Facu_DN11164_c0_g1_i1	0	0	0	0	0	3	0	0	0	0	0	4	20	13	14	44	17
Facu_DN11165_c0_g1_i1	2	1	0	0	10	4	17	11	0	1	1	31	97	223	1523	999	2324
Facu_DN11166_c0_g1_i1	1	0	0	0	4	0	0	1	0	0	1	2	10	12	44	21	23
Facu_DN11167_c0_g1_i1	1	0	4	1	2	9	12	9	1	3	0	44	146	224	488	353	624
Facu_DN11168_c0_g1_i1	0	0	0	0	2	3	5	3	0	0	0	5	42	39	169	233	131
Facu_DN11169_c0_g1_i1	0	0	0	1	2	7	1	3	1	3	1	4	27	50	408	170	218
Facu_DN1117_c0_g1_i1	0	0	0	0	0	0	0	0	0	0	0	1	0	4	17	30	22
Facu_DN11170_c0_g1_i1	3	0	4	0	4	6	6	0	0	0	0	32	87	270	1718	917	606
Facu_DN11171_c0_g1_i1	0	0	0	0	6	6	9	1	0	2	2	21	83	216	350	393	236
Facu_DN11172_c0_g1_i1	2	0	5	0	8	3	11	5	2	5	1	74	84	273	502	365	477
Facu_DN11173_c0_g1_i1	0	0	0	0	0	0	3	0	0	0	0	0	2	0	46	30	22
Facu_DN11174_c0_g1_i1	0	3	0	0	3	8	10	2	0	0	1	29	71	93	96	137	59
Facu_DN11175_c0_g1_i1	1	3	0	0	30	38	24	20	1	5	3	98	265	678	414	725	838
Facu_DN11176_c0_g1_i1	0	0	0	0	2	0	2	0	0	0	0	0	0	22	18	8	1
Facu_DN11178_c0_g1_i1	0	0	0	0	0	2	0	0	1	0	0	0	0	1	23	18	36
Facu_DN11179_c0_g1_i1	0	0	0	0	6	15	7	8	1	0	0	3	26	68	21	9	6
Facu_DN1118_c0_g1_i1	0	0	0	0	0	0	0	0	0	0	0	0	0	0	3	2	1
Facu_DN1118_c0_g1_i2	0	0	1	0	0	5	0	0	0	0	0	2	22	28	66	37	38
Facu_DN11180_c0_g1_i1	0	0	0	0	0	0	0	0	0	0	1	0	9	10	78	53	48
Facu_DN11181_c0_g1_i1	0	0	0	0	2	10	10	4	0	0	0	13	21	130	76	72	141
Facu_DN11182_c0_g1_i1	0	0	2	0	2	8	4	4	0	0	1	41	103	203	275	281	418
Facu_DN11183_c0_g1_i1	15	8	5	10	10	3	6	3	4	3	3	0	2	1	0	0	0
Facu_DN11184_c0_g1_i1	0	0	1	0	3	0	1	0	0	0	0	0	3	15	126	78	44
Facu_DN11185_c0_g1_i1	2	4	1	2	24	74	49	40	1	1	9	147	456	759	1283	1610	1438
Facu_DN11186_c0_g1_i1	0	0	1	0	6	0	4	1	0	0	0	6	10	41	61	41	106
Facu_DN11187_c0_g1_i1	0	0	0	0	23	10	2	9	0	0	15	21	406	116	214	219	177
Facu_DN11188_c0_g1_i1	0	0	1	2	6	14	18	10	1	1	8	69	236	341	972	892	445
Facu_DN11189_c0_g1_i1	0	2	3	0	14	7	13	12	1	0	2	34	158	206	636	533	428
Facu_DN1119_c0_g1_i1	0	1	0	0	5	21	15	12	3	0	6	84	152	489	273	102	213
Facu_DN11190_c0_g1_i1	0	0	0	0	0	0	0	0	0	0	0	0	0	1	10	3	6
Facu_DN11191_c0_g1_i1	4	0	2	4	0	1	0	0	1	0	0	23	75	106	546	373	4750
Facu_DN11192_c0_g1_i1	0	0	0	0	2	2	2	3	0	0	0	35	61	188	408	351	745
Facu_DN11193_c0_g1_i1	1	9	0	2	7	20	22	20	0	0	0	59	250	456	1521	1069	783
Facu_DN11194_c0_g1_i1	1	7	1	1	34	55	41	29	1	2	10	106	365	595	1611	1898	1030
Facu_DN11195_c0_g1_i1	1	3	0	0	2	18	12	7	1	0	5	115	333	600	538	676	1774
Facu_DN11196_c0_g1_i1	0	0	0	1	5	12	5	7	0	0	1	12	63	69	308	238	146
Facu_DN11197_c0_g1_i1	2	1	2	0	5	10	12	4	0	1	0	27	93	246	786	756	366
Facu_DN11198_c0_g1_i1	0	0	0	0	0	0	0	0	0	0	0	9	15	9	9	0	19
Facu_DN11199_c0_g1_i1	0	0	0	0	0	0	0	0	0	0	0	0	1	1	1	0	17
Facu_DN112_c0_g1_i1	0	0	1	0	4	5	12	1	0	0	0	0	14	40	262	25	30
Facu_DN1120_c0_g1_i1	0	0	2	0	3	7	6	9	0	1	1	38	75	176	309	411	347
Facu_DN11200_c0_g1_i1	1	3	0	0	22	22	24	13	1	2	2	59	224	480	447	397	286
Facu_DN11201_c0_g1_i1	0	0	0	0	0	1	1	0	0	0	0	14	17	17	193	111	564
Facu_DN11202_c0_g1_i1	0	0	0	0	0	0	0	0	0	0	0	0	1	1	23	29	91
Facu_DN11203_c0_g1_i1	1	1	1	2	5	15	15	4	1	2	4	40	137	245	408	272	454
Facu_DN11204_c0_g1_i1	0	0	0	0	0	2	0	1	0	0	0	2	16	18	170	95	112
Facu_DN11205_c0_g1_i1	0	0	0	0	0	0	2	0	0	0	0	2	2	2	9	7	10
Facu_DN11206_c0_g1_i1	1	0	1	0	4	6	5	4	0	0	2	25	61	81	57	57	26
Facu_DN11207_c0_g1_i1	2	2	3	0	60	76	82	40	1	5	11	144	620	1354	2483	2399	2404
Facu_DN11208_c0_g1_i1	2	9	2	1	42	57	59	38	4	0	6	188	536	1186	1998	1273	942
Facu_DN11209_c0_g1_i1	0	0	0	0	4	10	1	4	0	2	0	15	62	67	57	123	43
Facu_DN1121_c0_g1_i1	1	0	0	1	24	69	44	23	1	1	2	85	378	1076	480	1880	688
Facu_DN11210_c0_g1_i1	0	0	0	0	0	0	2	0	0	0	0	3	12	17	16	2	13
Facu_DN11211_c0_g1_i1	0	0	0	0	0	0	0	0	0	0	0	3	4	14	8	3	6
Facu_DN11212_c0_g1_i1	0	0	0	0	2	7	15	6	0	0	0	247	600	1451	51	91	780
Facu_DN11213_c0_g1_i1	0	0	3	0	14	24	17	10	0	0	2	40	178	358	623	711	529
Facu_DN11214_c0_g1_i1	0	0	0	0	2	0	0	0	0	0	0	5	6	22	79	62	49
Facu_DN11215_c0_g1_i1	1	1	0	0	30	33	32	24	2	1	10	77	402	517	464	912	588
Facu_DN11216_c0_g1_i1	0	0	0	0	0	0	0	0	1	1	7	2	1	32	2	1	3
Facu_DN11217_c0_g1_i1	0	0	0	0	3	7	6	0	0	0	0	5	19	18	4	2	14
Facu_DN11218_c0_g1_i1	0	0	0	0	10	4	4	2	0	0	0	39	88	206	203	211	185
Facu_DN11219_c0_g1_i1	6	8	6	2	18	45	51	39	1	0	4	69	426	533	2498	1606	1069
Facu_DN1122_c0_g1_i1	0	0	0	0	10	14	14	10	0	0	0	3	4	111	2	0	0
Facu_DN11220_c0_g1_i1	1	2	1	0	17	36	30	7	3	1	4	90	269	513	705	783	593
Facu_DN11221_c0_g1_i1	0	2	0	0	7	9	19	7	0	0	0	33	104	224	494	531	192
Facu_DN11222_c0_g1_i1	0	0	0	0	0	0	2	0	0	0	0	6	16	9	87	195	401
Facu_DN11223_c0_g1_i1	0	0	0	0	1	4	1	1	0	0	1	8	40	51	385	214	396
Facu_DN11224_c0_g1_i1	0	0	0	0	0	0	0	0	0	0	0	1	0	0	6	6	20
Facu_DN11225_c0_g1_i1	0	0	0	0	0	0	0	1	0	0	0	0	2	11	2	7	5
Facu_DN11226_c0_g1_i1	2	9	7	2	57	83	98	37	2	3	5	50	141	725	755	148	269
Facu_DN11227_c0_g1_i1	0	0	0	0	0	0	0	2	0	0	0	6	16	4	20	31	431
Facu_DN11228_c0_g1_i1	0	1	3	0	5	12	21	6	0	0	3	60	219	338	1076	674	859
Facu_DN11229_c0_g1_i1	2	0	1	2	24	31	35	19	4	1	11	169	555	785	1066	1967	1789
Facu_DN1123_c0_g1_i1	0	2	0	1	8	6	9	6	0	0	0	9	38	112	254	152	260
Facu_DN11230_c0_g1_i1	0	0	0	0	0	3	0	0	1	0	0	5	11	10	26	24	100
Facu_DN11231_c0_g1_i1	3	3	8	3	0	4	29	0	1	3	0	85	758	1190	116	72	768
Facu_DN11232_c0_g1_i1	0	0	0	0	3	1	3	1	0	0	0	2	115	23	2	2	0
Facu_DN11233_c0_g1_i1	0	0	0	0	0	0	0	0	0	0	0	1	1	16	5	3	17
Facu_DN11234_c0_g1_i1	4	7	9	2	28	42	35	25	0	2	6	107	336	625	1293	994	1166
Facu_DN11235_c0_g1_i1	0	0	0	0	0	0	0	0	0	0	0	0	2	1	61	37	19
Facu_DN11236_c0_g1_i1	1	2	0	0	6	1	5	2	0	0	0	7	33	56	603	383	376
Facu_DN11237_c0_g1_i1	2	2	0	0	11	18	14	10	0	0	5	67	193	316	1060	723	726
Facu_DN11238_c0_g1_i1	0	0	0	0	0	0	0	0	0	0	0	0	1	1	23	7	14
Facu_DN11239_c0_g1_i1	0	0	0	0	0	6	1	0	0	0	0	6	22	58	67	21	84
Facu_DN1124_c0_g1_i1	8	17	9	4	157	207	262	191	1	5	43	546	2202	4234	2859	4416	2165
Facu_DN11240_c0_g1_i1	0	0	0	0	2	1	4	4	0	0	0	10	24	23	39	112	28
Facu_DN11241_c0_g1_i1	0	0	0	0	3	10	1	1	0	0	0	3	22	17	46	85	39
Facu_DN11242_c0_g1_i1	0	0	2	0	3	0	8	2	0	0	1	21	70	142	157	134	226
Facu_DN11243_c0_g1_i1	0	1	0	0	37	43	26	25	0	2	6	130	372	730	1169	1035	794
Facu_DN11244_c0_g1_i1	0	0	0	0	0	0	0	0	0	0	0	0	0	34	194	15	2
Facu_DN11245_c0_g1_i1	3	1	4	0	14	18	20	13	1	1	4	125	382	732	574	800	602
Facu_DN11246_c0_g1_i1	0	0	0	0	0	0	0	0	0	0	0	0	6	13	28	11	38
Facu_DN11247_c0_g1_i1	0	0	0	0	2	0	4	0	0	5	0	12	45	78	310	262	123
Facu_DN11248_c0_g1_i1	9	1	3	0	25	36	49	27	3	0	9	191	409	991	2529	1831	2355
Facu_DN11249_c0_g1_i1	0	0	0	0	7	6	7	2	0	2	0	10	38	59	160	122	133
Facu_DN1125_c0_g1_i1	2	0	3	0	16	36	11	16	1	3	7	44	157	362	764	797	572
Facu_DN11250_c0_g1_i1	0	0	0	0	0	0	0	0	0	0	0	0	0	4	175	0	3
Facu_DN11251_c0_g1_i1	9	0	2	1	13	22	48	14	0	0	2	34	148	197	1538	1049	802
Facu_DN11252_c0_g1_i1	0	0	0	0	0	0	0	0	0	0	0	2	3	5	12	34	19
Facu_DN11253_c0_g1_i1	0	0	0	0	0	0	0	3	0	0	0	7	7	29	65	44	98
Facu_DN11254_c0_g1_i1	0	0	0	0	1	3	1	2	0	1	1	6	10	52	187	98	93
Facu_DN11255_c0_g1_i1	0	0	0	0	16	7	13	8	0	0	2	45	190	358	647	720	276
Facu_DN11256_c0_g1_i1	7	9	2	1	25	15	54	28	0	3	4	183	864	1209	3216	2988	2925
Facu_DN11257_c0_g1_i1	0	0	0	0	0	0	0	1	0	0	0	0	3	0	181	134	81
Facu_DN11258_c0_g1_i1	1	5	6	0	10	12	10	22	1	0	5	40	176	378	1368	1183	873
Facu_DN11259_c0_g1_i1	1	2	0	0	3	8	17	1	0	0	0	12	28	226	576	440	1136
Facu_DN11260_c0_g1_i1	4	4	7	3	3	19	31	22	0	1	3	31	213	386	805	955	621
Facu_DN11261_c0_g1_i1	0	0	0	0	13	16	12	4	0	0	0	23	81	242	355	382	283
Facu_DN11262_c0_g1_i1	0	0	0	0	0	0	0	0	0	0	0	0	0	0	45	14	17
Facu_DN11263_c0_g1_i1	0	0	0	1	6	13	18	3	1	4	7	33	68	207	2227	1144	1320
Facu_DN11264_c0_g1_i1	0	1	1	0	10	14	18	12	0	0	2	45	171	388	694	637	805
Facu_DN11265_c0_g1_i1	0	0	0	0	0	0	0	1	0	0	0	0	0	0	3	17	1
Facu_DN11266_c0_g1_i1	0	0	0	0	0	0	0	0	0	0	0	0	0	4	16	9	2
Facu_DN11267_c0_g1_i1	0	0	0	0	0	3	2	0	0	0	0	1	4	11	43	9	30
Facu_DN11268_c0_g1_i1	0	0	0	0	0	1	0	0	0	0	0	0	4	6	62	28	80
Facu_DN11269_c0_g1_i1	4	3	3	2	31	53	35	25	1	4	17	96	424	662	2373	3322	1953
Facu_DN1127_c0_g1_i1	0	0	2	0	3	3	8	4	0	0	0	20	45	54	150	438	97
Facu_DN11270_c0_g1_i1	0	0	0	0	2	15	14	10	0	1	4	40	151	275	442	455	160
Facu_DN11271_c0_g1_i1	0	0	5	0	4	3	5	7	0	0	5	11	34	64	407	324	174
Facu_DN11272_c0_g1_i1	0	0	0	0	0	0	1	1	0	0	0	4	40	42	71	84	41
Facu_DN11273_c0_g1_i1	0	0	0	0	0	0	0	0	0	0	0	2	4	13	13	3	2
Facu_DN11274_c0_g1_i1	0	0	0	0	0	0	0	0	0	0	0	0	1	0	9	4	12
Facu_DN11275_c0_g1_i1	0	2	0	0	0	1	3	0	1	1	2	6	40	98	984	693	390
Facu_DN11277_c0_g1_i1	0	0	4	2	5	3	11	8	1	1	5	12	105	194	456	410	350
Facu_DN11278_c0_g1_i1	0	0	0	0	0	0	0	0	0	0	0	1	1	4	40	42	15
Facu_DN11279_c0_g1_i1	0	0	0	0	0	4	1	2	0	0	1	7	10	30	145	148	110
Facu_DN1128_c0_g1_i1	0	0	0	0	0	0	0	0	0	0	0	0	1	0	3	1	2
Facu_DN1128_c0_g1_i2	0	0	0	0	1	1	1	1	0	0	0	5	18	38	100	72	126
Facu_DN11280_c0_g1_i1	0	0	0	0	0	0	0	0	0	0	0	0	0	2	92	22	112
Facu_DN11281_c0_g1_i1	0	1	0	0	11	17	6	5	1	0	0	26	108	208	550	527	223
Facu_DN11282_c0_g1_i1	0	0	0	0	1	2	7	4	0	1	1	2	26	61	47	31	24
Facu_DN11283_c0_g1_i1	0	0	0	0	0	0	0	0	0	0	1	3	4	7	58	29	12
Facu_DN11284_c0_g1_i1	0	0	0	0	0	0	0	0	0	0	0	0	1	4	32	15	27
Facu_DN11285_c0_g1_i1	0	0	0	0	0	0	2	0	0	0	0	4	0	4	3	0	25
Facu_DN11286_c0_g1_i1	0	0	0	0	1	2	4	1	0	0	0	5	12	23	103	116	44
Facu_DN11287_c0_g1_i1	3	15	8	1	82	126	100	90	3	10	20	398	1234	2225	3847	6818	3125
Facu_DN11288_c0_g1_i1	0	0	0	0	0	0	0	0	0	0	0	0	1	4	35	20	5
Facu_DN11289_c0_g1_i1	0	0	0	0	0	0	0	0	2	5	5	4	1	25	2	1	3
Facu_DN1129_c0_g1_i1	0	1	0	2	1	5	6	5	0	0	4	22	97	159	340	306	142
Facu_DN11290_c0_g1_i1	0	1	0	1	4	13	26	5	1	1	0	9	12	312	410	212	183
Facu_DN11291_c0_g1_i1	0	0	0	0	1	0	1	1	0	0	0	0	2	11	60	20	16
Facu_DN11292_c0_g1_i1	0	0	0	0	0	3	0	0	0	0	0	5	6	43	8	14	6
Facu_DN11293_c0_g1_i1	0	1	0	0	0	0	2	0	0	0	0	0	9	12	93	78	66
Facu_DN11294_c0_g1_i1	0	0	0	0	0	0	0	0	0	0	0	0	1	4	16	14	23
Facu_DN11295_c0_g1_i1	2	1	4	2	13	10	21	13	1	1	2	45	205	404	1160	980	756
Facu_DN11296_c0_g1_i1	0	0	0	0	3	5	12	5	0	0	1	5	21	59	221	82	114
Facu_DN11297_c0_g1_i1	0	0	0	0	0	0	0	0	0	0	0	5	10	31	192	8	37
Facu_DN11298_c0_g1_i1	0	3	0	0	42	38	56	64	0	3	11	171	221	2602	18	4	0
Facu_DN11299_c0_g1_i1	0	0	0	0	0	0	0	0	0	0	0	0	2	5	49	16	67
Facu_DN113_c0_g1_i1	0	0	0	0	0	0	0	0	0	0	0	0	0	1	27	14	9
Facu_DN1130_c0_g1_i1	0	0	0	0	1	2	1	2	0	0	1	51	126	150	42	111	515
Facu_DN11300_c0_g1_i1	0	1	0	0	1	1	3	1	0	0	0	7	17	51	60	27	28
Facu_DN11301_c0_g1_i1	4	2	6	2	64	80	102	59	7	7	8	189	781	1002	6134	9795	4183
Facu_DN11302_c0_g1_i1	2	0	2	2	15	16	18	13	0	2	5	191	538	854	619	625	2924
Facu_DN11303_c0_g1_i1	0	0	0	0	0	2	1	2	0	0	0	6	10	21	50	57	19
Facu_DN11304_c0_g1_i1	0	1	1	0	0	2	1	0	0	0	0	8	22	45	169	129	90
Facu_DN11305_c0_g1_i1	0	0	0	0	4	4	9	9	1	0	0	25	92	166	272	229	281
Facu_DN11306_c0_g1_i1	0	0	0	0	2	5	2	0	0	0	0	5	16	29	119	125	40
Facu_DN11307_c0_g1_i1	0	0	0	0	4	3	4	6	2	0	1	13	56	86	280	149	238
Facu_DN11308_c0_g1_i1	0	0	0	0	0	0	0	0	0	0	0	0	5	3	33	49	91
Facu_DN11309_c0_g1_i1	1	0	0	0	6	7	4	4	0	0	1	24	42	122	757	1195	837
Facu_DN1131_c0_g1_i1	0	0	7	1	4	4	9	8	1	2	0	34	61	201	1000	497	1450
Facu_DN11310_c0_g1_i1	0	0	0	0	7	4	6	3	2	1	1	33	106	231	617	369	342
Facu_DN11311_c0_g1_i1	0	0	0	0	3	0	1	5	0	0	0	5	21	64	248	205	149
Facu_DN11312_c0_g1_i1	1	0	0	1	3	1	3	1	1	1	3	2	4	34	5	38	7
Facu_DN11313_c0_g1_i1	0	0	1	0	0	0	0	0	0	0	0	0	0	2	5	0	3
Facu_DN11313_c0_g1_i2	0	0	0	0	0	0	1	0	1	0	0	0	4	4	20	14	30
Facu_DN11314_c0_g1_i1	0	0	0	1	5	16	7	8	1	1	3	18	82	94	355	328	172
Facu_DN11315_c0_g1_i1	0	0	1	1	6	11	19	6	0	0	15	237	620	683	869	1661	1689
Facu_DN11316_c0_g1_i1	0	0	0	0	0	0	0	0	0	0	0	0	0	5	31	11	13
Facu_DN11317_c0_g1_i1	0	0	0	0	1	0	0	0	0	0	0	0	0	3	18	4	33
Facu_DN11318_c0_g1_i1	4	3	0	2	50	97	89	64	5	1	17	199	755	1497	2625	3415	2409
Facu_DN11319_c0_g1_i1	0	0	0	0	5	6	7	3	1	0	2	10	46	68	132	175	109
Facu_DN11320_c0_g1_i1	0	0	0	0	0	0	0	0	0	0	0	0	0	0	88	17	181
Facu_DN11321_c0_g1_i1	0	0	0	0	0	0	0	0	0	0	0	1	8	3	27	32	63
Facu_DN11323_c0_g1_i1	5	11	1	3	48	32	79	37	2	9	9	159	510	949	2991	2871	2054
Facu_DN11324_c0_g1_i1	0	0	0	0	0	0	2	0	0	0	0	0	0	5	143	40	79
Facu_DN11325_c0_g1_i1	4	2	12	1	29	46	84	26	1	1	8	400	846	2428	2327	1607	4566
Facu_DN11326_c0_g1_i1	1	0	0	0	2	2	5	1	0	0	0	5	39	84	247	103	111
Facu_DN11327_c0_g1_i1	0	0	0	0	0	0	0	0	0	0	0	0	0	4	21	3	24
Facu_DN11328_c0_g1_i1	0	0	0	0	54	77	20	42	0	0	0	7	8	653	7	11	4
Facu_DN11329_c0_g1_i1	4	3	0	2	80	120	127	101	3	4	24	1134	2073	6177	2610	2331	5916
Facu_DN1133_c0_g1_i1	4	5	11	4	46	75	94	42	2	4	15	219	869	1830	3334	3961	2525
Facu_DN11330_c0_g1_i1	0	0	0	0	0	0	0	1	0	0	0	2	3	15	29	1	14
Facu_DN11331_c0_g1_i1	0	0	0	0	0	0	0	0	0	0	0	1	4	24	73	49	35
Facu_DN11332_c0_g1_i1	1	4	1	2	9	16	22	14	1	1	3	71	229	447	1128	927	1909
Facu_DN11333_c0_g1_i1	5	2	0	0	3	1	1	3	0	0	0	2	10	43	304	115	115
Facu_DN11334_c0_g1_i1	1	0	2	0	2	0	2	2	0	0	0	1	5	24	87	60	35
Facu_DN11335_c0_g1_i1	0	0	0	0	0	2	1	0	0	0	0	0	5	5	43	17	55
Facu_DN11336_c0_g1_i1	0	0	0	0	0	2	0	0	0	0	0	0	0	16	14	1	14
Facu_DN11337_c0_g1_i1	0	0	0	0	0	1	0	0	0	0	0	2	9	18	17	13	22
Facu_DN11338_c0_g1_i1	0	0	1	1	22	23	9	8	0	2	0	18	117	182	312	423	165
Facu_DN11339_c0_g1_i1	0	0	0	0	0	0	1	0	0	0	0	1	3	3	16	8	5
Facu_DN1134_c0_g1_i1	1	2	1	1	24	24	18	5	0	0	3	4	27	47	663	81	806
Facu_DN11340_c0_g1_i1	0	0	0	0	31	28	46	10	1	5	11	537	1452	2304	158	122	71
Facu_DN11341_c0_g1_i1	0	0	0	1	26	21	16	14	2	1	3	31	113	235	936	506	569
Facu_DN11342_c0_g1_i1	0	2	1	0	7	9	14	3	2	0	5	19	84	133	658	464	216
Facu_DN11343_c0_g1_i1	0	0	1	1	0	0	4	0	0	0	0	2	5	79	492	131	140
Facu_DN11344_c0_g1_i1	0	3	1	0	24	40	30	30	2	1	5	120	445	1073	2574	3187	2292
Facu_DN11345_c0_g1_i1	0	0	5	0	18	41	94	14	0	1	0	0	4	572	0	0	3
Facu_DN11346_c0_g1_i1	0	0	0	0	0	0	0	0	0	0	0	0	1	2	26	4	33
Facu_DN11347_c0_g1_i1	0	0	0	0	3	2	1	0	0	0	0	11	12	47	21	13	27
Facu_DN11348_c0_g1_i1	0	4	0	0	2	2	3	3	2	0	0	21	94	158	481	417	757
Facu_DN11349_c0_g1_i1	0	0	0	0	2	4	5	2	0	0	0	11	22	33	12	6	26
Facu_DN1135_c0_g1_i1	0	0	0	1	16	21	22	15	0	0	2	49	131	343	1045	377	2801
Facu_DN11350_c0_g1_i1	0	0	0	0	3	2	15	6	0	0	0	33	59	69	147	314	101
Facu_DN11351_c0_g1_i1	1788	3981	3194	3510	1569	1846	1807	1536	2854	3814	3512	523	1101	366	196	233	294
Facu_DN11352_c0_g1_i1	0	0	0	2	4	3	0	6	0	0	1	17	40	113	79	23	58
Facu_DN11353_c0_g1_i1	0	0	1	0	0	0	0	0	0	0	0	1	3	7	98	51	50
Facu_DN11354_c0_g1_i1	4	3	0	2	22	33	40	19	4	1	2	54	213	407	1851	1066	1645
Facu_DN11355_c0_g1_i1	0	0	0	0	0	0	3	0	0	0	0	3	18	25	115	83	44
Facu_DN11356_c0_g1_i1	0	1	0	0	1	0	0	0	0	0	0	0	5	7	40	32	104
Facu_DN11357_c0_g1_i1	1	0	0	0	2	2	3	2	0	0	0	10	35	57	133	197	107
Facu_DN11358_c0_g1_i1	0	0	0	0	2	2	3	0	0	0	0	3	9	51	94	9	21
Facu_DN11359_c0_g1_i1	0	0	0	0	0	6	1	1	0	0	0	3	9	27	27	7	5
Facu_DN1136_c0_g1_i1	1	3	5	0	39	33	51	33	2	4	7	187	606	1187	1694	1501	1418
Facu_DN11360_c0_g1_i1	0	0	0	0	0	0	0	0	0	0	0	3	5	12	13	11	19
Facu_DN11361_c0_g1_i1	0	0	0	0	0	0	0	0	0	0	0	0	2	1	11	3	5
Facu_DN11362_c0_g1_i1	0	0	0	0	0	0	0	0	0	0	0	5	4	18	25	6	24
Facu_DN11363_c0_g1_i1	0	1	2	0	1	6	13	7	2	1	0	28	64	143	1550	819	2308
Facu_DN11364_c0_g1_i1	0	0	0	0	1	0	0	0	0	0	0	1	3	11	38	19	10
Facu_DN11365_c0_g1_i1	2	0	0	1	2	0	9	3	1	0	0	2	11	5	75	60	41
Facu_DN11366_c0_g1_i1	0	0	0	0	2	5	8	6	0	0	0	26	107	100	189	403	154
Facu_DN11367_c0_g1_i1	0	1	1	0	9	10	9	13	3	4	1	27	93	365	90	50	117
Facu_DN11368_c0_g1_i1	0	0	0	0	3	0	4	1	0	0	1	9	57	99	426	252	295
Facu_DN11369_c0_g1_i1	4	1	1	4	28	42	53	36	3	2	16	203	580	1415	1537	2242	2104
Facu_DN1137_c0_g1_i1	0	0	0	0	16	14	18	3	1	0	0	141	277	650	292	137	360
Facu_DN11370_c0_g1_i1	0	0	2	0	3	16	26	6	0	0	2	39	138	320	329	282	783
Facu_DN11371_c0_g1_i1	0	1	3	0	27	29	25	30	1	1	1	67	203	432	1616	2311	1013
Facu_DN11372_c0_g1_i1	2	0	1	0	5	17	10	3	0	1	0	10	42	109	423	424	418
Facu_DN11373_c0_g1_i1	0	0	1	0	2	3	0	0	0	0	0	6	12	28	165	140	101
Facu_DN11374_c0_g1_i1	1	2	2	2	18	18	26	23	1	0	4	64	224	498	1580	1101	890
Facu_DN11375_c0_g1_i1	0	0	0	0	0	1	0	0	0	0	0	1	22	39	52	15	44
Facu_DN11376_c0_g1_i1	0	0	0	0	0	0	0	0	0	0	0	2	0	4	9	3	0
Facu_DN11377_c0_g1_i1	0	0	0	0	5	1	7	3	0	0	0	6	23	37	16	31	19
Facu_DN11378_c0_g1_i1	0	0	0	0	0	0	1	0	0	3	0	1	0	9	40	7	8
Facu_DN11379_c0_g1_i1	0	0	0	0	2	17	33	10	0	0	0	46	362	65	4	7	10
Facu_DN1138_c0_g1_i1	0	0	0	0	4	2	2	4	0	0	0	18	45	48	27	147	22
Facu_DN11380_c0_g1_i1	7	5	2	2	68	73	94	44	1	2	6	110	326	790	1264	802	2124
Facu_DN11381_c0_g1_i1	0	0	0	0	0	0	0	1	0	0	1	4	2	18	20	9	9
Facu_DN11382_c0_g1_i1	0	0	0	0	0	0	1	0	0	0	0	1	7	20	13	25	35
Facu_DN11383_c0_g1_i1	1	3	5	6	7	19	14	8	1	0	1	0	1	111	1018	555	186
Facu_DN11384_c0_g1_i1	0	0	0	0	0	0	1	0	0	0	0	0	4	1	34	24	34
Facu_DN11385_c0_g1_i1	0	4	0	0	5	5	13	5	1	0	0	1	32	201	170	148	105
Facu_DN11386_c0_g1_i1	3	4	6	4	34	29	36	25	3	3	2	99	423	788	1872	1990	1190
Facu_DN11387_c0_g1_i1	0	1	0	0	0	0	0	0	0	0	0	1	0	2	13	14	12
Facu_DN11388_c0_g1_i1	0	0	0	0	0	0	0	0	0	0	0	0	0	1	8	2	11
Facu_DN11389_c0_g1_i1	0	0	0	1	4	2	9	5	1	2	0	2	12	568	5918	196	17
Facu_DN1139_c0_g1_i1	0	0	0	0	5	2	2	3	0	0	1	15	11	11	8	18	28
Facu_DN11390_c0_g1_i1	0	0	0	0	0	0	0	0	0	0	0	6	12	22	22	8	55
Facu_DN11391_c0_g1_i1	0	0	0	0	0	0	0	0	0	0	0	0	2	6	36	25	4
Facu_DN11392_c0_g1_i1	0	0	0	0	0	0	0	0	0	0	0	3	24	7	117	101	342
Facu_DN11393_c0_g1_i1	0	0	0	0	0	0	0	0	0	0	0	0	0	0	20	5	42
Facu_DN11394_c0_g1_i1	3	0	6	0	20	26	25	8	0	2	2	85	222	369	1172	1167	1000
Facu_DN11395_c0_g1_i1	0	0	0	0	0	0	0	0	0	0	0	0	2	1	2	1	3
Facu_DN11395_c0_g1_i2	0	0	0	0	0	0	0	1	0	0	0	1	0	10	32	7	13
Facu_DN11396_c0_g1_i1	3	1	2	2	10	20	15	10	0	1	6	67	230	469	1221	716	734
Facu_DN11397_c0_g1_i1	0	0	0	0	13	14	31	9	0	1	3	91	238	307	975	700	4123
Facu_DN11398_c0_g1_i1	0	1	0	0	2	3	1	0	0	0	0	19	34	115	253	140	471
Facu_DN11399_c0_g1_i1	2	0	0	0	1	0	1	0	0	0	0	5	11	32	53	78	66
Facu_DN114_c0_g1_i1	5	1	0	1	8	14	23	8	0	0	5	80	232	441	1286	1034	1138
Facu_DN1140_c0_g1_i1	0	0	0	0	0	2	3	0	0	0	0	2	19	26	292	203	127
Facu_DN1140_c0_g1_i2	0	0	0	0	0	0	0	0	0	0	0	0	0	0	6	4	4
Facu_DN11400_c0_g1_i1	0	3	5	2	25	25	27	12	0	3	1	62	226	426	968	1112	1319
Facu_DN11401_c0_g1_i1	0	0	0	0	0	0	0	0	0	0	0	1	2	3	45	19	19
Facu_DN11402_c0_g1_i1	2	1	6	1	17	19	22	20	1	2	5	75	260	453	1608	1458	763
Facu_DN11403_c0_g1_i1	0	0	0	0	3	0	6	0	0	0	0	8	22	24	81	42	47
Facu_DN11404_c0_g1_i1	0	1	0	1	2	0	2	1	0	0	0	2	6	2	39	63	8
Facu_DN11405_c0_g1_i1	0	1	1	0	10	21	7	12	0	0	1	14	68	118	528	361	434
Facu_DN11406_c0_g1_i1	0	2	4	6	11	5	11	8	0	0	3	8	69	101	643	847	280
Facu_DN11408_c0_g1_i1	0	0	0	0	0	0	1	0	0	0	0	6	22	28	15	14	51
Facu_DN11409_c0_g1_i1	0	0	0	0	0	0	2	1	1	0	0	5	13	15	31	14	66
Facu_DN1141_c0_g1_i1	3	4	3	0	24	36	29	18	0	0	0	16	69	148	1077	335	1727
Facu_DN11410_c0_g1_i1	0	0	0	0	0	1	0	0	0	0	0	7	6	42	27	8	104
Facu_DN11411_c0_g1_i1	0	0	0	0	0	0	1	1	0	0	0	14	20	61	104	60	98
Facu_DN11412_c0_g1_i1	0	0	0	0	2	0	0	0	0	0	0	0	0	0	15	25	3
Facu_DN11413_c0_g1_i1	6	6	2	4	5	1	6	0	1	1	0	3	5	5	40	1	0
Facu_DN11414_c0_g1_i1	0	4	3	2	11	14	17	2	1	1	1	30	148	155	4424	3053	1903
Facu_DN11415_c0_g1_i1	0	0	5	5	27	14	40	13	3	1	4	77	312	467	3903	2011	3230
Facu_DN11416_c0_g1_i1	1	4	4	0	19	20	38	9	0	0	0	39	163	474	682	400	731
Facu_DN11417_c0_g1_i1	3	0	0	0	8	20	12	14	0	0	0	13	114	223	560	469	260
Facu_DN11418_c0_g1_i1	0	0	0	0	0	0	0	0	0	0	0	0	0	0	0	2	0
Facu_DN11418_c0_g1_i2	0	0	0	0	2	9	11	2	0	1	3	43	178	76	321	481	356
Facu_DN11419_c0_g1_i1	1	0	0	0	5	17	5	4	0	0	3	74	181	438	271	288	263
Facu_DN1142_c0_g1_i1	0	0	0	0	0	0	0	0	0	0	0	0	3	3	22	12	6
Facu_DN11420_c0_g1_i1	0	0	3	0	5	1	5	1	0	0	1	1	8	18	385	115	362
Facu_DN11421_c0_g1_i1	0	0	0	0	0	0	0	0	0	0	0	0	0	4	19	7	7
Facu_DN11422_c0_g1_i1	6	27	6	1	27	8	37	0	8	3	38	62	235	226	813	299	395
Facu_DN11423_c0_g1_i1	0	0	0	0	0	0	1	0	0	0	0	2	17	26	62	64	98
Facu_DN11424_c0_g1_i1	2	0	7	0	12	22	34	19	1	0	4	95	217	541	893	625	879
Facu_DN11425_c0_g1_i1	0	2	0	0	1	1	1	1	1	0	0	6	31	66	150	248	274
Facu_DN11426_c0_g1_i1	0	0	0	0	0	7	3	0	0	0	0	0	0	87	9	17	6
Facu_DN11427_c0_g1_i1	0	9	3	6	0	1	1	3	1	0	0	4	25	33	152	268	169
Facu_DN11428_c0_g1_i1	4	2	4	1	13	18	32	6	4	1	1	43	182	413	2908	1447	2197
Facu_DN11429_c0_g1_i1	0	0	0	0	0	0	0	0	0	0	0	0	2	2	89	13	1
Facu_DN1143_c0_g1_i1	0	0	0	0	0	0	2	0	0	0	0	0	2	1	63	50	41
Facu_DN11430_c0_g1_i1	0	0	0	0	2	2	1	0	0	0	0	2	17	37	29	19	22
Facu_DN11431_c0_g1_i1	0	0	0	0	1	0	0	0	0	0	0	0	2	8	8	7	11
Facu_DN11432_c0_g1_i1	0	0	0	0	2	2	4	6	0	0	1	16	72	95	561	340	263
Facu_DN11433_c0_g1_i1	0	0	0	0	0	0	0	0	0	0	0	1	20	23	36	56	127
Facu_DN11434_c0_g1_i1	2	0	1	0	2	2	4	0	0	0	1	0	2	6	330	298	170
Facu_DN11435_c0_g1_i1	0	0	0	0	0	0	0	0	0	0	0	0	1	0	25	16	34
Facu_DN11436_c0_g1_i1	0	0	0	0	0	0	1	0	0	0	0	5	12	18	33	14	27
Facu_DN11437_c0_g1_i1	0	0	0	0	4	13	20	3	0	0	0	0	17	419	247	44	33
Facu_DN11438_c0_g1_i1	0	0	0	0	0	0	0	0	0	0	0	4	2	8	13	6	16
Facu_DN11439_c0_g1_i1	0	3	0	2	29	28	24	24	2	0	2	116	320	568	1017	1197	740
Facu_DN1144_c0_g1_i1	1	0	0	0	5	8	3	9	0	0	0	28	88	166	346	294	305
Facu_DN11440_c0_g1_i1	0	0	0	0	0	0	0	0	0	0	0	0	0	2	0	0	0
Facu_DN11440_c0_g1_i2	0	0	0	0	4	1	5	9	0	0	0	29	59	142	224	132	161
Facu_DN11441_c0_g1_i1	0	0	0	0	0	0	0	0	0	0	0	0	0	0	0	9	41
Facu_DN11442_c0_g1_i1	0	0	0	0	0	0	0	0	0	0	0	1	4	16	118	142	126
Facu_DN11443_c0_g1_i1	0	0	0	0	0	2	0	0	0	0	0	4	3	13	27	4	44
Facu_DN11444_c0_g1_i1	0	0	0	0	6	4	6	8	0	0	0	23	36	48	111	194	58
Facu_DN11445_c0_g1_i1	0	2	0	0	6	0	7	1	1	1	0	16	44	102	354	263	246
Facu_DN11446_c0_g1_i1	0	0	1	0	2	3	4	0	1	0	0	2	9	72	420	96	107
Facu_DN11447_c0_g1_i1	0	0	0	0	7	10	12	10	0	0	2	16	87	131	413	236	348
Facu_DN11448_c0_g1_i1	0	0	0	0	0	3	3	3	0	0	0	3	9	37	156	98	179
Facu_DN11449_c0_g1_i1	1	0	0	1	1	4	6	3	1	0	0	15	32	61	192	119	103
Facu_DN1145_c0_g1_i1	0	0	0	0	0	0	0	0	0	0	0	0	4	1	5	5	133
Facu_DN11450_c0_g1_i1	1	0	0	0	7	4	4	6	0	0	0	13	56	143	284	238	208
Facu_DN11451_c0_g1_i1	0	0	0	0	0	0	0	0	0	0	0	4	3	2	15	3	7
Facu_DN11452_c0_g1_i1	0	0	0	0	1	1	1	0	1	0	0	0	3	81	131	166	67
Facu_DN11453_c0_g1_i1	0	0	0	2	4	7	17	10	0	0	0	23	110	207	631	601	417
Facu_DN11454_c0_g1_i1	2	4	0	1	5	6	4	1	0	0	0	13	20	22	12	2	23
Facu_DN11455_c0_g1_i1	4	16	1	1	118	169	125	124	4	5	23	364	1163	1977	5848	6233	3882
Facu_DN11456_c0_g1_i1	0	0	0	0	0	0	2	0	0	0	1	6	5	37	14	5	11
Facu_DN11457_c0_g1_i1	0	0	0	0	0	0	0	0	0	0	0	0	0	4	9	6	4
Facu_DN11458_c0_g1_i1	0	1	0	0	1	4	2	6	0	0	0	8	23	38	232	141	127
Facu_DN11459_c0_g1_i1	0	1	3	2	14	39	54	1	2	3	2	40	190	1010	1023	686	306
Facu_DN1146_c0_g1_i1	2	0	1	0	18	43	20	19	0	0	3	57	157	375	1014	630	1399
Facu_DN11460_c0_g1_i1	0	0	0	0	0	0	0	0	0	0	0	0	1	1	16	3	2
Facu_DN11461_c0_g1_i1	0	0	0	0	0	0	0	0	0	0	1	4	19	14	42	44	76
Facu_DN11462_c0_g1_i1	0	2	2	2	12	14	13	10	0	1	3	116	397	788	1173	1068	1052
Facu_DN11463_c0_g1_i1	0	0	5	0	2	4	1	0	0	0	2	3	18	64	21	119	57
Facu_DN11464_c0_g1_i1	0	0	0	0	0	0	0	0	0	0	0	0	0	1	4	1	9
Facu_DN11465_c0_g1_i1	0	7	0	0	11	9	5	2	0	0	3	32	127	207	746	824	322
Facu_DN11466_c0_g1_i1	0	2	0	0	2	1	1	2	0	0	0	4	6	20	99	73	69
Facu_DN11467_c0_g1_i1	0	0	0	0	1	0	4	0	0	1	0	11	153	282	234	897	443
Facu_DN11468_c0_g1_i1	0	1	0	0	3	0	0	1	0	0	0	1	0	5	15	3	14
Facu_DN11469_c0_g1_i1	0	0	0	2	0	0	0	0	1	0	0	4	9	11	38	28	15
Facu_DN1147_c0_g1_i1	0	0	0	0	0	1	0	2	0	0	0	4	8	16	39	74	22
Facu_DN11470_c0_g1_i1	0	0	0	0	1	2	0	0	0	0	0	0	4	5	14	6	19
Facu_DN11471_c0_g1_i1	0	0	3	0	1	1	0	0	0	0	0	3	20	15	13	10	13
Facu_DN11472_c0_g1_i1	0	0	0	0	0	0	1	0	0	0	0	8	24	46	124	168	63
Facu_DN11474_c0_g1_i1	0	0	0	0	0	0	0	0	0	0	0	7	2	23	4	6	0
Facu_DN11475_c0_g1_i1	4	23	5	8	67	77	99	44	4	4	7	85	197	61	315	40	289
Facu_DN11476_c0_g1_i1	0	0	0	0	0	0	0	0	0	0	0	0	3	1	90	53	126
Facu_DN11477_c0_g1_i1	1	0	0	1	8	8	13	9	0	1	0	50	153	334	463	450	436
Facu_DN11478_c0_g1_i1	0	2	0	0	4	0	6	1	0	0	0	10	21	58	80	92	49
Facu_DN11479_c0_g1_i1	1	0	0	0	6	6	11	6	0	0	1	24	53	153	370	296	260
Facu_DN1148_c0_g1_i1	0	0	0	0	0	0	0	0	0	1	1	1	7	28	2954	1621	1030
Facu_DN11480_c0_g1_i1	0	0	0	0	0	2	1	0	0	0	0	0	1	4	11	18	4
Facu_DN11481_c0_g1_i1	0	0	0	0	0	0	0	0	0	0	0	1	6	10	77	20	59
Facu_DN11482_c0_g1_i1	0	0	0	0	1	1	1	4	0	1	0	10	26	90	47	33	44
Facu_DN11483_c0_g1_i1	0	0	0	0	0	1	0	0	4	4	6	3	1	25	6	6	13
Facu_DN11484_c0_g1_i1	0	0	0	0	0	0	0	0	0	0	0	0	0	10	44	21	9
Facu_DN11485_c0_g1_i1	0	3	0	2	3	8	13	13	0	3	6	64	164	298	673	645	498
Facu_DN11486_c0_g1_i1	0	0	0	0	0	0	0	0	0	0	0	1	0	7	18	9	39
Facu_DN11487_c0_g1_i1	0	0	0	0	0	0	0	0	0	0	0	0	2	23	21	3	4
Facu_DN11488_c0_g1_i1	0	0	0	0	0	2	1	0	0	0	0	0	0	1	79	30	120
Facu_DN11489_c0_g1_i1	0	0	0	0	0	0	0	0	14	14	16	20	104	14	27	11	22
Facu_DN1149_c0_g1_i1	0	0	7	0	12	21	19	15	0	0	2	53	177	299	1336	1145	830
Facu_DN11490_c0_g1_i1	0	1	0	0	0	0	0	0	0	0	0	1	16	19	76	31	31
Facu_DN11491_c0_g1_i1	11	12	15	24	17	32	15	16	13	8	19	4	5	6	0	0	0
Facu_DN11492_c0_g1_i1	0	0	0	0	0	1	0	0	0	0	0	2	2	6	24	3	8
Facu_DN11493_c0_g1_i1	0	0	0	0	0	0	0	0	0	0	0	0	0	0	5	0	3
Facu_DN11493_c0_g1_i2	0	0	0	0	0	0	0	0	0	0	0	0	12	6	4	5	8
Facu_DN11494_c0_g1_i1	0	0	0	0	0	0	0	0	0	0	0	0	0	11	1	2	12
Facu_DN11495_c0_g1_i1	1	3	0	0	10	7	17	2	1	1	0	5	16	21	248	150	157
Facu_DN11496_c0_g1_i1	0	0	0	1	15	30	27	18	0	2	7	44	155	296	560	774	447
Facu_DN11497_c0_g1_i1	0	0	1	0	0	1	0	0	2	4	1	3	6	21	5	7	3
Facu_DN11498_c0_g1_i1	1	1	0	0	3	3	4	6	0	0	0	0	10	65	53	165	39
Facu_DN11499_c0_g1_i1	0	0	0	0	0	0	2	1	0	1	0	2	2	9	27	17	20
Facu_DN115_c0_g1_i1	0	0	0	0	0	0	0	1	0	0	0	0	5	1	7	2	5
Facu_DN1150_c0_g1_i1	0	0	0	0	0	0	0	2	0	0	0	3	7	32	16	9	20
Facu_DN11500_c0_g1_i1	0	0	0	0	7	5	7	2	0	0	0	17	69	110	243	264	92
Facu_DN11501_c0_g1_i1	0	0	1	0	5	3	10	1	0	1	3	109	151	4997	671	672	377
Facu_DN11502_c0_g1_i1	2	0	0	0	1	4	10	2	0	1	1	10	32	33	99	92	62
Facu_DN11503_c0_g1_i1	0	1	0	0	1	1	1	0	0	0	0	4	12	29	89	57	139
Facu_DN11504_c0_g1_i1	0	0	0	0	0	2	0	0	0	0	0	2	2	10	15	12	14
Facu_DN11505_c0_g1_i1	0	2	0	0	2	1	4	0	0	0	0	6	36	96	620	272	170
Facu_DN11506_c0_g1_i1	0	6	0	0	6	10	9	10	0	1	2	40	139	319	1144	1075	837
Facu_DN11507_c0_g1_i1	0	0	0	0	3	7	8	1	0	1	2	23	49	32	49	61	39
Facu_DN11508_c0_g1_i1	0	0	0	0	0	0	0	0	0	0	0	1	0	11	7	9	10
Facu_DN11509_c0_g1_i1	2	0	5	0	0	0	0	0	0	0	0	1	0	0	14	3	0
Facu_DN1151_c0_g1_i1	1	7	0	0	18	27	29	16	0	1	1	80	271	535	969	896	905
Facu_DN11510_c0_g1_i1	0	0	0	0	8	3	10	1	0	2	1	10	50	84	98	134	61
Facu_DN11511_c0_g1_i1	0	0	2	0	8	17	23	16	2	0	4	55	209	505	831	806	483
Facu_DN11512_c0_g1_i1	0	1	0	0	2	2	2	1	0	1	0	1	20	72	325	203	207
Facu_DN11513_c0_g1_i1	1	3	2	2	6	8	10	8	0	1	0	25	74	141	501	330	280
Facu_DN11514_c0_g1_i1	0	1	2	0	3	4	9	1	0	1	0	21	72	130	384	257	332
Facu_DN11515_c0_g1_i1	0	0	0	0	0	0	0	0	0	0	0	9	15	52	94	76	62
Facu_DN11516_c0_g1_i1	0	0	0	0	0	0	0	0	0	0	0	3	2	4	21	3	53
Facu_DN11517_c0_g1_i1	5	6	1	2	50	78	88	46	4	3	22	361	1196	1883	2704	1175	1025
Facu_DN11518_c0_g1_i1	0	0	0	0	0	0	0	0	0	0	0	6	1	4	38	49	47
Facu_DN11519_c0_g1_i1	2	3	7	0	37	51	49	41	0	1	13	207	580	1243	2551	2162	2422
Facu_DN1152_c0_g1_i1	0	0	0	0	0	0	0	0	0	1	0	114	0	0	0	0	1
Facu_DN11520_c0_g1_i1	0	0	0	0	0	0	0	0	0	0	0	4	13	11	40	24	9
Facu_DN11521_c0_g1_i1	5	5	2	3	41	71	112	42	1	1	7	245	715	1646	2991	2341	2202
Facu_DN11522_c0_g1_i1	0	0	0	0	2	3	7	3	0	0	0	2	8	17	74	29	9
Facu_DN11523_c0_g1_i1	1	0	0	0	0	0	0	2	0	0	0	2	6	13	39	48	15
Facu_DN11524_c0_g1_i1	0	0	0	0	6	5	8	0	0	0	0	9	5	9	67	12	169
Facu_DN11525_c0_g1_i1	2	0	0	0	4	2	7	6	0	0	0	11	41	99	181	190	77
Facu_DN11526_c0_g1_i1	0	3	0	2	1	3	7	2	0	0	0	13	45	70	88	105	107
Facu_DN11527_c0_g1_i1	0	0	0	0	1	0	0	0	0	0	0	0	3	5	28	31	14
Facu_DN11529_c0_g1_i1	0	0	0	0	0	0	1	0	0	0	0	2	2	0	31	23	13
Facu_DN1153_c0_g1_i1	0	0	0	0	0	0	1	0	0	0	0	5	5	14	12	11	33
Facu_DN11530_c0_g1_i1	0	0	0	0	0	0	2	0	0	0	0	5	0	7	7	4	1
Facu_DN11531_c0_g1_i1	1	1	0	0	10	12	9	4	0	0	1	31	125	176	545	550	335
Facu_DN11531_c0_g1_i2	0	0	0	0	0	0	0	0	0	0	0	0	0	0	0	0	6
Facu_DN11532_c0_g1_i1	0	0	0	0	0	0	0	0	0	0	0	2	4	6	42	16	28
Facu_DN11533_c0_g1_i1	0	0	0	0	0	0	0	0	0	0	0	0	4	13	50	18	11
Facu_DN11534_c0_g1_i1	0	0	0	0	0	0	0	0	0	0	0	0	3	0	5	5	7
Facu_DN11535_c0_g1_i1	0	0	0	0	1	3	7	1	0	0	0	11	33	68	89	35	88
Facu_DN11536_c0_g1_i1	1	1	0	4	30	25	47	22	1	1	6	96	375	619	947	1276	540
Facu_DN11537_c0_g1_i1	0	5	0	0	11	4	11	9	2	0	2	25	102	185	360	482	353
Facu_DN11538_c0_g1_i1	0	0	0	0	0	0	0	0	0	0	0	0	0	6	10	1	20
Facu_DN11539_c0_g1_i1	0	0	0	0	0	0	0	0	0	0	0	0	2	3	21	34	28
Facu_DN1154_c0_g1_i1	0	0	0	0	0	0	0	0	0	0	0	0	2	0	0	0	0
Facu_DN1154_c0_g1_i2	0	0	0	0	0	0	0	0	0	0	0	0	0	0	0	0	0
Facu_DN1154_c0_g1_i3	0	0	0	0	0	0	0	0	0	0	0	0	1	1	1	2	9
Facu_DN11540_c0_g1_i1	0	0	0	0	0	0	0	0	0	0	0	0	1	3	19	8	41
Facu_DN11541_c0_g1_i1	7	0	0	1	5	3	12	6	1	0	0	58	123	266	583	537	554
Facu_DN11542_c0_g1_i1	0	0	0	0	0	0	0	0	0	0	0	2	3	2	9	19	11
Facu_DN11543_c0_g1_i1	0	0	0	0	0	0	0	0	0	0	0	0	0	0	29	2	23
Facu_DN11544_c0_g1_i1	0	0	0	0	0	0	0	0	0	0	0	0	4	6	4	7	6
Facu_DN11545_c0_g1_i1	3	0	0	0	8	14	9	6	0	0	0	37	126	144	80	100	72
Facu_DN11546_c0_g1_i1	0	0	0	0	1	5	0	2	0	0	0	3	2	15	14	4	15
Facu_DN11547_c0_g1_i1	3	5	0	0	12	30	27	18	4	5	5	125	366	763	2028	1162	1877
Facu_DN11548_c0_g1_i1	0	0	0	0	0	1	1	0	0	0	0	1	8	17	99	29	138
Facu_DN11549_c0_g1_i1	0	0	0	0	3	0	0	1	0	0	0	4	13	38	31	16	25
Facu_DN11550_c0_g1_i1	0	0	3	0	9	11	18	20	0	0	3	32	196	284	678	400	527
Facu_DN11551_c0_g1_i1	2	0	0	0	1	6	8	4	0	0	0	9	64	94	223	267	166
Facu_DN11552_c0_g1_i1	0	2	2	0	0	2	3	2	1	0	0	9	43	108	230	163	107
Facu_DN11553_c0_g1_i1	0	0	0	0	0	0	1	1	0	0	0	2	10	26	131	227	246
Facu_DN11554_c0_g1_i1	0	0	0	0	0	0	1	0	0	0	0	4	1	5	8	24	7
Facu_DN11555_c0_g1_i1	3	0	0	0	8	5	5	2	1	0	1	12	63	155	628	776	314
Facu_DN11556_c0_g1_i1	0	0	0	0	3	0	0	0	0	0	0	3	2	5	35	31	14
Facu_DN11557_c0_g1_i1	0	0	0	0	0	0	3	2	0	0	0	0	0	30	10	7	14
Facu_DN11558_c0_g1_i1	0	1	0	1	3	1	6	7	1	0	2	21	56	141	379	300	160
Facu_DN11559_c0_g1_i1	0	1	0	0	13	7	3	4	0	0	0	42	116	150	308	441	253
Facu_DN1156_c0_g1_i1	0	0	0	0	0	1	6	0	0	0	0	0	4	3	64	16	12
Facu_DN11560_c0_g1_i1	0	0	0	0	11	19	9	5	0	0	0	13	93	182	3279	895	557
Facu_DN11561_c0_g1_i1	0	0	0	0	2	9	10	7	0	0	0	22	56	80	46	46	30
Facu_DN11562_c0_g1_i1	0	0	0	0	3	10	6	3	0	0	0	5	27	60	106	120	55
Facu_DN11563_c0_g1_i1	0	0	0	0	0	0	0	0	0	0	0	2	4	7	5	9	4
Facu_DN11565_c0_g1_i1	0	0	5	2	1	10	11	2	0	0	0	57	138	416	473	389	945
Facu_DN11566_c0_g1_i1	0	1	0	0	4	13	8	14	2	2	1	41	129	310	677	479	1167
Facu_DN11567_c0_g1_i1	0	0	0	0	4	0	0	0	0	0	0	0	14	15	45	12	33
Facu_DN11568_c0_g1_i1	0	0	0	0	0	0	0	0	0	0	0	2	1	3	23	10	13
Facu_DN11569_c0_g1_i1	0	0	0	0	2	0	1	0	0	0	0	1	12	39	3	1	0
Facu_DN1157_c0_g1_i1	0	0	0	0	0	0	0	0	0	0	0	0	3	1	15	10	14
Facu_DN11570_c0_g1_i1	0	0	0	0	0	0	6	4	0	0	0	19	31	121	42	28	41
Facu_DN11571_c0_g1_i1	0	0	0	0	0	1	1	0	0	0	0	0	3	8	15	7	1
Facu_DN11572_c0_g1_i1	1	0	0	0	0	2	0	0	0	0	0	0	8	3	129	92	109
Facu_DN11573_c0_g1_i1	0	0	0	0	2	2	3	3	0	0	1	0	11	5	4737	274	366
Facu_DN11574_c0_g1_i1	0	0	0	0	0	0	0	0	0	0	0	0	0	0	18	2	8
Facu_DN11575_c0_g1_i1	0	0	0	0	3	5	1	2	3	0	5	32	167	233	593	369	350
Facu_DN11576_c0_g1_i1	0	4	3	1	29	45	45	42	0	1	9	159	434	807	484	580	318
Facu_DN11577_c0_g1_i1	1	1	0	0	3	3	13	2	1	0	0	32	139	277	778	667	673
Facu_DN11578_c0_g1_i1	0	0	0	0	0	0	0	0	0	0	0	2	2	5	13	4	20
Facu_DN11579_c0_g1_i1	0	0	0	0	1	3	0	1	0	0	0	0	0	1	12	15	1
Facu_DN1158_c0_g1_i1	0	0	0	0	0	0	0	0	0	0	0	0	1	3	8	4	20
Facu_DN1158_c0_g1_i2	0	0	0	0	0	0	0	0	0	0	0	1	2	7	11	5	17
Facu_DN11580_c0_g1_i1	0	0	1	0	2	5	13	13	0	0	1	24	95	180	503	371	255
Facu_DN11581_c0_g1_i1	0	1	3	1	14	16	22	19	1	0	3	165	382	575	713	549	640
Facu_DN11582_c0_g1_i1	0	0	0	0	0	0	0	0	0	0	0	0	0	0	23	12	2
Facu_DN11584_c0_g1_i1	3	0	1	0	2	8	3	5	0	1	0	11	57	142	437	296	324
Facu_DN11585_c0_g1_i1	6	6	1	3	32	21	47	5	0	2	0	23	24	11	80	631	347
Facu_DN11586_c0_g1_i1	0	0	0	0	0	0	0	2	0	0	0	1	6	24	17	18	13
Facu_DN11587_c0_g1_i1	0	0	0	0	0	0	0	1	0	0	0	0	1	2	18	8	25
Facu_DN11588_c0_g1_i1	2	0	0	0	0	3	0	0	0	0	0	1	3	6	34	29	19
Facu_DN11589_c0_g1_i1	0	0	0	0	0	0	0	0	3	6	6	3	36	3	12	7	7
Facu_DN1159_c0_g1_i1	7	1	7	1	9	30	26	10	1	3	4	23	156	540	741	372	536
Facu_DN11590_c0_g1_i1	0	0	0	0	0	1	0	0	0	0	0	2	1	3	42	16	32
Facu_DN11591_c0_g1_i1	0	0	0	0	0	0	0	0	0	0	0	1	6	8	0	3	15
Facu_DN11592_c0_g1_i1	0	0	0	0	2	0	5	0	0	0	0	6	28	19	1	0	0
Facu_DN11593_c0_g1_i1	0	0	0	0	0	0	0	0	0	0	0	0	0	0	80	1	7
Facu_DN11594_c0_g1_i1	1	0	0	2	18	19	24	10	2	0	1	126	290	736	1063	556	1548
Facu_DN11595_c0_g1_i1	0	0	0	0	0	0	1	0	0	0	0	0	1	1	24	20	8
Facu_DN11596_c0_g1_i1	0	0	1	0	2	7	7	6	0	0	0	26	79	177	403	301	362
Facu_DN11597_c0_g1_i1	0	4	0	0	19	19	21	20	0	0	1	58	220	472	818	720	1039
Facu_DN11598_c0_g1_i1	0	0	0	0	0	0	2	0	0	0	1	1	5	5	39	14	16
Facu_DN11599_c0_g1_i1	0	0	0	0	0	0	1	0	0	0	0	0	1	0	10	15	4
Facu_DN116_c0_g1_i1	0	0	1	0	0	0	1	0	0	0	0	1	7	17	16	12	14
Facu_DN1160_c0_g1_i1	2	2	0	0	4	12	9	8	0	2	1	37	129	227	1009	699	590
Facu_DN11600_c0_g1_i1	0	0	0	0	0	0	0	0	0	0	0	3	7	18	40	55	51
Facu_DN11600_c1_g1_i1	0	0	0	0	0	1	1	0	0	0	0	13	6	48	16	11	37
Facu_DN11601_c0_g1_i1	5	4	0	0	0	1	1	1	2	0	0	0	0	16	9	16	2
Facu_DN11602_c0_g1_i1	0	0	0	0	0	0	0	0	0	0	0	1	1	0	39	11	88
Facu_DN11603_c0_g1_i1	0	0	0	0	2	0	0	0	0	0	0	7	3	22	24	9	24
Facu_DN11604_c0_g1_i1	0	0	0	0	1	0	0	1	0	0	0	6	12	27	32	18	5
Facu_DN11605_c0_g1_i1	0	0	0	0	0	0	2	0	0	0	0	1	2	14	15	6	15
Facu_DN11606_c0_g1_i1	0	0	0	0	0	4	0	0	0	0	0	0	1	6	39	24	24
Facu_DN11607_c0_g1_i1	0	0	0	0	0	0	2	2	0	0	0	1	8	14	25	13	14
Facu_DN11608_c0_g1_i1	0	0	0	0	0	2	1	4	0	0	1	5	7	25	42	42	25
Facu_DN11609_c0_g1_i1	6	4	2	0	70	66	112	63	4	5	12	245	720	1339	2673	1556	1858
Facu_DN11610_c0_g1_i1	1	0	0	0	0	1	1	0	0	0	0	1	2	10	94	60	66
Facu_DN11611_c0_g1_i1	16	4	2	0	50	30	49	20	0	0	1	23	61	239	2254	868	2447
Facu_DN11612_c0_g1_i1	1	0	2	0	7	1	9	4	1	0	0	6	32	62	15	10	8
Facu_DN11613_c0_g1_i1	1	0	0	1	6	4	5	6	0	0	0	26	40	88	111	214	111
Facu_DN11614_c0_g1_i1	0	0	1	0	0	0	0	0	0	0	1	0	7	2	9	10	7
Facu_DN11615_c0_g1_i1	0	0	0	0	0	0	3	0	0	0	0	2	1	3	42	5	6
Facu_DN11616_c0_g1_i1	0	0	0	0	1	1	0	0	0	0	0	0	8	10	152	110	70
Facu_DN11617_c0_g1_i1	5	2	2	0	25	33	37	22	2	0	7	66	123	423	1287	1318	2455
Facu_DN11618_c0_g1_i1	0	0	1	0	1	0	5	0	0	0	1	1	15	32	148	82	65
Facu_DN11619_c0_g1_i1	0	2	1	0	25	18	22	15	0	0	4	52	185	340	1507	274	250
Facu_DN1162_c0_g1_i1	0	1	0	1	22	28	33	39	1	0	1	35	182	663	134	180	103
Facu_DN11621_c0_g1_i1	0	0	0	0	1	0	3	2	0	0	0	0	15	26	37	49	27
Facu_DN11622_c0_g1_i1	0	0	0	0	0	0	0	2	6	8	4	8	13	7	7	3	6
Facu_DN11623_c0_g1_i1	0	0	0	0	0	1	3	2	0	0	0	6	23	30	113	80	33
Facu_DN11624_c0_g1_i1	2	0	1	0	4	3	9	0	0	0	3	19	26	46	262	232	100
Facu_DN11627_c0_g1_i1	3	0	1	0	7	21	16	16	0	0	3	39	166	262	528	566	289
Facu_DN11628_c0_g1_i1	0	0	0	0	0	0	0	0	0	0	0	2	9	4	76	44	26
Facu_DN11629_c0_g1_i1	0	0	0	2	6	13	6	11	0	1	3	19	75	122	92	260	84
Facu_DN1163_c0_g1_i1	0	0	0	0	0	0	0	0	0	0	0	1	4	5	20	15	5
Facu_DN11630_c0_g1_i1	0	0	0	0	10	5	9	8	0	0	0	7	51	39	89	60	48
Facu_DN11631_c0_g1_i1	0	0	0	0	4	3	3	4	0	0	4	25	36	128	169	85	161
Facu_DN11632_c0_g1_i1	0	0	1	0	4	6	4	0	0	0	0	11	50	45	54	104	46
Facu_DN11633_c0_g1_i1	0	0	0	0	0	0	0	0	0	0	0	0	2	0	11	11	22
Facu_DN11634_c0_g1_i1	0	0	0	0	0	0	1	0	0	0	1	5	2	38	11	0	25
Facu_DN11635_c0_g1_i1	55	20	6	50	36	61	41	37	27	32	16	9	21	15	0	0	0
Facu_DN11636_c0_g1_i1	0	0	0	0	5	4	4	5	0	0	3	37	63	158	381	206	182
Facu_DN11637_c0_g1_i1	0	1	0	0	5	8	1	5	2	0	3	12	59	99	208	198	111
Facu_DN11638_c0_g1_i1	0	0	0	0	0	0	0	0	0	0	0	0	10	17	627	122	146
Facu_DN11639_c0_g1_i1	5	9	4	1	75	95	108	51	5	3	11	395	1173	2081	5913	4003	4175
Facu_DN1164_c0_g1_i1	0	0	0	0	1	6	4	4	0	0	2	22	49	130	307	186	189
Facu_DN11640_c0_g1_i1	0	0	0	0	0	0	3	0	0	0	0	0	2	15	21	25	18
Facu_DN11641_c0_g1_i1	0	0	0	0	0	0	0	0	0	0	0	0	2	8	32	6	22
Facu_DN11642_c0_g1_i1	0	0	0	0	0	0	2	4	0	0	0	1	0	10	131	41	12
Facu_DN11643_c0_g1_i1	0	0	7	0	3	4	9	5	1	0	1	14	55	94	358	236	216
Facu_DN11644_c0_g1_i1	0	0	0	0	0	1	1	0	0	0	0	7	3	42	22	11	12
Facu_DN11645_c0_g1_i1	0	0	0	0	0	0	0	1	0	1	0	3	4	7	5	2	6
Facu_DN11646_c0_g1_i1	0	1	0	0	0	1	1	0	0	0	0	0	5	26	14	29	14
Facu_DN11647_c0_g1_i1	1	1	0	0	8	13	15	11	0	1	0	14	59	151	1325	1606	1246
Facu_DN11648_c0_g1_i1	2	1	0	0	11	19	15	16	0	0	4	34	144	276	610	513	366
Facu_DN11649_c0_g1_i1	0	1	0	0	3	1	5	2	1	1	0	4	26	92	1728	971	366
Facu_DN1165_c0_g1_i1	3	2	1	0	22	17	32	19	1	2	3	66	307	484	846	831	541
Facu_DN11650_c0_g1_i1	2	2	4	2	8	12	18	7	0	0	5	13	99	134	541	469	413
Facu_DN11651_c0_g1_i1	0	0	0	0	0	0	0	0	0	0	0	3	2	6	42	1	8
Facu_DN11652_c0_g1_i1	0	4	0	1	19	24	23	10	3	6	6	75	309	277	3613	8603	5148
Facu_DN11653_c0_g1_i1	0	0	0	0	0	0	0	0	0	0	0	0	0	21	0	0	0
Facu_DN11654_c0_g1_i1	0	2	1	0	2	2	5	7	3	0	1	4	23	59	576	480	238
Facu_DN11655_c0_g1_i1	0	0	0	0	0	0	0	1	0	0	0	1	1	2	35	25	23
Facu_DN11656_c0_g1_i1	0	0	0	0	0	0	2	1	0	0	0	0	0	1	18	5	6
Facu_DN11657_c0_g1_i1	1	0	0	3	6	2	1	7	0	0	0	8	50	111	200	255	134
Facu_DN11658_c0_g1_i1	0	1	14	0	35	52	41	35	0	0	8	85	336	510	1577	1789	1117
Facu_DN11659_c0_g1_i1	0	0	0	0	1	5	6	1	0	0	2	13	58	127	79	239	122
Facu_DN1166_c0_g1_i1	1	0	2	4	0	2	0	0	0	0	1	4	11	22	342	243	151
Facu_DN11660_c0_g1_i1	2	4	6	5	54	84	70	53	2	5	13	195	677	1034	2138	3341	1608
Facu_DN11661_c0_g1_i1	0	0	0	0	0	0	0	0	0	0	0	1	2	6	9	2	20
Facu_DN11662_c0_g1_i1	0	0	0	0	0	0	0	0	0	0	0	0	1	6	6	9	13
Facu_DN11663_c0_g1_i1	0	0	0	0	0	0	0	0	0	0	0	1	2	4	20	14	22
Facu_DN11664_c0_g1_i1	0	0	1	1	7	10	7	8	0	1	6	33	136	226	665	589	261
Facu_DN11665_c0_g1_i1	0	0	3	0	3	8	10	6	0	0	4	36	125	217	417	637	502
Facu_DN11666_c0_g1_i1	0	0	0	0	0	3	1	1	0	0	0	3	14	32	15	21	10
Facu_DN11667_c0_g1_i1	0	1	0	0	0	0	0	2	3	0	1	0	15	14	292	122	163
Facu_DN11668_c0_g1_i1	0	0	0	0	0	3	0	0	0	0	0	0	2	18	2	4	2
Facu_DN11669_c0_g1_i1	1	0	1	0	10	8	13	9	0	0	2	42	74	208	446	454	435
Facu_DN1167_c0_g1_i1	0	0	0	0	7	0	4	1	0	0	0	12	46	98	50	22	77
Facu_DN1167_c0_g1_i2	0	0	0	0	3	1	6	5	0	0	3	10	40	74	33	34	49
Facu_DN11670_c0_g1_i1	0	0	0	0	10	2	5	3	1	0	1	9	18	46	1947	3640	1683
Facu_DN11671_c0_g1_i1	8	7	4	5	61	66	90	61	4	3	6	332	931	2144	4792	3820	3458
Facu_DN11672_c0_g1_i1	0	6	5	0	5	13	14	6	0	0	0	49	156	321	786	640	680
Facu_DN11673_c0_g1_i1	0	0	0	0	0	0	0	0	0	0	0	1	0	12	13	5	2
Facu_DN11674_c0_g1_i1	0	0	0	0	0	0	0	0	0	0	0	0	1	9	4	2	14
Facu_DN11675_c0_g1_i1	0	0	0	0	0	0	0	0	0	0	0	1	3	4	13	2	36
Facu_DN11676_c0_g1_i1	0	0	0	2	6	5	1	2	0	0	0	4	20	56	51	29	58
Facu_DN11677_c0_g1_i1	4	1	7	6	9	1	10	10	4	1	2	4	19	13	395	33	16
Facu_DN11678_c0_g1_i1	3	0	2	3	18	28	23	32	1	5	5	100	393	834	2383	1878	1830
Facu_DN11679_c0_g1_i1	0	0	0	0	5	4	14	12	0	0	0	18	72	165	312	613	441
Facu_DN1168_c0_g1_i1	0	2	2	3	9	3	9	3	0	3	0	24	92	139	1322	768	515
Facu_DN11681_c0_g1_i1	0	3	0	0	1	1	5	2	0	0	0	4	8	18	165	94	76
Facu_DN11682_c0_g1_i1	0	0	0	0	2	0	0	0	0	1	1	4	11	33	329	441	180
Facu_DN11683_c0_g1_i1	0	0	0	0	0	0	0	0	0	0	0	1	0	5	7	4	14
Facu_DN11684_c0_g1_i1	0	0	0	0	0	0	0	0	0	0	0	0	1	3	27	3	5
Facu_DN11685_c0_g1_i1	1	0	2	0	11	19	25	15	1	0	3	43	115	312	773	655	362
Facu_DN11686_c0_g1_i1	0	0	0	0	0	0	1	0	0	0	0	0	8	5	10	5	6
Facu_DN11687_c0_g1_i1	1	0	0	0	2	1	0	1	0	0	0	7	18	61	63	19	65
Facu_DN11688_c0_g1_i1	1	5	7	2	34	58	81	23	5	9	15	942	2295	5434	5007	3954	11126
Facu_DN11689_c0_g1_i1	0	0	0	0	0	0	0	0	0	0	0	0	3	5	26	9	20
Facu_DN1169_c0_g1_i1	0	1	0	0	14	10	15	8	1	0	5	73	226	488	642	655	345
Facu_DN11690_c0_g1_i1	0	0	0	0	0	0	1	1	0	0	0	2	6	25	118	136	113
Facu_DN11691_c0_g1_i1	0	0	0	0	0	0	1	0	0	0	0	0	5	2	21	4	12
Facu_DN11692_c0_g1_i1	0	0	0	0	5	8	7	11	0	0	2	38	82	196	1182	783	898
Facu_DN11693_c0_g1_i1	0	0	0	0	0	0	1	0	0	0	0	2	1	23	5	1	23
Facu_DN11694_c0_g1_i1	2	6	6	4	38	68	53	60	5	0	8	211	710	1392	4113	3603	6698
Facu_DN11695_c0_g1_i1	0	0	0	0	0	0	0	0	0	0	0	0	0	5	52	20	31
Facu_DN11696_c0_g1_i1	1	0	0	0	1	1	3	0	0	0	1	9	15	38	175	128	133
Facu_DN11697_c0_g1_i1	0	0	1	0	5	8	4	3	1	1	3	24	52	183	615	331	424
Facu_DN11697_c0_g2_i1	0	1	0	0	4	10	8	6	0	0	2	11	69	135	540	460	329
Facu_DN11698_c0_g1_i1	0	0	0	0	0	0	0	0	0	0	0	6	2	8	24	4	28
Facu_DN11699_c0_g1_i1	0	1	0	0	1	1	2	5	0	1	0	12	12	63	54	7	74
Facu_DN117_c0_g1_i1	0	0	0	0	0	0	0	0	0	0	0	0	3	2	39	14	11
Facu_DN117_c0_g1_i2	0	0	0	0	0	0	0	0	0	0	0	0	0	0	0	3	0
Facu_DN1170_c0_g1_i1	1	6	0	3	6	9	23	11	2	3	4	128	457	495	4534	1560	17239
Facu_DN11700_c0_g1_i1	0	0	0	0	0	1	1	2	0	0	0	12	35	74	80	47	171
Facu_DN11701_c0_g1_i1	1	0	0	0	0	0	3	2	0	0	0	4	5	33	42	14	23
Facu_DN11702_c0_g1_i1	0	0	0	0	0	0	0	2	0	0	0	0	3	12	35	16	59
Facu_DN11703_c0_g1_i1	0	2	0	0	1	4	2	2	0	0	0	3	22	59	302	311	167
Facu_DN11704_c0_g1_i1	0	2	1	0	26	44	38	35	0	1	5	67	284	551	559	945	643
Facu_DN11705_c0_g1_i1	0	0	0	0	0	1	0	0	0	0	0	0	2	52	70	159	128
Facu_DN11706_c0_g1_i1	0	0	0	0	1	1	0	0	0	0	0	1	1	14	34	35	12
Facu_DN11707_c0_g1_i1	0	0	0	0	0	0	1	0	0	0	0	3	3	3	12	3	9
Facu_DN11708_c0_g1_i1	0	0	0	0	2	1	7	1	0	0	0	3	8	11	17	15	31
Facu_DN11709_c0_g1_i1	0	0	2	0	3	12	11	7	1	0	1	7	52	199	237	299	156
Facu_DN1171_c0_g1_i1	0	0	0	0	0	0	0	0	0	0	0	0	0	1	6	35	7
Facu_DN1171_c0_g1_i2	0	0	1	0	0	4	0	1	1	0	0	1	14	8	167	301	76
Facu_DN11710_c0_g1_i1	0	0	0	0	8	7	8	6	0	0	1	10	63	99	177	109	94
Facu_DN11711_c0_g1_i1	0	0	0	0	3	4	8	4	0	0	1	15	29	74	104	21	46
Facu_DN11712_c0_g1_i1	0	0	0	1	1	0	0	0	0	0	0	2	2	17	160	142	43
Facu_DN11713_c0_g1_i1	0	1	0	1	8	4	8	3	0	0	0	12	41	61	115	58	92
Facu_DN11714_c0_g1_i1	0	2	0	0	5	7	17	11	0	0	0	25	124	197	544	452	379
Facu_DN11715_c0_g1_i1	2	1	0	1	11	17	19	16	1	2	3	36	182	347	878	658	609
Facu_DN11716_c0_g1_i1	0	0	0	0	0	1	2	1	0	0	0	3	8	25	10	0	62
Facu_DN11717_c0_g1_i1	1	0	1	4	1	0	2	0	0	0	2	11	36	49	60	48	187
Facu_DN11718_c0_g1_i1	0	0	0	0	0	0	0	0	0	0	0	50	0	0	0	0	0
Facu_DN11719_c0_g1_i1	2	0	0	0	0	1	0	0	0	0	0	7	7	16	43	16	39
Facu_DN1172_c0_g1_i1	0	0	0	0	0	0	0	0	0	0	0	0	0	0	1	7	0
Facu_DN1172_c0_g1_i2	1	0	0	2	14	24	28	12	0	0	5	105	360	668	409	276	309
Facu_DN11720_c0_g1_i1	0	0	0	0	0	0	2	0	0	0	0	9	13	52	34	7	120
Facu_DN11721_c0_g1_i1	0	0	0	0	0	0	0	0	0	0	0	0	3	4	7	5	15
Facu_DN11722_c0_g1_i1	2	1	0	2	16	19	13	10	0	1	4	28	102	135	389	428	335
Facu_DN11723_c0_g1_i1	2	2	1	0	29	37	34	21	0	1	6	57	242	407	616	766	580
Facu_DN11724_c0_g1_i1	2	4	1	0	26	19	32	21	0	2	1	92	282	608	1410	1290	958
Facu_DN11725_c0_g1_i1	0	0	0	1	4	6	5	2	0	0	1	3	19	48	161	102	128
Facu_DN11726_c0_g1_i1	0	0	0	0	0	0	0	2	0	0	0	0	2	2	33	7	22
Facu_DN11727_c0_g1_i1	0	0	0	0	0	0	0	0	0	0	0	1	1	2	58	14	58
Facu_DN11728_c0_g1_i1	4	0	2	0	8	6	25	3	1	2	4	349	824	599	240	316	881
Facu_DN11729_c0_g1_i1	0	0	0	0	0	0	1	0	0	0	0	3	7	14	25	26	17
Facu_DN1173_c0_g1_i1	0	0	0	0	0	3	0	0	0	0	0	0	2	2	43	11	27
Facu_DN11730_c0_g1_i1	0	0	0	0	5	15	2	2	0	1	0	16	75	164	941	454	712
Facu_DN11731_c0_g1_i1	0	0	0	0	1	1	4	3	0	1	0	0	2	8	26	4	14
Facu_DN11732_c0_g1_i1	0	0	0	0	1	0	0	0	0	0	0	2	8	7	7	15	7
Facu_DN11733_c0_g1_i1	0	2	0	0	4	1	1	3	0	0	1	6	18	54	40	136	27
Facu_DN11734_c0_g1_i1	0	0	0	0	0	1	0	0	0	0	0	3	1	10	16	6	5
Facu_DN11736_c0_g1_i1	0	0	0	0	19	20	12	17	1	0	3	24	161	214	149	235	143
Facu_DN11737_c0_g1_i1	0	0	0	0	0	1	0	1	1	0	8	36	129	158	1051	1184	1060
Facu_DN11738_c0_g1_i1	0	0	3	0	0	0	0	0	0	0	0	0	0	5	3	3	11
Facu_DN11739_c0_g1_i1	0	1	1	0	10	11	21	7	1	0	0	38	143	361	535	529	442
Facu_DN1174_c0_g1_i1	2	0	0	0	0	0	0	0	0	0	0	1	6	11	183	181	104
Facu_DN11740_c0_g1_i1	0	0	0	0	0	0	0	0	0	0	0	2	1	9	16	26	20
Facu_DN11741_c0_g1_i1	0	0	0	0	0	2	0	3	0	0	0	8	14	29	187	135	127
Facu_DN11742_c0_g1_i1	1	0	2	0	0	1	0	0	0	0	0	13	32	87	90	48	68
Facu_DN11743_c0_g1_i1	0	0	0	0	1	3	3	1	0	0	0	5	23	28	178	133	22
Facu_DN11744_c0_g1_i1	0	0	0	0	0	0	0	0	0	0	0	0	0	5	6	9	3
Facu_DN11745_c0_g1_i1	3	4	1	6	5	5	6	5	0	3	2	14	33	76	260	223	204
Facu_DN11746_c0_g1_i1	0	1	2	0	16	9	18	7	2	0	4	42	138	323	745	655	433
Facu_DN11747_c0_g1_i1	4	3	2	0	9	20	16	8	0	2	8	75	287	448	2592	1584	1212
Facu_DN11748_c0_g1_i1	0	2	1	1	11	11	16	15	0	0	2	25	103	364	631	368	284
Facu_DN11749_c0_g1_i1	0	0	0	0	2	0	4	1	0	0	0	8	25	89	278	169	113
Facu_DN1175_c0_g1_i1	2	3	2	0	16	22	23	8	0	0	2	37	169	387	989	984	699
Facu_DN1175_c1_g1_i1	0	0	0	0	0	0	0	0	0	0	0	1	0	4	60	16	50
Facu_DN11750_c0_g1_i1	0	0	0	0	3	4	4	1	0	0	0	6	46	88	281	221	76
Facu_DN11751_c0_g1_i1	2	0	0	0	0	1	3	3	0	0	0	7	17	34	256	138	81
Facu_DN11752_c0_g1_i1	3	9	2	4	30	68	85	13	5	8	14	312	813	1020	2562	779	2320
Facu_DN11753_c0_g1_i1	1	0	0	0	0	0	2	0	0	0	0	0	4	7	20	37	13
Facu_DN11754_c0_g1_i1	4	0	3	2	8	9	5	8	0	0	0	8	30	41	193	113	194
Facu_DN11755_c0_g1_i1	2	6	15	0	36	30	39	28	0	4	4	75	280	467	1902	1363	2083
Facu_DN11756_c0_g1_i1	0	0	0	0	0	2	0	0	0	0	0	4	6	6	68	51	47
Facu_DN11757_c0_g1_i1	0	0	0	0	0	0	0	1	0	0	0	0	0	3	280	31	64
Facu_DN11757_c0_g1_i2	0	0	0	0	0	0	0	0	0	0	0	0	0	0	3	0	0
Facu_DN11758_c0_g1_i1	0	0	0	0	0	0	0	0	0	0	0	3	0	13	28	16	25
Facu_DN11759_c0_g1_i1	0	0	0	0	0	0	0	1	0	0	0	4	18	33	15	5	3
Facu_DN11760_c0_g1_i1	0	0	0	0	1	1	1	0	0	0	0	2	2	13	6	4	6
Facu_DN11761_c0_g1_i1	0	0	0	0	0	2	2	3	0	0	0	4	10	46	30	18	24
Facu_DN11762_c0_g1_i1	0	0	0	0	9	5	5	2	0	0	2	4	24	72	117	54	153
Facu_DN11763_c0_g1_i1	0	0	0	0	6	4	4	0	0	0	0	2	9	296	90	23	15
Facu_DN11764_c0_g1_i1	0	1	0	0	9	6	18	12	1	0	3	42	126	163	262	364	380
Facu_DN11765_c0_g1_i1	0	0	0	0	11	4	0	4	0	0	0	1	38	16	19	99	132
Facu_DN11766_c0_g1_i1	0	0	0	0	0	0	0	0	0	0	0	0	0	0	0	25	0
Facu_DN11767_c0_g1_i1	1	1	3	0	1	1	3	4	0	0	0	7	25	47	489	349	211
Facu_DN11768_c0_g1_i1	0	0	0	0	0	0	1	0	0	0	0	1	2	11	31	15	38
Facu_DN11769_c0_g1_i1	0	0	0	0	0	0	0	0	0	0	0	4	1	10	31	32	39
Facu_DN1177_c0_g1_i1	1	0	0	0	4	11	6	4	0	0	2	23	87	130	485	499	1305
Facu_DN11770_c0_g1_i1	1	1	0	0	6	2	8	2	0	0	2	19	77	95	433	586	408
Facu_DN11771_c0_g1_i1	1	0	0	0	0	1	1	0	0	0	0	7	11	11	52	107	75
Facu_DN11772_c0_g1_i1	0	0	0	0	0	0	2	1	0	0	0	9	18	22	82	66	51
Facu_DN11773_c0_g1_i1	0	0	0	0	0	4	3	2	0	0	0	5	8	23	103	77	79
Facu_DN11774_c0_g1_i1	2	5	2	1	28	28	30	27	0	0	10	64	221	557	593	550	678
Facu_DN11775_c0_g1_i1	1	1	5	0	5	4	11	5	2	0	0	29	61	271	684	555	388
Facu_DN11776_c0_g1_i1	0	0	0	0	0	1	0	0	0	0	1	15	50	29	8	83	89
Facu_DN11777_c0_g1_i1	0	0	0	0	0	0	0	0	5	1	2	5	14	3	4	3	5
Facu_DN11778_c0_g1_i1	1	3	1	1	13	5	16	10	1	2	3	44	182	339	1427	740	413
Facu_DN11779_c0_g1_i1	0	0	0	0	0	1	1	1	0	0	0	2	21	13	21	7	16
Facu_DN1178_c0_g1_i1	0	0	0	0	0	0	0	0	2	3	1	1	6	20	3	2	0
Facu_DN11780_c0_g1_i1	0	0	0	0	0	0	0	0	0	0	0	0	0	2	110	54	13
Facu_DN11781_c0_g1_i1	0	0	0	0	0	3	0	0	0	0	0	4	5	31	84	45	99
Facu_DN11782_c0_g1_i1	0	0	0	0	0	4	10	2	1	0	2	27	90	202	224	234	315
Facu_DN11783_c0_g1_i1	0	0	0	0	0	0	0	0	1	0	0	0	4	4	92	32	68
Facu_DN11784_c0_g1_i1	0	0	2	0	4	1	2	3	0	0	1	3	8	59	31	11	54
Facu_DN11785_c0_g1_i1	0	0	0	0	0	0	1	0	0	0	0	33	118	130	23	109	91
Facu_DN11786_c0_g1_i1	0	1	3	0	4	7	15	3	0	0	1	32	100	291	552	446	509
Facu_DN11787_c0_g1_i1	0	0	0	0	3	1	1	0	0	0	1	5	35	86	65	33	52
Facu_DN11788_c0_g1_i1	0	0	0	0	0	0	0	0	0	0	0	0	1	0	35	12	3
Facu_DN11789_c0_g1_i1	0	0	0	0	0	0	0	0	0	0	0	0	3	0	32	31	3
Facu_DN1179_c0_g1_i1	373	348	921	403	431	839	585	352	353	355	411	183	337	9	0	0	1
Facu_DN11790_c0_g1_i1	0	0	0	0	0	1	5	3	1	0	0	3	11	42	173	56	34
Facu_DN11791_c0_g1_i1	0	0	0	0	3	3	5	1	1	0	0	11	58	114	143	302	118
Facu_DN11791_c0_g1_i2	0	0	0	0	0	0	0	0	0	0	0	0	0	1	0	2	0
Facu_DN11792_c0_g1_i1	0	1	0	0	0	0	0	0	2	0	0	0	0	9	24	97	44
Facu_DN11793_c0_g1_i1	0	0	0	1	2	5	12	7	1	1	2	32	86	153	348	499	293
Facu_DN11794_c0_g1_i1	0	2	1	0	3	15	17	12	1	1	1	34	115	223	527	494	254
Facu_DN11795_c0_g1_i1	0	0	0	0	0	0	0	0	0	0	1	1	2	4	22	5	19
Facu_DN11796_c0_g1_i1	0	0	1	1	0	2	2	0	1	0	0	1	17	34	332	184	2269
Facu_DN11797_c0_g1_i1	0	0	0	0	0	0	0	0	0	0	0	0	0	2	13	1	4
Facu_DN11798_c0_g1_i1	3	2	0	1	9	12	10	5	0	0	6	52	265	326	1758	2637	3817
Facu_DN11799_c0_g1_i1	0	0	0	0	2	0	1	1	0	0	0	15	33	97	56	21	48
Facu_DN118_c0_g1_i1	0	0	1	0	9	21	28	15	0	0	0	4	20	565	585	115	57
Facu_DN11800_c0_g1_i1	0	0	0	0	1	0	0	0	0	0	0	1	7	19	95	99	35
Facu_DN11801_c0_g1_i1	1	0	1	0	2	0	0	0	2	0	1	0	0	3	41	18	94
[truncated: 18,118 more rows]

## Sheet: Rsto_Raw_Read_Count_Matrix
Transcript	FC17-3	FC17-7	FC17-15	FC17-4	FC17-8	FC17-12	FC17-16	FC17-20	FC17-25	FC17-49	FC17-73	FC17-26	FC17-50	FC18-1	IV1	IV2	IV3
Rsto_DN0_c0_g1_i1	0	0	0	13	13	27	16	5	0	0	0	213	187	135	159	167	163
Rsto_DN0_c0_g1_i2	0	0	0	0	0	0	0	0	0	0	0	1	0	0	0	0	2
Rsto_DN1_c0_g1_i1	0	0	0	13	32	35	44	4	0	0	0	311	289	270	292	135	97
Rsto_DN10_c0_g1_i1	0	1	0	20	53	31	33	14	0	0	0	394	176	105	43	10	58
Rsto_DN100_c0_g1_i1	0	0	0	125	144	162	236	49	0	0	0	619	548	967	493	410	296
Rsto_DN1000_c0_g1_i1	1	0	0	7	4	2	6	0	0	0	0	9	18	22	15	15	21
Rsto_DN10000_c0_g1_i1	0	0	0	0	0	0	1	0	0	0	0	14	16	8	11	21	33
Rsto_DN10001_c0_g1_i1	0	0	0	0	0	0	0	0	0	0	0	3	2	3	7	7	12
Rsto_DN10002_c0_g1_i1	0	0	0	0	0	0	0	1	0	0	0	3	12	9	14	18	7
Rsto_DN10003_c0_g1_i1	0	0	0	0	6	3	4	0	0	0	0	27	28	34	60	82	78
Rsto_DN10004_c0_g1_i1	0	0	0	1	3	3	3	0	0	0	0	40	34	31	30	33	58
Rsto_DN10005_c0_g1_i1	0	0	0	0	0	0	0	0	3	4	9	2	5	0	4	7	1
Rsto_DN10006_c0_g1_i1	0	0	0	0	1	1	1	1	0	0	0	24	13	8	11	7	3
Rsto_DN10007_c0_g1_i1	0	0	0	1	0	0	1	0	0	0	0	10	0	2	3	6	10
Rsto_DN10008_c0_g1_i1	0	0	0	2	0	0	1	0	0	0	0	4	10	6	6	2	9
Rsto_DN10009_c0_g1_i1	0	0	0	0	2	0	0	0	0	0	0	2	6	10	16	20	10
Rsto_DN1001_c0_g1_i1	0	0	0	79	131	143	121	56	1	0	0	331	202	271	220	316	272
Rsto_DN10010_c0_g1_i1	0	0	0	0	0	1	0	0	0	0	0	1	2	4	3	10	14
Rsto_DN10011_c0_g1_i1	0	0	0	0	0	1	0	0	0	0	0	3	8	17	23	21	21
Rsto_DN10012_c0_g1_i1	0	0	0	0	3	0	0	0	0	0	0	26	12	10	20	14	32
Rsto_DN10013_c0_g1_i1	1	0	0	6	13	10	19	1	0	0	0	133	104	113	371	154	163
Rsto_DN10014_c0_g1_i1	0	0	0	0	0	3	0	0	0	0	0	4	15	9	7	7	16
Rsto_DN10015_c0_g1_i1	0	0	0	0	0	0	0	0	0	0	0	19	27	9	2	0	0
Rsto_DN10016_c0_g1_i1	0	0	0	0	0	0	0	0	0	0	0	2	5	13	17	25	6
Rsto_DN10017_c0_g1_i1	0	0	0	4	1	0	3	0	0	0	0	17	25	27	34	9	29
Rsto_DN10018_c0_g1_i1	0	0	0	2	2	10	3	3	0	0	0	17	26	10	12	28	17
Rsto_DN10019_c0_g1_i1	0	0	0	0	0	0	0	0	0	0	0	11	6	8	28	35	16
Rsto_DN1002_c0_g1_i1	0	0	0	129	172	129	202	82	0	0	0	525	343	800	705	653	487
Rsto_DN10020_c0_g1_i1	0	0	0	7	4	4	2	0	0	0	0	7	2	5	8	7	14
Rsto_DN10021_c0_g1_i1	0	0	0	0	2	3	1	0	0	0	0	14	22	3	22	0	1
Rsto_DN10022_c0_g1_i1	0	0	0	0	0	0	1	0	0	0	0	16	9	7	18	12	6
Rsto_DN10023_c0_g1_i1	0	0	0	85	115	119	91	50	1	0	0	286	114	145	56	65	111
Rsto_DN10024_c0_g1_i1	0	0	0	2	3	0	4	4	0	0	0	3	1	5	2	1	4
Rsto_DN10025_c0_g1_i1	0	0	0	0	0	0	0	0	0	0	0	8	19	14	3	1	0
Rsto_DN10026_c0_g1_i1	0	0	0	36	45	41	58	20	0	0	0	243	174	184	304	272	228
Rsto_DN10027_c0_g1_i1	0	0	0	1	6	5	9	1	0	0	0	41	61	56	91	113	39
Rsto_DN10028_c0_g1_i1	0	0	0	15	4	2	10	0	0	0	0	13	25	74	1	0	9
Rsto_DN10029_c0_g1_i1	0	0	0	4	0	0	7	0	0	0	0	23	35	51	4	1	5
Rsto_DN1003_c0_g1_i1	3	0	3	2046	2254	2459	3479	1482	2	5	12	11875	6014	6575	9054	11299	8372
Rsto_DN10030_c0_g1_i1	0	0	0	72	66	88	118	26	0	0	1	664	330	535	361	355	401
Rsto_DN10031_c0_g1_i1	0	0	0	3	2	0	1	0	0	0	0	6	11	18	1	22	15
Rsto_DN10032_c0_g1_i1	0	0	0	0	0	0	2	0	0	0	0	44	16	15	18	18	6
Rsto_DN10033_c0_g1_i1	0	1	0	70	91	66	114	32	0	0	3	578	277	295	423	440	389
Rsto_DN10034_c0_g1_i1	0	0	0	0	0	2	2	0	0	0	0	265	219	81	866	464	686
Rsto_DN10035_c0_g1_i1	0	0	0	11	13	18	25	4	0	0	0	46	24	39	70	65	103
Rsto_DN10036_c0_g1_i1	0	0	0	0	0	1	1	0	0	0	0	32	35	16	3	8	2
Rsto_DN10037_c0_g1_i1	0	0	0	2	1	1	2	2	0	0	0	60	32	12	9	26	17
Rsto_DN10038_c0_g1_i1	0	0	0	0	0	3	0	0	0	0	0	10	6	1	12	8	10
Rsto_DN10039_c0_g1_i1	0	0	0	0	0	0	0	0	0	0	0	4	5	0	5	5	14
Rsto_DN1004_c0_g1_i1	0	0	0	30	58	51	82	20	0	0	0	227	158	136	89	131	152
Rsto_DN10040_c0_g1_i1	0	0	0	1	7	4	3	2	0	0	0	48	57	39	113	40	49
Rsto_DN10041_c0_g1_i1	0	0	0	0	0	0	1	0	0	0	0	2	13	20	10	11	10
Rsto_DN10042_c0_g1_i1	0	0	0	1	0	0	0	0	0	0	0	3	5	3	7	16	10
Rsto_DN10043_c0_g1_i1	0	0	0	2	1	0	1	0	0	0	0	4	10	10	7	28	4
Rsto_DN10044_c0_g1_i1	0	0	0	0	0	0	0	0	0	0	0	6	6	0	0	9	5
Rsto_DN10045_c0_g1_i1	0	0	0	0	2	2	2	1	0	0	0	14	6	9	12	11	21
Rsto_DN10046_c0_g1_i1	0	0	0	71	101	103	127	39	0	0	0	315	162	184	148	146	211
Rsto_DN10047_c0_g1_i1	0	0	0	46	42	36	54	22	0	1	0	106	86	116	48	40	38
Rsto_DN10049_c0_g1_i1	0	0	0	0	0	0	0	0	0	0	0	17	31	24	0	5	0
Rsto_DN1005_c0_g1_i1	0	0	0	31	41	45	45	19	0	0	0	210	257	356	162	544	351
Rsto_DN10050_c0_g1_i1	0	0	0	0	0	0	0	0	0	0	0	3	3	1	15	17	1
Rsto_DN10051_c0_g1_i1	0	0	0	0	0	0	0	0	0	0	0	15	11	14	3	2	0
Rsto_DN10052_c0_g1_i1	0	0	0	3	6	6	7	2	0	0	0	141	108	51	151	138	38
Rsto_DN10053_c0_g1_i1	0	0	0	0	0	0	2	0	0	0	0	9	10	6	3	4	4
Rsto_DN10054_c0_g1_i1	0	0	0	0	2	0	1	0	0	0	0	5	2	7	2	5	8
Rsto_DN10055_c0_g1_i1	0	0	0	7	18	18	19	6	0	0	0	73	55	50	61	96	72
Rsto_DN10056_c0_g1_i1	0	0	0	0	0	0	0	0	0	0	0	4	5	2	4	5	3
Rsto_DN10057_c0_g1_i1	0	0	0	0	0	0	1	0	0	0	0	4	8	14	0	3	4
Rsto_DN10057_c0_g1_i2	0	0	0	0	0	0	0	0	0	0	0	0	2	1	0	0	0
Rsto_DN10058_c0_g1_i1	0	0	0	0	0	0	1	0	0	0	0	10	6	5	20	26	21
Rsto_DN10059_c0_g1_i1	0	0	0	14	22	14	10	2	0	0	0	68	33	43	37	30	33
Rsto_DN1006_c0_g1_i1	0	0	0	28	24	37	21	15	0	0	0	48	21	62	49	59	59
Rsto_DN10060_c0_g1_i1	0	0	0	0	1	0	0	0	0	0	0	4	16	17	13	28	9
Rsto_DN10061_c0_g1_i1	0	0	0	22	27	31	33	17	0	0	0	95	106	145	148	149	116
Rsto_DN10062_c0_g1_i1	0	0	0	0	0	0	0	1	0	0	0	35	23	14	20	9	3
Rsto_DN10063_c0_g1_i1	0	0	0	5	3	5	7	5	1	0	0	937	553	559	1160	1141	348
Rsto_DN10064_c0_g1_i1	0	0	0	0	0	0	0	0	0	0	0	0	2	0	0	0	0
Rsto_DN10064_c0_g1_i2	0	0	0	0	0	0	0	0	0	0	0	1	0	0	2	1	6
Rsto_DN10066_c0_g1_i1	0	0	0	2	0	0	6	2	0	0	0	24	12	19	8	7	6
Rsto_DN10067_c0_g1_i1	0	0	2	0	0	0	0	0	10	8	9	7	10	14	13	7	7
Rsto_DN10068_c0_g1_i1	0	0	0	0	0	0	0	1	0	0	0	88	67	39	501	257	322
Rsto_DN10069_c0_g1_i1	0	0	0	1	0	1	0	0	0	0	0	14	10	15	11	8	8
Rsto_DN1007_c0_g1_i1	0	0	0	0	0	0	0	0	0	0	0	79	117	156	164	329	256
Rsto_DN10070_c0_g1_i1	0	0	0	122	130	158	179	61	0	0	1	539	400	565	303	399	372
Rsto_DN10072_c0_g1_i1	0	0	0	0	0	0	0	0	5	2	5	2	1	4	5	4	3
Rsto_DN10073_c0_g1_i1	0	0	0	3	13	17	14	3	0	0	0	23	17	33	4	5	21
Rsto_DN10074_c0_g1_i1	0	0	0	0	0	0	0	0	0	0	0	1	3	8	4	7	4
Rsto_DN10075_c0_g1_i1	0	0	0	1	3	2	10	0	0	0	0	18	23	13	27	20	13
Rsto_DN10077_c0_g1_i1	0	0	0	0	0	0	2	0	0	0	0	24	14	6	0	0	7
Rsto_DN10078_c0_g1_i1	0	0	0	1	3	2	2	0	0	0	0	26	19	12	28	29	91
Rsto_DN10079_c0_g1_i1	0	0	0	0	0	0	0	0	0	0	0	4	4	5	6	4	7
Rsto_DN1008_c0_g1_i1	0	0	0	0	1	0	0	0	0	0	0	6	2	0	2	7	1
Rsto_DN10080_c0_g1_i1	0	0	0	0	0	0	0	0	0	0	0	0	7	1	10	12	9
Rsto_DN10081_c0_g1_i1	0	0	0	0	0	0	0	0	0	0	0	0	11	21	4	2	1
Rsto_DN10082_c0_g1_i1	0	0	0	0	0	0	0	0	0	0	0	0	5	2	0	0	1
Rsto_DN10082_c0_g1_i2	0	0	0	0	0	0	0	0	0	0	0	0	0	0	0	0	0
Rsto_DN10083_c0_g1_i1	0	0	0	0	1	0	2	0	0	0	0	0	3	7	10	2	3
Rsto_DN10084_c0_g1_i1	0	0	0	7	10	8	7	5	0	0	0	15	3	2	4	3	8
Rsto_DN10085_c0_g1_i1	0	0	0	2	5	7	3	2	0	0	0	9	14	14	22	18	37
Rsto_DN10086_c0_g1_i1	0	0	0	0	2	2	0	0	0	0	0	1	21	4	0	0	2
Rsto_DN10087_c0_g1_i1	0	0	0	0	0	0	0	0	0	0	0	0	12	0	0	0	0
Rsto_DN10088_c0_g1_i1	0	0	0	7	9	1	8	0	0	0	0	97	72	125	63	96	70
Rsto_DN10089_c0_g1_i1	0	0	0	4	14	4	10	6	0	0	0	54	51	37	17	37	30
Rsto_DN1009_c0_g1_i1	1	1	0	241	344	306	359	141	1	3	2	1202	1041	1431	1235	1257	1012
Rsto_DN10090_c0_g1_i1	0	0	0	23	45	39	40	15	0	0	0	82	61	73	69	72	72
Rsto_DN10091_c0_g1_i1	0	0	0	7	0	0	1	0	0	0	0	4	11	1	8	1	8
Rsto_DN10092_c0_g1_i1	0	0	0	1	6	3	1	1	0	0	0	8	23	7	15	5	0
Rsto_DN10093_c0_g1_i1	0	0	0	8	1	2	2	0	0	0	0	59	14	14	12	3	20
Rsto_DN10094_c0_g1_i1	0	0	0	0	0	0	0	0	0	0	0	2	10	6	6	15	6
Rsto_DN10095_c0_g1_i1	0	0	0	9	10	11	14	6	0	0	0	34	72	69	62	66	77
Rsto_DN10096_c0_g1_i1	0	0	0	143	165	230	200	89	1	0	0	416	280	321	153	166	234
Rsto_DN10097_c0_g1_i1	0	0	0	1	0	2	1	1	0	0	0	10	10	12	11	19	15
Rsto_DN10098_c0_g1_i1	0	0	0	0	0	0	0	0	0	0	0	9	8	17	0	1	1
Rsto_DN10099_c0_g1_i1	0	0	0	2	5	7	8	0	0	0	0	83	28	37	43	50	51
Rsto_DN101_c0_g1_i1	0	0	0	23	18	12	18	5	0	0	0	83	60	68	63	99	54
Rsto_DN10100_c0_g1_i1	0	0	0	0	0	0	3	0	0	0	0	26	10	28	96	182	44
Rsto_DN10101_c0_g1_i1	0	0	0	10	10	11	15	3	0	0	0	57	71	107	62	82	64
Rsto_DN10102_c0_g1_i1	0	0	0	6	12	5	13	9	0	0	1	125	29	67	192	225	116
Rsto_DN10103_c0_g1_i1	0	0	0	2	4	7	6	3	0	0	0	42	27	28	21	26	42
Rsto_DN10104_c0_g1_i1	0	0	0	0	1	0	0	0	0	0	0	2	6	9	2	6	15
Rsto_DN10105_c0_g1_i1	0	0	0	1	0	2	2	0	0	0	0	3	6	5	3	10	13
Rsto_DN10106_c0_g1_i1	0	0	0	0	2	0	0	0	0	0	0	6	5	10	20	7	11
Rsto_DN10107_c0_g1_i1	0	0	0	9	5	2	4	0	0	0	0	20	18	13	7	18	20
Rsto_DN10108_c0_g1_i1	0	0	0	51	59	51	85	33	1	0	0	297	139	66	73	54	118
Rsto_DN10109_c0_g1_i1	0	0	0	20	19	21	32	1	0	0	0	102	37	27	16	17	17
Rsto_DN1011_c0_g1_i1	0	0	0	9	3	6	6	2	0	0	0	336	156	155	344	108	70
Rsto_DN10110_c0_g1_i1	0	0	0	9	25	37	35	0	0	1	0	417	360	289	353	1045	1638
Rsto_DN10111_c0_g1_i1	0	0	0	2	10	4	2	2	0	0	0	2	18	6	3	8	15
Rsto_DN10112_c0_g1_i1	0	0	0	0	0	0	0	0	0	0	0	13	31	13	0	0	0
Rsto_DN10113_c0_g1_i1	0	0	0	4	8	12	14	1	0	0	0	14	3	7	0	0	0
Rsto_DN10114_c0_g1_i1	0	0	0	1	0	0	0	0	0	0	0	13	7	8	10	3	1
Rsto_DN10115_c0_g1_i1	0	0	0	0	1	0	1	0	0	0	0	9	4	0	3	6	8
Rsto_DN10116_c0_g1_i1	0	0	0	7	5	6	5	0	0	0	0	10	9	18	20	10	8
Rsto_DN10117_c0_g1_i1	0	0	0	0	0	0	1	0	0	0	0	5	0	6	4	7	5
Rsto_DN10118_c0_g1_i1	0	0	0	0	0	0	0	0	0	0	0	4	5	1	11	22	9
Rsto_DN10119_c0_g1_i1	0	0	0	1	1	0	0	0	0	0	0	38	24	31	28	41	5
Rsto_DN1012_c0_g1_i1	0	0	0	175	203	187	257	76	3	0	1	1370	1270	1336	2731	2125	1535
Rsto_DN10120_c0_g1_i1	0	0	0	15	28	22	31	2	0	0	0	147	71	75	47	57	69
Rsto_DN10121_c0_g1_i1	0	0	0	5	10	1	3	0	0	0	0	19	8	13	13	23	30
Rsto_DN10122_c0_g1_i1	0	0	0	0	0	0	3	0	0	0	0	3	3	25	4	8	12
Rsto_DN10123_c0_g1_i1	0	0	0	160	209	221	230	81	0	1	1	453	180	302	330	538	458
Rsto_DN10124_c0_g1_i1	0	0	0	0	0	0	0	0	0	0	0	2	3	7	11	4	8
Rsto_DN10125_c0_g1_i1	0	0	0	13	16	17	15	2	0	0	0	63	21	21	29	53	22
Rsto_DN10126_c0_g1_i1	0	0	0	0	0	0	0	0	0	0	0	14	2	3	9	8	6
Rsto_DN10127_c0_g1_i1	0	0	0	0	1	0	1	0	0	0	0	2	11	3	4	4	1
Rsto_DN10128_c0_g1_i1	0	0	0	1	0	0	0	0	0	0	0	8	21	23	8	20	8
Rsto_DN10129_c0_g1_i1	0	0	0	0	1	1	2	1	0	0	0	8	19	22	30	11	17
Rsto_DN10131_c0_g1_i1	0	0	0	23	41	41	68	12	0	0	0	206	115	154	229	278	246
Rsto_DN10132_c0_g1_i1	0	0	0	3	2	8	2	0	0	0	0	10	2	5	6	8	18
Rsto_DN10133_c0_g1_i1	0	0	0	0	0	1	0	0	0	0	1	2	8	6	5	19	7
Rsto_DN10134_c0_g1_i1	0	0	0	0	1	0	0	0	0	0	0	14	5	12	7	6	19
Rsto_DN10135_c0_g1_i1	0	0	0	1	0	0	1	1	0	0	0	24	8	9	14	14	14
Rsto_DN10136_c0_g1_i1	0	0	0	1	10	6	17	5	0	0	0	28	26	18	28	29	27
Rsto_DN10137_c0_g1_i1	0	0	0	0	0	0	0	0	1	2	2	0	2	2	5	3	3
Rsto_DN10138_c0_g1_i1	0	0	0	0	1	3	3	0	0	0	0	3	10	15	7	22	27
Rsto_DN10139_c0_g1_i1	0	0	0	2	0	1	1	0	0	0	0	3	14	23	9	21	6
Rsto_DN1014_c0_g1_i1	0	0	0	0	3	1	1	2	0	0	0	44	51	47	568	359	33
Rsto_DN10140_c0_g1_i1	0	0	0	2	4	1	1	3	0	0	0	4	6	15	7	6	6
Rsto_DN10141_c0_g1_i1	0	0	0	3	0	0	1	0	0	0	0	1	34	31	2	8	6
Rsto_DN10142_c0_g1_i1	0	0	0	65	66	63	99	29	0	0	0	656	438	586	1099	729	540
Rsto_DN10143_c0_g1_i1	0	0	0	0	2	1	1	1	0	0	0	20	15	11	22	35	19
Rsto_DN10144_c0_g1_i1	0	0	0	0	0	0	0	0	0	0	0	4	12	13	0	0	2
Rsto_DN10145_c0_g1_i1	0	0	0	8	21	12	15	10	0	0	0	14	14	2	2	0	0
Rsto_DN10146_c0_g1_i1	0	0	0	2	7	9	1	1	0	0	0	0	5	6	5	1	10
Rsto_DN10147_c0_g1_i1	0	0	0	7	5	2	12	0	0	0	0	21	14	15	10	7	10
Rsto_DN10149_c0_g1_i1	0	0	0	0	0	0	0	0	0	0	0	19	7	6	7	18	29
Rsto_DN1015_c0_g1_i1	0	0	0	0	1	3	0	1	0	0	0	13	10	8	9	11	16
Rsto_DN10150_c0_g1_i1	0	0	0	0	4	2	2	1	0	0	0	11	16	25	12	23	11
Rsto_DN10151_c0_g1_i1	0	0	0	0	0	1	1	0	0	0	0	14	16	13	2	3	0
Rsto_DN10152_c0_g1_i1	0	0	0	0	0	0	0	0	0	0	0	11	20	10	0	0	0
Rsto_DN10153_c0_g1_i1	0	1	0	0	3	0	2	0	0	0	0	18	8	13	7	22	18
Rsto_DN10154_c0_g1_i1	0	0	0	0	0	0	0	0	0	0	1	1	15	7	0	0	0
Rsto_DN10155_c0_g1_i1	0	0	0	0	0	0	0	0	0	0	0	2	3	8	9	3	3
Rsto_DN10156_c0_g1_i1	0	0	0	0	0	0	0	0	0	0	0	5	15	18	11	6	9
Rsto_DN10157_c0_g1_i1	0	0	0	28	36	84	52	38	0	0	0	243	152	167	197	208	193
Rsto_DN10158_c0_g1_i1	0	0	0	1	0	1	0	0	0	0	0	7	6	13	1	5	14
Rsto_DN10159_c0_g1_i1	0	0	0	0	0	0	1	0	0	0	0	8	2	6	19	17	17
Rsto_DN1016_c0_g1_i1	0	0	0	17	26	27	52	6	0	0	0	340	142	187	223	180	183
Rsto_DN10160_c0_g1_i1	0	0	0	25	33	25	62	12	0	1	2	947	467	451	889	982	664
Rsto_DN10161_c0_g1_i1	0	0	0	2	0	1	1	5	2	1	2	340	1059	433	4820	45	97
Rsto_DN10162_c0_g1_i1	0	0	0	0	0	0	0	0	2	1	4	0	3	0	2	4	1
Rsto_DN10164_c0_g1_i1	0	0	0	2	3	2	6	2	0	0	0	7	6	8	1	2	2
Rsto_DN10165_c0_g1_i1	0	0	0	29	26	23	45	14	1	0	0	184	99	130	91	252	213
Rsto_DN10166_c0_g1_i1	0	0	0	1	0	0	0	1	0	0	0	0	10	8	5	6	2
Rsto_DN10167_c0_g1_i1	0	0	0	1	1	0	2	0	0	0	0	28	11	12	32	40	36
Rsto_DN10168_c0_g1_i1	0	0	0	3	3	1	3	0	0	0	1	39	22	27	88	103	53
Rsto_DN10169_c0_g1_i1	0	0	0	1	8	1	12	0	0	0	0	7	6	27	0	12	8
Rsto_DN1017_c0_g1_i1	0	0	0	16	9	18	19	10	0	0	0	99	23	39	92	112	145
Rsto_DN10170_c0_g1_i1	0	0	0	0	0	0	0	0	0	0	0	2	2	3	14	21	3
Rsto_DN10171_c0_g1_i1	0	0	0	0	0	0	0	0	0	0	0	5	7	8	8	6	6
Rsto_DN10172_c0_g1_i1	0	0	0	1	0	0	2	0	0	0	0	9	5	13	11	20	8
Rsto_DN10173_c0_g1_i1	0	0	0	0	0	0	0	0	0	0	0	4	9	10	2	0	0
Rsto_DN10174_c0_g1_i1	0	0	0	0	0	0	0	0	0	0	0	22	5	7	3	0	0
Rsto_DN10175_c0_g1_i1	0	0	0	1	0	0	0	0	0	0	0	23	11	4	5	2	41
Rsto_DN10176_c0_g1_i1	0	0	0	0	0	0	0	0	0	0	0	0	21	0	0	0	0
Rsto_DN10177_c0_g1_i1	0	0	0	103	202	193	215	46	0	1	0	349	162	359	267	314	417
Rsto_DN10178_c0_g1_i1	0	0	0	0	5	6	4	3	0	0	0	15	12	12	21	3	8
Rsto_DN10179_c0_g1_i1	0	0	0	0	2	0	2	0	0	0	0	9	6	5	54	30	46
Rsto_DN1018_c0_g1_i1	0	0	0	60	59	67	89	40	0	0	0	430	260	366	276	342	354
Rsto_DN10180_c0_g1_i1	0	0	0	0	0	0	0	0	0	0	0	2	19	14	1	0	0
Rsto_DN10181_c0_g1_i1	0	0	0	3	9	1	6	1	0	0	0	11	20	16	21	17	15
Rsto_DN10182_c0_g1_i1	0	0	0	0	0	0	0	0	0	0	0	13	27	28	3	1	4
Rsto_DN10183_c0_g1_i1	0	0	0	0	0	0	0	0	0	0	0	7	30	9	0	2	0
Rsto_DN10184_c0_g1_i1	0	0	0	0	0	0	0	0	0	0	0	9	9	13	0	7	7
Rsto_DN10185_c0_g1_i1	0	0	0	0	0	0	0	1	0	0	0	16	12	5	5	5	5
Rsto_DN10186_c0_g1_i1	0	0	0	0	0	0	0	0	0	0	0	7	10	10	1	1	1
Rsto_DN10187_c0_g1_i1	0	0	0	0	0	2	0	0	0	1	0	129	182	50	1456	7	57
Rsto_DN10188_c0_g1_i1	0	0	0	1	1	0	0	1	0	0	0	10	3	2	0	9	8
Rsto_DN10189_c0_g1_i1	0	0	0	0	0	0	0	0	0	0	0	68	53	36	1	4	1
Rsto_DN1019_c0_g1_i1	0	0	0	181	285	255	283	102	1	1	0	1147	906	981	1284	995	956
Rsto_DN10190_c0_g1_i1	0	0	0	0	0	0	1	0	0	0	0	16	8	14	2	1	0
Rsto_DN10191_c0_g1_i1	0	0	0	0	0	0	0	0	0	0	0	9	10	8	0	0	0
Rsto_DN10192_c0_g1_i1	0	0	0	0	0	0	0	0	0	0	0	4	1	7	9	10	7
Rsto_DN10193_c0_g1_i1	0	0	0	44	28	32	39	17	0	1	0	188	205	64	29	27	17
Rsto_DN10194_c0_g1_i1	0	0	0	7	12	9	8	1	0	0	0	5	10	16	11	29	43
Rsto_DN10195_c0_g1_i1	0	0	0	0	0	0	1	0	0	0	0	2	0	8	5	3	5
Rsto_DN10196_c0_g1_i1	0	0	0	0	0	0	0	0	0	0	0	17	10	27	12	83	4
Rsto_DN10197_c0_g1_i1	0	0	0	0	0	0	1	2	0	0	0	8	5	1	2	10	8
Rsto_DN10197_c0_g1_i2	0	0	0	0	0	0	0	0	0	0	0	0	0	2	0	3	0
Rsto_DN10198_c0_g1_i1	0	0	0	1	0	0	0	1	0	0	0	8	8	2	8	9	5
Rsto_DN10199_c0_g1_i1	19	11	9	14	18	18	8	7	23	11	29	2	0	3	0	0	0
Rsto_DN102_c0_g1_i1	0	0	0	1	1	0	3	0	0	0	0	7	13	24	13	26	30
Rsto_DN102_c0_g1_i2	0	0	0	0	0	0	0	0	0	0	0	0	0	0	2	0	0
Rsto_DN1020_c0_g1_i1	0	0	0	12	19	30	37	7	0	0	0	260	267	260	160	355	207
Rsto_DN10200_c0_g1_i1	0	0	2	207	278	251	400	83	0	1	2	2510	717	919	563	863	1262
Rsto_DN10201_c0_g1_i1	0	0	0	22	21	30	47	16	0	0	0	226	124	125	119	151	110
Rsto_DN10202_c0_g1_i1	0	0	0	0	2	0	0	0	0	0	0	36	37	38	154	244	117
Rsto_DN10203_c0_g1_i1	0	0	0	21	36	32	54	13	0	1	0	269	135	205	224	264	405
Rsto_DN10204_c0_g1_i1	0	0	0	0	0	0	1	0	0	0	0	5	12	2	10	4	11
Rsto_DN10205_c0_g1_i1	0	0	0	0	2	0	1	0	0	0	0	0	7	7	6	0	2
Rsto_DN10206_c0_g1_i1	1	0	2	2	0	2	1	99	2	1	4	4	15	6	7	5	4
Rsto_DN10207_c0_g1_i1	0	0	0	3	2	11	8	1	0	0	0	4	12	21	6	13	15
Rsto_DN10208_c0_g1_i1	0	0	0	1	1	0	5	0	0	0	0	0	8	16	7	6	14
Rsto_DN1021_c0_g1_i1	0	0	0	13	21	8	33	4	0	0	0	109	104	118	95	76	106
Rsto_DN10210_c0_g1_i1	0	0	0	0	0	0	0	0	0	0	0	19	10	2	4	6	36
Rsto_DN10211_c0_g1_i1	1	2	0	1	7	1	2	2	0	0	1	1	4	1	7	20	4
Rsto_DN10212_c0_g1_i1	0	0	0	1	2	1	0	1	0	0	0	7	4	13	5	5	4
Rsto_DN10213_c0_g1_i1	0	0	0	1	1	2	0	1	0	0	0	3	8	3	5	7	10
Rsto_DN10214_c0_g1_i1	0	0	0	0	0	4	0	0	0	0	0	4	0	2	0	1	4
Rsto_DN10215_c0_g1_i1	0	0	0	0	0	0	1	0	0	0	0	3	22	12	1	12	3
Rsto_DN10215_c0_g1_i2	0	0	0	0	0	0	0	0	0	0	0	0	0	0	2	0	0
Rsto_DN10216_c0_g1_i1	0	0	0	1	5	5	5	4	0	0	0	47	36	28	24	48	64
Rsto_DN10217_c0_g1_i1	0	0	0	0	0	0	0	0	0	0	0	6	6	5	32	9	8
Rsto_DN10218_c0_g1_i1	0	0	0	4	6	3	14	8	0	0	0	32	55	50	71	82	56
Rsto_DN10219_c0_g1_i1	0	0	0	3	15	15	8	4	0	0	0	61	10	27	44	45	25
Rsto_DN1022_c0_g1_i1	0	0	0	32	21	23	21	2	0	0	0	342	362	213	882	401	431
Rsto_DN1022_c0_g1_i2	0	0	0	0	0	0	2	0	0	0	0	1	3	0	3	0	2
Rsto_DN10220_c0_g1_i1	0	0	0	5	1	5	2	1	0	0	0	19	10	14	26	11	28
Rsto_DN10221_c0_g1_i1	0	0	0	0	0	0	0	3	0	0	0	64	19	10	5	1	1
Rsto_DN10222_c0_g1_i1	0	0	0	9	22	22	16	5	0	0	0	139	63	86	106	142	135
Rsto_DN10223_c0_g1_i1	0	0	0	0	0	0	0	0	0	0	0	27	30	31	8	10	6
Rsto_DN10224_c0_g1_i1	0	0	0	0	2	4	0	4	0	0	0	4	2	6	5	10	5
Rsto_DN10225_c0_g1_i1	0	0	0	13	6	5	5	3	0	0	0	45	23	18	30	28	23
Rsto_DN10226_c0_g1_i1	0	0	0	1	1	0	1	0	0	0	0	5	5	2	4	15	14
Rsto_DN10227_c0_g1_i1	0	0	0	1	5	3	2	1	0	0	0	20	11	16	14	12	36
Rsto_DN10228_c0_g1_i1	0	0	0	1	0	2	5	0	0	0	0	7	1	7	29	42	23
Rsto_DN10229_c0_g1_i1	0	0	0	2	9	8	10	8	0	0	0	102	37	18	18	21	26
Rsto_DN1023_c0_g1_i1	0	0	0	33	69	53	54	21	0	0	0	402	280	253	303	270	333
Rsto_DN10230_c0_g1_i1	0	0	0	0	8	0	2	0	0	0	0	5	10	9	2	5	11
Rsto_DN10231_c0_g1_i1	0	0	0	2	0	1	3	1	0	0	0	12	14	18	47	32	34
Rsto_DN10232_c0_g1_i1	0	0	0	0	0	0	1	0	0	0	0	3	7	2	7	7	9
Rsto_DN10233_c0_g1_i1	0	0	0	0	0	3	5	0	0	1	0	19	29	26	19	47	79
Rsto_DN10234_c0_g1_i1	0	0	0	6	3	3	17	5	0	0	0	27	13	24	30	28	30
Rsto_DN10235_c0_g1_i1	0	0	0	0	2	2	0	0	0	0	0	6	4	5	14	8	8
Rsto_DN10236_c0_g1_i1	0	0	0	0	2	0	1	0	0	0	0	8	1	7	3	3	11
Rsto_DN10237_c0_g1_i1	0	0	0	0	0	0	0	0	0	0	0	4	1	0	10	11	7
Rsto_DN10238_c0_g1_i1	5	1	8	5	4	2	2	9	1	2	7	0	1	2	0	0	0
Rsto_DN10239_c0_g1_i1	0	0	0	0	0	0	0	0	0	0	0	20	4	4	1	6	6
Rsto_DN1024_c0_g1_i1	0	0	0	64	142	151	212	45	0	0	1	1126	617	642	787	503	913
Rsto_DN10240_c0_g1_i1	0	0	0	0	0	2	1	0	0	0	0	5	12	11	5	11	7
Rsto_DN10241_c0_g1_i1	0	0	0	4	11	5	9	5	0	0	0	14	40	59	10	11	13
Rsto_DN10242_c0_g1_i1	0	0	0	7	8	3	13	0	0	0	0	13	1	6	5	7	25
Rsto_DN10243_c0_g1_i1	0	0	0	0	3	0	5	0	0	0	0	1	7	14	7	6	9
Rsto_DN10244_c0_g1_i1	0	0	0	0	0	0	2	0	0	0	0	2	4	3	6	9	16
Rsto_DN10245_c0_g1_i1	0	0	0	7	26	22	23	12	0	0	0	62	51	68	41	65	88
Rsto_DN10246_c0_g1_i1	0	0	0	0	0	0	1	0	0	0	0	6	3	4	7	0	7
Rsto_DN10247_c0_g1_i1	0	0	0	0	0	0	0	0	0	0	0	5	5	0	0	5	11
Rsto_DN10248_c0_g1_i1	0	0	0	12	9	14	13	14	0	0	0	37	28	29	16	21	17
Rsto_DN10248_c0_g1_i2	0	0	0	0	0	1	0	1	0	0	0	0	0	0	0	0	0
Rsto_DN10249_c0_g1_i1	0	0	0	3	0	0	1	0	0	0	0	11	7	3	16	2	3
Rsto_DN1025_c0_g1_i1	0	0	0	11	19	13	33	2	0	0	0	303	266	194	175	179	180
Rsto_DN10251_c0_g1_i1	0	0	0	0	1	0	1	0	0	0	0	6	4	10	6	10	8
Rsto_DN10252_c0_g1_i1	0	0	0	7	12	21	17	4	0	0	1	59	31	48	49	62	72
Rsto_DN10253_c0_g1_i1	0	0	0	2	0	0	2	0	0	0	0	2	3	6	4	6	6
Rsto_DN10254_c0_g1_i1	0	0	0	1	0	0	0	0	0	0	0	1	0	2	11	35	7
Rsto_DN10255_c0_g1_i1	0	0	0	0	2	1	0	0	0	0	0	9	6	4	31	61	25
Rsto_DN10256_c0_g1_i1	0	0	0	0	1	2	1	0	0	0	0	6	14	7	11	9	10
Rsto_DN10257_c0_g1_i1	0	0	0	0	3	3	2	2	0	0	0	11	15	13	59	51	27
Rsto_DN10258_c0_g1_i1	0	0	0	0	1	1	0	1	0	0	0	12	20	11	10	16	13
Rsto_DN10259_c0_g1_i1	0	0	0	2	5	0	4	0	0	0	0	4	3	3	3	0	3
Rsto_DN1026_c0_g1_i1	0	0	0	180	224	197	227	116	0	1	1	710	500	525	383	470	410
Rsto_DN10260_c0_g1_i1	1	0	0	485	569	563	845	159	1	0	3	1972	906	1219	285	655	1525
Rsto_DN10261_c0_g1_i1	0	0	0	3	5	9	12	2	0	0	0	3	4	14	2	1	3
Rsto_DN10262_c0_g1_i1	1	0	1	0	0	0	0	3	12	15	7	6	7	10	21	16	8
Rsto_DN10263_c0_g1_i1	0	0	0	0	0	0	0	0	0	0	0	0	11	9	1	0	0
Rsto_DN10264_c0_g1_i1	0	0	0	1	11	17	19	7	0	0	3	91	110	67	102	123	84
Rsto_DN10265_c0_g1_i1	0	0	0	2	10	3	7	0	0	0	0	12	10	1	7	10	12
Rsto_DN10266_c0_g1_i1	0	0	0	5	3	10	3	1	0	0	0	2	5	11	4	0	2
Rsto_DN10267_c0_g1_i1	0	0	0	0	0	0	0	0	0	0	0	2	122	0	0	0	0
Rsto_DN10268_c0_g1_i1	0	0	0	0	0	0	0	0	5	3	12	6	2	8	5	7	4
Rsto_DN10269_c0_g1_i1	0	0	0	0	1	0	0	0	0	0	0	0	4	5	3	5	4
Rsto_DN1027_c0_g1_i1	0	0	0	36	78	93	83	37	0	0	0	162	98	138	52	68	55
Rsto_DN10270_c0_g1_i1	0	0	0	0	0	0	0	0	0	0	0	26	50	30	0	0	0
Rsto_DN10271_c0_g1_i1	0	0	0	0	1	0	1	0	0	0	0	15	22	18	8	7	6
Rsto_DN10272_c0_g1_i1	0	0	0	0	0	1	1	0	0	0	0	13	4	1	2	0	1
Rsto_DN10273_c0_g1_i1	0	0	0	0	0	0	0	0	0	0	0	7	37	21	1	0	0
Rsto_DN10274_c0_g1_i1	0	0	0	0	0	0	0	1	0	0	0	3	39	36	15	12	19
Rsto_DN10275_c0_g1_i1	0	0	0	0	0	0	0	0	0	0	0	15	21	11	106	163	67
Rsto_DN10276_c0_g1_i1	0	0	0	9	3	9	6	6	0	0	0	157	98	118	91	9	9
Rsto_DN10277_c0_g1_i1	0	0	0	1	0	0	0	2	0	0	0	3	7	13	17	7	16
Rsto_DN10278_c0_g1_i1	0	0	0	0	0	0	7	0	0	0	0	2	9	14	7	12	15
Rsto_DN10279_c0_g1_i1	3	0	0	16	24	6	22	6	0	1	0	0	0	6	0	0	0
Rsto_DN10280_c0_g1_i1	0	0	0	2	1	2	6	3	0	0	0	16	7	11	11	22	11
Rsto_DN10281_c0_g1_i1	0	0	0	0	0	0	0	0	0	0	0	12	5	2	11	1	4
Rsto_DN10282_c0_g1_i1	0	0	0	0	0	0	0	0	0	0	0	0	4	6	8	11	13
Rsto_DN10283_c0_g1_i1	0	0	0	0	0	0	0	0	0	0	0	3	2	2	11	4	4
Rsto_DN10284_c0_g1_i1	0	0	0	2	2	4	5	4	0	0	0	2	4	7	8	6	10
Rsto_DN10285_c0_g1_i1	0	0	0	1	0	1	0	0	0	0	0	5	12	24	2	0	2
Rsto_DN10286_c0_g1_i1	0	0	0	5	7	4	13	0	0	0	0	34	28	26	35	74	50
Rsto_DN10287_c0_g1_i1	0	0	0	0	1	0	1	0	0	0	0	10	5	9	12	9	7
Rsto_DN10288_c0_g1_i1	0	0	0	0	0	0	0	1	0	0	0	11	1	2	19	32	23
Rsto_DN10289_c0_g1_i1	0	0	0	0	0	0	0	0	0	0	0	9	6	5	6	12	13
Rsto_DN1029_c0_g1_i1	0	0	0	2	1	0	0	0	0	0	0	21	6	12	17	15	17
Rsto_DN10290_c0_g1_i1	0	0	0	2	1	2	2	0	0	0	0	18	12	8	22	16	17
Rsto_DN10292_c0_g1_i1	0	0	0	0	0	1	0	0	0	0	0	1	1	7	6	0	5
Rsto_DN10293_c0_g1_i1	0	0	0	0	1	0	0	0	0	0	0	19	49	16	3	6	0
Rsto_DN10294_c0_g1_i1	0	0	0	0	0	3	1	0	0	0	0	7	17	11	14	15	15
Rsto_DN10296_c0_g1_i1	0	0	0	11	26	16	23	4	0	0	0	15	44	68	43	52	40
Rsto_DN10297_c0_g1_i1	0	0	0	0	0	0	1	0	0	0	0	7	33	26	9	13	20
Rsto_DN10298_c0_g1_i1	0	0	0	18	16	17	34	12	0	0	0	162	81	76	177	131	151
Rsto_DN10299_c0_g1_i1	0	0	0	0	3	0	1	2	0	0	0	6	8	5	14	3	16
Rsto_DN103_c0_g1_i1	0	0	0	38	55	50	72	31	0	0	0	456	307	250	378	341	334
Rsto_DN1030_c0_g1_i1	0	0	0	1	3	0	2	1	0	0	0	6	3	11	1	7	1
Rsto_DN10300_c0_g1_i1	0	0	0	1	2	2	0	0	0	0	0	11	5	10	5	3	5
Rsto_DN10301_c0_g1_i1	0	0	0	4	11	4	16	1	0	0	0	16	26	54	12	16	20
Rsto_DN10302_c0_g1_i1	0	0	0	0	0	0	0	0	0	0	0	6	6	11	11	5	1
Rsto_DN10303_c0_g1_i1	0	0	0	2	1	4	3	0	0	0	0	3	1	12	1	11	0
Rsto_DN10304_c0_g1_i1	0	0	0	0	0	0	0	0	0	0	0	3	7	2	2	4	1
Rsto_DN10305_c0_g1_i1	0	0	0	0	1	0	0	0	0	0	0	4	3	2	7	2	5
Rsto_DN10306_c0_g1_i1	0	0	0	1	0	0	0	0	0	0	0	0	3	7	6	7	5
Rsto_DN10307_c0_g1_i1	0	0	0	11	12	6	5	2	0	0	0	41	27	47	51	60	62
Rsto_DN10308_c0_g1_i1	0	1	0	10	13	20	23	3	0	0	0	37	29	28	71	70	114
Rsto_DN10309_c0_g1_i1	0	0	0	0	0	0	0	0	0	0	0	7	19	5	6	5	0
Rsto_DN1031_c0_g1_i1	0	0	0	0	0	0	1	0	0	0	0	37	11	2	18	41	40
Rsto_DN10310_c0_g1_i1	0	0	0	0	0	0	0	0	0	0	0	9	10	10	16	15	18
Rsto_DN10311_c0_g1_i1	0	0	0	4	29	43	41	3	0	0	0	83	62	122	236	131	153
Rsto_DN10312_c0_g1_i1	0	0	0	0	0	0	1	0	0	0	0	8	6	11	29	40	34
Rsto_DN10313_c0_g1_i1	0	0	0	2	0	0	0	0	0	0	0	0	4	5	9	2	1
Rsto_DN10314_c0_g1_i1	0	0	0	0	0	0	0	0	0	0	0	6	1	1	8	5	8
Rsto_DN10315_c0_g1_i1	0	0	0	7	6	2	4	1	0	0	0	16	14	11	10	16	4
Rsto_DN10316_c0_g1_i1	0	0	0	0	4	8	2	0	0	0	0	10	8	9	10	6	13
Rsto_DN10317_c0_g1_i1	0	0	0	0	0	0	0	0	0	0	0	16	39	30	13	20	0
Rsto_DN10318_c0_g1_i1	0	0	0	11	27	22	14	12	0	0	0	22	36	46	15	28	21
Rsto_DN10319_c0_g1_i1	0	0	0	0	0	0	0	0	0	0	0	4	3	5	12	9	4
Rsto_DN1032_c0_g1_i1	0	0	0	0	0	1	0	0	0	0	0	4	6	4	6	7	8
Rsto_DN1032_c0_g1_i2	0	0	0	0	0	0	0	0	1	0	0	4	2	5	6	9	6
Rsto_DN10320_c0_g1_i1	0	0	0	0	1	1	1	0	0	0	0	1	14	14	33	1	3
Rsto_DN10321_c0_g1_i1	0	0	0	0	0	0	2	0	0	0	0	16	3	7	3	7	4
Rsto_DN10322_c0_g1_i1	11	6	9	8	3	3	3	6	8	11	11	0	0	2	0	0	0
Rsto_DN10323_c0_g1_i1	0	0	0	0	0	0	0	0	0	0	0	6	1	0	3	5	7
Rsto_DN10324_c0_g1_i1	0	0	0	1	1	1	2	0	0	0	0	12	7	14	20	14	9
Rsto_DN10325_c0_g1_i1	0	0	0	0	1	0	0	0	0	0	0	4	8	9	10	7	3
Rsto_DN10326_c0_g1_i1	0	0	0	0	0	0	0	0	0	0	0	8	2	1	19	7	5
Rsto_DN10327_c0_g1_i1	0	0	0	36	50	52	83	25	0	0	0	220	83	114	97	198	149
Rsto_DN10328_c0_g1_i1	0	0	0	17	7	8	40	2	0	0	0	1114	369	204	216	402	49
Rsto_DN10329_c0_g1_i1	0	0	0	0	0	0	0	0	0	0	0	25	207	128	140	0	0
Rsto_DN1033_c0_g1_i1	0	0	0	3	12	15	20	2	0	0	0	50	74	81	89	95	82
Rsto_DN10330_c0_g1_i1	0	0	0	5	14	9	11	3	0	0	0	17	2	6	6	11	8
Rsto_DN10331_c0_g1_i1	0	0	0	4	3	4	7	5	0	0	0	63	40	152	4	7	20
Rsto_DN10332_c0_g1_i1	0	0	0	0	0	0	1	0	0	0	0	32	8	5	35	27	9
Rsto_DN10333_c0_g1_i1	0	0	0	1	0	2	0	0	0	0	0	26	10	2	1	0	0
Rsto_DN10334_c0_g1_i1	0	0	0	0	5	0	2	0	0	0	0	6	4	0	5	2	7
Rsto_DN10335_c0_g1_i1	0	0	0	0	1	3	0	0	0	0	0	15	8	9	8	3	10
Rsto_DN10336_c0_g1_i1	0	0	0	0	0	0	0	0	0	0	0	4	22	29	3	1	7
Rsto_DN10337_c0_g1_i1	0	0	0	21	26	18	19	6	0	0	0	217	112	131	307	305	212
Rsto_DN10338_c0_g1_i1	0	0	0	1	1	1	2	0	0	0	0	69	11	0	0	2	3
Rsto_DN10339_c0_g1_i1	0	0	0	8	0	5	2	3	0	0	0	13	14	7	5	11	14
Rsto_DN1034_c0_g1_i1	0	0	0	14	24	18	31	10	0	1	0	2423	1576	1315	2115	1757	353
Rsto_DN1034_c0_g1_i2	0	0	0	0	0	0	0	0	0	0	0	7	0	0	4	4	2
Rsto_DN10340_c0_g1_i1	0	0	0	0	0	0	2	2	0	0	0	0	10	15	6	6	3
Rsto_DN10341_c0_g1_i1	0	0	0	0	0	0	1	0	0	0	0	0	8	8	6	2	3
Rsto_DN10342_c0_g1_i1	0	0	0	2	1	2	1	3	0	0	0	1	14	14	11	14	10
Rsto_DN10343_c0_g1_i1	0	0	0	1	2	2	1	0	0	0	0	9	20	7	0	1	3
Rsto_DN10344_c0_g1_i1	0	0	0	0	0	2	2	0	0	0	0	7	2	4	6	9	4
Rsto_DN10345_c0_g1_i1	0	0	0	0	0	1	0	0	0	0	0	6	8	6	1	2	2
Rsto_DN10347_c0_g1_i1	0	0	0	0	0	0	0	0	0	0	0	8	7	3	5	3	4
Rsto_DN10348_c0_g1_i1	0	0	0	4	1	1	1	0	1	0	0	10	2	1	6	7	9
Rsto_DN10349_c0_g1_i1	0	0	0	0	2	0	3	0	0	0	0	8	7	6	1	0	2
Rsto_DN1035_c0_g1_i1	0	0	0	2	1	1	1	0	0	0	0	3	11	7	6	12	20
Rsto_DN1035_c0_g1_i2	0	0	0	0	1	0	0	0	0	0	0	4	4	6	3	3	11
Rsto_DN10350_c0_g1_i1	0	0	0	0	0	0	0	0	0	0	0	13	5	5	2	0	0
Rsto_DN10351_c0_g1_i1	0	0	0	0	0	0	0	0	0	0	0	0	1	2	9	6	7
Rsto_DN10352_c0_g1_i1	0	0	0	1	0	0	1	0	0	0	0	1	23	0	1	1	1
Rsto_DN10353_c0_g1_i1	0	0	0	228	266	260	338	104	0	2	0	963	446	619	680	786	762
Rsto_DN10354_c0_g1_i1	0	0	0	0	0	0	0	0	0	0	0	8	18	6	3	6	1
Rsto_DN10355_c0_g1_i1	0	0	0	162	208	210	238	56	0	0	0	757	417	728	816	907	638
Rsto_DN10356_c0_g1_i1	0	0	0	3	3	4	2	1	0	0	0	7	12	25	11	11	12
Rsto_DN10357_c0_g1_i1	0	0	0	2	1	0	0	0	0	0	0	3	15	8	8	1	11
Rsto_DN10358_c0_g1_i1	0	0	0	0	2	1	1	0	0	0	0	6	1	14	6	3	3
Rsto_DN10359_c0_g1_i1	0	0	0	0	0	0	0	0	0	0	0	0	17	26	0	0	0
Rsto_DN1036_c0_g1_i1	0	0	0	53	56	57	80	11	0	0	0	285	209	218	199	229	188
Rsto_DN10360_c0_g1_i1	0	0	0	0	0	0	0	0	0	0	0	7	18	11	7	11	1
Rsto_DN10361_c0_g1_i1	0	0	0	0	1	0	0	0	0	0	0	23	17	14	0	0	0
Rsto_DN10362_c0_g1_i1	0	0	0	1	3	0	0	0	0	0	0	19	10	8	6	5	2
Rsto_DN10363_c0_g1_i1	0	0	0	14	17	43	29	3	0	0	0	143	112	125	182	137	164
Rsto_DN10364_c0_g1_i1	0	0	0	0	0	0	0	0	0	0	0	0	3	7	7	3	9
Rsto_DN10365_c0_g1_i1	0	0	0	0	0	1	1	0	0	0	0	18	5	7	5	7	20
Rsto_DN10366_c0_g1_i1	0	0	0	4	1	1	0	0	0	0	0	55	31	21	56	85	91
Rsto_DN10367_c0_g1_i1	0	0	0	1	1	0	0	0	0	0	0	5	7	10	4	5	3
Rsto_DN10368_c0_g1_i1	0	0	0	1	1	0	2	2	0	0	0	2	3	8	11	10	3
Rsto_DN10369_c0_g1_i1	0	0	0	0	2	0	0	0	0	0	0	1	2	7	11	14	14
Rsto_DN1037_c0_g1_i1	0	0	0	2	2	1	7	1	0	0	0	34	26	48	44	42	47
Rsto_DN10370_c0_g1_i1	0	0	0	4	6	3	4	0	0	0	0	8	10	7	4	10	17
Rsto_DN10371_c0_g1_i1	0	0	0	0	1	0	0	1	0	0	0	3	2	5	11	13	4
Rsto_DN10372_c0_g1_i1	0	0	0	0	0	2	0	0	0	0	0	4	12	12	0	0	7
Rsto_DN10373_c0_g1_i1	0	0	0	0	2	1	1	0	0	0	0	10	9	19	26	32	28
Rsto_DN10374_c0_g1_i1	7	3	3	10	0	0	2	0	5	3	2	0	0	0	0	0	0
Rsto_DN10375_c0_g1_i1	0	0	0	0	0	0	0	0	0	0	0	8	3	6	3	0	0
Rsto_DN10376_c0_g1_i1	0	0	0	1	0	1	3	0	0	0	0	10	43	27	2	5	5
Rsto_DN10377_c0_g1_i1	0	0	0	3	1	0	2	0	0	0	0	11	3	3	5	7	7
Rsto_DN10378_c0_g1_i1	0	0	0	7	17	7	15	5	0	0	0	45	32	32	25	18	28
Rsto_DN10379_c0_g1_i1	0	0	0	0	0	0	0	0	0	0	0	7	7	4	8	17	20
Rsto_DN1038_c0_g1_i1	0	0	0	0	0	1	1	0	0	0	0	91	92	79	15	8	4
Rsto_DN10381_c0_g1_i1	0	0	0	26	10	15	41	19	0	0	0	36	50	88	3	6	4
Rsto_DN10382_c0_g1_i1	0	0	0	0	1	0	1	0	0	0	0	0	5	1	3	6	2
Rsto_DN10383_c0_g1_i1	0	0	0	1	0	0	1	0	0	0	0	9	2	2	6	3	2
Rsto_DN10384_c0_g1_i1	0	0	0	0	2	0	0	0	0	0	0	3	2	4	3	7	11
Rsto_DN10385_c0_g1_i1	0	0	0	3	2	5	1	0	0	0	0	12	16	27	4	5	12
Rsto_DN10386_c0_g1_i1	0	0	0	0	0	0	0	0	0	0	0	3	4	19	0	0	1
Rsto_DN10387_c0_g1_i1	0	0	0	0	0	2	1	0	0	0	0	0	2	6	8	2	1
Rsto_DN10388_c0_g1_i1	0	0	0	1	0	2	1	1	0	0	0	2	3	4	3	5	4
Rsto_DN10389_c0_g1_i1	0	0	0	3	0	0	2	0	0	0	0	0	11	6	0	7	7
Rsto_DN1039_c0_g1_i1	0	0	0	10	6	4	13	3	0	0	0	34	27	20	21	21	23
Rsto_DN1039_c0_g1_i2	0	0	0	0	0	1	1	0	0	0	0	6	4	6	3	3	3
Rsto_DN10390_c0_g1_i1	0	0	0	0	0	0	1	0	0	0	0	1	5	6	1	4	4
Rsto_DN10391_c0_g1_i1	0	0	0	1	0	2	0	0	0	0	0	0	4	5	9	5	1
Rsto_DN10392_c0_g1_i1	0	0	0	0	1	0	0	1	0	0	0	0	17	13	1	0	4
Rsto_DN10393_c0_g1_i1	0	0	0	0	0	3	2	0	0	0	0	9	4	13	2	30	102
Rsto_DN10394_c0_g1_i1	0	0	0	1	1	1	0	0	0	0	0	2	6	4	8	2	1
Rsto_DN10395_c0_g1_i1	0	0	0	0	0	0	0	0	0	6	7	2	2	7	3	6	2
Rsto_DN10396_c0_g1_i1	0	0	0	0	0	0	0	0	0	0	0	8	8	4	18	9	12
Rsto_DN10397_c0_g1_i1	0	0	0	5	10	10	16	1	0	0	0	85	23	43	46	45	48
Rsto_DN10398_c0_g1_i1	0	0	0	0	0	0	0	0	0	0	0	2	11	4	13	4	6
Rsto_DN10399_c0_g1_i1	0	0	0	0	0	0	1	0	0	0	0	7	5	10	0	2	3
Rsto_DN104_c0_g1_i1	0	0	0	2	4	5	3	1	0	0	0	15	13	20	25	25	42
Rsto_DN1040_c0_g1_i1	0	1	0	31	61	71	56	18	0	1	0	582	229	302	396	433	401
Rsto_DN10400_c0_g1_i1	0	0	0	0	0	0	1	0	0	0	0	1	1	1	6	7	8
Rsto_DN10401_c0_g1_i1	0	0	0	0	1	0	1	0	0	0	0	6	11	18	1	2	1
Rsto_DN10402_c0_g1_i1	0	0	0	0	0	0	2	0	0	0	0	2	5	5	11	11	5
Rsto_DN10403_c0_g1_i1	0	0	0	1	7	5	11	0	1	0	0	6	15	14	19	15	14
Rsto_DN10404_c0_g1_i1	0	0	0	1	0	0	0	0	0	0	0	3	5	5	8	5	2
Rsto_DN10405_c0_g1_i1	0	0	0	0	4	0	2	0	0	0	0	10	6	4	9	8	14
Rsto_DN10406_c0_g1_i1	0	0	0	0	0	0	0	3	0	0	0	7	5	14	8	2	3
Rsto_DN10407_c0_g1_i1	0	0	0	0	0	0	0	0	0	0	0	0	0	0	8	15	0
Rsto_DN1041_c0_g1_i1	0	0	0	23	23	19	30	12	1	0	0	281	160	247	177	240	316
Rsto_DN10410_c0_g1_i1	0	0	0	0	0	0	0	0	1	3	1	2	0	3	2	4	1
Rsto_DN10411_c0_g1_i1	0	0	0	0	0	0	0	0	0	0	1	8	17	12	56	17	13
Rsto_DN10412_c0_g1_i1	0	0	0	0	0	0	0	0	1	3	7	2	0	5	4	4	4
Rsto_DN10413_c0_g1_i1	0	0	0	1	1	0	0	0	0	0	0	1	1	1	3	9	9
Rsto_DN10414_c0_g1_i1	0	0	0	0	0	0	0	0	0	0	0	0	19	0	0	0	0
Rsto_DN10415_c0_g1_i1	0	0	0	0	1	1	1	0	0	0	0	2	3	11	3	3	6
Rsto_DN10416_c0_g1_i1	0	0	0	1	0	0	0	0	0	0	0	4	4	2	1	1	3
Rsto_DN10417_c0_g1_i1	0	0	0	62	56	58	68	28	1	0	0	239	159	194	97	74	84
Rsto_DN10419_c0_g1_i1	0	0	0	1	3	0	0	1	0	0	0	9	4	0	8	7	5
Rsto_DN1042_c0_g1_i1	0	0	0	0	0	0	0	0	0	0	0	2	0	2	5	8	1
Rsto_DN1042_c0_g1_i2	0	0	0	0	0	0	0	0	0	0	0	0	0	0	0	0	3
Rsto_DN10420_c0_g1_i1	0	0	0	0	0	0	0	0	0	0	0	1	9	7	0	0	0
Rsto_DN10421_c0_g1_i1	0	0	1	10	26	28	51	10	0	0	0	90	73	63	24	21	62
Rsto_DN10422_c0_g1_i1	0	0	2	163	158	176	200	53	1	0	0	596	517	580	578	548	509
Rsto_DN10423_c0_g1_i1	0	0	6	452	484	562	570	142	0	3	2	2325	1084	1866	2204	2435	2218
Rsto_DN10424_c0_g1_i1	1	2	0	1751	2525	2733	2448	924	5	4	1	3967	3146	7191	3894	3481	5113
Rsto_DN10425_c0_g1_i1	0	0	0	21	24	21	36	14	0	0	0	76	115	177	77	112	103
Rsto_DN10426_c0_g1_i1	0	0	0	6	3	9	21	2	0	0	1	79	89	95	115	126	75
Rsto_DN10427_c0_g1_i1	0	0	0	88	159	111	180	22	0	0	1	589	461	791	756	763	632
Rsto_DN10428_c0_g1_i1	0	0	0	2	6	7	8	3	0	0	0	48	64	46	34	34	46
Rsto_DN10429_c0_g1_i1	0	0	0	30	29	29	70	13	0	0	2	825	446	520	431	551	391
Rsto_DN1043_c0_g1_i1	1	1	0	63	53	51	74	16	0	1	3	590	845	583	2304	1046	883
Rsto_DN10430_c0_g1_i1	0	0	0	26	26	31	37	6	0	0	0	181	113	115	89	113	202
Rsto_DN10430_c0_g2_i1	0	0	0	0	0	2	0	0	0	0	0	0	0	0	2	0	0
Rsto_DN10430_c0_g2_i2	0	0	0	0	2	0	0	0	0	0	0	4	0	2	1	0	1
Rsto_DN10431_c0_g1_i1	0	0	0	183	312	309	344	128	0	0	0	1116	843	1284	650	774	1084
Rsto_DN10432_c0_g1_i1	0	0	0	0	0	0	0	0	0	0	0	31	42	35	287	210	5
Rsto_DN10433_c0_g1_i1	0	0	0	33	65	57	57	8	0	0	0	217	183	267	240	399	279
Rsto_DN10434_c0_g1_i1	0	1	0	41	58	74	125	23	0	0	0	432	484	625	678	622	556
Rsto_DN10435_c0_g1_i1	0	0	0	41	26	25	38	24	0	0	0	122	102	111	104	95	99
Rsto_DN10436_c0_g1_i1	0	0	0	61	79	83	95	21	1	1	1	820	676	459	743	556	689
Rsto_DN10437_c0_g1_i1	0	0	0	89	115	127	124	44	1	0	0	395	319	356	255	288	305
Rsto_DN10438_c0_g1_i1	0	0	0	0	0	0	0	0	0	0	0	22	70	41	23	10	0
Rsto_DN10439_c0_g1_i1	1	0	0	138	173	149	188	83	0	0	0	725	323	361	550	549	420
Rsto_DN1044_c0_g1_i1	0	0	0	27	66	56	93	18	2	0	0	610	254	265	628	715	427
Rsto_DN10440_c0_g1_i1	0	0	0	13	13	20	21	1	0	0	1	241	164	249	643	449	382
Rsto_DN10441_c0_g1_i1	0	0	0	46	35	38	57	11	0	0	0	245	208	229	308	320	225
Rsto_DN10442_c0_g1_i1	1	0	0	11	10	20	27	11	2	2	0	472	537	1605	1235	163	140
Rsto_DN10443_c0_g1_i1	0	0	0	27	42	44	40	17	0	0	2	398	351	484	524	806	451
Rsto_DN10444_c0_g1_i1	0	0	0	1	3	1	0	0	0	0	0	10	24	22	12	31	19
Rsto_DN10445_c0_g1_i1	0	0	0	55	112	73	108	24	0	0	1	401	522	632	629	649	535
Rsto_DN10446_c0_g1_i1	0	0	0	0	0	1	1	0	0	0	0	42	25	23	1	1	2
Rsto_DN10447_c0_g1_i1	0	0	0	5	22	7	11	4	0	0	1	164	190	144	275	150	230
Rsto_DN10448_c0_g1_i1	0	0	0	1	8	5	7	3	0	0	0	9	16	23	17	24	26
Rsto_DN10449_c0_g1_i1	0	1	0	132	168	158	169	109	0	0	2	490	269	410	379	428	312
Rsto_DN1045_c0_g1_i1	0	0	0	2	0	0	2	0	0	0	0	0	14	20	1	15	18
Rsto_DN10450_c0_g1_i1	0	0	0	13	8	6	10	3	0	0	0	150	137	158	126	228	106
Rsto_DN10451_c0_g1_i1	0	0	0	14	15	15	16	14	0	0	0	27	9	13	20	18	77
Rsto_DN10452_c0_g1_i1	0	0	0	1	0	0	0	0	0	0	0	55	84	137	7	19	9
Rsto_DN10453_c0_g1_i1	0	0	0	226	447	627	847	163	0	2	1	1473	1696	1113	4173	1720	3766
Rsto_DN10454_c0_g1_i1	0	0	0	66	77	66	70	33	0	0	0	179	185	246	421	289	241
Rsto_DN10455_c0_g1_i1	0	0	0	0	2	0	3	0	0	0	0	5	2	8	1	1	0
Rsto_DN10456_c0_g1_i1	5	10	4	3	2	0	4	2	6	18	5	0	0	0	0	0	0
Rsto_DN10457_c0_g1_i1	0	0	0	228	526	577	473	156	0	1	3	1726	1387	884	966	814	836
Rsto_DN10458_c0_g1_i1	0	0	0	55	112	106	133	23	0	0	0	352	228	397	279	368	302
Rsto_DN10459_c0_g1_i1	0	0	0	0	0	0	0	0	0	0	0	2	0	0	1	0	6
Rsto_DN10459_c0_g1_i2	0	0	0	25	46	42	74	25	0	0	0	68	38	62	44	70	51
Rsto_DN1046_c0_g1_i1	0	0	0	19	15	14	24	3	0	0	0	209	120	195	93	135	116
Rsto_DN10460_c0_g1_i1	0	0	0	0	0	0	0	0	5	10	16	5	5	8	13	8	3
Rsto_DN10461_c0_g1_i1	0	0	0	0	0	0	0	0	0	0	0	3	8	13	0	0	1
Rsto_DN10462_c0_g1_i1	0	0	0	16	17	15	41	13	0	0	0	145	138	165	170	172	123
Rsto_DN10463_c0_g1_i1	0	0	0	0	0	1	1	1	0	0	0	12	3	6	9	14	17
Rsto_DN10464_c0_g1_i1	0	0	0	0	0	0	0	0	0	0	0	16	28	56	0	0	0
Rsto_DN10466_c0_g1_i1	1	0	1	756	825	902	949	376	0	1	3	1478	1250	2731	1802	2359	1808
Rsto_DN10467_c0_g1_i1	0	0	0	39	90	72	112	32	0	0	1	371	150	295	298	340	320
Rsto_DN10468_c0_g1_i1	0	0	0	45	38	36	54	21	0	0	0	292	259	343	430	499	358
Rsto_DN10469_c0_g1_i1	0	0	0	0	1	1	0	2	0	0	0	26	11	14	11	15	13
Rsto_DN1047_c0_g1_i1	0	0	0	0	0	0	0	0	0	0	0	2	0	0	4	2	1
Rsto_DN1047_c0_g1_i2	0	0	0	92	122	124	164	70	0	0	0	348	193	256	342	271	279
Rsto_DN10470_c0_g1_i1	0	0	0	0	0	0	0	0	4	1	2	2	2	2	2	3	4
Rsto_DN10471_c0_g1_i1	0	0	0	61	121	109	132	39	0	0	0	180	80	125	133	155	154
Rsto_DN10472_c0_g1_i1	0	0	0	9	7	16	16	3	0	0	0	391	309	246	904	256	64
Rsto_DN10473_c0_g1_i1	0	0	0	18	11	12	58	3	0	1	0	1911	525	365	812	432	380
Rsto_DN10474_c0_g1_i1	0	0	0	6	2	4	2	0	0	0	0	1	6	10	0	3	7
Rsto_DN10475_c0_g1_i1	0	0	0	59	67	71	94	32	1	0	0	482	170	169	170	140	161
Rsto_DN10476_c0_g1_i1	0	0	0	11	11	15	31	6	0	0	1	137	74	96	119	83	107
Rsto_DN10477_c0_g1_i1	0	1	0	190	190	193	211	37	0	1	0	737	547	896	296	404	366
Rsto_DN10478_c0_g1_i1	0	0	0	9	24	28	28	6	0	0	0	148	95	130	160	214	156
Rsto_DN10479_c0_g1_i1	0	0	0	311	521	507	546	197	2	0	2	1344	730	1013	862	1023	982
Rsto_DN10479_c1_g1_i1	0	0	1	8	15	21	22	0	0	0	0	91	47	32	53	55	69
Rsto_DN1048_c0_g1_i1	0	0	0	0	4	4	0	1	0	0	0	9	7	4	22	13	18
Rsto_DN1048_c0_g1_i2	0	0	0	0	0	0	0	1	0	0	0	2	4	2	1	0	2
Rsto_DN10480_c0_g1_i1	0	0	0	93	132	110	160	29	1	0	0	649	581	800	1156	877	742
Rsto_DN10481_c0_g1_i1	0	0	0	8	15	13	23	10	0	0	1	204	338	255	1137	849	574
Rsto_DN10482_c0_g1_i1	0	0	1	111	158	161	178	67	0	1	0	988	651	884	804	728	749
Rsto_DN10483_c0_g1_i1	0	0	0	40	62	64	78	16	0	0	0	412	256	296	358	243	272
Rsto_DN10484_c0_g1_i1	0	0	0	176	227	208	326	74	0	0	1	1161	869	1204	1052	1248	1315
Rsto_DN10484_c0_g1_i2	0	0	0	0	1	0	4	0	0	0	0	12	3	1	14	9	5
Rsto_DN10485_c0_g1_i1	0	0	0	126	148	167	191	49	1	0	0	700	383	607	752	731	532
Rsto_DN10486_c0_g1_i1	0	0	0	0	0	0	0	0	0	0	0	4	5	2	3	27	17
Rsto_DN10487_c0_g1_i1	0	0	0	54	95	79	130	27	0	0	0	387	378	461	657	561	555
Rsto_DN10488_c0_g1_i1	0	0	1	78	110	111	135	49	0	0	2	579	383	497	588	596	511
Rsto_DN10489_c0_g1_i1	0	0	0	0	0	0	0	0	0	0	0	0	40	0	0	0	0
Rsto_DN1049_c0_g1_i1	0	0	0	9	15	11	14	5	0	0	0	515	177	223	316	431	530
Rsto_DN1049_c0_g1_i2	0	0	0	0	0	0	0	0	0	0	0	0	3	0	0	0	0
Rsto_DN10490_c0_g1_i1	0	0	0	1	0	0	0	0	0	0	0	0	5	3	7	2	11
Rsto_DN10491_c0_g1_i1	0	0	0	42	64	67	54	9	0	0	2	262	141	179	238	302	167
Rsto_DN10492_c0_g1_i1	0	0	0	60	74	75	83	30	0	0	0	374	216	291	241	289	269
Rsto_DN10493_c0_g1_i1	0	0	0	24	53	67	57	18	0	0	0	186	119	188	180	321	307
Rsto_DN10494_c0_g1_i1	0	0	0	54	102	85	104	35	0	0	0	330	294	381	291	287	316
Rsto_DN10495_c0_g1_i1	0	0	0	35	49	63	61	20	0	0	0	263	231	345	245	324	208
Rsto_DN10496_c0_g1_i1	0	0	0	22	36	12	29	6	0	0	0	110	49	69	45	51	64
Rsto_DN10497_c0_g1_i1	0	0	0	25	38	19	61	15	0	0	0	90	112	136	209	333	320
Rsto_DN10498_c0_g1_i1	0	0	0	0	0	0	0	0	0	0	0	7	3	2	0	4	9
Rsto_DN10499_c0_g1_i1	0	0	0	6	9	7	18	2	0	0	0	211	93	95	364	327	292
Rsto_DN105_c0_g1_i1	0	1	2	648	794	783	786	384	2	1	0	2656	1400	1896	1058	1563	1077
Rsto_DN1050_c0_g1_i1	0	0	0	5	7	3	2	2	0	0	0	295	186	188	396	510	514
Rsto_DN1050_c1_g1_i1	0	0	0	2	8	14	6	4	0	0	0	11	13	20	0	1	5
Rsto_DN10500_c0_g1_i1	0	0	0	63	94	108	108	33	0	1	0	705	350	435	643	374	539
Rsto_DN10501_c0_g1_i1	0	0	0	0	0	0	0	0	0	0	0	28	28	18	87	65	26
Rsto_DN10502_c0_g1_i1	1	0	0	116	178	163	216	56	0	0	0	940	543	643	647	678	504
Rsto_DN10503_c0_g1_i1	0	0	0	30	47	26	39	18	0	0	0	180	132	135	334	409	211
Rsto_DN10504_c0_g1_i1	0	0	0	133	270	222	312	80	1	1	0	758	253	408	791	971	720
Rsto_DN10505_c0_g1_i1	0	0	0	0	0	0	0	0	0	0	0	0	10	5	3	14	14
Rsto_DN10506_c0_g1_i1	0	0	0	85	102	90	125	40	0	1	0	775	514	772	1089	1211	966
Rsto_DN10507_c0_g1_i1	0	0	0	31	35	27	44	18	1	0	0	582	310	471	684	797	391
Rsto_DN10508_c0_g1_i1	0	0	0	0	1	1	0	0	0	0	0	163	207	275	0	0	1
Rsto_DN10509_c0_g1_i1	0	0	0	3	1	1	3	0	0	0	0	2	5	10	7	1	8
Rsto_DN1051_c0_g1_i1	0	0	0	0	3	0	3	2	0	0	0	16	18	15	12	11	31
Rsto_DN10510_c0_g1_i1	0	0	0	84	98	122	157	38	0	0	0	910	691	870	708	843	797
Rsto_DN10511_c0_g1_i1	0	0	0	7	7	11	7	0	0	1	0	432	394	383	21	16	75
Rsto_DN10512_c0_g1_i1	0	0	0	1	0	0	0	0	0	0	0	182	119	96	935	1435	339
Rsto_DN10513_c0_g1_i1	0	0	0	2	8	1	4	0	0	0	0	7	19	41	16	32	25
Rsto_DN10514_c0_g1_i1	2	0	0	689	927	942	1107	327	0	2	6	3221	1972	2926	2746	2960	2544
Rsto_DN10515_c0_g1_i1	0	0	0	20	36	34	43	10	0	0	0	175	121	176	336	330	227
Rsto_DN10516_c0_g1_i1	1	0	0	59	100	105	112	42	0	0	0	107	20	76	24	31	132
Rsto_DN10517_c0_g1_i1	0	0	0	7	4	4	3	3	0	1	0	213	214	130	80	35	18
Rsto_DN10518_c0_g1_i1	1	0	0	139	260	240	246	98	0	1	1	601	534	929	645	752	674
Rsto_DN10519_c0_g1_i1	1	0	0	203	204	159	251	44	0	3	0	2230	1440	1329	1370	1387	1154
Rsto_DN1052_c0_g1_i1	0	0	0	1	3	0	0	0	0	0	0	2	7	9	1	0	2
Rsto_DN1052_c0_g1_i2	0	0	0	0	7	2	9	3	0	0	0	38	15	24	16	17	18
Rsto_DN10520_c0_g1_i1	0	0	0	5	1	3	5	0	0	0	0	158	129	171	100	142	138
Rsto_DN10521_c0_g1_i1	0	1	0	162	228	190	229	103	0	0	2	537	450	437	260	240	223
Rsto_DN10522_c0_g1_i1	0	0	1	0	0	4	3	1	0	0	0	67	44	49	28	47	40
Rsto_DN10523_c0_g1_i1	0	0	0	2	1	2	0	0	0	0	1	28	14	26	30	33	19
Rsto_DN10524_c0_g1_i1	0	1	0	102	191	149	188	46	1	0	1	831	693	899	736	1028	783
Rsto_DN10525_c0_g1_i1	0	0	0	60	65	71	123	24	0	0	1	515	548	465	984	503	514
Rsto_DN10526_c0_g1_i1	0	0	1	271	358	305	361	174	1	0	1	1423	1299	1275	1033	817	968
Rsto_DN10527_c0_g1_i1	1	0	0	157	213	168	275	68	1	0	1	959	797	1177	608	1434	1233
Rsto_DN10528_c0_g1_i1	0	0	0	11	10	10	20	2	0	0	0	237	137	122	170	173	105
Rsto_DN10529_c0_g1_i1	0	0	0	2	0	6	3	2	0	0	0	7	18	33	17	36	10
Rsto_DN1053_c0_g1_i1	0	0	0	6	7	7	5	3	0	0	0	39	16	19	27	24	25
Rsto_DN1053_c0_g1_i2	0	0	0	2	0	0	6	0	0	0	0	12	8	2	3	4	3
Rsto_DN10530_c0_g1_i1	0	0	0	23	19	21	31	12	0	0	0	167	136	139	212	272	229
Rsto_DN10531_c0_g1_i1	0	0	0	5	3	7	8	2	0	0	0	30	24	16	16	6	5
Rsto_DN10532_c0_g1_i1	0	0	0	44	54	50	86	19	0	0	0	367	200	249	476	403	436
Rsto_DN10532_c1_g1_i1	0	0	0	0	0	1	0	0	0	0	0	570	720	440	69	57	21
Rsto_DN10533_c0_g1_i1	0	0	0	81	93	100	138	51	0	0	0	613	570	487	946	798	660
Rsto_DN10534_c0_g1_i1	0	0	0	128	165	141	136	57	0	1	0	595	218	272	388	440	332
Rsto_DN10535_c0_g1_i1	0	0	0	20	11	15	35	2	0	0	0	117	158	318	300	368	349
Rsto_DN10536_c0_g1_i1	0	0	0	2	3	4	10	2	0	0	0	17	31	55	20	28	30
Rsto_DN10537_c0_g1_i1	0	0	0	23	22	18	43	6	0	0	0	13	14	62	23	24	43
Rsto_DN10538_c0_g1_i1	0	0	0	0	4	8	0	0	1	0	0	69	77	42	241	252	204
Rsto_DN10539_c0_g1_i1	0	0	0	3	0	0	1	2	0	0	0	29	24	43	69	12	7
Rsto_DN1054_c0_g1_i1	0	0	0	143	226	232	216	49	0	1	0	453	209	448	139	194	434
Rsto_DN10540_c0_g1_i1	0	0	0	8	6	3	4	2	0	0	0	12	31	41	4	9	11
Rsto_DN10541_c0_g1_i1	0	0	0	1	7	4	2	2	0	0	0	130	56	89	31	46	6
Rsto_DN10542_c0_g1_i1	0	0	0	7	14	16	11	7	0	0	0	88	79	71	136	122	127
Rsto_DN10543_c0_g1_i1	0	0	0	51	93	65	71	26	0	2	0	696	552	368	412	428	447
Rsto_DN10544_c0_g1_i1	0	0	0	3	6	1	9	2	0	0	0	11	17	24	6	9	11
Rsto_DN10545_c0_g1_i1	0	0	0	50	72	64	82	34	0	1	0	251	204	290	245	361	287
Rsto_DN10546_c0_g1_i1	0	0	0	4	10	3	9	3	0	0	0	174	143	135	129	144	107
Rsto_DN10547_c0_g1_i1	0	0	0	26	62	50	57	16	0	1	1	147	86	144	318	430	329
Rsto_DN10548_c0_g1_i1	0	0	0	0	0	2	2	3	0	0	0	18	4	8	7	2	11
Rsto_DN10548_c0_g1_i2	0	0	0	0	0	0	0	0	0	0	0	0	0	0	0	0	3
Rsto_DN10549_c0_g1_i1	0	0	0	122	200	184	197	72	0	0	0	790	630	748	722	1100	818
Rsto_DN1055_c0_g1_i1	0	0	0	0	0	0	0	0	0	0	0	4	8	3	6	1	10
Rsto_DN10550_c0_g1_i1	0	0	0	0	0	0	4	0	0	0	0	17	8	6	5	10	5
Rsto_DN10551_c0_g1_i1	0	0	0	23	19	26	23	11	0	0	0	219	117	160	308	187	113
Rsto_DN10552_c0_g1_i1	0	0	0	31	33	37	65	8	1	0	0	613	378	572	575	626	530
Rsto_DN10553_c0_g1_i1	1	0	1	90	128	125	150	37	0	1	0	483	389	523	449	494	496
Rsto_DN10554_c0_g1_i1	0	0	0	44	30	44	52	5	0	0	0	65	92	107	44	20	21
Rsto_DN10555_c0_g1_i1	0	0	0	1	0	4	7	1	0	0	1	235	133	130	683	86	11
Rsto_DN10556_c0_g1_i1	0	0	0	46	61	84	123	29	0	1	0	139	43	121	80	71	186
Rsto_DN10557_c0_g1_i1	0	0	0	22	32	28	37	2	0	0	1	189	154	130	155	155	192
Rsto_DN10558_c0_g1_i1	0	0	1	178	249	287	342	87	0	0	0	981	732	1158	954	1018	883
Rsto_DN10559_c0_g1_i1	0	0	0	114	180	129	201	56	1	0	1	1416	1232	1186	1874	1674	1213
Rsto_DN1056_c0_g1_i1	0	0	0	1	1	0	0	2	0	0	0	7	2	6	11	16	14
Rsto_DN1056_c0_g1_i2	0	0	0	1	4	5	5	0	0	0	0	22	6	8	25	19	34
Rsto_DN10560_c0_g1_i1	0	0	0	27	48	41	51	22	0	0	0	364	276	355	453	667	510
Rsto_DN10561_c0_g1_i1	0	0	0	22	32	16	26	9	0	0	0	275	155	168	414	549	324
Rsto_DN10562_c0_g1_i1	0	0	0	76	110	102	133	37	0	0	0	205	211	398	430	361	300
Rsto_DN10563_c0_g1_i1	0	0	0	10	24	19	7	6	0	0	0	23	106	201	78	144	127
Rsto_DN10564_c0_g1_i1	0	0	0	0	0	0	0	0	0	0	0	17	4	22	13	17	2
Rsto_DN10565_c0_g1_i1	2	0	0	18	38	37	35	11	1	0	0	171	176	113	154	166	297
Rsto_DN10566_c0_g1_i1	0	0	0	2	0	0	1	0	0	0	0	97	31	23	36	74	97
Rsto_DN10567_c0_g1_i1	0	0	0	1	1	0	0	0	0	0	0	3	5	22	10	5	8
Rsto_DN10568_c0_g1_i1	0	0	0	35	39	43	68	13	1	0	0	761	459	376	626	542	593
Rsto_DN10569_c0_g1_i1	0	0	0	7	3	2	2	3	0	0	0	923	247	95	256	673	515
Rsto_DN1057_c0_g1_i1	0	0	0	0	0	0	1	0	0	0	0	537	130	21	14	40	34
Rsto_DN10570_c0_g1_i1	0	0	0	54	128	120	176	39	1	0	1	961	1334	409	1158	18	126
Rsto_DN10571_c0_g1_i1	0	0	0	20	52	28	34	19	0	0	0	145	73	111	61	50	81
Rsto_DN10572_c0_g1_i1	0	0	1	150	235	224	274	95	0	0	0	879	297	408	467	341	427
Rsto_DN10573_c0_g1_i1	0	0	0	9	15	15	23	1	0	0	0	173	98	114	234	190	120
Rsto_DN10574_c0_g1_i1	0	0	0	69	112	108	134	31	0	0	0	912	612	602	619	607	532
Rsto_DN10575_c0_g1_i1	0	0	0	456	573	556	658	205	0	3	1	1816	2098	2915	2339	1611	1780
Rsto_DN10576_c0_g1_i1	0	0	0	1	1	2	1	0	0	0	0	14	11	9	25	21	26
Rsto_DN10577_c0_g1_i1	0	0	0	50	57	53	101	20	0	0	0	226	211	221	211	218	177
Rsto_DN10578_c0_g1_i1	0	0	1	332	379	363	423	68	6	1	8	1653	1236	2320	1808	2646	1678
Rsto_DN10579_c0_g1_i1	0	0	0	1	0	0	0	0	0	0	0	19	5	14	8	17	87
Rsto_DN1058_c0_g1_i1	0	0	0	234	291	274	305	117	0	0	0	499	413	775	508	580	464
Rsto_DN10580_c0_g1_i1	24	15	25	28	30	12	12	28	23	16	11	3	0	5	0	0	0
Rsto_DN10581_c0_g1_i1	0	0	0	41	55	47	104	41	0	1	0	503	322	355	417	513	422
Rsto_DN10582_c0_g1_i1	0	0	0	0	0	0	0	0	0	0	0	16	17	18	11	5	14
Rsto_DN10583_c0_g1_i1	0	0	0	105	139	156	189	62	0	2	2	1037	615	754	553	688	870
Rsto_DN10584_c0_g1_i1	0	0	0	1	2	2	6	8	0	0	0	121	102	125	34	26	11
Rsto_DN10585_c0_g1_i1	0	0	0	462	597	639	734	275	1	1	0	1439	1037	2175	1600	1876	1659
Rsto_DN10586_c0_g1_i1	0	0	0	96	159	166	180	46	1	0	0	1020	595	686	535	404	2655
Rsto_DN10587_c0_g1_i1	0	0	0	1	2	2	4	0	0	0	0	4	19	26	24	27	14
Rsto_DN10588_c0_g1_i1	0	0	1	154	173	180	188	61	0	0	1	552	350	457	347	530	376
Rsto_DN10589_c0_g1_i1	0	0	0	3	0	2	2	0	0	0	0	101	168	97	368	244	369
Rsto_DN1059_c0_g1_i1	0	0	0	0	0	0	0	0	0	0	0	2	2	0	1	3	0
Rsto_DN1059_c0_g1_i2	0	0	0	0	0	0	0	0	0	0	0	0	1	0	0	1	1
Rsto_DN10590_c0_g1_i1	0	0	0	5	13	11	11	1	0	0	0	21	58	65	101	90	68
Rsto_DN10591_c0_g1_i1	0	0	0	8	7	12	22	3	0	0	0	45	74	69	57	85	70
Rsto_DN10592_c0_g1_i1	0	0	1	153	197	249	193	49	0	1	0	99	117	546	117	122	306
Rsto_DN10593_c0_g1_i1	0	0	0	80	80	57	62	56	0	0	0	161	246	337	120	198	170
Rsto_DN10594_c0_g1_i1	0	0	0	148	193	212	214	90	0	0	0	824	454	776	449	875	629
Rsto_DN10595_c0_g1_i1	0	0	0	95	116	117	146	69	0	0	0	463	160	172	120	118	157
Rsto_DN10596_c0_g1_i1	0	0	0	71	88	114	109	28	0	1	0	421	282	414	452	506	460
Rsto_DN10597_c0_g1_i1	0	0	0	8	25	29	37	6	0	0	0	77	94	92	67	96	74
Rsto_DN10598_c0_g1_i1	0	0	0	0	1	1	0	1	0	0	0	170	66	61	85	131	30
Rsto_DN10599_c0_g1_i1	0	0	0	21	42	42	33	20	0	0	0	93	98	90	22	27	73
Rsto_DN106_c0_g1_i1	0	0	0	26	31	26	44	12	0	0	0	78	91	81	94	143	123
Rsto_DN106_c0_g1_i2	0	0	0	0	0	0	0	0	0	0	0	1	0	3	1	2	3
Rsto_DN1060_c0_g1_i1	0	0	0	2	0	1	1	0	0	0	0	40	105	8	28	16	38
Rsto_DN10600_c0_g1_i1	0	0	0	31	25	27	48	4	1	0	1	477	339	301	818	659	374
Rsto_DN10601_c0_g1_i1	0	0	0	1	0	0	2	0	0	0	0	251	255	175	79	82	42
Rsto_DN10602_c0_g1_i1	0	0	0	131	223	244	271	106	0	4	0	667	324	386	351	533	545
Rsto_DN10603_c0_g1_i1	0	0	1	0	0	1	0	1	2	1	0	380	879	498	3132	822	31
Rsto_DN10604_c0_g1_i1	0	0	0	2	3	1	0	0	0	0	1	129	69	19	90	212	232
Rsto_DN10605_c0_g1_i1	0	0	0	13	9	12	13	3	0	0	0	48	56	87	23	25	65
Rsto_DN10606_c0_g1_i1	0	0	1	0	0	0	610	1	2	0	1	0	3	0	0	0	1
Rsto_DN10607_c0_g1_i1	0	0	1	54	99	72	101	15	0	0	0	399	354	472	488	549	495
Rsto_DN10608_c0_g1_i1	1	0	0	135	145	161	165	66	0	2	0	590	357	461	373	478	359
Rsto_DN10609_c0_g1_i1	0	0	0	11	14	14	26	2	0	0	1	178	164	228	223	184	218
Rsto_DN1061_c0_g1_i1	0	0	0	0	2	1	0	0	0	0	0	3	1	4	2	3	0
Rsto_DN1061_c0_g1_i2	0	0	0	0	0	0	0	0	0	0	0	7	2	6	4	7	3
Rsto_DN10610_c0_g1_i1	0	0	0	0	0	0	0	0	0	0	0	1	3	0	4	1	5
Rsto_DN10610_c0_g1_i2	0	0	0	0	0	0	0	0	0	0	0	2	1	1	3	4	3
Rsto_DN10610_c0_g1_i3	0	0	0	0	0	0	0	0	0	0	0	2	2	6	5	4	4
Rsto_DN10611_c0_g1_i1	0	0	0	9	15	3	22	4	0	0	0	36	49	53	49	85	71
Rsto_DN10612_c0_g1_i1	0	0	0	64	12	3	15	89	0	5	2	2574	1199	173	13587	38	106
Rsto_DN10613_c0_g1_i1	0	0	0	151	232	204	216	98	0	0	0	495	342	493	164	265	223
Rsto_DN10614_c0_g1_i1	0	0	0	8	6	5	11	1	0	0	0	24	17	12	45	50	59
Rsto_DN10615_c0_g1_i1	0	0	0	21	20	22	38	3	0	0	0	67	167	260	143	164	190
Rsto_DN10616_c0_g1_i1	0	0	0	1	0	0	0	0	0	0	0	7	24	9	58	1	0
Rsto_DN10617_c0_g1_i1	0	0	0	6	8	16	23	7	0	0	0	102	75	89	64	77	79
Rsto_DN10618_c0_g1_i1	1	0	0	154	178	194	247	44	0	0	0	829	548	811	531	593	527
Rsto_DN10619_c0_g1_i1	0	0	0	4	0	0	1	0	0	0	0	21	16	33	1	0	0
Rsto_DN1062_c0_g1_i1	0	0	0	0	0	0	0	1	0	0	0	0	0	0	2	2	1
Rsto_DN1062_c0_g1_i2	0	1	0	29	31	48	42	13	0	0	0	255	118	174	165	225	175
Rsto_DN10620_c0_g1_i1	0	0	0	0	5	0	0	0	0	0	0	2	158	0	0	0	0
Rsto_DN10621_c0_g1_i1	0	0	0	2	0	1	0	2	0	0	0	18	10	9	5	8	10
Rsto_DN10622_c0_g1_i1	0	0	0	32	106	77	105	22	0	0	0	474	205	203	171	206	201
Rsto_DN10623_c0_g1_i1	0	0	0	16	12	25	33	14	0	0	0	364	198	377	278	265	323
Rsto_DN10624_c0_g1_i1	0	0	0	15	43	46	49	14	0	0	0	115	109	183	150	191	224
Rsto_DN10625_c0_g1_i1	0	0	0	0	1	0	0	0	0	0	0	11	9	11	8	4	3
Rsto_DN10626_c0_g1_i1	0	0	0	4	3	12	18	0	1	1	0	1817	1062	1038	5131	8601	3573
Rsto_DN10627_c0_g1_i1	0	0	0	21	3	5	10	4	0	0	1	1044	1009	837	193	150	81
Rsto_DN10628_c0_g1_i1	0	0	0	10	20	15	17	5	0	0	0	243	154	184	320	465	790
Rsto_DN10629_c0_g1_i1	0	0	0	5	2	4	12	5	0	0	0	29	35	39	207	215	25
Rsto_DN1063_c0_g1_i1	0	0	0	0	0	0	0	0	0	0	0	3	2	5	3	14	11
Rsto_DN10630_c0_g1_i1	0	0	0	20	50	22	39	4	0	1	0	86	91	190	141	157	133
Rsto_DN10630_c0_g1_i2	0	0	0	1	0	0	0	0	0	0	0	2	2	1	0	0	0
Rsto_DN10631_c0_g1_i1	0	0	0	374	463	414	600	159	1	4	1	2881	1654	1814	1548	2017	1936
Rsto_DN10632_c0_g1_i1	0	0	0	62	48	65	99	21	0	1	0	304	295	271	363	294	371
Rsto_DN10633_c0_g1_i1	0	1	0	58	98	100	128	42	1	0	0	446	254	249	237	299	376
Rsto_DN10634_c0_g1_i1	0	0	0	33	42	51	59	15	0	0	0	72	41	73	76	24	22
Rsto_DN10635_c0_g1_i1	0	0	0	3	1	2	0	0	0	0	0	39	16	21	2	9	13
Rsto_DN10636_c0_g1_i1	0	0	0	103	115	127	115	46	0	0	0	481	320	406	269	372	237
Rsto_DN10637_c0_g1_i1	0	0	0	0	0	0	0	0	3	0	12	1	3	0	5	10	7
Rsto_DN10638_c0_g1_i1	0	0	0	19	25	21	44	17	0	0	0	217	110	148	160	132	182
Rsto_DN10639_c0_g1_i1	0	0	0	78	93	109	128	48	0	0	0	852	388	297	356	344	438
Rsto_DN10640_c0_g1_i1	0	0	0	6	9	8	9	5	0	0	0	121	78	56	82	80	92
Rsto_DN10641_c0_g1_i1	0	0	0	12	21	20	19	13	0	0	0	48	99	101	63	92	86
Rsto_DN10642_c0_g1_i1	0	0	0	45	46	59	76	18	0	0	0	327	287	335	369	422	372
Rsto_DN10643_c0_g1_i1	1	1	1	342	433	487	595	204	1	3	2	2261	1279	1850	2310	3520	2602
Rsto_DN10644_c0_g1_i1	1	0	0	6	7	7	3	0	0	0	0	61	64	66	155	75	68
Rsto_DN10645_c0_g1_i1	0	0	0	1	0	3	5	0	0	0	0	10	12	5	21	3	6
Rsto_DN10646_c0_g1_i1	0	0	0	71	92	89	116	31	0	0	0	415	295	397	228	470	426
Rsto_DN10647_c0_g1_i1	0	0	0	0	1	0	2	0	0	0	0	7	12	8	7	11	5
Rsto_DN10648_c0_g1_i1	1	0	0	332	459	380	387	131	0	1	4	1176	1114	1753	831	836	865
Rsto_DN10649_c0_g1_i1	0	0	0	3	2	2	4	1	0	0	0	82	114	64	275	352	186
Rsto_DN1065_c0_g1_i1	0	0	0	86	139	97	331	66	1	2	1	1197	666	376	1895	942	945
Rsto_DN10650_c0_g1_i1	0	0	0	5	20	14	22	1	0	0	0	90	60	59	85	186	123
Rsto_DN10651_c0_g1_i1	0	0	0	106	153	133	194	68	1	0	0	337	222	316	243	367	269
Rsto_DN10652_c0_g1_i1	0	0	0	43	65	64	88	25	0	0	0	304	142	188	216	270	225
Rsto_DN10653_c0_g1_i1	0	0	0	2	0	2	0	0	0	0	0	9	27	24	19	25	30
Rsto_DN10654_c0_g1_i1	0	0	2	59	75	68	106	4	0	1	0	756	614	292	1907	1272	1586
Rsto_DN10655_c0_g1_i1	0	0	0	221	314	275	357	142	0	2	0	848	707	1098	728	822	657
Rsto_DN10656_c0_g1_i1	0	0	0	2	1	2	7	2	0	0	0	56	48	47	88	99	73
Rsto_DN10657_c0_g1_i1	0	0	0	21	33	17	35	10	0	0	0	190	116	86	109	169	102
Rsto_DN10658_c0_g1_i1	1	0	0	73	129	118	131	38	0	0	0	411	461	451	194	572	551
Rsto_DN10659_c0_g1_i1	0	0	0	13	13	14	14	5	0	0	0	135	103	100	76	70	21
Rsto_DN1066_c0_g1_i1	0	0	0	0	0	0	0	0	0	0	0	2	1	0	0	0	2
Rsto_DN1066_c0_g1_i2	0	0	0	86	116	90	128	50	1	0	0	620	588	626	468	545	572
Rsto_DN10660_c0_g1_i1	0	0	0	15	18	18	43	5	0	0	0	561	276	855	17	29	49
Rsto_DN10661_c0_g1_i1	1	0	0	40	57	48	65	32	0	0	0	357	229	306	358	470	320
Rsto_DN10662_c0_g1_i1	0	0	0	8	19	17	18	3	0	0	0	43	54	57	49	64	48
Rsto_DN10663_c0_g1_i1	0	0	0	24	43	45	45	18	0	1	0	156	115	112	132	195	151
Rsto_DN10664_c0_g1_i1	0	0	0	47	54	51	61	34	0	1	0	227	202	262	274	303	220
Rsto_DN10665_c0_g1_i1	0	0	0	2	1	2	4	0	0	0	1	464	518	194	549	121	78
Rsto_DN10666_c0_g1_i1	0	0	0	8	17	18	40	7	0	1	0	157	110	99	198	184	172
Rsto_DN10667_c0_g1_i1	0	0	0	160	253	200	216	83	1	0	0	432	364	369	147	191	143
Rsto_DN10668_c0_g1_i1	0	0	0	9	14	9	13	6	0	0	0	185	119	213	268	204	397
Rsto_DN10669_c0_g1_i1	0	0	0	11	9	10	13	2	0	0	0	61	91	150	124	220	162
Rsto_DN1067_c0_g1_i1	0	0	0	0	0	0	0	0	0	0	0	6	5	3	9	11	7
Rsto_DN1067_c0_g1_i2	0	0	0	0	0	0	0	0	0	0	0	8	12	1	5	4	6
Rsto_DN1067_c0_g1_i3	0	0	0	0	0	0	0	0	0	0	0	0	0	0	0	0	0
Rsto_DN10670_c0_g1_i1	0	0	0	219	279	268	271	107	1	0	1	808	775	604	392	348	283
Rsto_DN10671_c0_g1_i1	0	0	0	0	1	0	1	1	0	0	0	5	7	4	3	5	6
Rsto_DN10672_c0_g1_i1	0	0	0	90	134	145	136	40	0	0	1	364	247	400	294	361	276
Rsto_DN10673_c0_g1_i1	0	0	0	0	1	0	0	0	0	0	0	18	41	50	41	68	8
Rsto_DN10674_c0_g1_i1	0	0	0	8	13	5	7	1	0	0	0	49	32	48	47	54	54
Rsto_DN10675_c0_g1_i1	0	0	0	0	0	3	1	1	0	0	0	87	85	44	65	97	16
Rsto_DN10676_c0_g1_i1	0	0	0	3	0	0	3	0	0	0	0	122	54	87	4	1	0
Rsto_DN10677_c0_g1_i1	0	0	0	116	145	150	151	56	0	0	0	624	318	532	614	687	485
Rsto_DN10678_c0_g1_i1	0	0	0	43	51	40	79	22	0	0	1	204	222	224	164	279	274
Rsto_DN10679_c0_g1_i1	0	0	0	34	85	79	113	29	0	0	0	878	634	628	835	821	1102
Rsto_DN1068_c0_g1_i1	0	0	0	77	141	147	187	52	0	0	0	400	191	284	558	585	513
Rsto_DN10680_c0_g1_i1	0	0	0	38	120	102	148	23	0	0	0	783	645	679	366	412	496
Rsto_DN10681_c0_g1_i1	0	0	0	0	0	0	0	0	0	0	0	10	1	1	15	8	12
Rsto_DN10682_c0_g1_i1	0	0	0	0	0	0	0	0	0	0	0	36	55	17	0	0	0
Rsto_DN10683_c0_g1_i1	0	0	0	60	76	82	94	19	0	0	0	336	158	192	188	229	199
Rsto_DN10684_c0_g1_i1	0	0	0	31	65	43	78	10	1	0	0	181	147	154	454	386	410
Rsto_DN10685_c0_g1_i1	0	0	0	30	45	33	37	15	0	0	0	579	405	293	1440	826	297
Rsto_DN10686_c0_g1_i1	0	0	0	1	1	0	0	0	0	2	0	221	216	78	505	1023	158
Rsto_DN10686_c1_g1_i1	0	0	0	15	12	26	8	4	0	0	1	18	23	31	26	23	19
Rsto_DN10687_c0_g1_i1	0	0	0	7	5	1	13	1	0	1	0	83	94	84	96	137	198
Rsto_DN10688_c0_g1_i1	0	0	0	2	4	2	4	1	0	0	0	11	11	28	9	12	9
Rsto_DN10689_c0_g1_i1	0	0	0	19	20	25	26	17	0	0	0	204	122	181	224	189	188
Rsto_DN1069_c0_g1_i1	0	0	0	0	1	1	1	0	0	0	0	3	2	1	2	12	9
Rsto_DN1069_c0_g1_i2	0	0	0	0	2	1	2	0	0	0	0	11	1	5	10	12	5
Rsto_DN10690_c0_g1_i1	0	0	0	59	88	116	121	34	0	0	1	616	365	352	365	449	524
Rsto_DN10691_c0_g1_i1	0	0	0	0	3	0	0	0	0	0	0	21	13	11	33	39	39
Rsto_DN10692_c0_g1_i1	0	0	0	10	13	6	22	1	0	0	0	631	554	705	1270	1333	491
Rsto_DN10693_c0_g1_i1	0	0	0	31	52	41	43	23	0	0	0	189	71	115	133	185	165
Rsto_DN10694_c0_g1_i1	0	0	0	9	14	26	24	5	0	0	0	153	90	109	101	82	118
Rsto_DN10695_c0_g1_i1	0	1	1	128	177	168	237	46	1	1	0	613	391	689	262	799	754
Rsto_DN10696_c0_g1_i1	0	0	0	15	21	14	19	14	0	0	0	143	129	111	73	104	123
Rsto_DN10697_c0_g1_i1	0	0	0	29	34	37	47	9	0	0	0	278	126	187	132	153	141
Rsto_DN10698_c0_g1_i1	0	0	0	3	8	10	8	2	0	0	0	66	52	61	48	45	111
Rsto_DN10699_c0_g1_i1	0	0	0	1	2	0	0	0	0	0	0	24	9	6	0	1	4
Rsto_DN107_c0_g1_i1	0	0	0	189	311	255	299	108	0	2	0	1285	752	1293	1224	1766	1116
Rsto_DN1070_c0_g1_i1	0	0	0	0	0	3	0	0	0	0	0	44	22	18	16	16	13
Rsto_DN10700_c0_g1_i1	0	0	0	1	1	0	2	1	0	0	1	490	563	785	70	117	129
Rsto_DN10701_c0_g1_i1	0	0	1	97	123	132	159	28	0	0	0	805	426	485	447	393	329
Rsto_DN10701_c1_g1_i1	0	0	1	23	32	23	20	3	0	0	0	54	128	170	100	83	99
Rsto_DN10702_c0_g1_i1	0	0	0	11	25	14	34	5	0	0	0	339	354	377	484	622	280
Rsto_DN10703_c0_g1_i1	0	0	0	3	0	4	0	0	0	0	0	206	330	495	0	0	0
Rsto_DN10704_c0_g1_i1	0	1	2	273	595	640	451	179	0	0	1	502	300	1388	260	167	263
Rsto_DN10705_c0_g1_i1	0	0	0	0	0	0	0	0	0	0	0	6	6	6	2	6	0
Rsto_DN10707_c0_g1_i1	0	0	0	1	3	3	1	0	0	0	0	79	44	100	20	29	26
Rsto_DN10708_c0_g1_i1	0	0	0	15	53	46	55	4	0	0	0	165	142	108	146	118	136
Rsto_DN10709_c0_g1_i1	0	0	0	3	6	10	5	3	0	0	1	99	92	57	275	90	206
Rsto_DN1071_c0_g1_i1	0	0	0	62	103	146	133	71	0	0	1	470	209	291	365	548	440
Rsto_DN1071_c0_g1_i2	0	0	0	0	2	0	0	0	0	0	1	14	1	3	8	2	5
Rsto_DN10710_c0_g1_i1	0	0	0	0	0	0	0	0	0	0	0	1	7	5	11	47	19
Rsto_DN10711_c0_g1_i1	0	0	0	19	17	23	30	11	1	0	0	195	120	196	283	205	209
Rsto_DN10712_c0_g1_i1	0	0	0	0	0	0	3	0	0	0	0	31	93	79	1	1	2
Rsto_DN10713_c0_g1_i1	0	0	0	5	2	4	3	0	0	0	0	38	21	22	20	47	61
Rsto_DN10715_c0_g1_i1	0	0	0	20	5	3	7	36	2	0	2	1156	1378	231	9109	58	229
Rsto_DN10716_c0_g1_i1	0	0	0	0	1	1	0	0	0	0	0	6	21	18	3	30	14
Rsto_DN10717_c0_g1_i1	0	0	0	0	1	1	5	0	0	0	0	1	7	19	0	3	0
Rsto_DN10718_c0_g1_i1	0	0	0	4	1	1	3	0	0	0	0	12	7	6	11	9	13
Rsto_DN10719_c0_g1_i1	0	0	0	6	4	15	8	3	0	0	0	32	28	24	27	20	26
Rsto_DN1072_c0_g1_i1	0	0	0	114	112	90	127	35	0	1	0	550	420	561	584	593	695
Rsto_DN10720_c0_g1_i1	0	1	0	4	3	5	6	2	0	0	0	2	10	26	14	23	16
Rsto_DN10721_c0_g1_i1	0	0	0	43	56	38	57	19	0	0	0	518	263	237	262	258	242
Rsto_DN10722_c0_g1_i1	0	0	0	8	17	22	30	8	0	0	0	88	80	73	68	101	82
Rsto_DN10723_c0_g1_i1	0	0	0	6	2	2	0	3	0	0	0	10	16	18	11	9	11
Rsto_DN10724_c0_g1_i1	0	0	0	141	181	189	215	55	0	0	0	556	339	630	446	535	487
Rsto_DN10725_c0_g1_i1	0	0	0	3	2	6	7	3	0	0	0	28	41	33	15	24	26
Rsto_DN10726_c0_g1_i1	0	0	0	0	0	0	0	0	1	0	0	25	243	150	1	0	0
Rsto_DN10727_c0_g1_i1	0	0	0	9	23	13	36	6	0	0	0	206	269	222	296	335	312
Rsto_DN10728_c0_g1_i1	2	2	1	20	32	47	36	8	2	1	2	233	107	239	233	251	235
Rsto_DN10729_c0_g1_i1	0	0	0	79	112	92	156	23	0	0	2	824	753	599	857	821	854
Rsto_DN1073_c0_g1_i1	0	0	0	105	117	132	135	53	0	0	1	381	286	311	320	493	329
Rsto_DN10730_c0_g1_i1	0	0	0	7	13	12	18	1	0	0	0	57	41	43	57	65	93
Rsto_DN10731_c0_g1_i1	0	0	0	0	0	0	0	0	1	5	1	1	3	1	1	8	5
Rsto_DN10732_c0_g1_i1	0	0	1	320	371	363	385	137	0	3	1	1270	884	1201	753	1216	1405
Rsto_DN10733_c0_g1_i1	0	0	0	198	249	234	314	68	0	0	1	1015	850	1360	446	570	533
Rsto_DN10734_c0_g1_i1	0	0	0	24	46	47	64	9	0	0	0	323	179	296	232	265	221
Rsto_DN10735_c0_g1_i1	0	0	0	25	26	24	30	8	0	0	0	409	239	223	226	702	365
Rsto_DN10736_c0_g1_i1	0	0	0	39	85	69	89	39	0	0	2	1188	1500	2431	671	964	1106
Rsto_DN10737_c0_g1_i1	0	0	0	8	7	19	16	5	0	0	0	162	139	111	164	248	170
Rsto_DN10738_c0_g1_i1	1	0	0	95	167	156	157	29	0	0	0	759	704	473	741	345	431
Rsto_DN10739_c0_g1_i1	0	0	0	14	14	17	34	4	0	0	0	102	74	91	57	92	99
Rsto_DN1074_c0_g1_i1	2	0	2	3	0	6	1	168	1	3	2	2	13	1	1	0	0
Rsto_DN10740_c0_g1_i1	0	0	0	0	0	2	5	0	0	0	0	19	13	10	23	24	17
Rsto_DN10741_c0_g1_i1	0	0	0	8	13	16	18	4	0	0	0	28	31	70	55	61	52
Rsto_DN10742_c0_g1_i1	0	0	0	21	22	20	44	14	0	0	0	253	142	201	159	282	179
Rsto_DN10743_c0_g1_i1	0	0	0	0	0	0	4	2	0	0	0	8	26	34	3	6	1
Rsto_DN10744_c0_g1_i1	0	0	0	66	109	104	157	26	0	0	0	890	513	714	950	1046	932
Rsto_DN10745_c0_g1_i1	0	0	0	5	2	2	3	1	0	0	0	4	18	24	16	24	22
Rsto_DN10746_c0_g1_i1	0	0	0	10	9	9	9	4	0	0	0	117	71	54	80	75	90
Rsto_DN10747_c0_g1_i1	0	0	0	0	0	0	0	0	0	0	0	3	0	0	2	0	0
Rsto_DN10747_c0_g1_i2	0	0	0	49	70	62	84	29	0	0	0	209	130	179	309	228	260
Rsto_DN10748_c0_g1_i1	0	0	0	0	0	0	0	0	0	0	0	12	25	7	32	12	6
Rsto_DN10749_c0_g1_i1	0	0	1	16	17	27	47	17	2	0	0	747	1013	829	1719	1412	627
Rsto_DN1075_c0_g1_i1	0	0	0	296	327	433	544	103	0	1	2	2029	1016	1402	2612	3917	3348
Rsto_DN10750_c0_g1_i1	0	0	0	37	49	33	60	16	0	0	0	245	214	232	326	282	221
Rsto_DN10751_c0_g1_i1	0	0	0	4	2	1	4	0	0	0	0	256	91	89	49	52	9
Rsto_DN10752_c0_g1_i1	0	0	0	0	0	0	0	0	5	5	4	7	3	4	10	6	7
Rsto_DN10753_c0_g1_i1	0	0	0	29	24	22	30	3	0	0	0	288	199	195	188	225	185
Rsto_DN10754_c0_g1_i1	0	0	0	29	18	28	35	6	0	1	0	156	158	227	300	311	182
Rsto_DN10755_c0_g1_i1	0	0	0	11	20	26	49	5	0	0	0	336	354	374	604	590	480
Rsto_DN10756_c0_g1_i1	0	0	0	5	5	7	8	3	0	1	0	37	30	54	43	45	47
Rsto_DN10757_c0_g1_i1	0	0	0	90	175	162	197	58	0	2	1	533	287	406	843	697	725
Rsto_DN10758_c0_g1_i1	0	0	0	2	3	5	3	0	0	0	0	123	79	64	84	99	105
Rsto_DN10759_c0_g1_i1	0	0	0	11	10	17	5	1	0	0	0	168	161	206	75	136	76
Rsto_DN1076_c0_g1_i1	0	0	0	17	37	32	35	9	2	0	0	261	165	198	214	252	237
Rsto_DN1076_c1_g1_i1	0	0	0	22	18	19	36	2	0	1	0	500	278	305	631	682	595
Rsto_DN10760_c0_g1_i1	0	0	0	80	49	25	62	12	0	1	1	989	962	273	1782	294	555
Rsto_DN10761_c0_g1_i1	0	0	0	29	31	25	54	6	0	1	0	422	340	325	366	326	325
Rsto_DN10762_c0_g1_i1	0	0	0	14	6	6	13	1	0	0	0	791	773	640	325	104	28
Rsto_DN10763_c0_g1_i1	0	0	1	174	210	187	287	79	0	1	0	1897	818	1054	967	1202	1003
Rsto_DN10764_c0_g1_i1	0	0	0	115	138	132	167	40	0	0	1	697	632	916	771	1015	838
Rsto_DN10765_c0_g1_i1	0	0	0	92	116	108	159	41	0	3	0	747	588	907	1019	1067	1482
Rsto_DN10766_c0_g1_i1	0	0	0	9	18	13	22	9	0	0	0	5	6	43	6	11	15
Rsto_DN10767_c0_g1_i1	0	0	0	11	15	4	14	3	0	0	1	737	483	396	538	658	496
Rsto_DN10768_c0_g1_i1	0	0	0	2	0	5	3	2	0	0	0	12	17	28	26	18	23
Rsto_DN10769_c0_g1_i1	0	0	0	0	0	1	1	0	0	0	0	19	12	27	8	20	17
Rsto_DN1077_c0_g1_i1	0	0	0	19	32	22	12	7	0	0	1	225	165	226	310	490	327
Rsto_DN10770_c0_g1_i1	0	0	0	301	366	345	420	129	0	2	3	1059	909	1527	854	1234	949
Rsto_DN10771_c0_g1_i1	0	0	0	10	13	9	19	4	0	0	0	23	121	137	148	141	144
Rsto_DN10772_c0_g1_i1	0	0	1	300	321	338	314	163	0	0	0	1540	697	785	193	222	307
Rsto_DN10773_c0_g1_i1	0	0	0	9	14	1	10	5	0	0	0	33	27	21	29	19	18
Rsto_DN10774_c0_g1_i1	0	0	0	17	31	29	52	13	0	1	0	274	355	255	232	188	211
Rsto_DN10775_c0_g1_i1	0	0	0	265	309	346	426	155	0	3	1	1988	951	1002	1545	887	1121
Rsto_DN10776_c0_g1_i1	0	0	0	27	6	4	10	8	2	0	2	686	774	213	8461	303	405
Rsto_DN10777_c0_g1_i1	0	0	0	39	47	73	51	20	0	0	0	200	122	151	98	137	188
Rsto_DN10778_c0_g1_i1	0	0	0	5	9	3	13	2	1	0	0	386	302	458	806	491	498
Rsto_DN10779_c0_g1_i1	0	0	0	33	57	48	66	14	0	0	0	925	661	623	794	969	1468
Rsto_DN1078_c0_g1_i1	0	0	0	112	141	123	156	53	2	1	0	905	436	653	246	342	831
Rsto_DN10780_c0_g1_i1	0	0	0	5	3	3	6	2	0	0	0	134	179	230	6	9	10
Rsto_DN10781_c0_g1_i1	0	1	0	57	51	64	121	30	0	0	0	309	168	231	282	157	240
Rsto_DN10782_c0_g1_i1	0	0	0	2	0	0	0	2	0	0	0	2	21	13	12	25	13
Rsto_DN10783_c0_g1_i1	0	0	0	23	34	48	69	5	0	0	0	257	144	171	343	394	380
Rsto_DN10784_c0_g1_i1	0	0	0	132	181	150	232	60	0	0	0	776	427	627	1037	946	811
Rsto_DN10785_c0_g1_i1	0	0	0	0	0	1	2	0	0	0	0	8	14	1	7	2	4
Rsto_DN10786_c0_g1_i1	0	0	0	17	24	20	22	6	0	0	0	122	160	189	199	246	242
Rsto_DN10787_c0_g1_i1	0	0	0	0	0	0	2	0	0	0	0	19	5	4	21	16	15
Rsto_DN10788_c0_g1_i1	0	0	0	23	55	43	40	15	0	0	0	161	149	96	64	42	132
Rsto_DN10789_c0_g1_i1	0	0	0	37	49	60	51	19	0	0	0	193	163	204	138	167	189
Rsto_DN1079_c0_g1_i1	0	0	0	1	0	0	1	0	0	0	0	31	59	12	213	121	68
Rsto_DN10790_c0_g1_i1	0	0	0	0	1	0	3	0	0	0	0	3	4	7	4	11	6
Rsto_DN10791_c0_g1_i1	0	0	0	22	30	42	32	6	0	0	0	114	57	103	114	131	133
Rsto_DN10792_c0_g1_i1	0	1	0	32	49	48	76	13	0	1	0	417	381	485	495	666	569
Rsto_DN10793_c0_g1_i1	0	0	0	0	0	0	0	0	0	0	0	7	7	2	8	10	1
Rsto_DN10794_c0_g1_i1	0	0	0	36	66	37	63	17	0	1	0	692	311	317	436	357	458
Rsto_DN10795_c0_g1_i1	0	0	0	0	0	0	2	0	0	0	0	1	0	5	14	21	11
Rsto_DN10796_c0_g1_i1	0	0	0	0	0	0	0	0	1	7	5	3	1	2	6	8	4
Rsto_DN10797_c0_g1_i1	0	0	0	88	161	124	158	48	0	0	1	490	397	613	434	485	446
Rsto_DN10798_c0_g1_i1	0	0	0	1	1	1	0	1	0	0	2	151	423	291	19	10	22
Rsto_DN10799_c0_g1_i1	0	0	0	4	5	3	3	0	0	0	0	26	5	11	10	5	15
Rsto_DN108_c0_g1_i1	0	0	0	5	6	13	12	4	0	0	0	82	57	63	88	65	48
Rsto_DN108_c0_g1_i2	0	0	0	0	0	0	0	0	0	0	0	0	0	1	1	0	4
Rsto_DN1080_c0_g1_i1	0	0	0	7	6	5	12	0	0	0	0	17	40	63	15	24	38
Rsto_DN10800_c0_g1_i1	0	0	0	0	0	0	0	0	0	0	0	0	9	2	10	18	30
Rsto_DN10801_c0_g1_i1	0	0	0	155	182	167	200	30	1	1	1	1252	944	1253	1879	1220	1039
Rsto_DN10802_c0_g1_i1	0	0	0	0	0	0	0	0	0	0	0	2	5	26	3	8	6
Rsto_DN10803_c0_g1_i1	52	40	30	37	10	15	10	42	24	54	22	2	0	1	0	0	0
Rsto_DN10804_c0_g1_i1	0	0	0	20	35	61	70	11	0	0	0	245	191	318	347	377	365
Rsto_DN10805_c0_g1_i1	0	0	0	49	66	63	76	20	0	0	0	420	385	466	440	591	498
Rsto_DN10806_c0_g1_i1	0	0	0	23	46	50	63	31	0	0	0	87	63	100	25	49	87
Rsto_DN10807_c0_g1_i1	0	0	0	40	47	47	42	23	0	0	0	140	129	187	115	109	97
Rsto_DN10808_c0_g1_i1	0	0	0	180	204	175	251	49	0	0	0	1086	987	796	1188	692	796
Rsto_DN10809_c0_g1_i1	0	0	0	0	0	0	2	0	0	0	0	40	356	261	2	1	0
Rsto_DN1081_c0_g1_i1	0	0	0	281	395	365	441	105	0	0	0	1423	706	1133	929	796	1004
Rsto_DN10810_c0_g1_i1	0	0	0	1	4	2	4	6	0	0	0	9	19	15	7	10	5
Rsto_DN10811_c0_g1_i1	0	0	0	15	41	19	32	10	0	0	0	171	168	210	318	334	269
Rsto_DN10813_c0_g1_i1	0	0	0	36	40	47	83	11	0	0	0	320	192	190	489	388	276
Rsto_DN10814_c0_g1_i1	0	0	0	47	58	47	80	25	0	1	0	291	243	307	301	427	252
Rsto_DN10815_c0_g1_i1	0	0	0	60	106	99	111	32	0	0	1	402	251	415	289	418	379
Rsto_DN10816_c0_g1_i1	0	1	0	24	29	27	39	20	0	0	0	105	107	75	135	51	76
Rsto_DN10817_c0_g1_i1	0	1	1	720	1565	1449	1566	557	0	0	1	493	394	1284	77	122	892
Rsto_DN10818_c0_g1_i1	0	0	0	181	288	280	278	129	0	2	0	1105	908	1203	778	897	794
Rsto_DN10819_c0_g1_i1	0	0	0	3	4	1	9	3	0	1	0	29	44	54	46	69	28
Rsto_DN1082_c0_g1_i1	0	0	0	0	3	1	1	1	0	0	0	4	3	3	2	0	6
Rsto_DN1082_c0_g1_i2	0	0	0	0	0	0	0	0	0	0	0	3	1	4	0	0	4
Rsto_DN10820_c0_g1_i1	0	0	1	17	23	20	24	6	0	0	0	195	102	101	99	111	80
Rsto_DN10820_c0_g1_i2	0	0	0	0	0	0	2	0	0	0	0	1	0	1	0	1	0
Rsto_DN10821_c0_g1_i1	0	0	0	2	4	3	6	1	0	0	0	74	52	54	60	17	31
Rsto_DN10822_c0_g1_i1	0	0	0	4	2	0	2	3	0	0	0	6	16	23	17	15	12
Rsto_DN10823_c0_g1_i1	0	0	0	4	12	4	8	4	0	0	0	19	36	45	24	22	43
Rsto_DN10824_c0_g1_i1	0	0	0	0	1	0	1	1	0	0	0	53	70	47	150	77	62
Rsto_DN10825_c0_g1_i1	0	0	0	0	0	0	0	0	0	0	0	2	15	8	12	10	8
Rsto_DN10826_c0_g1_i1	0	0	0	51	57	47	81	14	1	0	0	1105	605	548	1103	693	828
Rsto_DN10827_c0_g1_i1	1	1	0	279	398	391	432	192	0	2	0	1190	595	676	469	606	415
Rsto_DN10828_c0_g1_i1	0	0	0	28	33	34	30	16	0	1	0	159	98	114	111	150	140
Rsto_DN10829_c0_g1_i1	0	0	0	33	55	55	66	11	0	0	0	316	207	250	434	583	324
Rsto_DN1083_c0_g1_i1	0	0	0	7	3	8	6	3	0	0	0	18	10	30	21	12	29
Rsto_DN1083_c0_g1_i2	0	0	0	2	4	5	5	0	0	0	0	18	9	13	5	6	19
Rsto_DN10830_c0_g1_i1	0	0	0	176	237	277	350	108	0	0	0	498	307	797	502	716	729
Rsto_DN10831_c0_g1_i1	0	0	0	44	68	56	87	17	0	0	0	451	386	339	499	465	378
Rsto_DN10832_c0_g1_i1	0	0	0	15	16	30	31	13	0	0	0	109	80	80	123	185	103
Rsto_DN10833_c0_g1_i1	0	0	0	2	3	0	2	0	0	0	0	2	7	8	4	7	6
Rsto_DN10834_c0_g1_i1	0	0	0	49	28	21	50	13	0	0	0	500	189	193	96	49	106
Rsto_DN10835_c0_g1_i1	0	0	0	1	1	1	3	0	0	0	0	46	57	47	26	30	17
Rsto_DN10836_c0_g1_i1	0	0	0	0	0	0	0	0	0	0	0	23	8	6	0	0	0
Rsto_DN10837_c0_g1_i1	0	0	0	0	1	2	2	1	0	0	0	9	2	6	4	4	7
Rsto_DN10838_c0_g1_i1	0	0	0	4	5	11	10	1	0	0	0	47	45	45	30	39	35
Rsto_DN10839_c0_g1_i1	0	0	0	42	61	49	63	14	0	0	0	450	227	256	235	305	371
Rsto_DN1084_c0_g1_i1	10	0	4	5	4	1	2	3	3	9	2	1	0	0	0	0	0
Rsto_DN10840_c0_g1_i1	0	0	0	146	176	197	219	74	0	0	0	313	341	455	222	278	273
Rsto_DN10841_c0_g1_i1	0	0	0	8	12	12	33	6	0	1	0	110	112	116	50	109	95
Rsto_DN10842_c0_g1_i1	0	0	0	241	269	226	272	87	1	1	0	787	719	1141	1027	984	707
Rsto_DN10843_c0_g1_i1	0	0	0	0	0	3	1	0	0	0	0	1	4	2	1	8	2
Rsto_DN10844_c0_g1_i1	0	0	0	2	0	1	1	0	0	0	0	43	138	32	12	3	2
Rsto_DN10845_c0_g1_i1	0	0	0	2	1	3	4	1	0	0	0	8	19	19	7	10	12
Rsto_DN10846_c0_g1_i1	0	0	0	0	0	0	1	0	0	0	0	24	5	12	59	46	66
Rsto_DN10846_c0_g1_i2	0	0	0	0	0	0	0	0	0	0	0	1	0	0	0	0	0
Rsto_DN10847_c0_g1_i1	0	0	0	8	21	26	16	2	0	0	1	74	42	51	24	36	44
Rsto_DN10848_c0_g1_i1	0	0	0	22	36	37	23	9	0	0	0	82	65	110	73	82	65
Rsto_DN10849_c0_g1_i1	0	0	0	0	0	0	0	0	0	0	0	15	38	26	0	2	0
Rsto_DN1085_c0_g1_i1	0	0	0	0	0	0	0	0	0	0	0	2	5	0	2	0	1
Rsto_DN1085_c0_g1_i2	0	0	0	6	4	11	7	3	0	0	2	204	101	96	318	169	87
Rsto_DN10850_c0_g1_i1	0	0	0	28	39	48	38	15	0	0	0	265	177	212	300	239	216
Rsto_DN10851_c0_g1_i1	0	0	0	6	11	14	15	10	0	0	0	67	39	42	73	64	79
Rsto_DN10852_c0_g1_i1	0	0	0	68	101	95	91	37	0	0	0	186	76	121	102	118	131
Rsto_DN10853_c0_g1_i1	0	0	0	1	0	2	1	0	0	0	0	12	26	8	19	29	20
Rsto_DN10854_c0_g1_i1	0	0	0	16	48	26	71	6	0	0	0	298	331	476	47	286	5
Rsto_DN10855_c0_g1_i1	0	0	1	14	35	33	40	10	0	0	0	252	110	148	73	156	87
Rsto_DN10856_c0_g1_i1	0	0	0	0	0	0	1	0	0	0	0	1	2	5	2	2	0
Rsto_DN10856_c0_g1_i2	0	0	0	96	117	99	159	35	0	2	2	575	490	785	859	990	796
Rsto_DN10857_c0_g1_i1	0	0	0	945	1160	1151	1222	456	2	0	4	3054	1841	3131	1850	2251	1807
Rsto_DN10858_c0_g1_i1	0	0	0	27	31	27	45	9	0	0	0	367	304	293	354	282	232
Rsto_DN10859_c0_g1_i1	0	0	1	246	306	325	392	80	0	1	0	1105	703	851	398	460	843
Rsto_DN1086_c0_g1_i1	0	0	0	0	0	0	5	0	0	0	0	12	2	7	15	2	6
Rsto_DN1086_c0_g1_i2	0	0	0	2	6	9	7	1	0	0	0	22	15	14	21	32	20
Rsto_DN10860_c0_g1_i1	0	0	0	33	36	42	60	20	0	1	1	257	128	161	238	315	196
Rsto_DN10861_c0_g1_i1	0	0	0	13	14	28	23	2	0	0	0	165	143	250	27	13	80
Rsto_DN10862_c0_g1_i1	0	0	0	14	35	19	25	6	0	0	0	55	41	92	92	148	119
Rsto_DN10863_c0_g1_i1	0	0	0	33	25	30	64	11	0	0	0	155	97	151	149	86	125
Rsto_DN10864_c0_g1_i1	0	0	0	26	47	47	45	21	1	0	0	311	139	171	346	402	357
Rsto_DN10865_c0_g1_i1	0	0	0	21	22	16	28	18	0	0	2	215	162	179	141	189	221
Rsto_DN10866_c0_g1_i1	0	0	0	12	10	11	27	4	0	0	0	26	32	41	38	22	48
Rsto_DN10867_c0_g1_i1	0	0	0	1	2	0	4	0	0	0	0	14	6	7	16	5	16
Rsto_DN10868_c0_g1_i1	0	0	0	0	0	0	0	0	0	0	0	0	0	0	0	0	0
Rsto_DN10869_c0_g1_i1	0	1	0	2	2	2	1	2	0	0	0	6	4	4	5	3	1
Rsto_DN10869_c0_g1_i2	0	0	0	7	12	11	16	14	0	0	0	58	39	44	40	54	27
Rsto_DN10869_c1_g1_i1	0	0	0	1	4	7	7	4	0	0	0	180	161	56	49	63	129
Rsto_DN1087_c0_g1_i1	0	0	0	0	0	1	3	0	0	0	0	8	14	7	13	16	7
Rsto_DN10870_c0_g1_i1	0	0	0	1	1	3	0	0	0	0	0	14	7	9	7	12	18
Rsto_DN10871_c0_g1_i1	0	0	0	80	123	115	142	25	0	1	0	329	507	552	536	452	496
Rsto_DN10872_c0_g1_i1	0	0	0	0	0	4	3	0	0	0	0	114	96	94	31	13	12
Rsto_DN10873_c0_g1_i1	0	4	0	433	1076	1198	989	395	0	0	0	382	230	293	566	361	339
Rsto_DN10874_c0_g1_i1	0	0	0	29	58	29	59	2	0	0	0	145	115	129	155	196	169
Rsto_DN10875_c0_g1_i1	1	0	0	14	24	17	28	3	0	0	0	77	58	64	115	65	70
Rsto_DN10876_c0_g1_i1	0	0	0	0	0	0	2	2	0	0	0	19	6	1	19	11	16
Rsto_DN10877_c0_g1_i1	0	0	0	14	21	21	39	17	0	1	0	69	60	123	35	69	253
Rsto_DN10878_c0_g1_i1	0	0	0	84	98	86	130	48	0	1	2	413	278	430	283	430	332
Rsto_DN10879_c0_g1_i1	0	0	0	34	53	38	47	6	0	0	0	528	260	237	418	215	308
Rsto_DN1088_c0_g1_i1	0	0	0	9	9	12	12	2	0	0	0	52	79	43	86	75	65
Rsto_DN10880_c0_g1_i1	0	0	0	68	130	150	160	46	0	0	1	345	272	377	279	460	382
Rsto_DN10881_c0_g1_i1	0	0	0	0	0	0	1	0	0	0	0	11	4	4	19	19	27
Rsto_DN10882_c0_g1_i1	0	0	0	25	63	30	51	10	0	0	0	112	94	136	206	144	177
Rsto_DN10883_c0_g1_i1	0	0	0	0	0	6	2	0	0	0	0	300	703	464	440	584	62
Rsto_DN10884_c0_g1_i1	0	0	0	54	73	69	101	14	0	1	1	562	436	480	540	660	719
Rsto_DN10885_c0_g1_i1	0	0	0	0	0	1	0	0	0	0	0	49	48	47	0	4	2
Rsto_DN10886_c0_g1_i1	0	0	0	174	277	253	317	122	0	0	0	1255	637	956	576	746	766
Rsto_DN10887_c0_g1_i1	0	0	0	14	11	19	23	4	0	0	0	216	132	119	195	262	236
Rsto_DN10888_c0_g1_i1	0	0	0	10	13	6	23	0	0	0	0	218	117	108	268	338	178
Rsto_DN10889_c0_g1_i1	0	0	0	0	0	3	1	1	0	0	0	141	139	146	518	440	272
Rsto_DN1089_c0_g1_i1	0	0	0	0	0	1	0	0	1	0	0	9	6	5	4	9	3
Rsto_DN1089_c0_g1_i2	0	0	0	0	0	0	0	0	0	0	0	2	2	0	1	0	0
Rsto_DN10890_c0_g1_i1	0	0	0	47	40	49	42	17	0	0	0	259	168	193	134	157	155
Rsto_DN10891_c0_g1_i1	0	0	0	2	4	6	3	1	0	0	0	18	18	13	18	24	17
Rsto_DN10892_c0_g1_i1	0	0	0	7	27	16	22	9	0	0	1	276	162	117	154	180	213
Rsto_DN10893_c0_g1_i1	0	0	0	0	2	3	4	0	0	0	0	20	29	20	31	23	29
Rsto_DN10894_c0_g1_i1	0	0	0	4	3	10	3	2	0	0	0	14	31	19	13	16	43
Rsto_DN10895_c0_g1_i1	0	0	0	0	0	0	0	0	0	0	0	2	6	5	9	17	11
Rsto_DN10896_c0_g1_i1	0	0	0	65	96	84	84	30	1	0	0	484	585	627	616	622	537
Rsto_DN10898_c0_g1_i1	0	0	0	0	1	0	0	0	0	0	0	3	11	9	3	6	4
Rsto_DN10899_c0_g1_i1	0	0	0	83	133	126	138	42	0	0	0	379	278	428	479	479	378
Rsto_DN109_c0_g1_i1	1	0	0	247	268	258	340	119	0	1	1	1512	759	980	943	989	771
Rsto_DN109_c0_g1_i2	0	0	0	0	0	0	0	0	0	0	0	0	2	1	0	3	2
Rsto_DN1090_c0_g1_i1	0	0	0	0	0	0	0	0	0	0	0	2	0	0	0	2	2
Rsto_DN1090_c0_g1_i2	0	0	0	0	0	0	0	0	0	0	0	1	4	0	1	0	2
Rsto_DN10900_c0_g1_i1	0	0	0	7	11	9	8	0	0	0	0	80	61	44	30	14	12
Rsto_DN10901_c0_g1_i1	0	0	0	0	0	2	0	0	0	0	0	4	6	10	12	8	3
Rsto_DN10902_c0_g1_i1	0	0	0	71	71	87	123	35	0	0	0	447	305	400	235	305	204
Rsto_DN10903_c0_g1_i1	0	0	0	0	0	0	0	0	0	0	0	16	16	17	4	3	3
Rsto_DN10904_c0_g1_i1	0	0	0	0	0	0	2	1	0	0	0	41	19	31	8	19	11
Rsto_DN10905_c0_g1_i1	0	0	0	10	11	12	14	4	0	1	0	94	99	129	190	171	170
Rsto_DN10906_c0_g1_i1	0	0	0	0	0	0	0	0	0	1	0	16	42	59	0	2	1
Rsto_DN10907_c0_g1_i1	0	0	0	0	0	0	0	0	0	0	0	7	7	7	14	13	13
Rsto_DN10908_c0_g1_i1	0	0	0	0	0	0	2	0	0	0	0	58	29	15	64	38	17
Rsto_DN10909_c0_g1_i1	0	0	0	0	1	0	5	0	0	0	0	0	7	6	1	4	6
Rsto_DN1091_c0_g1_i1	0	0	0	76	111	58	106	19	0	0	2	812	776	534	1368	282	431
Rsto_DN10910_c0_g1_i1	0	0	0	0	0	0	0	0	0	0	0	3	1	2	5	9	7
Rsto_DN10911_c0_g1_i1	0	0	1	238	361	362	342	135	0	2	0	669	436	727	570	770	942
Rsto_DN10912_c0_g1_i1	0	0	0	96	148	128	186	43	0	0	1	501	373	582	447	555	436
Rsto_DN10914_c0_g1_i1	0	0	0	61	71	56	94	35	0	0	0	322	209	267	156	226	214
Rsto_DN10915_c0_g1_i1	0	0	0	0	0	0	0	0	3	1	4	1	1	0	4	2	0
Rsto_DN10916_c0_g1_i1	1	4	1	18	17	18	7	16	1	0	0	0	0	0	0	0	0
Rsto_DN10917_c0_g1_i1	0	0	0	17	15	15	36	4	0	0	0	542	492	779	1052	732	346
Rsto_DN10918_c0_g1_i1	0	0	0	27	57	46	66	11	0	0	0	279	119	202	139	189	167
Rsto_DN10919_c0_g1_i1	0	0	0	1	2	1	1	2	0	0	0	62	67	53	9	8	3
Rsto_DN1092_c0_g1_i1	0	0	0	0	0	3	3	0	0	0	0	5	8	4	4	10	33
Rsto_DN10920_c0_g1_i1	0	0	0	0	4	5	5	4	0	0	0	24	11	39	34	46	68
Rsto_DN10921_c0_g1_i1	0	0	0	0	0	3	0	0	0	0	0	4	4	8	0	5	1
Rsto_DN10922_c0_g1_i1	0	0	0	0	0	0	0	0	0	0	0	0	0	0	0	2	0
Rsto_DN10922_c0_g1_i2	0	0	0	43	75	72	64	30	1	0	0	279	230	304	234	274	240
Rsto_DN10923_c0_g1_i1	0	0	0	7	17	13	20	1	0	0	0	41	33	43	27	47	39
Rsto_DN10924_c0_g1_i1	0	0	0	0	2	0	6	3	0	0	0	115	124	63	260	241	136
Rsto_DN10925_c0_g1_i1	0	0	0	18	57	31	37	13	0	0	0	192	128	216	178	198	176
Rsto_DN10926_c0_g1_i1	0	0	0	7	14	12	20	1	0	1	0	86	94	158	87	118	121
Rsto_DN10927_c0_g1_i1	0	0	0	24	49	46	45	19	0	0	0	273	182	211	213	222	268
Rsto_DN10928_c0_g1_i1	0	0	0	35	61	41	49	12	0	0	0	235	101	195	320	428	234
Rsto_DN10929_c0_g1_i1	0	0	0	478	647	629	690	280	0	0	0	1581	961	1302	926	1332	1337
Rsto_DN1093_c0_g1_i1	0	0	0	144	218	180	310	53	2	1	0	1370	1204	1232	2171	1711	1779
Rsto_DN10930_c0_g1_i1	0	0	0	13	12	7	33	0	1	0	0	489	308	405	219	262	215
Rsto_DN10931_c0_g1_i1	0	0	0	66	75	67	79	44	1	0	0	329	293	457	509	595	325
Rsto_DN10932_c0_g1_i1	0	0	0	46	59	29	125	13	0	0	1	1091	1319	1438	235	223	413
Rsto_DN10933_c0_g1_i1	0	0	0	6	6	19	19	2	2	0	1	644	446	828	2261	1471	210
Rsto_DN10934_c0_g1_i1	0	0	0	294	391	370	382	155	0	0	0	1542	927	1584	777	1280	1019
Rsto_DN10936_c0_g1_i1	0	0	0	0	0	0	1	0	0	0	0	14	9	5	0	0	18
Rsto_DN10937_c0_g1_i1	0	0	0	27	32	42	68	9	1	0	0	226	166	212	193	269	236
Rsto_DN10938_c0_g1_i1	0	0	0	3	3	0	2	0	0	0	0	7	4	2	12	9	17
Rsto_DN10939_c0_g1_i1	0	0	0	0	0	0	0	0	0	0	0	9	42	40	0	0	0
Rsto_DN1094_c0_g1_i1	0	0	0	0	0	0	0	0	0	0	0	0	2	0	3	5	1
Rsto_DN1094_c0_g1_i2	0	0	0	1	1	1	0	1	0	0	0	23	7	10	15	15	5
Rsto_DN10940_c0_g1_i1	0	0	0	20	36	26	39	9	0	0	0	235	213	397	281	397	236
Rsto_DN10941_c0_g1_i1	0	0	0	3	2	1	4	0	0	0	0	21	17	16	23	57	32
Rsto_DN10942_c0_g1_i1	0	0	0	9	4	4	8	3	0	0	0	49	40	63	52	41	26
Rsto_DN10943_c0_g1_i1	0	0	0	20	35	24	30	9	0	0	0	106	149	271	189	220	222
Rsto_DN10944_c0_g1_i1	0	0	0	1	0	0	0	0	0	0	0	3	1	0	1	3	2
Rsto_DN10944_c0_g1_i2	0	0	0	0	3	2	1	0	0	0	0	7	5	8	5	10	6
Rsto_DN10945_c0_g1_i1	0	0	0	0	0	0	0	0	0	0	0	137	59	47	553	254	78
Rsto_DN10946_c0_g1_i1	0	0	0	12	14	20	32	9	0	0	0	158	78	76	94	132	112
Rsto_DN10947_c0_g1_i1	0	0	0	24	46	37	46	11	0	0	0	166	60	85	58	51	69
Rsto_DN10948_c0_g1_i1	0	0	0	66	92	87	139	20	1	0	0	432	261	319	485	720	397
Rsto_DN10948_c1_g1_i1	0	0	0	159	213	232	322	95	0	0	0	718	462	789	2583	749	595
Rsto_DN10949_c0_g1_i1	0	0	0	4	3	10	8	1	0	0	0	66	37	31	62	99	40
Rsto_DN1095_c0_g1_i1	0	0	0	5	4	6	9	2	0	0	0	42	36	20	19	46	50
Rsto_DN10950_c0_g1_i1	0	0	0	39	37	42	56	11	0	0	0	655	368	431	977	766	450
Rsto_DN10951_c0_g1_i1	0	0	0	169	256	259	347	95	0	0	1	1765	1486	1276	2372	2207	1517
Rsto_DN10952_c0_g1_i1	0	1	0	49	47	20	49	16	0	1	0	879	824	712	1450	844	618
Rsto_DN10953_c0_g1_i1	0	0	0	28	34	20	40	7	0	1	0	198	121	179	171	263	165
Rsto_DN10954_c0_g1_i1	0	0	0	1	4	3	1	0	0	0	0	1	9	17	5	3	13
Rsto_DN10955_c0_g1_i1	0	0	0	37	40	59	91	34	0	0	0	349	250	244	262	323	314
Rsto_DN10956_c0_g1_i1	0	0	0	76	58	50	90	31	0	0	1	450	202	217	166	203	377
Rsto_DN10957_c0_g1_i1	0	0	0	36	51	38	57	20	0	0	0	263	149	206	113	123	146
Rsto_DN10958_c0_g1_i1	0	0	0	119	140	181	186	100	0	0	0	478	246	344	236	325	311
Rsto_DN10959_c0_g1_i1	0	0	0	0	0	0	0	1	0	0	0	8	13	19	2	19	3
Rsto_DN1096_c0_g1_i1	0	0	0	0	2	2	1	0	0	0	0	3	5	8	15	9	13
Rsto_DN10960_c0_g1_i1	0	0	0	6	9	13	22	10	0	0	0	75	53	63	88	108	104
Rsto_DN10961_c0_g1_i2	0	0	0	0	0	0	0	0	0	0	2	0	0	0	7	7	4
Rsto_DN10962_c0_g1_i1	0	0	0	95	108	104	123	52	0	0	0	259	177	262	345	391	343
Rsto_DN10963_c0_g1_i1	0	0	0	45	74	63	83	17	0	0	0	477	271	220	240	31	362
Rsto_DN10964_c0_g1_i1	0	0	0	2	1	0	0	0	0	0	0	221	118	87	108	122	53
Rsto_DN10965_c0_g1_i1	0	0	0	0	4	0	0	0	0	0	0	0	3	10	2	7	3
Rsto_DN10966_c0_g1_i1	0	0	0	28	32	31	49	6	0	0	0	368	119	109	110	160	187
Rsto_DN10967_c0_g1_i1	0	0	0	0	0	0	0	0	0	0	0	8	12	7	0	0	0
Rsto_DN10968_c0_g1_i1	0	0	0	7	16	14	25	7	0	0	0	145	87	84	100	95	117
Rsto_DN10969_c0_g1_i1	0	0	0	1	3	0	1	1	1	0	0	339	276	193	377	752	216
Rsto_DN1097_c0_g1_i1	0	0	0	0	0	0	1	0	0	0	0	20	16	5	1	3	21
Rsto_DN10970_c0_g1_i1	0	0	0	71	92	113	153	35	0	0	0	1045	891	822	248	202	606
Rsto_DN10971_c0_g1_i1	0	0	0	46	55	38	63	20	0	0	0	349	305	430	443	510	467
Rsto_DN10972_c0_g1_i1	0	0	0	4	3	0	2	0	0	0	0	11	14	15	11	26	6
Rsto_DN10973_c0_g1_i1	0	0	0	68	233	194	232	68	0	0	1	1218	935	509	176	232	768
Rsto_DN10974_c0_g1_i1	0	0	0	2	0	0	0	0	0	0	0	11	5	4	7	9	17
Rsto_DN10975_c0_g1_i1	0	0	0	0	0	0	0	0	1	3	0	3	4	0	2	4	0
Rsto_DN10976_c0_g1_i1	1	0	0	43	94	67	82	32	0	1	0	183	201	231	221	370	250
Rsto_DN10977_c0_g1_i1	0	0	0	0	0	0	0	0	0	0	0	31	12	6	78	150	43
Rsto_DN10978_c0_g1_i1	0	0	0	0	0	0	0	0	0	0	0	50	75	25	0	0	1
Rsto_DN10979_c0_g1_i1	0	0	0	36	75	71	89	23	0	0	0	397	284	294	224	280	392
Rsto_DN1098_c0_g1_i1	0	0	0	105	120	139	125	37	0	0	0	413	374	742	406	500	428
Rsto_DN10980_c0_g1_i1	0	0	1	338	487	481	500	229	0	1	0	801	503	914	528	826	652
Rsto_DN10981_c0_g1_i1	0	0	0	43	97	83	97	38	0	0	0	571	349	535	571	797	585
Rsto_DN10982_c0_g1_i1	0	0	0	0	0	0	0	0	1	0	1	57	22	1	725	5	25
Rsto_DN10983_c0_g1_i1	0	0	0	4	6	6	15	2	0	0	0	108	135	129	99	121	91
Rsto_DN10984_c0_g1_i1	0	0	0	8	26	5	13	2	1	1	0	144	74	136	69	111	39
Rsto_DN10985_c0_g1_i1	0	0	0	0	0	0	0	0	0	0	0	33	121	31	102	8	16
Rsto_DN10986_c0_g1_i1	0	0	0	0	0	0	5	0	0	0	0	8	2	0	33	0	4
Rsto_DN10987_c0_g1_i1	0	0	0	2	2	4	9	3	0	0	0	14	21	15	21	30	23
Rsto_DN10988_c0_g1_i1	0	0	0	0	1	1	1	0	0	0	0	4	4	0	4	5	4
Rsto_DN10989_c0_g1_i1	0	0	0	59	76	73	94	12	0	0	0	548	175	231	308	372	326
Rsto_DN1099_c0_g1_i1	0	0	1	5	6	1	11	1	1	0	0	334	556	165	592	274	158
Rsto_DN10990_c0_g1_i1	0	0	0	1	1	2	1	0	0	0	0	1	25	8	10	14	10
Rsto_DN10991_c0_g1_i1	0	0	0	2	4	5	4	0	0	0	0	58	54	36	38	51	39
Rsto_DN10992_c0_g1_i1	0	0	0	228	334	272	357	85	0	1	0	633	444	893	549	411	751
Rsto_DN10993_c0_g1_i1	0	0	0	0	1	0	2	1	0	0	0	4	8	10	4	14	13
Rsto_DN10994_c0_g1_i1	1	0	0	147	217	193	225	69	0	0	0	553	388	551	249	479	331
Rsto_DN10995_c0_g1_i1	0	0	0	31	40	39	70	7	1	0	0	320	133	164	320	487	433
Rsto_DN10996_c0_g1_i1	0	0	0	36	50	81	68	14	0	0	0	266	224	265	323	291	320
Rsto_DN10997_c0_g1_i1	0	0	0	1	3	1	0	0	0	0	0	47	61	34	54	272	24
Rsto_DN10998_c0_g1_i1	0	0	0	17	12	19	14	4	0	1	0	210	122	108	238	192	162
Rsto_DN10999_c0_g1_i1	0	0	0	32	73	40	64	20	0	0	2	292	161	172	268	255	247
Rsto_DN11_c0_g1_i1	0	0	0	62	71	76	130	15	0	3	0	577	241	354	375	561	408
Rsto_DN110_c0_g1_i1	0	0	0	1	0	0	0	0	0	0	0	12	9	20	13	19	8
Rsto_DN1100_c0_g1_i1	0	0	0	0	0	0	0	0	0	0	0	0	2	0	0	0	0
Rsto_DN1100_c0_g1_i2	0	0	0	12	4	3	11	3	0	0	0	8	10	3	4	5	1
Rsto_DN11000_c0_g1_i1	0	0	0	11	23	21	14	10	0	0	0	91	59	98	120	160	117
Rsto_DN11001_c0_g1_i1	0	0	0	1	9	6	5	5	0	0	1	17	43	18	19	34	30
Rsto_DN11002_c0_g1_i1	0	0	0	2	8	2	11	0	1	0	0	247	167	235	296	372	374
Rsto_DN11004_c0_g1_i1	0	0	0	23	36	34	20	4	0	0	0	163	147	89	131	41	101
Rsto_DN11005_c0_g1_i1	0	0	0	45	60	62	78	25	0	1	0	366	191	228	533	447	345
Rsto_DN11006_c0_g1_i1	0	0	0	3	6	0	5	3	0	0	0	164	98	121	148	300	225
Rsto_DN11007_c0_g1_i1	0	0	0	0	1	2	6	0	0	0	0	582	294	433	223	374	123
Rsto_DN11008_c0_g1_i1	0	0	0	0	0	0	1	0	0	0	0	17	14	12	37	57	41
Rsto_DN11009_c0_g1_i1	0	0	0	91	174	153	179	46	0	0	0	73	67	171	46	111	193
Rsto_DN1101_c0_g1_i1	0	0	0	14	50	20	38	7	0	0	0	268	194	250	294	282	266
Rsto_DN11010_c0_g1_i1	0	0	0	94	65	53	87	22	0	1	0	764	636	573	524	507	274
Rsto_DN11011_c0_g1_i1	0	0	0	0	3	0	1	0	0	0	0	7	3	0	2	2	4
Rsto_DN11012_c0_g1_i1	0	0	0	1	2	1	2	0	0	0	0	6	21	8	9	21	41
Rsto_DN11013_c0_g1_i1	0	0	0	8	15	7	11	0	0	0	0	146	76	70	153	94	114
Rsto_DN11014_c0_g1_i1	0	0	0	1	0	0	1	1	0	0	0	12	2	1	1	1	2
Rsto_DN11014_c0_g1_i2	0	0	0	0	1	0	0	0	0	0	0	5	2	1	1	0	2
Rsto_DN11014_c0_g2_i1	1	2	0	231	311	303	359	129	0	2	1	1061	824	1344	551	864	867
Rsto_DN11015_c0_g1_i1	0	0	0	4	13	14	14	2	0	0	0	107	73	91	179	152	172
Rsto_DN11016_c0_g1_i1	0	0	0	230	282	296	309	120	0	1	1	251	216	425	305	217	200
Rsto_DN11017_c0_g1_i1	0	1	1	342	448	433	503	165	0	1	3	2461	1429	2413	1698	2107	1825
Rsto_DN11018_c0_g1_i1	0	0	0	0	0	0	0	0	0	0	0	4	10	5	6	11	3
Rsto_DN11019_c0_g1_i1	0	0	0	340	579	513	649	190	0	0	0	318	174	267	99	50	177
Rsto_DN1102_c0_g1_i1	0	0	0	21	49	37	48	17	0	0	0	153	128	135	78	121	117
Rsto_DN1102_c0_g1_i2	0	0	0	0	0	0	0	0	0	0	0	0	0	0	0	0	2
Rsto_DN11020_c0_g1_i1	0	0	0	1	0	0	0	0	0	0	0	8	7	10	7	4	5
Rsto_DN11021_c0_g1_i1	0	0	0	1	1	0	2	1	0	0	0	25	26	8	17	4	10
Rsto_DN11022_c0_g1_i1	0	0	0	1	0	1	8	1	0	0	0	33	45	42	34	13	41
Rsto_DN11023_c0_g1_i1	0	0	3	2	2	1	3	1	0	0	0	6	0	0	0	0	0
Rsto_DN11024_c0_g1_i1	0	0	0	1	0	2	6	0	0	0	0	0	12	12	6	3	9
Rsto_DN11025_c0_g1_i1	0	0	0	1	0	3	0	0	0	0	0	22	6	4	9	11	3
Rsto_DN11026_c0_g1_i1	0	0	0	0	0	0	0	0	0	0	0	14	82	36	33	2	0
Rsto_DN11027_c0_g1_i1	0	0	0	35	53	55	85	32	2	0	0	294	195	295	349	256	309
Rsto_DN11028_c0_g1_i1	0	0	0	62	77	53	55	20	0	0	0	183	155	227	39	28	38
Rsto_DN11029_c0_g1_i1	1	0	0	105	133	143	188	49	2	0	0	721	571	683	1335	784	707
Rsto_DN1103_c0_g1_i1	0	0	0	29	27	34	66	12	0	0	0	488	401	422	253	220	329
Rsto_DN11030_c0_g1_i1	0	0	0	6	4	14	10	2	0	0	0	24	19	38	18	16	19
Rsto_DN11031_c0_g1_i1	0	0	0	0	0	0	0	0	0	0	0	7	8	7	9	10	4
Rsto_DN11032_c0_g1_i1	0	0	0	0	0	0	0	0	0	0	0	0	1	0	5	18	12
Rsto_DN11033_c0_g1_i1	0	0	0	27	36	32	114	6	0	0	3	925	782	741	1179	1517	2009
Rsto_DN11034_c0_g1_i1	0	0	0	0	0	0	2	0	0	0	0	72	92	66	17	5	13
Rsto_DN11035_c0_g1_i1	0	0	0	22	23	28	30	13	0	0	1	331	183	108	175	184	241
Rsto_DN11036_c0_g1_i1	0	0	0	42	62	39	70	10	0	0	0	369	189	181	229	206	250
Rsto_DN11037_c0_g1_i1	0	0	0	43	102	59	67	19	0	1	0	512	262	315	508	422	473
Rsto_DN11038_c0_g1_i1	0	0	0	9	10	3	2	6	0	0	0	7	34	16	1	1	3
Rsto_DN11039_c0_g1_i1	0	0	0	0	2	0	1	2	0	0	0	76	38	20	61	47	24
Rsto_DN1104_c0_g1_i1	0	0	1	151	181	177	168	90	0	0	0	406	353	623	330	671	480
Rsto_DN11040_c0_g1_i1	0	0	0	88	167	126	169	47	0	0	0	687	347	346	423	369	381
Rsto_DN11041_c0_g1_i1	0	0	0	1	0	0	1	0	0	0	0	325	354	295	13	7	3
Rsto_DN11042_c0_g1_i1	0	0	0	0	0	2	4	0	0	0	0	4	11	20	7	10	20
Rsto_DN11043_c0_g1_i1	0	0	0	3	3	7	3	0	0	0	0	217	134	23	10	19	187
Rsto_DN11044_c0_g1_i1	0	0	0	44	62	41	110	26	2	1	2	2910	1643	2056	4143	3239	2703
Rsto_DN11045_c0_g1_i1	0	0	0	321	438	414	481	172	0	0	1	1242	762	1304	1111	1248	1257
Rsto_DN11046_c0_g1_i1	1	0	0	254	282	318	455	136	0	0	0	1522	836	1129	1512	1199	988
Rsto_DN11047_c0_g1_i1	0	0	0	213	251	276	329	107	0	1	0	767	565	996	687	998	701
Rsto_DN11048_c0_g1_i1	0	0	0	9	13	15	23	1	0	0	0	74	44	61	135	164	91
Rsto_DN11049_c0_g1_i1	0	0	0	5	0	5	3	3	0	0	0	15	3	12	11	6	5
Rsto_DN1105_c0_g1_i1	0	0	0	0	0	0	0	0	0	0	0	1	0	0	0	3	0
Rsto_DN1105_c0_g1_i2	0	0	0	0	0	0	0	0	0	0	0	2	1	6	0	3	5
Rsto_DN11050_c0_g1_i1	0	0	0	23	58	33	65	15	0	0	0	182	215	227	356	290	345
Rsto_DN11051_c0_g1_i1	0	0	0	6	8	11	7	3	0	0	0	95	67	43	68	46	88
Rsto_DN11052_c0_g1_i1	0	0	2	0	0	0	0	0	9	5	11	7	5	10	13	8	12
Rsto_DN11053_c0_g1_i1	0	0	0	2	12	9	12	2	0	0	0	35	43	41	68	43	44
Rsto_DN11054_c0_g1_i1	0	0	0	2	4	1	0	0	0	0	0	0	3	3	1	4	3
Rsto_DN11054_c0_g1_i2	0	0	0	174	171	209	224	36	0	1	1	995	531	621	741	975	853
Rsto_DN11055_c0_g1_i1	0	0	0	9	10	18	13	2	0	0	0	117	85	94	150	103	186
Rsto_DN11056_c0_g1_i1	0	0	0	118	143	125	163	55	0	0	0	719	353	453	339	421	291
Rsto_DN11057_c0_g1_i1	1	1	1	59	21	37	57	30	0	0	0	320	226	219	308	197	282
Rsto_DN11058_c0_g1_i1	0	0	0	1	0	0	2	0	0	0	0	5	10	23	12	6	1
Rsto_DN11059_c0_g1_i1	0	0	0	12	19	7	18	3	0	0	0	18	22	21	4	6	5
Rsto_DN1106_c0_g1_i1	0	0	0	0	0	0	0	0	0	0	0	12	7	6	15	11	27
Rsto_DN11060_c0_g1_i1	0	0	0	48	90	84	136	20	0	0	0	457	294	328	193	148	354
Rsto_DN11061_c0_g1_i1	0	0	0	7	10	12	10	2	0	0	0	39	31	20	41	20	24
Rsto_DN11062_c0_g1_i1	0	0	0	199	242	271	231	122	0	1	2	751	540	686	332	552	394
Rsto_DN11063_c0_g1_i1	0	0	0	4	15	14	12	2	0	0	0	32	46	63	49	92	55
Rsto_DN11064_c0_g1_i1	0	0	0	4	6	3	4	2	0	0	0	6	30	39	28	34	33
Rsto_DN11065_c0_g1_i1	0	0	0	22	49	46	61	17	0	0	0	119	98	100	70	83	87
Rsto_DN11066_c0_g1_i1	0	0	0	35	74	63	89	27	0	0	0	224	126	157	175	271	189
Rsto_DN11067_c0_g1_i1	0	0	0	5	7	5	3	3	0	0	0	6	20	20	13	15	35
Rsto_DN11068_c0_g1_i1	0	0	0	6	22	16	27	4	0	0	0	101	57	65	162	164	82
Rsto_DN11069_c0_g1_i1	1	0	0	15	23	34	38	21	3	2	1	2450	1509	1722	1614	1937	1398
Rsto_DN1107_c0_g1_i1	0	0	0	6	16	13	17	3	0	0	0	94	68	79	100	152	134
Rsto_DN11070_c0_g1_i1	0	0	0	8	21	11	19	5	0	0	0	83	66	75	73	83	99
Rsto_DN11070_c0_g1_i2	0	0	0	0	0	0	0	0	0	0	0	0	0	3	0	0	0
Rsto_DN11071_c0_g1_i1	0	0	0	82	126	112	186	50	1	1	1	903	631	744	1133	1106	997
Rsto_DN11072_c0_g1_i1	0	0	0	3	1	1	2	0	0	0	0	19	29	22	45	38	78
Rsto_DN11073_c0_g1_i1	0	0	0	7	10	4	15	3	0	0	0	83	77	90	123	114	143
Rsto_DN11074_c0_g1_i1	0	0	0	35	33	26	34	5	0	0	0	492	239	228	318	330	245
Rsto_DN11075_c0_g1_i1	0	0	0	36	47	54	64	20	1	0	0	256	193	255	585	343	327
Rsto_DN11076_c0_g1_i1	0	0	0	10	14	3	10	0	0	0	0	91	60	81	59	116	86
Rsto_DN11077_c0_g1_i1	0	0	0	0	0	0	0	0	0	0	0	84	120	104	408	32	9
Rsto_DN11078_c0_g1_i1	0	0	0	2	0	2	0	0	0	0	0	5	3	6	3	9	5
Rsto_DN11079_c0_g1_i1	0	0	0	0	1	6	1	2	0	0	0	60	85	66	248	37	9
Rsto_DN1108_c0_g1_i1	0	0	0	2	1	5	4	0	0	0	0	11	6	8	15	8	6
Rsto_DN1108_c0_g1_i2	0	0	0	1	0	0	4	0	0	0	0	5	2	8	4	4	5
Rsto_DN11080_c0_g1_i1	0	0	0	71	94	80	183	18	0	0	0	1309	701	874	527	275	351
Rsto_DN11081_c0_g1_i1	0	0	0	35	34	39	45	13	0	1	0	512	278	221	692	915	643
Rsto_DN11082_c0_g1_i1	0	0	0	0	0	0	0	0	0	0	0	3	0	1	1	4	5
Rsto_DN11083_c0_g1_i1	0	0	0	31	19	13	42	1	0	0	0	209	125	43	57	29	43
Rsto_DN11084_c0_g1_i1	0	0	0	0	0	0	0	0	0	0	0	20	24	36	3	0	0
Rsto_DN11085_c0_g1_i1	0	0	0	385	506	549	773	172	1	3	1	1665	965	1463	1348	1489	1318
Rsto_DN11086_c0_g1_i1	0	0	0	4	8	4	5	5	0	0	0	38	36	53	45	56	47
Rsto_DN11086_c0_g2_i1	0	0	0	0	0	1	0	0	0	0	0	62	20	17	15	15	8
Rsto_DN11087_c0_g1_i1	0	0	0	0	0	0	0	0	0	1	0	243	207	95	1	2	0
Rsto_DN11088_c0_g1_i1	0	0	0	0	0	2	3	0	0	1	0	63	29	50	31	16	29
Rsto_DN11089_c0_g1_i1	0	0	0	2	12	11	10	7	1	0	0	56	20	26	50	59	46
Rsto_DN1109_c0_g1_i1	0	0	0	39	40	47	79	10	0	0	0	427	337	385	295	322	479
Rsto_DN11090_c0_g1_i1	0	0	0	73	102	66	136	23	0	0	0	524	413	498	450	508	450
Rsto_DN11091_c0_g1_i1	0	0	0	4	3	0	4	3	0	0	0	0	14	19	5	12	17
Rsto_DN11092_c0_g1_i1	0	0	0	4	3	15	26	4	0	0	0	259	135	121	114	148	54
Rsto_DN11093_c0_g1_i1	0	1	1	261	398	395	554	117	1	4	0	2558	1278	1651	2431	2044	1786
Rsto_DN11094_c0_g1_i1	0	0	0	41	47	35	35	11	0	0	0	181	122	136	105	206	250
Rsto_DN11095_c0_g1_i1	0	0	0	1	4	5	5	0	0	0	0	136	379	69	92	153	58
Rsto_DN11096_c0_g1_i1	0	0	0	5	5	4	12	9	0	0	0	38	54	55	51	68	78
Rsto_DN11097_c0_g1_i1	0	1	0	63	72	77	85	23	0	0	1	387	370	530	383	534	425
Rsto_DN11098_c0_g1_i1	0	0	0	162	211	207	227	87	1	0	0	599	324	354	280	238	221
Rsto_DN11099_c0_g1_i1	0	0	0	32	35	57	54	14	0	0	1	393	245	246	934	542	374
Rsto_DN111_c0_g1_i1	0	0	0	0	0	1	0	0	0	0	0	0	0	2	5	5	7
Rsto_DN111_c0_g1_i2	0	0	0	8	15	18	18	3	0	0	0	38	25	39	54	71	46
Rsto_DN1110_c0_g1_i1	0	0	0	0	0	0	1	0	0	0	0	49	60	38	0	3	0
Rsto_DN11100_c0_g1_i1	0	0	0	0	0	0	2	0	0	0	0	7	32	24	2	4	0
Rsto_DN11101_c0_g1_i1	0	0	0	0	4	0	0	0	0	0	0	39	35	20	3	4	7
Rsto_DN11102_c0_g1_i1	0	0	0	0	0	0	0	0	0	0	0	9	5	2	10	30	13
Rsto_DN11103_c0_g1_i1	0	0	0	20	45	50	38	18	0	0	0	178	153	206	90	87	136
Rsto_DN11104_c0_g1_i1	0	0	0	1	0	0	0	0	0	0	0	24	30	64	2	0	0
Rsto_DN11105_c0_g1_i1	0	0	0	0	0	4	7	1	0	0	0	13	13	13	18	40	44
Rsto_DN11105_c0_g1_i2	0	0	0	0	0	0	0	0	0	0	0	0	0	0	0	3	0
Rsto_DN11106_c0_g1_i1	0	0	0	1	1	4	5	3	0	0	0	20	20	21	14	12	32
Rsto_DN11107_c0_g1_i1	0	0	0	1	0	0	0	0	0	0	0	8	7	12	6	2	1
Rsto_DN11108_c0_g1_i1	0	0	0	203	214	181	233	55	0	0	1	1993	1170	1029	1281	1021	1047
Rsto_DN1111_c0_g1_i1	0	0	0	18	42	59	51	6	0	0	0	167	135	215	163	207	266
Rsto_DN11110_c0_g1_i1	0	0	0	0	5	6	5	0	0	0	0	31	10	16	35	18	23
Rsto_DN11111_c0_g1_i1	0	0	0	50	42	57	37	10	0	0	0	90	84	156	65	92	68
Rsto_DN11112_c0_g1_i1	0	0	0	149	183	186	292	92	0	1	0	398	359	495	49	44	29
Rsto_DN11113_c0_g1_i1	0	0	0	209	170	144	368	54	0	0	0	385	184	1169	104	311	149
Rsto_DN11114_c0_g1_i1	0	0	0	101	85	100	96	46	0	0	0	432	308	472	365	441	442
Rsto_DN11115_c0_g1_i1	0	1	0	149	287	283	360	95	2	0	1	2230	1548	2328	1117	2094	2182
Rsto_DN11116_c0_g1_i1	0	0	0	0	0	0	0	0	0	0	0	12	9	5	47	23	42
Rsto_DN11117_c0_g1_i1	0	0	0	0	0	0	0	0	0	0	0	6	43	29	23	11	2
Rsto_DN11118_c0_g1_i1	0	0	0	64	48	61	72	34	2	1	0	1083	913	690	408	554	215
Rsto_DN11119_c0_g1_i1	0	0	0	186	345	308	397	168	0	1	0	732	524	893	1360	1039	1053
Rsto_DN1112_c0_g1_i1	0	1	5	799	1287	1303	1598	559	0	0	4	2507	1536	2652	1990	2497	2211
Rsto_DN11120_c0_g1_i1	0	0	0	89	98	68	111	27	0	0	0	408	244	246	79	108	207
Rsto_DN11121_c0_g1_i1	0	0	0	11	22	14	22	14	0	0	0	33	50	41	22	51	20
Rsto_DN11122_c0_g1_i1	0	0	0	0	1	0	3	0	0	0	0	34	27	42	88	79	186
Rsto_DN11123_c0_g1_i1	0	0	0	0	1	1	1	0	0	0	0	23	13	28	32	31	22
Rsto_DN11124_c0_g1_i1	0	0	0	2	2	2	5	0	0	0	0	8	13	38	4	3	0
Rsto_DN11125_c0_g1_i1	0	0	0	8	16	9	15	3	1	0	0	66	19	36	43	30	19
Rsto_DN11126_c0_g1_i1	0	0	0	219	225	230	227	89	0	1	0	836	481	682	274	350	344
Rsto_DN11127_c0_g1_i1	0	0	0	55	72	67	82	31	0	1	0	368	282	434	412	534	388
Rsto_DN11128_c0_g1_i1	0	0	0	66	92	95	120	38	1	1	0	427	255	404	568	533	443
Rsto_DN11129_c0_g1_i1	0	1	1	87	154	130	180	64	0	0	0	467	243	287	295	328	357
Rsto_DN1113_c0_g1_i1	0	0	0	44	47	45	61	22	0	0	0	196	221	245	243	260	253
Rsto_DN11130_c0_g1_i1	0	0	0	1	0	0	3	0	0	0	0	3	3	10	1	0	10
Rsto_DN11131_c0_g1_i1	0	0	0	0	0	0	2	0	0	0	0	16	13	6	0	1	1
Rsto_DN11132_c0_g1_i1	0	0	0	4	0	1	7	4	0	0	0	323	148	106	114	41	17
Rsto_DN11133_c0_g1_i1	0	0	0	0	0	0	2	0	0	0	0	7	6	0	4	3	5
Rsto_DN11134_c0_g1_i1	21	2	2	9	7	6	5	2	12	14	9	0	1	3	0	0	0
Rsto_DN11135_c0_g1_i1	0	0	0	0	0	0	0	2	13	17	13	10	13	17	19	23	19
Rsto_DN11136_c0_g1_i1	0	0	0	19	42	28	54	13	1	0	0	190	127	197	216	152	225
Rsto_DN11137_c0_g1_i1	0	0	0	0	0	0	2	3	0	0	0	78	218	248	0	0	0
Rsto_DN11138_c0_g1_i1	0	0	0	7	21	13	13	9	0	0	0	93	57	62	146	142	112
Rsto_DN11139_c0_g1_i1	0	0	0	88	162	155	163	54	0	0	0	420	268	388	317	407	303
Rsto_DN1114_c0_g1_i1	0	0	0	67	77	55	67	21	0	0	0	294	205	240	164	267	187
Rsto_DN1114_c0_g1_i2	0	0	0	0	0	0	0	0	0	0	0	3	0	0	0	0	0
Rsto_DN11140_c0_g1_i1	0	0	0	0	2	2	3	0	0	0	0	4	8	12	4	12	18
Rsto_DN11141_c0_g1_i1	0	0	0	3	2	0	1	0	0	0	0	6	13	14	18	16	18
Rsto_DN11142_c0_g1_i1	0	0	0	45	81	69	127	21	0	0	0	305	210	218	165	178	251
Rsto_DN11143_c0_g1_i1	0	0	0	321	412	434	480	185	1	2	0	822	450	1248	915	1315	1054
Rsto_DN11144_c0_g1_i1	0	0	0	0	0	0	1	0	0	0	0	21	19	25	33	34	18
Rsto_DN11145_c0_g1_i1	0	0	0	158	153	171	245	81	0	0	0	663	436	558	702	646	463
Rsto_DN11146_c0_g1_i1	0	0	0	14	21	17	32	5	0	0	0	140	107	155	126	142	120
Rsto_DN11147_c0_g1_i1	0	0	1	267	303	313	365	102	1	0	3	1367	843	1362	1502	2014	1373
Rsto_DN11148_c0_g1_i1	0	0	0	2	1	0	3	0	0	0	0	15	9	22	11	4	20
Rsto_DN11149_c0_g1_i1	0	0	0	0	0	3	8	3	0	0	0	47	45	38	59	48	98
Rsto_DN1115_c0_g1_i1	0	0	0	44	52	54	103	9	0	0	0	359	303	339	89	179	271
Rsto_DN11150_c0_g1_i1	0	0	0	20	5	7	32	9	0	1	0	402	262	107	2216	630	530
Rsto_DN11151_c0_g1_i1	1	0	0	127	456	575	365	227	0	1	0	336	129	22	2	5	7
Rsto_DN11152_c0_g1_i1	0	0	0	103	169	178	160	41	1	0	0	633	301	317	170	336	200
Rsto_DN11153_c0_g1_i1	0	0	0	5	2	0	8	1	0	0	0	61	73	76	92	44	55
Rsto_DN11154_c0_g1_i1	0	0	0	0	0	0	1	3	1	0	0	415	2065	1170	28	13	8
Rsto_DN11155_c0_g1_i1	0	0	0	4	11	8	10	6	0	0	0	40	77	30	125	154	158
Rsto_DN11156_c0_g1_i1	0	0	0	2	2	1	0	0	0	0	0	8	10	12	5	17	12
Rsto_DN11157_c0_g1_i1	0	0	0	24	27	24	33	4	0	0	2	232	196	165	75	68	149
Rsto_DN11158_c0_g1_i1	0	0	0	44	67	69	94	29	0	0	0	214	121	129	252	272	226
Rsto_DN11159_c0_g1_i1	0	0	0	27	53	31	59	26	0	1	1	296	166	228	323	408	297
Rsto_DN1116_c0_g1_i1	0	0	0	30	39	37	42	19	0	1	0	66	189	228	85	117	110
Rsto_DN11160_c0_g1_i1	0	0	0	0	2	0	2	1	0	0	0	107	76	69	179	399	168
Rsto_DN11161_c0_g1_i1	0	0	0	0	0	0	0	0	0	0	0	6	1	3	23	33	16
Rsto_DN11162_c0_g1_i1	2	0	0	309	428	415	434	160	0	1	1	2360	1382	2216	2256	2826	1937
Rsto_DN11163_c0_g1_i1	0	0	0	138	211	182	225	80	1	0	0	1613	697	616	1204	1134	928
Rsto_DN11164_c0_g1_i1	0	0	0	0	0	0	0	0	0	0	0	2	10	22	0	0	0
Rsto_DN11165_c0_g1_i1	0	0	0	0	0	1	0	0	0	0	0	3	5	3	32	8	21
Rsto_DN11166_c0_g1_i1	0	0	0	37	48	54	65	21	0	0	0	262	205	159	140	168	181
Rsto_DN11167_c0_g1_i1	0	2	0	61	82	79	97	46	1	0	1	475	348	423	282	190	847
Rsto_DN11168_c0_g1_i1	0	0	0	1	5	1	7	0	0	0	0	36	43	32	47	31	55
Rsto_DN11169_c0_g1_i1	0	0	0	19	13	17	26	4	0	0	0	107	58	67	81	62	78
Rsto_DN1117_c0_g1_i1	0	0	0	61	47	60	107	24	1	5	3	2708	2844	4271	8703	4655	920
Rsto_DN11170_c0_g1_i1	0	0	0	0	0	1	1	0	0	0	0	80	59	102	6	4	0
Rsto_DN11171_c0_g1_i1	0	0	0	9	21	10	16	1	0	0	0	107	46	58	36	62	57
Rsto_DN11172_c0_g1_i1	0	0	0	0	2	0	0	0	0	0	0	11	222	0	0	0	0
Rsto_DN11173_c0_g1_i1	0	0	0	0	0	0	1	0	0	0	0	31	26	31	43	37	89
Rsto_DN11174_c0_g1_i1	0	0	0	1	2	0	2	1	0	0	0	4	13	9	6	6	6
Rsto_DN11175_c0_g1_i1	0	0	0	5	6	1	4	3	0	0	0	48	25	45	57	106	121
Rsto_DN11176_c0_g1_i1	0	0	0	6	8	15	7	6	0	0	0	18	14	2	5	2	6
Rsto_DN11177_c0_g1_i1	0	0	0	87	101	35	168	29	0	0	0	341	563	276	281	48	112
Rsto_DN11177_c1_g1_i1	0	0	0	2	1	2	2	0	0	0	0	4	6	5	14	32	13
Rsto_DN11178_c0_g1_i1	0	0	0	112	185	150	173	72	1	0	0	597	327	545	495	623	478
Rsto_DN11179_c0_g1_i1	0	0	0	44	75	61	96	36	0	1	0	253	136	242	337	357	280
Rsto_DN1118_c0_g1_i1	0	0	0	0	0	0	0	0	0	0	0	17	14	3	5	0	0
Rsto_DN11180_c0_g1_i1	0	0	0	24	20	22	31	9	0	0	0	145	97	89	121	67	97
Rsto_DN11181_c0_g1_i1	0	0	0	0	0	0	0	0	0	0	0	11	18	10	0	0	0
Rsto_DN11182_c0_g1_i1	0	0	0	1	5	0	1	0	0	0	0	21	12	15	42	40	43
Rsto_DN11183_c0_g1_i1	0	0	0	0	0	0	0	0	0	0	0	0	39	12	0	0	0
Rsto_DN11184_c0_g1_i1	0	0	0	19	26	26	39	20	1	0	0	211	49	83	86	115	69
Rsto_DN11185_c0_g1_i1	0	0	0	0	0	1	1	0	0	0	0	37	25	42	13	11	22
Rsto_DN11186_c0_g1_i1	0	0	0	12	18	22	28	5	0	0	0	138	75	73	118	82	84
Rsto_DN11187_c0_g1_i1	0	0	0	4	19	9	15	0	0	2	0	310	391	625	103	289	311
Rsto_DN11189_c0_g1_i1	0	0	0	2	4	9	8	1	0	0	0	10	24	12	17	29	22
Rsto_DN1119_c0_g1_i1	0	0	0	0	3	1	4	0	0	0	0	236	164	72	140	173	49
Rsto_DN11190_c0_g1_i1	0	0	0	27	27	18	32	7	0	0	0	145	295	193	264	220	188
Rsto_DN11191_c0_g1_i1	0	0	0	0	0	0	0	0	0	0	0	8	15	8	27	22	6
Rsto_DN11192_c0_g1_i1	0	0	0	0	0	0	0	0	0	0	0	5	5	1	5	7	14
Rsto_DN11193_c0_g1_i1	0	0	0	1	0	1	4	0	0	0	0	21	14	17	18	13	35
Rsto_DN11194_c0_g1_i1	0	0	0	42	48	61	65	16	0	0	0	217	101	165	85	139	123
Rsto_DN11195_c0_g1_i1	0	0	0	6	19	23	34	7	0	0	0	146	83	68	168	113	156
Rsto_DN11196_c0_g1_i1	0	0	0	2	9	10	12	6	0	0	0	16	38	44	38	50	49
Rsto_DN11197_c0_g1_i1	0	0	0	2	0	0	1	0	0	0	0	11	4	4	7	4	1
Rsto_DN11198_c0_g1_i1	0	0	0	2	0	0	0	1	0	0	0	12	7	4	50	70	22
Rsto_DN11199_c0_g1_i1	0	0	0	1	1	4	5	0	0	0	0	14	35	36	36	16	21
Rsto_DN112_c0_g1_i1	0	0	0	8	15	15	17	2	0	0	0	83	73	74	103	122	118
Rsto_DN112_c0_g2_i1	0	0	0	17	43	33	44	10	0	0	0	48	34	38	46	47	69
Rsto_DN1120_c0_g1_i1	0	0	0	8	13	10	19	2	0	0	1	1601	924	1573	1384	2163	968
Rsto_DN11200_c0_g1_i1	0	0	0	2	2	9	0	1	0	0	0	5	48	7	4	2	1
Rsto_DN11201_c0_g1_i1	0	0	0	1	3	1	2	0	0	0	0	28	59	65	26	2	0
Rsto_DN11202_c0_g1_i1	0	0	0	31	46	51	48	14	0	0	0	92	85	94	134	116	67
Rsto_DN11203_c0_g1_i1	0	0	0	15	21	24	50	5	0	0	1	262	197	182	444	408	480
Rsto_DN11204_c0_g1_i1	0	0	0	106	106	65	151	40	0	1	0	583	396	533	200	236	312
Rsto_DN11205_c0_g1_i1	0	0	0	11	12	16	20	6	0	0	0	87	57	97	68	100	69
Rsto_DN11206_c0_g1_i1	0	0	0	0	0	0	0	0	0	0	0	9	78	0	0	0	0
Rsto_DN11207_c0_g1_i1	0	0	0	44	84	64	81	20	0	0	0	219	166	200	411	448	403
Rsto_DN11208_c0_g1_i1	0	0	0	0	6	1	6	1	0	0	0	7	10	21	12	7	16
Rsto_DN11209_c0_g1_i1	0	0	0	1	6	0	0	0	0	0	0	3	12	5	9	6	13
Rsto_DN1121_c0_g1_i1	0	0	0	198	306	218	274	121	0	0	0	847	675	855	707	756	684
Rsto_DN11210_c0_g1_i1	0	0	0	24	46	32	58	13	0	0	0	195	92	126	350	317	194
Rsto_DN11211_c0_g1_i1	0	0	0	3	3	1	7	1	0	0	0	42	43	43	32	26	16
Rsto_DN11212_c0_g1_i1	0	0	0	143	181	200	216	105	0	1	0	747	632	958	559	555	498
Rsto_DN11212_c1_g1_i1	0	0	0	8	7	4	11	6	0	0	0	56	124	148	186	245	151
Rsto_DN11213_c0_g1_i1	0	0	0	0	0	0	1	0	0	0	0	1	9	5	4	2	0
Rsto_DN11214_c0_g1_i1	0	0	0	0	2	4	7	0	0	0	0	19	10	8	8	4	9
Rsto_DN11215_c0_g1_i1	0	2	0	372	490	515	494	259	0	3	1	1469	808	1122	313	470	558
Rsto_DN11216_c0_g1_i1	0	0	0	2	5	9	7	1	0	0	0	55	41	31	154	234	119
Rsto_DN11217_c0_g1_i1	0	0	0	0	2	0	1	0	0	0	0	1	26	3	1	0	2
Rsto_DN11218_c0_g1_i1	0	0	0	10	16	11	9	0	0	0	0	40	91	99	85	73	70
Rsto_DN11219_c0_g1_i1	0	0	0	5	13	12	9	0	0	0	0	79	67	85	108	88	73
Rsto_DN1122_c0_g1_i1	0	0	0	13	27	24	38	17	0	0	0	154	159	180	269	312	225
Rsto_DN11220_c0_g1_i1	0	0	0	0	0	0	0	0	0	0	0	5	10	5	6	8	12
Rsto_DN11221_c0_g1_i1	0	0	0	4	10	7	10	4	0	0	0	22	52	66	75	95	83
Rsto_DN11222_c0_g1_i1	0	0	0	41	55	31	91	5	1	0	0	823	618	716	1406	1667	1393
Rsto_DN11223_c0_g1_i1	0	0	0	38	72	61	92	21	0	0	1	382	212	303	347	487	330
Rsto_DN11224_c0_g1_i1	0	0	0	0	0	0	0	1	6	3	6	3	6	3	8	5	9
Rsto_DN11225_c0_g1_i1	0	0	0	6	11	11	11	2	0	0	0	50	38	48	95	134	127
Rsto_DN11226_c0_g1_i1	0	0	0	16	22	20	16	11	0	0	0	78	42	82	38	57	43
Rsto_DN11227_c0_g1_i1	0	0	0	0	0	0	0	0	0	0	1	35	36	26	4	8	12
Rsto_DN11228_c0_g1_i1	0	0	0	3	7	8	3	0	0	0	0	5	14	7	60	21	13
Rsto_DN11229_c0_g1_i1	0	0	0	0	1	0	0	0	0	0	0	13	11	3	13	5	33
Rsto_DN11230_c0_g1_i1	0	0	0	12	15	15	17	5	0	0	0	74	75	67	73	101	68
Rsto_DN11231_c0_g1_i1	0	0	0	5	5	4	9	0	0	1	0	177	154	105	209	30	8
Rsto_DN11232_c0_g1_i1	0	0	0	17	24	54	50	11	0	1	0	224	108	154	60	58	108
Rsto_DN11233_c0_g1_i1	0	0	0	0	0	0	2	0	0	0	0	4	5	8	8	17	0
Rsto_DN11234_c0_g1_i1	0	0	0	79	91	92	133	37	0	0	0	705	639	807	1221	956	834
Rsto_DN11235_c0_g1_i1	0	0	0	0	0	1	0	0	0	0	0	69	95	120	11	16	6
Rsto_DN11236_c0_g1_i1	0	0	0	50	82	61	72	31	0	0	0	91	87	199	86	140	91
Rsto_DN11238_c0_g1_i1	0	0	0	0	0	0	0	0	0	0	0	13	6	8	9	28	13
Rsto_DN11239_c0_g1_i1	0	0	0	17	33	40	51	16	0	0	0	178	88	124	380	241	195
Rsto_DN1124_c0_g1_i1	0	0	0	81	86	100	150	43	0	0	0	417	209	289	303	360	289
Rsto_DN11240_c0_g1_i1	0	0	0	0	0	0	0	0	0	0	0	2	10	53	0	0	0
Rsto_DN11241_c0_g1_i1	0	0	0	24	32	8	19	3	1	0	0	263	467	500	0	4	2
Rsto_DN11242_c0_g1_i1	54	28	26	9	8	19	18	40	15	9	6	0	0	0	0	0	0
Rsto_DN11243_c0_g1_i1	0	0	0	1	2	3	2	3	0	0	0	10	15	26	21	12	16
Rsto_DN11244_c0_g1_i1	0	0	0	8	8	5	9	3	0	0	0	25	65	90	28	56	43
Rsto_DN11245_c0_g1_i1	0	0	0	9	11	7	14	6	0	0	0	74	36	47	70	91	62
Rsto_DN11246_c0_g1_i1	0	0	0	44	94	61	105	21	0	0	0	407	185	314	409	417	362
Rsto_DN11246_c0_g2_i1	0	0	0	31	50	36	48	19	0	0	0	239	110	160	196	226	165
Rsto_DN11247_c0_g1_i1	0	0	0	72	69	47	82	22	0	1	0	452	254	300	364	355	370
Rsto_DN11248_c0_g1_i1	0	0	0	26	38	40	47	19	0	0	0	178	119	86	103	37	55
Rsto_DN11249_c0_g1_i1	0	0	0	2	0	2	1	0	0	0	0	11	16	24	24	21	7
Rsto_DN1125_c0_g1_i1	0	0	0	61	90	76	92	17	0	0	0	354	259	415	272	278	225
Rsto_DN1125_c0_g1_i2	0	0	0	0	0	0	0	0	0	0	0	0	0	3	1	1	0
Rsto_DN11250_c0_g1_i1	0	0	0	2	2	0	0	1	0	0	0	5	7	19	1	14	15
Rsto_DN11251_c0_g1_i1	0	0	0	28	43	57	63	19	0	0	0	299	218	162	331	395	296
Rsto_DN11252_c0_g1_i1	0	0	0	54	76	53	75	24	0	0	0	356	231	250	289	329	269
Rsto_DN11253_c0_g1_i1	0	0	0	0	0	0	2	0	0	0	0	7	8	20	27	0	4
Rsto_DN11254_c0_g1_i1	0	0	0	0	2	0	0	0	0	0	0	9	427	0	0	0	0
Rsto_DN11255_c0_g1_i1	0	0	0	1	3	4	12	4	0	0	0	239	79	72	311	315	275
Rsto_DN11256_c0_g1_i1	0	1	0	1	0	0	0	0	0	0	0	6	2	2	5	12	18
Rsto_DN11257_c0_g1_i1	0	0	0	2	0	2	0	0	0	0	0	1	10	23	1	6	5
Rsto_DN11258_c0_g1_i1	0	0	0	39	55	34	80	16	0	0	0	689	508	530	1218	938	658
Rsto_DN11259_c0_g1_i1	0	0	0	14	31	37	35	16	0	0	0	102	23	42	101	128	93
Rsto_DN1126_c0_g1_i1	0	0	0	52	64	63	91	14	0	0	1	306	161	252	389	307	243
Rsto_DN11260_c0_g1_i1	0	0	0	0	1	0	0	0	0	0	0	35	17	11	18	8	12
Rsto_DN11261_c0_g1_i1	0	0	0	7	11	8	4	0	0	0	0	205	172	153	338	253	305
Rsto_DN11262_c0_g1_i1	0	0	0	10	16	23	23	8	0	0	0	92	59	86	139	223	163
Rsto_DN11263_c0_g1_i1	0	0	0	0	0	2	0	0	0	0	0	6	20	15	2	0	1
Rsto_DN11264_c0_g1_i1	0	0	0	0	0	0	2	0	0	0	0	16	19	6	23	16	57
Rsto_DN11265_c0_g1_i1	0	0	0	53	65	85	65	25	0	0	0	162	138	202	193	189	180
Rsto_DN11266_c0_g1_i1	0	0	0	0	0	0	1	0	0	0	0	5	4	5	4	8	4
Rsto_DN11267_c0_g1_i1	0	0	0	63	132	80	111	21	0	0	0	692	646	739	587	645	680
Rsto_DN11268_c0_g1_i1	0	0	0	0	0	1	1	0	0	0	0	18	40	54	6	9	7
Rsto_DN11269_c0_g1_i1	0	0	0	0	3	5	5	3	0	0	0	162	128	134	179	131	126
Rsto_DN1127_c0_g1_i1	0	0	0	0	1	0	3	0	0	0	0	8	21	20	8	17	8
Rsto_DN11270_c0_g1_i1	0	0	0	20	35	13	29	13	0	0	0	221	102	90	65	65	78
Rsto_DN11271_c0_g1_i1	0	0	0	23	40	51	43	8	0	0	0	56	18	33	21	10	41
Rsto_DN11272_c0_g1_i1	0	0	0	63	90	82	100	38	0	0	0	252	149	217	329	249	283
Rsto_DN11273_c0_g1_i1	0	0	0	30	51	35	59	12	0	0	0	240	99	176	154	206	112
Rsto_DN11274_c0_g1_i1	0	0	0	39	63	67	75	38	0	0	0	281	130	126	137	272	162
Rsto_DN11275_c0_g1_i1	0	0	0	66	92	83	96	31	0	0	0	215	178	142	126	197	180
Rsto_DN11276_c0_g1_i1	0	0	0	0	0	1	0	0	0	0	0	0	1	12	3	7	9
Rsto_DN11277_c0_g1_i1	0	0	0	38	25	26	71	10	0	2	2	2300	792	648	1130	1093	435
Rsto_DN11278_c0_g1_i1	0	0	0	20	46	38	50	13	0	0	0	372	197	258	493	458	560
Rsto_DN11279_c0_g1_i1	0	0	0	100	155	122	158	43	1	0	0	419	248	364	596	451	401
Rsto_DN1128_c0_g1_i1	0	0	0	3	11	4	16	4	0	0	0	240	183	173	263	272	250
Rsto_DN11280_c0_g1_i1	1	0	0	76	121	126	122	47	0	0	1	330	154	225	156	209	154
Rsto_DN11281_c0_g1_i1	0	0	0	63	63	51	80	14	0	0	0	657	493	626	358	620	476
Rsto_DN11282_c0_g1_i1	0	0	0	0	0	0	0	0	0	0	0	12	46	86	0	0	0
Rsto_DN11283_c0_g1_i1	0	0	0	12	25	19	6	5	0	0	0	242	143	133	347	313	386
Rsto_DN11284_c0_g1_i1	0	0	0	46	76	59	63	15	0	0	0	438	256	285	536	540	453
Rsto_DN11285_c0_g1_i1	0	0	0	2	7	0	3	1	0	0	0	22	12	18	45	38	41
Rsto_DN11286_c0_g1_i1	0	0	0	16	24	25	27	2	0	0	0	253	102	164	206	269	208
Rsto_DN11287_c0_g1_i1	0	0	0	15	42	24	31	9	1	1	0	151	129	142	189	250	173
Rsto_DN11288_c0_g1_i1	0	0	0	34	56	45	77	19	1	0	0	252	149	252	253	328	198
Rsto_DN11289_c0_g1_i1	0	0	0	17	21	37	45	18	0	0	0	177	142	120	188	178	148
Rsto_DN1129_c0_g1_i1	0	0	0	46	64	85	80	24	0	2	0	229	197	301	243	262	303
Rsto_DN11290_c0_g1_i1	0	0	0	12	15	6	8	10	0	0	0	73	76	68	70	98	63
Rsto_DN11291_c0_g1_i1	0	0	0	0	0	1	5	0	0	0	0	38	25	30	71	54	6
Rsto_DN11292_c0_g1_i1	0	0	0	0	2	0	0	0	0	0	0	6	7	2	5	4	6
Rsto_DN11293_c0_g1_i1	0	0	0	0	0	0	0	0	0	0	0	28	72	33	40	48	17
Rsto_DN11294_c0_g1_i1	0	0	0	7	11	4	6	4	0	0	0	47	23	10	13	29	30
Rsto_DN11295_c0_g1_i1	0	0	0	3	1	8	1	3	0	0	0	13	11	13	13	27	22
Rsto_DN11296_c0_g1_i1	1	0	0	270	376	375	536	202	1	0	4	1472	828	1360	1082	1262	981
Rsto_DN11296_c1_g1_i1	0	0	0	0	3	2	5	0	0	0	0	40	33	45	59	43	60
Rsto_DN11297_c0_g1_i1	0	0	0	2	1	1	4	0	0	0	0	10	2	7	0	2	7
Rsto_DN11298_c0_g1_i1	0	0	0	13	23	40	19	8	1	0	0	183	183	199	175	193	195
Rsto_DN11299_c0_g1_i1	0	0	0	8	16	6	10	2	0	0	0	113	102	131	173	185	154
Rsto_DN113_c0_g1_i1	1	1	0	223	326	372	443	113	3	2	0	1826	1032	1742	1892	2754	1588
Rsto_DN113_c0_g2_i1	0	0	0	151	188	183	243	53	0	0	1	1310	668	1009	1151	1282	988
Rsto_DN1130_c0_g1_i1	0	0	0	5	8	16	16	4	0	0	0	110	63	73	95	125	75
Rsto_DN1130_c0_g1_i2	0	0	0	0	0	0	1	0	0	0	0	0	1	0	3	0	0
Rsto_DN11300_c0_g1_i1	0	0	0	0	0	0	0	0	0	0	0	16	27	7	40	59	5
Rsto_DN11301_c0_g1_i1	0	0	0	0	1	0	0	0	0	0	0	21	23	38	7	1	0
Rsto_DN11302_c0_g1_i1	0	0	0	17	28	19	33	7	0	0	0	128	97	116	184	158	142
Rsto_DN11303_c0_g1_i1	0	0	0	34	42	35	45	9	1	1	0	194	181	212	238	293	256
Rsto_DN11304_c0_g1_i1	0	0	0	0	0	0	0	0	1	3	5	2	1	3	4	0	1
Rsto_DN11305_c0_g1_i1	0	0	0	0	1	1	3	0	0	0	0	35	16	21	57	57	86
Rsto_DN11306_c0_g1_i1	0	0	0	0	0	0	1	0	0	0	0	10	11	14	20	13	32
Rsto_DN11307_c0_g1_i1	0	0	0	71	109	103	128	31	0	1	0	644	337	499	570	841	752
Rsto_DN11308_c0_g1_i1	0	0	0	1	2	2	5	0	0	0	0	85	36	49	68	43	33
Rsto_DN11309_c0_g1_i1	0	0	0	1	0	0	2	0	0	0	0	8	13	29	8	14	3
Rsto_DN1131_c0_g1_i1	0	0	0	0	0	0	0	0	0	0	0	5	0	1	15	14	1
Rsto_DN11310_c0_g1_i1	0	0	0	0	2	1	2	0	0	0	0	8	5	2	54	33	15
Rsto_DN11311_c0_g1_i1	0	0	0	42	42	51	57	26	0	0	0	214	77	105	119	100	88
Rsto_DN11312_c0_g1_i1	0	0	0	1	0	0	0	0	0	0	0	1	4	6	4	1	3
Rsto_DN11313_c0_g1_i1	0	0	0	1	2	4	1	3	0	0	1	25	26	39	9	9	5
Rsto_DN11314_c0_g1_i1	0	0	0	3	10	0	7	0	0	1	0	310	428	396	196	66	30
Rsto_DN11315_c0_g1_i1	0	0	0	62	89	77	112	24	0	1	1	699	490	613	749	960	714
Rsto_DN11316_c0_g1_i1	0	0	0	6	5	6	9	1	0	0	0	21	13	21	60	49	25
Rsto_DN11317_c0_g1_i1	0	0	0	2	3	0	9	1	0	0	0	403	82	36	250	161	58
Rsto_DN11318_c0_g1_i1	0	0	0	25	46	62	45	22	0	0	0	417	333	370	350	472	420
Rsto_DN11319_c0_g1_i1	0	0	0	3	1	2	2	2	0	0	0	9	4	6	6	7	9
Rsto_DN1132_c0_g1_i1	0	0	0	39	84	79	85	27	0	0	0	266	234	330	221	288	266
Rsto_DN11320_c0_g1_i1	0	0	0	1	2	0	3	0	0	0	0	43	22	21	11	27	35
Rsto_DN11321_c0_g1_i1	0	0	0	87	95	138	136	51	1	0	0	399	281	348	275	318	344
Rsto_DN11322_c0_g1_i1	0	0	0	23	32	14	23	6	0	0	0	85	50	79	77	99	71
Rsto_DN11323_c0_g1_i1	0	0	0	3	6	1	4	1	0	0	0	4	20	10	6	3	3
Rsto_DN11324_c0_g1_i1	0	0	1	29	43	53	46	20	0	0	0	37	23	73	4	5	21
Rsto_DN11325_c0_g1_i1	0	1	0	335	346	390	427	166	1	0	0	1971	1047	1552	1481	1342	832
Rsto_DN11327_c0_g1_i1	0	0	0	2	0	0	4	0	0	0	1	41	20	43	37	25	20
Rsto_DN11328_c0_g1_i1	0	0	0	25	16	12	25	5	0	0	0	331	142	129	184	380	486
Rsto_DN11329_c0_g1_i1	0	0	0	43	43	84	112	22	1	0	0	306	178	199	694	843	381
Rsto_DN1133_c0_g1_i1	0	0	0	0	0	0	1	0	0	0	0	0	0	2	0	0	0
Rsto_DN1133_c0_g1_i2	0	0	0	0	5	0	1	0	0	0	0	8	4	5	4	2	2
Rsto_DN11330_c0_g1_i1	0	0	0	11	8	12	7	1	0	0	0	34	29	44	21	26	23
Rsto_DN11331_c0_g1_i1	0	0	0	1	1	1	1	0	0	0	0	16	4	2	11	12	17
Rsto_DN11332_c0_g1_i1	0	0	0	18	16	13	29	4	0	0	0	46	73	65	274	46	24
Rsto_DN11333_c0_g1_i1	0	0	0	1	3	2	1	1	0	0	0	6	19	17	15	10	13
Rsto_DN11334_c0_g1_i1	0	0	0	0	0	0	1	0	0	0	0	12	17	17	8	5	13
Rsto_DN11335_c0_g1_i1	0	0	0	0	0	0	1	0	0	0	0	13	5	7	19	9	0
Rsto_DN11336_c0_g1_i1	0	0	0	0	1	1	0	2	0	0	0	5	9	18	3	18	9
Rsto_DN11337_c0_g1_i1	0	0	0	0	0	0	0	0	0	0	0	46	6	2	28	11	11
Rsto_DN11338_c0_g1_i1	0	0	0	0	2	3	1	0	0	0	0	4	2	6	8	4	6
Rsto_DN11339_c0_g1_i1	0	0	0	0	0	1	0	0	0	0	0	18	34	34	30	12	3
Rsto_DN1134_c0_g1_i1	0	0	0	56	87	81	88	21	0	0	1	652	397	389	286	188	274
Rsto_DN11340_c0_g1_i1	0	0	0	0	0	0	0	0	0	0	0	6	3	1	2	4	1
Rsto_DN11340_c0_g1_i2	0	0	0	0	0	0	1	0	0	0	0	1	2	4	6	2	1
Rsto_DN11341_c0_g1_i1	0	0	0	5	5	6	12	1	0	0	0	168	87	65	341	247	197
Rsto_DN11342_c0_g1_i1	0	0	0	0	0	2	0	1	0	0	0	5	6	5	11	14	13
Rsto_DN11343_c0_g1_i1	0	0	0	174	278	301	323	76	0	0	0	750	493	792	878	1014	818
Rsto_DN11344_c0_g1_i1	0	0	0	0	2	4	2	5	0	0	0	19	10	3	17	2	11
Rsto_DN11345_c0_g1_i1	0	0	0	21	27	40	20	9	0	0	0	183	162	186	166	211	243
Rsto_DN11346_c0_g1_i1	0	0	0	9	7	24	18	4	0	0	0	114	39	62	166	141	111
Rsto_DN11347_c0_g1_i1	0	0	0	0	0	1	0	0	0	0	0	10	10	6	10	9	22
Rsto_DN11348_c0_g1_i1	0	0	0	43	77	70	51	22	0	0	0	183	112	150	93	150	131
Rsto_DN11349_c0_g1_i1	0	0	0	121	182	170	225	102	0	0	0	369	196	338	292	395	352
Rsto_DN1135_c0_g1_i1	0	1	0	216	196	199	290	90	0	0	1	1388	648	645	859	1103	1169
Rsto_DN11350_c0_g1_i1	0	0	0	703	810	860	899	545	2	0	5	1183	833	1826	2812	488	1097
Rsto_DN11351_c0_g1_i1	0	0	0	0	0	0	0	0	0	0	0	10	24	16	1	3	0
Rsto_DN11352_c0_g1_i1	0	0	0	0	0	0	0	0	0	0	0	5	5	9	4	6	8
Rsto_DN11353_c0_g1_i1	0	0	0	0	1	1	3	0	0	0	0	37	36	38	106	82	58
Rsto_DN11354_c0_g1_i1	0	0	0	4	1	0	3	2	0	0	0	443	617	685	980	545	92
Rsto_DN11355_c0_g1_i1	0	0	0	0	0	0	0	1	0	0	0	5	1	2	12	15	6
Rsto_DN11356_c0_g1_i1	0	0	0	0	0	0	0	0	0	0	0	1	8	5	5	2	4
Rsto_DN11357_c0_g1_i1	0	0	0	19	38	40	61	11	0	0	0	255	164	137	355	259	299
Rsto_DN11358_c0_g1_i1	0	0	0	92	140	141	173	47	0	1	1	838	689	894	1540	886	874
Rsto_DN11359_c0_g1_i1	0	0	0	6	4	3	1	6	0	0	0	39	29	40	37	50	21
Rsto_DN1136_c0_g1_i1	0	0	0	39	43	60	56	12	0	0	0	330	356	471	395	512	499
Rsto_DN11360_c0_g1_i1	0	0	0	0	0	0	0	0	0	0	0	5	1	2	6	19	8
Rsto_DN11361_c0_g1_i1	0	0	0	6	1	1	0	0	0	0	0	1	34	20	23	11	11
Rsto_DN11362_c0_g1_i1	0	0	0	1	2	0	0	0	0	0	0	1	9	12	5	5	11
Rsto_DN11363_c0_g1_i1	0	0	0	0	0	0	0	0	0	0	0	20	20	16	2	1	1
Rsto_DN11364_c0_g1_i1	0	0	0	14	13	10	25	5	0	0	0	63	27	68	97	74	92
Rsto_DN11365_c0_g1_i1	0	0	0	4	3	4	8	0	0	0	0	12	22	38	7	16	14
Rsto_DN11366_c0_g1_i1	0	0	0	0	2	3	4	0	0	0	0	4	19	45	36	48	28
Rsto_DN11367_c0_g1_i1	0	0	0	35	36	48	58	10	0	0	1	539	475	679	311	451	546
Rsto_DN11368_c0_g1_i1	0	0	0	61	62	48	62	25	0	1	0	363	225	256	473	369	515
Rsto_DN11369_c0_g1_i1	0	0	0	2	0	1	0	0	0	0	1	203	125	34	828	145	284
Rsto_DN1137_c0_g1_i1	0	0	0	2	0	0	3	0	0	0	0	28	14	8	5	2	0
Rsto_DN11370_c0_g1_i1	0	0	0	2	0	1	1	0	0	0	0	6	2	8	7	10	9
Rsto_DN11371_c0_g1_i1	0	0	0	26	68	55	66	16	0	1	0	275	161	177	170	212	204
Rsto_DN11372_c0_g1_i1	0	0	0	69	87	74	105	20	0	0	2	737	512	472	538	428	981
Rsto_DN11373_c0_g1_i1	0	0	0	14	15	6	39	13	1	0	3	425	390	281	2232	1140	861
Rsto_DN11374_c0_g1_i1	0	0	0	0	0	1	0	0	0	0	0	73	42	24	141	61	20
Rsto_DN11375_c0_g1_i1	0	0	0	6	14	12	16	3	0	0	0	45	50	47	25	40	60
Rsto_DN11376_c0_g1_i1	0	0	0	5	11	6	11	1	0	0	0	33	20	24	62	37	32
Rsto_DN11377_c0_g1_i1	0	0	0	29	29	22	43	9	0	0	0	98	64	70	145	94	127
Rsto_DN11378_c0_g1_i1	0	0	0	25	30	32	49	10	0	0	0	83	53	54	58	65	74
Rsto_DN11379_c0_g1_i1	0	0	0	1	0	1	1	0	0	0	0	5	4	10	6	4	4
Rsto_DN1138_c0_g1_i1	1	0	0	78	93	105	140	15	0	0	1	602	518	588	540	640	484
Rsto_DN11380_c0_g1_i1	0	0	0	0	0	1	0	0	0	0	0	230	251	61	61	30	7
Rsto_DN11381_c0_g1_i1	0	0	0	23	23	26	32	15	0	0	0	84	58	47	11	17	46
Rsto_DN11382_c0_g1_i1	0	0	0	1	12	17	14	4	0	0	0	342	153	97	305	206	289
Rsto_DN11383_c0_g1_i1	0	0	0	0	0	0	0	0	0	0	0	6	1	6	2	18	6
Rsto_DN11384_c0_g1_i1	0	0	0	127	144	149	151	70	0	0	0	427	212	278	205	272	241
Rsto_DN11385_c0_g1_i1	0	0	0	28	41	43	49	22	0	0	0	163	121	127	133	185	142
Rsto_DN11386_c0_g1_i1	0	0	0	2	3	9	3	1	0	0	0	4	31	40	29	39	33
Rsto_DN11388_c0_g1_i1	0	0	0	17	20	11	20	6	0	0	0	354	309	73	124	162	293
Rsto_DN11389_c0_g1_i1	0	0	0	2	3	6	4	3	0	0	0	9	46	26	16	3	2
Rsto_DN1139_c0_g1_i1	0	0	0	57	78	61	68	29	0	0	1	411	462	289	716	327	398
Rsto_DN11390_c0_g1_i1	0	0	0	2	8	2	2	1	1	0	0	61	58	69	124	84	46
Rsto_DN11391_c0_g1_i1	0	0	0	52	70	74	84	46	0	0	0	268	193	164	146	159	144
Rsto_DN11392_c0_g1_i1	0	0	0	0	2	1	1	1	0	0	0	4	5	3	4	6	10
Rsto_DN11393_c0_g1_i1	0	0	0	73	113	117	128	46	0	0	0	431	266	294	506	492	379
Rsto_DN11394_c0_g1_i1	0	0	0	0	2	2	1	1	0	0	0	9	18	11	38	22	29
Rsto_DN11395_c0_g1_i1	0	0	0	3	1	2	3	2	0	0	0	22	26	23	26	21	22
Rsto_DN11396_c0_g1_i1	0	0	0	8	15	17	12	3	0	0	0	68	59	103	55	146	97
Rsto_DN11397_c0_g1_i1	0	0	0	4	0	3	0	3	0	0	0	447	881	1738	0	5	7
Rsto_DN11398_c0_g1_i1	0	0	0	19	53	36	56	12	0	0	0	95	129	195	113	170	149
Rsto_DN11399_c0_g1_i1	0	0	0	36	37	45	46	11	0	0	0	293	100	138	200	192	188
Rsto_DN114_c0_g1_i1	0	0	0	29	73	73	87	13	0	0	0	327	229	213	308	343	348
Rsto_DN1140_c0_g1_i1	0	0	0	71	119	125	96	39	0	0	0	318	312	341	499	473	286
Rsto_DN11400_c0_g1_i1	0	0	0	3	0	2	8	1	0	0	0	13	21	42	24	45	38
Rsto_DN11401_c0_g1_i1	0	0	0	0	0	1	3	0	0	0	0	7	3	1	14	10	7
Rsto_DN11402_c0_g1_i1	0	0	0	0	3	1	2	0	0	0	0	11	14	9	26	24	22
Rsto_DN11403_c0_g1_i1	3	0	0	6	4	1	1	16	0	3	1	779	1184	388	4214	706	987
Rsto_DN11404_c0_g1_i1	0	0	0	0	0	0	0	0	0	0	0	2	19	5	13	8	2
Rsto_DN11405_c0_g1_i1	0	0	0	107	169	149	205	78	0	0	0	323	248	463	266	263	288
Rsto_DN11406_c0_g1_i1	0	0	0	1	0	0	0	1	0	0	0	535	340	412	66	51	113
Rsto_DN11407_c0_g1_i1	0	0	0	81	115	93	118	47	0	2	0	829	485	567	1006	725	562
Rsto_DN11408_c0_g1_i1	0	0	0	4	2	5	6	1	0	0	0	32	39	13	48	47	79
Rsto_DN11409_c0_g1_i1	0	0	0	5	9	15	11	5	0	0	0	17	59	51	32	44	51
Rsto_DN1141_c0_g1_i1	0	0	0	169	195	178	228	93	0	1	1	742	436	420	178	306	289
Rsto_DN11410_c0_g1_i1	0	0	0	0	0	0	0	0	0	0	0	0	0	0	4	3	3
Rsto_DN11410_c0_g1_i2	0	0	0	0	0	0	0	1	0	0	0	0	0	1	0	0	0
Rsto_DN11411_c0_g1_i1	0	0	0	5	10	16	15	1	0	0	0	31	39	59	13	23	48
Rsto_DN11413_c0_g1_i1	0	0	0	6	4	6	17	3	1	0	0	41	36	57	95	81	93
Rsto_DN11413_c0_g1_i2	0	0	0	0	0	1	0	0	0	0	0	1	1	3	4	7	3
Rsto_DN11414_c0_g1_i1	0	0	0	2	1	3	0	1	0	0	0	33	26	19	28	35	39
Rsto_DN11415_c0_g1_i1	0	0	0	3	6	19	10	2	0	0	0	43	42	18	47	20	35
Rsto_DN11416_c0_g1_i1	0	0	0	0	0	0	0	0	0	0	0	4	1	0	3	7	12
Rsto_DN11417_c0_g1_i1	0	0	0	0	1	1	2	2	0	0	0	31	24	30	33	71	46
Rsto_DN11418_c0_g1_i1	0	0	0	0	0	0	2	0	0	0	0	37	28	29	4	0	0
Rsto_DN11419_c0_g1_i1	2	0	0	0	0	0	0	0	10	8	7	5	5	8	10	12	17
Rsto_DN1142_c0_g1_i1	0	0	0	0	0	0	0	0	0	0	0	0	0	0	0	3	0
Rsto_DN1142_c0_g1_i2	0	0	0	44	54	52	69	15	0	0	0	194	116	166	375	328	315
Rsto_DN11420_c0_g1_i1	0	0	0	0	0	0	5	0	0	0	0	325	128	86	2	5	4
Rsto_DN11421_c0_g1_i1	0	0	0	135	192	165	197	71	0	0	0	234	338	550	358	313	251
Rsto_DN11422_c0_g1_i1	0	0	0	0	1	1	0	0	0	0	0	1	5	5	6	4	4
Rsto_DN11423_c0_g1_i1	0	0	0	0	1	1	2	1	0	0	0	25	29	11	12	34	19
Rsto_DN11424_c0_g1_i1	0	0	0	48	65	82	103	35	0	0	0	114	69	141	258	247	145
Rsto_DN11425_c0_g1_i1	0	0	0	0	0	2	1	0	1	0	0	2	3	5	4	7	7
Rsto_DN11426_c0_g1_i1	0	0	0	0	1	1	0	0	0	0	0	1	7	7	1	6	7
Rsto_DN11427_c0_g1_i1	0	0	0	1	5	5	8	2	0	0	1	42	24	25	23	37	9
Rsto_DN11428_c0_g1_i1	0	0	0	30	29	21	27	8	0	0	0	186	147	182	151	215	132
Rsto_DN11429_c0_g1_i1	0	0	0	5	4	7	13	0	0	0	0	245	245	246	165	141	129
Rsto_DN1143_c0_g1_i1	0	0	0	39	52	42	57	7	0	0	0	535	225	274	437	392	330
Rsto_DN11430_c0_g1_i1	0	0	0	2	0	0	2	0	0	0	0	68	49	23	37	28	6
Rsto_DN11431_c0_g1_i1	0	0	0	2	1	0	0	0	0	0	0	112	30	13	45	26	8
Rsto_DN11432_c0_g1_i1	0	0	0	5	5	6	6	2	0	0	0	20	47	36	20	27	9
Rsto_DN11433_c0_g1_i1	0	0	0	0	0	0	0	0	0	0	0	0	0	2	4	3	11
Rsto_DN11434_c0_g1_i1	0	0	0	0	0	0	0	0	1	3	0	371	435	354	59	1061	156
Rsto_DN11435_c0_g1_i1	0	0	0	3	2	1	3	0	0	0	0	26	14	22	25	35	15
Rsto_DN11436_c0_g1_i1	0	0	0	0	0	2	1	0	0	0	0	93	63	62	48	20	3
Rsto_DN11437_c0_g1_i1	0	0	0	0	0	0	0	0	5	10	39	15	13	9	16	16	18
Rsto_DN11438_c0_g1_i1	0	0	0	3	0	2	2	0	0	0	0	96	58	61	16	15	5
Rsto_DN11439_c0_g1_i1	0	0	0	5	10	3	3	1	0	0	0	0	13	25	14	15	6
Rsto_DN1144_c0_g1_i1	0	0	0	9	13	8	14	1	0	0	0	44	37	21	93	58	83
Rsto_DN11440_c0_g1_i1	0	0	0	0	0	2	2	0	0	0	0	12	2	9	17	16	10
Rsto_DN11441_c0_g1_i1	0	0	0	38	53	60	100	18	2	0	0	400	244	284	363	394	315
Rsto_DN11442_c0_g1_i1	0	0	0	34	22	39	35	17	0	0	0	119	118	97	28	54	19
Rsto_DN11443_c0_g1_i1	0	0	0	1	0	2	4	2	0	0	0	19	16	20	10	10	12
Rsto_DN11444_c0_g1_i1	0	0	0	4	4	4	1	1	0	0	0	15	11	48	16	22	18
Rsto_DN11445_c0_g1_i1	0	0	0	106	133	117	140	65	0	0	0	478	241	193	235	159	184
Rsto_DN11446_c0_g1_i1	0	0	0	0	0	0	0	0	0	0	0	2	40	17	15	5	3
Rsto_DN11447_c0_g1_i1	0	0	0	0	0	0	0	0	0	0	0	0	6	10	3	0	0
Rsto_DN11448_c0_g1_i1	0	0	0	4	11	14	7	7	0	0	0	16	27	22	8	24	40
Rsto_DN11449_c0_g1_i1	0	0	0	15	33	31	39	19	0	0	1	412	277	248	438	591	308
Rsto_DN1145_c0_g1_i1	0	0	0	33	51	37	70	18	0	0	0	189	105	155	165	229	261
Rsto_DN11450_c0_g1_i1	0	0	0	42	69	51	70	20	2	0	0	383	254	232	270	261	251
Rsto_DN11451_c0_g1_i1	0	0	0	7	1	2	3	0	0	0	0	152	122	34	73	45	20
Rsto_DN11452_c0_g1_i1	0	0	0	40	44	45	52	10	0	0	0	147	141	169	215	231	196
Rsto_DN11453_c0_g1_i1	0	0	0	50	82	74	104	42	0	0	1	135	268	377	179	187	162
Rsto_DN11454_c0_g1_i1	0	0	0	0	0	4	7	0	0	0	0	7	6	2	10	2	6
Rsto_DN11455_c0_g1_i1	0	0	0	0	0	0	0	0	0	0	0	7	9	10	1	5	2
Rsto_DN11456_c0_g1_i1	0	0	0	34	81	59	93	33	0	0	0	118	86	113	71	95	125
Rsto_DN11457_c0_g1_i1	0	0	0	7	12	19	16	1	0	0	0	61	28	34	109	121	106
Rsto_DN11458_c0_g1_i1	0	0	0	4	5	8	12	4	0	0	0	12	4	2	26	12	18
Rsto_DN11459_c0_g1_i1	0	0	0	0	1	1	1	1	0	0	0	2	10	15	6	12	10
Rsto_DN1146_c0_g1_i1	0	0	0	58	92	62	81	41	0	0	0	225	256	138	282	28	11
Rsto_DN11460_c0_g1_i1	0	0	0	32	45	37	19	9	0	0	0	75	88	169	103	123	156
Rsto_DN11461_c0_g1_i1	0	0	0	2	0	0	0	0	0	0	0	2	2	2	7	5	6
Rsto_DN11462_c0_g1_i1	0	0	0	0	0	0	0	0	0	0	0	19	27	24	5	0	8
Rsto_DN11463_c0_g1_i1	0	0	0	1	0	0	0	0	0	0	0	12	2	4	5	4	3
Rsto_DN11464_c0_g1_i1	0	0	0	0	0	1	5	1	0	0	0	1	7	15	10	8	2
Rsto_DN11465_c0_g1_i1	0	0	0	318	91	139	267	72	0	0	0	831	200	349	542	137	609
Rsto_DN11466_c0_g1_i1	0	0	0	0	0	0	0	0	0	0	0	8	6	3	6	7	0
Rsto_DN11467_c0_g1_i1	0	0	0	12	18	17	30	13	0	0	0	113	82	108	102	189	162
Rsto_DN11468_c0_g1_i1	0	0	0	3	10	6	5	5	0	0	0	119	47	57	255	271	192
Rsto_DN11469_c0_g1_i1	0	0	0	1	3	0	3	0	0	0	0	2	10	4	2	5	14
Rsto_DN1147_c0_g1_i1	0	0	0	385	411	396	568	129	1	2	1	2394	1136	2139	3743	3825	2045
Rsto_DN11470_c0_g1_i1	0	0	0	0	0	0	1	0	0	0	0	18	18	10	138	29	18
Rsto_DN11471_c0_g1_i1	0	0	0	3	9	10	19	0	0	0	0	46	33	5	0	0	2
Rsto_DN11472_c0_g1_i1	0	0	0	1	2	8	6	2	0	0	0	17	8	7	3	3	0
Rsto_DN11473_c0_g1_i1	0	0	0	0	6	0	0	0	0	0	0	2	11	15	1	7	1
Rsto_DN11474_c0_g1_i1	0	0	0	6	6	3	6	2	0	0	0	77	47	53	102	96	74
Rsto_DN11475_c0_g1_i1	0	0	0	4	12	5	11	5	0	0	1	86	60	95	98	139	54
Rsto_DN11476_c0_g1_i1	0	0	0	0	2	1	1	0	0	0	0	17	4	6	13	21	18
Rsto_DN11477_c0_g1_i1	0	0	0	62	93	78	103	20	0	0	0	363	288	352	383	431	391
Rsto_DN11478_c0_g1_i1	0	0	0	17	35	29	35	14	0	0	0	204	161	190	231	270	213
Rsto_DN11479_c0_g1_i1	0	0	0	39	36	39	98	8	1	3	1	1748	1673	1848	2734	2654	2205
Rsto_DN1148_c0_g1_i1	0	0	0	0	0	0	0	0	0	0	0	0	0	0	4	0	0
Rsto_DN1148_c0_g1_i2	0	0	0	0	0	1	0	0	0	0	0	1	2	1	2	3	6
Rsto_DN11480_c0_g1_i1	0	0	0	0	0	0	0	0	0	0	0	25	8	3	20	27	4
Rsto_DN11481_c0_g1_i1	0	0	0	0	0	0	0	1	0	0	0	10	8	9	3	6	5
Rsto_DN11482_c0_g1_i1	0	0	0	117	190	167	259	54	1	1	0	432	133	209	314	385	324
Rsto_DN11483_c0_g1_i1	0	0	0	0	2	2	2	0	0	0	0	2	11	13	1	1	2
Rsto_DN11485_c0_g1_i1	0	0	0	0	1	0	1	0	0	0	0	5	7	3	12	3	6
Rsto_DN11486_c0_g1_i1	0	0	0	45	47	48	73	5	0	4	1	1855	977	784	1646	2191	1386
Rsto_DN11486_c1_g1_i1	0	0	0	2	2	1	2	1	0	0	0	15	6	7	7	10	20
Rsto_DN11487_c0_g1_i1	0	0	0	3	7	1	5	0	0	0	0	147	186	127	536	473	151
Rsto_DN11488_c0_g1_i1	0	0	0	0	0	0	0	0	0	0	0	65	76	41	246	340	77
Rsto_DN11488_c1_g1_i1	0	0	0	0	0	1	2	1	0	0	0	4	10	8	14	8	15
Rsto_DN11489_c0_g1_i1	0	0	0	6	21	9	34	10	4	0	0	166	132	130	111	215	154
Rsto_DN1149_c0_g1_i1	0	0	0	20	37	33	41	10	0	0	0	141	117	113	305	123	150
Rsto_DN11490_c0_g1_i1	0	0	0	3	1	0	1	0	0	0	0	174	78	42	29	5	3
Rsto_DN11491_c0_g1_i1	0	0	0	0	4	1	5	0	1	0	0	49	31	27	35	58	86
Rsto_DN11492_c0_g1_i1	0	0	0	1	0	1	0	0	0	0	0	23	7	7	39	46	44
Rsto_DN11493_c0_g1_i1	0	0	0	23	46	27	36	13	0	0	0	53	29	47	25	40	41
Rsto_DN11494_c0_g1_i1	0	0	0	2	0	0	0	0	0	0	0	10	2	5	7	7	3
Rsto_DN11495_c0_g1_i1	0	0	0	12	15	13	12	2	0	0	0	120	92	82	88	128	91
Rsto_DN11496_c0_g1_i1	0	0	0	0	0	0	1	3	0	0	1	61	124	67	202	110	30
Rsto_DN11497_c0_g1_i1	0	0	0	187	246	257	269	110	0	0	0	168	86	266	20	19	186
Rsto_DN11498_c0_g1_i1	0	0	0	1	1	2	1	1	0	0	0	17	21	20	11	8	9
Rsto_DN11499_c0_g1_i1	0	0	0	1	0	1	1	1	0	0	0	15	30	15	9	8	12
Rsto_DN115_c0_g1_i1	0	0	0	0	0	0	1	0	0	0	0	18	6	8	12	8	8
Rsto_DN115_c0_g1_i2	0	0	0	3	3	2	3	0	0	0	0	28	36	37	54	29	39
Rsto_DN1150_c0_g1_i1	1	0	0	275	277	235	314	67	1	1	0	811	732	978	763	1372	1378
Rsto_DN11500_c0_g1_i1	0	0	0	0	2	0	5	0	1	0	0	7	13	18	12	18	10
Rsto_DN11501_c0_g1_i1	0	0	0	215	343	337	365	81	0	0	0	816	417	718	703	809	714
Rsto_DN11502_c0_g1_i1	0	0	0	11	11	7	20	6	0	1	0	66	52	80	75	64	61
Rsto_DN11503_c0_g1_i1	0	0	0	2	1	0	2	0	0	0	0	35	20	30	16	6	18
Rsto_DN11504_c0_g1_i1	0	0	0	1	2	6	2	0	0	1	0	4	19	47	21	39	17
Rsto_DN11505_c0_g1_i1	0	0	1	76	95	90	135	37	0	0	0	387	276	349	365	459	352
Rsto_DN11506_c0_g1_i1	0	0	0	16	16	7	7	4	0	0	1	141	134	47	258	151	146
Rsto_DN11507_c0_g1_i1	0	0	0	0	2	1	4	0	0	0	0	26	37	20	32	59	22
Rsto_DN11508_c0_g1_i1	0	0	0	4	2	0	1	0	0	0	0	6	19	29	9	13	18
Rsto_DN11509_c0_g1_i1	0	0	0	2	0	0	1	0	0	0	0	3	3	6	6	2	12
Rsto_DN1151_c0_g1_i1	2	1	0	869	1034	1032	992	577	1	1	3	2361	1388	1852	882	854	1067
Rsto_DN11510_c0_g1_i1	0	0	0	9	18	13	21	8	0	0	0	45	33	35	26	27	15
Rsto_DN11511_c0_g1_i1	0	0	0	23	29	25	35	9	0	0	0	102	78	120	64	109	272
Rsto_DN11512_c0_g1_i1	0	0	0	262	1117	1199	1290	320	0	0	0	23	72	156	58	2	0
Rsto_DN11513_c0_g1_i1	0	0	0	0	1	2	3	0	0	0	0	5	0	6	13	3	9
Rsto_DN11514_c0_g1_i1	0	0	0	14	23	18	27	4	0	0	1	152	70	84	155	133	120
Rsto_DN11515_c0_g1_i1	0	0	0	0	0	0	1	0	0	0	0	1	11	10	8	18	9
Rsto_DN11516_c0_g1_i1	0	0	0	0	0	0	0	0	0	0	0	19	26	22	3	2	3
Rsto_DN11517_c0_g1_i1	0	0	0	0	1	0	0	0	0	0	0	22	20	20	13	8	8
Rsto_DN11518_c0_g1_i1	0	0	0	1	2	0	1	0	0	0	0	5	8	2	9	3	7
Rsto_DN11519_c0_g1_i1	0	0	0	0	0	0	0	0	3	3	4	2	2	2	8	4	4
Rsto_DN1152_c0_g1_i1	0	0	0	0	0	0	0	0	0	0	0	3	0	1	0	0	0
Rsto_DN1152_c0_g1_i2	0	0	0	27	43	58	64	17	0	0	0	354	197	208	364	336	229
Rsto_DN11520_c0_g1_i1	0	0	0	5	24	15	29	10	0	0	0	161	100	104	121	71	132
Rsto_DN11521_c0_g1_i1	0	0	0	3	3	8	5	3	0	0	0	14	5	4	10	1	11
Rsto_DN11522_c0_g1_i1	0	1	0	38	89	82	108	21	0	0	3	398	291	283	148	238	275
Rsto_DN11523_c0_g1_i1	0	0	0	4	13	20	14	4	0	1	0	87	61	96	126	117	113
Rsto_DN11524_c0_g1_i1	0	0	0	33	63	67	84	24	0	0	0	378	204	209	263	190	267
Rsto_DN11525_c0_g1_i1	0	0	0	38	47	51	38	26	1	0	0	80	59	82	56	81	55
Rsto_DN11526_c0_g1_i1	0	0	0	0	2	0	2	0	0	0	0	6	11	9	15	19	13
Rsto_DN11527_c0_g1_i1	8	9	6	31	26	51	23	14	5	12	2	0	4	1	0	0	1
Rsto_DN11528_c0_g1_i1	0	0	0	9	17	19	32	2	0	0	0	62	37	60	20	42	79
Rsto_DN11529_c0_g1_i1	0	0	0	13	46	46	51	12	0	0	1	389	295	474	277	387	847
Rsto_DN11530_c0_g1_i1	0	0	0	36	60	67	90	25	0	0	0	585	292	267	400	476	505
Rsto_DN11532_c0_g1_i1	0	1	0	16	16	19	37	12	0	0	0	175	120	102	198	158	171
Rsto_DN11533_c0_g1_i1	0	0	0	60	83	77	77	7	0	1	0	337	213	310	244	362	254
Rsto_DN11534_c0_g1_i1	0	0	0	18	33	34	36	19	0	0	0	133	62	68	57	86	98
Rsto_DN11535_c0_g1_i1	0	0	0	2	2	0	1	2	0	0	0	56	37	17	6	0	1
Rsto_DN11536_c0_g1_i1	0	0	0	31	29	40	50	12	0	0	0	282	206	166	214	175	193
Rsto_DN11537_c0_g1_i1	0	0	0	0	0	0	0	0	0	0	0	2	6	14	1	2	0
Rsto_DN11538_c0_g1_i1	0	0	0	1	0	3	0	0	0	0	0	4	9	5	3	7	5
Rsto_DN11539_c0_g1_i1	0	0	0	5	8	2	6	3	0	0	0	140	93	100	25	39	17
Rsto_DN1154_c0_g1_i1	0	0	0	1	2	6	2	0	0	0	0	5	15	14	11	7	9
Rsto_DN11540_c0_g1_i1	0	0	0	5	5	6	22	0	2	0	0	130	103	115	173	278	586
Rsto_DN11541_c0_g1_i1	0	0	0	0	3	9	9	2	0	1	0	53	59	62	146	114	105
Rsto_DN11542_c0_g1_i1	0	0	0	0	0	0	0	0	0	0	0	3	10	13	5	2	4
Rsto_DN11543_c0_g1_i1	0	0	0	2	0	0	1	0	0	0	1	44	27	11	19	3	1
Rsto_DN11544_c0_g1_i1	0	0	0	0	0	0	1	0	0	0	0	4	17	5	0	6	1
Rsto_DN11545_c0_g1_i1	0	0	0	0	0	0	2	0	0	0	0	63	29	25	202	438	152
Rsto_DN11546_c0_g1_i1	0	0	0	87	108	103	131	31	0	0	1	721	572	490	630	637	680
Rsto_DN11547_c0_g1_i1	0	0	0	15	40	20	27	7	0	0	0	218	199	190	226	159	184
Rsto_DN11548_c0_g1_i1	0	0	0	0	0	0	1	2	0	0	0	5	2	0	8	11	2
Rsto_DN11549_c0_g1_i1	0	0	0	1	0	1	0	2	1	0	0	224	322	404	0	0	4
Rsto_DN1155_c0_g1_i1	0	0	0	0	0	0	0	0	0	0	0	3	1	3	20	9	8
Rsto_DN1155_c0_g1_i2	0	0	0	0	0	0	0	0	0	0	0	0	2	0	0	0	0
Rsto_DN11550_c0_g1_i1	0	0	0	3	5	3	2	0	0	0	0	24	23	17	20	23	15
Rsto_DN11551_c0_g1_i1	0	0	0	9	13	18	17	1	0	0	0	163	56	121	189	479	353
Rsto_DN11552_c0_g1_i1	0	0	0	0	0	0	0	0	0	0	0	147	85	67	11	8	9
Rsto_DN11553_c0_g1_i1	0	0	0	5	11	4	12	3	0	0	0	78	61	82	73	96	57
Rsto_DN11554_c0_g1_i1	0	0	0	5	4	4	7	0	0	0	0	50	43	33	104	33	68
Rsto_DN11556_c0_g1_i1	0	0	0	1	1	2	1	0	0	0	0	128	108	84	152	303	239
Rsto_DN11557_c0_g1_i1	0	0	0	13	16	16	20	6	0	0	0	114	53	69	79	134	111
Rsto_DN11558_c0_g1_i1	0	0	0	0	0	0	0	0	0	0	0	11	26	13	9	2	0
Rsto_DN11559_c0_g1_i1	0	0	0	113	102	86	150	43	0	1	0	969	491	411	448	371	643
Rsto_DN1156_c0_g1_i1	2	0	0	54	74	76	92	47	1	0	0	250	213	230	182	192	213
Rsto_DN11560_c0_g1_i1	0	0	0	0	0	1	1	1	0	0	0	15	8	21	15	27	26
Rsto_DN11561_c0_g1_i1	0	0	0	0	0	0	0	0	0	0	0	17	12	7	43	29	36
Rsto_DN11562_c0_g1_i1	0	0	0	1	1	2	2	0	0	0	0	25	23	18	45	34	22
Rsto_DN11563_c0_g1_i1	0	0	0	0	0	2	4	0	0	0	0	18	3	8	23	17	10
Rsto_DN11564_c0_g1_i1	0	0	0	1	0	1	0	0	0	0	0	1	10	12	5	14	8
Rsto_DN11565_c0_g1_i1	0	0	0	5	13	3	13	1	0	0	0	10	25	42	39	27	27
Rsto_DN11566_c0_g1_i1	0	0	0	0	0	1	1	0	0	0	0	9	12	9	6	8	12
Rsto_DN11567_c0_g1_i1	0	0	0	1	1	3	3	4	0	0	0	27	18	12	29	15	5
Rsto_DN11568_c0_g1_i1	0	0	0	2	0	3	3	1	0	0	0	126	60	56	67	70	75
Rsto_DN11569_c0_g1_i1	0	0	0	25	56	36	79	17	0	0	1	280	141	218	210	217	149
Rsto_DN1157_c0_g1_i1	0	0	0	9	18	21	16	3	0	0	0	87	51	69	74	114	107
Rsto_DN11570_c0_g1_i1	0	0	0	0	0	0	0	0	0	0	0	1	7	13	6	8	6
Rsto_DN11571_c0_g1_i1	0	0	0	0	1	1	2	0	0	0	0	14	14	14	24	38	34
Rsto_DN11572_c0_g1_i1	0	0	0	51	40	31	46	10	0	0	0	271	114	81	76	54	49
Rsto_DN11573_c0_g1_i1	0	0	0	0	0	0	0	3	0	0	0	34	26	32	47	74	18
Rsto_DN11574_c0_g1_i1	0	0	0	1	5	4	8	1	0	0	0	45	35	1	0	1	2
Rsto_DN11575_c0_g1_i1	0	0	0	1	4	1	0	2	0	0	0	6	7	14	5	3	7
Rsto_DN11576_c0_g1_i1	0	0	0	0	0	1	2	0	0	0	0	43	43	20	4	21	10
Rsto_DN11577_c0_g1_i1	0	0	0	2	1	0	0	0	0	0	0	68	49	49	160	97	85
Rsto_DN11578_c0_g1_i1	0	0	0	0	0	0	0	0	0	0	0	16	14	10	37	19	12
Rsto_DN11579_c0_g1_i1	0	1	0	38	38	29	58	15	0	0	0	153	120	135	149	140	127
Rsto_DN1158_c0_g1_i1	0	0	0	21	28	18	31	15	0	0	0	170	150	174	161	200	200
Rsto_DN11580_c0_g1_i1	0	0	0	3	1	1	1	0	0	0	0	0	3	6	3	5	2
Rsto_DN11581_c0_g1_i1	0	0	0	3	0	0	0	0	0	0	0	10	6	11	8	7	6
Rsto_DN11582_c0_g1_i1	0	0	0	0	0	2	0	0	0	0	0	2	0	3	8	3	5
Rsto_DN11583_c0_g1_i1	0	0	0	275	284	259	297	140	0	0	0	451	341	710	390	333	351
Rsto_DN11584_c0_g1_i1	0	0	0	1	0	0	2	7	0	0	0	9	7	6	76	55	26
Rsto_DN11585_c0_g1_i1	0	0	0	1	0	0	8	0	0	0	0	157	98	76	344	305	92
Rsto_DN11586_c0_g1_i1	0	0	0	11	42	23	39	3	0	0	0	304	159	139	236	214	253
Rsto_DN11587_c0_g1_i1	0	0	0	1	0	0	0	0	0	0	0	574	517	719	3	0	2
Rsto_DN11588_c0_g1_i1	0	0	0	12	10	7	10	6	0	0	0	66	64	71	71	90	101
Rsto_DN11589_c0_g1_i1	0	0	0	7	25	37	41	12	0	0	0	83	118	28	251	115	49
Rsto_DN1159_c0_g1_i1	0	0	0	155	232	192	240	77	0	0	4	892	552	864	876	784	1048
Rsto_DN1159_c0_g2_i1	0	1	0	3	0	1	5	0	0	0	1	318	218	119	281	262	153
Rsto_DN11590_c0_g1_i1	0	0	0	0	0	0	0	0	0	0	0	3	6	4	25	0	2
Rsto_DN11591_c0_g1_i1	0	0	0	0	0	0	0	0	0	0	0	0	56	0	0	0	0
Rsto_DN11592_c0_g1_i1	0	0	0	0	0	0	3	0	0	0	0	9	15	16	0	0	0
Rsto_DN11593_c0_g1_i1	0	0	0	0	1	4	4	0	0	0	0	22	12	10	10	9	9
Rsto_DN11594_c0_g1_i1	0	0	0	0	0	0	1	0	0	0	0	25	127	57	6	5	6
Rsto_DN11595_c0_g1_i1	0	0	0	25	44	45	31	23	0	0	0	84	67	98	44	91	68
Rsto_DN11596_c0_g1_i1	0	0	0	0	0	0	0	0	0	0	0	7	18	33	3	1	1
Rsto_DN11597_c0_g1_i1	0	0	0	25	46	36	65	11	0	0	1	478	327	332	458	570	442
Rsto_DN11598_c0_g1_i1	0	0	0	0	1	1	2	2	0	0	1	908	233	73	316	462	169
Rsto_DN11599_c0_g1_i1	0	0	0	24	14	21	30	8	0	0	0	154	87	89	127	116	89
Rsto_DN116_c0_g1_i1	0	0	0	3	6	7	7	0	0	0	0	63	36	16	60	12	114
Rsto_DN116_c0_g1_i2	0	0	0	0	2	1	0	0	0	0	0	9	8	0	16	3	32
Rsto_DN1160_c0_g1_i1	0	0	0	65	94	99	145	28	0	0	0	381	260	382	291	356	337
Rsto_DN11600_c0_g1_i1	0	0	0	0	0	0	0	0	0	0	0	33	20	14	8	2	2
Rsto_DN11601_c0_g1_i1	0	0	0	0	1	0	1	1	0	0	0	21	27	25	72	56	74
Rsto_DN11602_c0_g1_i1	0	0	0	0	1	0	3	0	0	0	0	99	25	10	67	65	12
Rsto_DN11603_c0_g1_i1	0	0	0	0	0	0	1	2	0	0	0	10	6	3	12	6	2
Rsto_DN11604_c0_g1_i1	0	0	0	1	0	0	0	0	0	0	0	8	9	2	18	0	2
Rsto_DN11605_c0_g1_i1	0	0	0	44	58	80	59	17	0	1	0	111	122	143	168	229	179
Rsto_DN11606_c0_g1_i1	0	0	0	7	9	3	14	6	0	0	0	85	48	40	43	30	43
Rsto_DN11607_c0_g1_i1	0	0	0	0	0	0	0	0	1	0	0	14	8	7	8	19	11
Rsto_DN11608_c0_g1_i1	0	0	0	0	1	0	2	0	0	0	0	39	24	9	8	12	20
Rsto_DN11609_c0_g1_i1	0	0	0	21	25	42	37	14	0	0	0	106	50	16	4	0	8
Rsto_DN1161_c0_g1_i1	0	0	0	39	70	51	61	18	0	0	1	318	261	328	363	402	449
Rsto_DN11610_c0_g1_i1	0	0	0	0	3	1	2	0	0	0	0	4	1	5	0	4	4
Rsto_DN11611_c0_g1_i1	0	0	0	0	0	0	0	0	0	0	0	4	12	18	1	0	0
Rsto_DN11612_c0_g1_i1	0	0	0	1	3	3	8	0	0	0	0	60	59	24	8	33	75
Rsto_DN11613_c0_g1_i1	0	0	0	0	0	0	0	0	0	0	0	13	13	14	3	0	1
Rsto_DN11614_c0_g1_i1	0	0	0	37	53	35	74	29	0	0	0	191	133	143	187	283	173
Rsto_DN11615_c0_g1_i1	0	0	0	1	1	0	2	1	0	0	0	2	7	14	6	7	2
Rsto_DN11616_c0_g1_i1	0	0	0	6	3	7	8	2	0	0	0	23	24	48	13	24	50
Rsto_DN11617_c0_g1_i1	0	0	0	4	1	2	3	2	0	0	0	42	19	8	19	13	11
Rsto_DN11618_c0_g1_i1	0	0	0	20	24	25	39	6	2	0	2	441	241	195	512	440	689
Rsto_DN11619_c0_g1_i1	0	0	0	156	180	178	156	92	0	0	0	300	189	335	195	185	144
Rsto_DN1162_c0_g1_i1	0	0	0	20	28	27	28	11	0	0	0	148	126	146	156	162	156
Rsto_DN11620_c0_g1_i1	0	0	0	0	3	1	1	0	0	0	0	13	4	6	20	15	27
Rsto_DN11621_c0_g1_i1	0	0	0	22	19	32	23	11	0	0	0	232	102	82	53	47	97
Rsto_DN11622_c0_g1_i1	0	0	0	11	24	9	17	4	0	0	0	52	133	25	27	10	18
Rsto_DN11623_c0_g1_i1	0	0	0	0	3	3	8	3	0	0	0	18	11	22	33	54	38
Rsto_DN11624_c0_g1_i1	0	0	0	0	0	0	0	0	0	0	0	28	20	32	17	22	8
Rsto_DN11625_c0_g1_i1	0	0	0	76	133	151	143	32	0	1	0	139	278	167	68	115	187
Rsto_DN11626_c0_g1_i1	0	0	0	7	26	26	26	19	0	0	0	100	59	69	162	112	114
Rsto_DN11627_c0_g1_i1	0	0	0	0	0	0	0	0	0	0	0	4	0	1	20	13	10
Rsto_DN11628_c0_g1_i1	0	0	0	0	0	1	0	1	0	0	0	7	8	12	4	14	21
Rsto_DN11629_c0_g1_i1	0	0	0	0	0	1	0	0	0	0	0	0	1	1	3	5	6
Rsto_DN1163_c0_g1_i1	0	0	0	114	128	157	175	57	0	0	0	807	503	692	751	807	694
Rsto_DN11630_c0_g1_i1	0	0	0	98	87	87	117	20	0	1	1	970	659	400	2189	881	888
Rsto_DN11631_c0_g1_i1	0	0	0	0	4	1	2	0	0	0	0	4	15	14	10	22	17
Rsto_DN11632_c0_g1_i1	0	0	0	0	0	0	1	0	0	0	0	1	2	5	7	12	3
Rsto_DN11633_c0_g1_i1	0	0	0	0	2	0	0	0	0	0	0	6	4	3	26	18	18
Rsto_DN11634_c0_g1_i1	0	0	0	1	1	4	4	4	0	0	0	1	10	9	14	10	17
Rsto_DN11635_c0_g1_i1	0	0	0	17	37	28	37	5	0	0	0	224	117	219	351	483	345
Rsto_DN11636_c0_g1_i1	0	0	0	2	5	3	4	2	0	0	0	21	5	26	31	58	43
Rsto_DN11637_c0_g1_i1	0	0	0	1	0	0	0	0	0	0	0	34	45	12	29	23	41
Rsto_DN11638_c0_g1_i1	0	0	0	2	2	5	4	1	0	0	0	8	28	20	21	29	34
Rsto_DN11639_c0_g1_i1	0	0	0	0	0	0	3	0	0	0	0	6	8	13	27	18	24
Rsto_DN1164_c0_g1_i1	0	0	0	2	1	2	1	0	0	0	1	251	203	189	258	622	403
Rsto_DN11640_c0_g1_i1	0	0	1	202	308	283	359	73	0	2	1	808	396	653	580	711	578
Rsto_DN11641_c0_g1_i1	0	0	0	0	0	1	1	0	0	0	0	10	3	2	24	7	15
Rsto_DN11642_c0_g1_i1	0	0	0	0	0	0	0	0	0	0	0	7	61	29	19	13	4
Rsto_DN11643_c0_g1_i1	0	0	0	0	4	4	0	0	0	0	0	4	9	12	30	18	22
Rsto_DN11644_c0_g1_i1	0	0	0	0	8	0	2	0	0	0	0	6	15	16	11	15	9
Rsto_DN11645_c0_g1_i1	0	0	0	37	49	48	48	8	0	0	0	312	288	325	511	494	401
Rsto_DN11646_c0_g1_i1	0	0	0	0	0	0	3	0	0	0	0	7	8	9	6	6	13
Rsto_DN11647_c0_g1_i1	0	0	0	0	2	1	6	0	0	0	0	2	5	13	8	5	2
Rsto_DN11648_c0_g1_i1	0	0	0	61	75	96	106	36	1	0	0	520	264	345	345	462	322
Rsto_DN11649_c0_g1_i1	0	0	0	10	11	11	18	3	0	0	0	96	86	71	204	81	132
Rsto_DN1165_c0_g1_i1	0	0	0	6	5	6	12	5	0	0	0	225	121	114	59	68	39
Rsto_DN11650_c0_g1_i1	0	0	0	60	74	73	76	12	1	0	0	226	144	193	215	125	124
Rsto_DN11651_c0_g1_i1	0	0	0	0	3	2	3	0	0	0	0	5	22	14	3	8	6
Rsto_DN11652_c0_g1_i1	0	0	0	133	146	141	162	53	0	0	0	526	374	527	323	350	384
Rsto_DN11653_c0_g1_i1	0	0	0	35	45	22	53	9	0	0	0	142	80	122	169	81	137
Rsto_DN11654_c0_g1_i1	0	0	0	127	169	167	204	56	0	2	1	444	360	564	346	586	415
Rsto_DN11655_c0_g1_i1	0	0	0	0	0	1	0	0	0	0	0	19	12	16	8	0	0
Rsto_DN11656_c0_g1_i1	0	0	0	68	91	94	124	20	0	0	0	727	553	513	715	1006	692
Rsto_DN11657_c0_g1_i1	0	0	0	66	106	112	152	38	0	1	0	534	303	468	784	827	736
Rsto_DN11658_c0_g1_i1	0	0	0	0	1	0	1	0	0	0	0	8	5	7	9	1	2
Rsto_DN11659_c0_g1_i1	0	0	0	36	71	52	66	20	0	0	0	172	118	287	165	237	217
Rsto_DN1166_c0_g1_i1	0	0	0	15	32	14	20	7	0	1	0	72	65	80	913	860	501
Rsto_DN11660_c0_g1_i1	0	0	0	0	2	0	0	0	0	0	0	5	3	6	10	7	11
Rsto_DN11661_c0_g1_i1	0	0	0	0	0	0	0	0	0	0	0	2	39	12	0	1	1
Rsto_DN11662_c0_g1_i1	0	0	0	1	0	0	0	0	0	0	0	3	6	3	3	3	7
Rsto_DN11663_c0_g1_i1	0	0	0	0	1	0	2	0	0	0	0	21	15	19	2	0	0
Rsto_DN11664_c0_g1_i1	0	0	0	5	5	2	3	2	0	0	0	787	239	34	4	17	98
Rsto_DN11666_c0_g1_i1	0	0	0	0	0	3	8	0	0	0	0	7	9	28	22	9	10
Rsto_DN11667_c0_g1_i1	0	0	0	55	57	49	69	13	1	0	0	411	192	246	445	660	545
Rsto_DN11668_c0_g1_i1	0	0	0	0	0	0	0	0	0	0	0	0	1	0	16	16	9
Rsto_DN11669_c0_g1_i1	0	0	0	0	0	0	0	0	0	0	0	1	11	26	15	19	0
Rsto_DN1167_c0_g1_i1	0	0	0	40	62	60	78	22	0	1	0	476	309	415	234	336	303
Rsto_DN1167_c1_g1_i1	0	0	0	10	30	9	15	0	1	0	0	37	34	50	44	52	50
Rsto_DN11670_c0_g1_i1	0	0	0	36	60	62	65	20	0	0	0	268	209	309	253	318	253
Rsto_DN11671_c0_g1_i1	0	0	0	0	0	2	8	0	0	0	0	15	3	1	4	11	8
Rsto_DN11672_c0_g1_i1	0	0	0	0	0	0	0	0	0	0	0	14	5	6	0	22	13
Rsto_DN11673_c0_g1_i1	0	0	0	0	0	0	0	1	0	0	0	33	40	64	2	0	0
Rsto_DN11674_c0_g1_i1	0	0	0	10	1	7	7	1	0	0	0	14	21	18	7	14	8
Rsto_DN11675_c0_g1_i1	0	0	0	5	19	15	20	9	0	0	0	65	29	44	39	43	46
Rsto_DN11676_c0_g1_i1	0	0	0	2	2	1	4	0	0	0	0	18	13	15	21	33	38
Rsto_DN11677_c0_g1_i1	0	0	0	0	0	0	0	0	0	0	0	21	45	19	0	0	2
Rsto_DN11678_c0_g1_i1	0	0	0	2	2	1	5	0	0	0	0	19	10	9	25	18	17
Rsto_DN11679_c0_g1_i1	0	0	0	0	0	2	1	2	0	0	0	30	13	15	19	10	3
Rsto_DN1168_c0_g1_i1	0	0	0	21	27	20	40	4	0	1	0	210	174	182	201	295	285
Rsto_DN1168_c0_g1_i2	0	0	0	0	0	0	0	0	0	0	0	3	0	0	1	1	4
Rsto_DN11680_c0_g1_i1	0	0	0	15	16	17	16	1	0	0	0	58	18	38	58	57	84
Rsto_DN11681_c0_g1_i1	0	0	0	1	0	0	0	0	0	0	0	11	1	9	8	8	11
Rsto_DN11682_c0_g1_i1	0	0	0	0	0	0	0	0	0	0	0	6	6	7	9	15	0
Rsto_DN11683_c0_g1_i1	0	0	0	1	0	0	7	0	0	0	0	104	74	96	24	3	0
Rsto_DN11684_c0_g1_i1	0	0	0	1	1	0	6	0	0	0	0	7	14	8	17	6	23
Rsto_DN11685_c0_g1_i1	0	0	0	2	0	0	5	2	0	0	0	18	35	19	69	15	23
Rsto_DN11686_c0_g1_i1	0	0	0	0	0	1	3	4	0	0	0	10	6	10	4	13	17
Rsto_DN11687_c0_g1_i1	0	0	0	0	0	0	0	0	0	0	0	0	93	0	0	0	0
Rsto_DN11688_c0_g1_i1	0	0	0	58	46	41	86	29	0	0	0	2001	471	301	274	389	416
Rsto_DN11689_c0_g1_i1	0	0	0	1	0	1	0	15	0	0	0	89	66	32	105	51	61
Rsto_DN1169_c0_g1_i1	0	0	0	0	0	0	0	0	0	0	0	6	11	1	6	17	0
Rsto_DN1169_c0_g1_i2	0	0	0	0	0	0	0	0	0	0	0	10	6	3	2	13	0
Rsto_DN11690_c0_g1_i1	0	0	0	0	0	3	7	2	0	0	0	10	9	5	28	43	127
Rsto_DN11691_c0_g1_i1	0	0	0	0	1	1	3	0	0	0	0	25	6	8	10	18	15
Rsto_DN11692_c0_g1_i1	0	0	0	1	0	3	0	0	0	0	0	2	3	9	9	15	6
Rsto_DN11693_c0_g1_i1	0	0	0	2	4	2	1	0	0	0	0	3	5	14	2	4	14
Rsto_DN11694_c0_g1_i1	0	0	0	0	0	3	0	0	0	0	0	6	17	8	3	16	26
Rsto_DN11695_c0_g1_i1	0	0	0	6	4	2	5	2	0	0	0	2	9	19	13	2	16
Rsto_DN11696_c0_g1_i1	0	0	0	2	0	0	3	0	0	0	0	48	43	59	15	3	2
Rsto_DN11697_c0_g1_i1	0	0	0	0	0	0	0	0	0	0	0	12	9	8	9	14	13
Rsto_DN11698_c0_g1_i1	0	0	0	190	191	183	235	107	0	0	0	589	386	557	804	617	927
Rsto_DN11699_c0_g1_i1	0	0	0	1	2	0	1	0	0	0	0	1	4	6	0	6	1
Rsto_DN117_c0_g1_i1	0	0	0	105	249	237	346	53	4	1	2	2833	1481	2168	935	3133	5695
Rsto_DN117_c1_g1_i1	0	0	0	0	0	0	0	0	0	0	0	0	0	0	1	0	0
Rsto_DN117_c1_g1_i2	0	0	0	2	3	6	4	3	0	0	0	8	2	2	2	6	10
Rsto_DN11700_c0_g1_i1	0	0	0	3	0	0	3	0	0	0	0	7	9	22	12	9	9
Rsto_DN11701_c0_g1_i1	0	0	0	30	97	109	104	17	1	0	0	845	610	477	673	802	295
Rsto_DN11702_c0_g1_i1	0	0	0	2	0	0	0	1	0	0	0	3	2	6	10	4	4
Rsto_DN11703_c0_g1_i1	0	0	0	2	4	0	4	0	0	0	0	3	8	17	13	30	14
Rsto_DN11704_c0_g1_i1	0	0	0	0	2	0	0	0	0	0	0	6	4	8	5	6	13
Rsto_DN11705_c0_g1_i1	0	0	0	1	5	3	4	1	0	0	0	10	11	12	19	8	12
Rsto_DN11706_c0_g1_i1	0	0	0	0	0	0	0	0	0	0	0	4	115	64	26	30	8
Rsto_DN11707_c0_g1_i1	0	0	0	31	8	7	39	19	0	0	0	1567	683	926	134	89	5
Rsto_DN11708_c0_g1_i1	0	0	0	4	5	1	7	4	0	1	0	5	15	12	17	8	19
Rsto_DN11709_c0_g1_i1	0	0	0	6	4	3	7	3	0	0	0	21	7	14	15	21	23
Rsto_DN1171_c0_g1_i1	2	1	0	684	974	999	1007	439	0	2	1	2077	1527	2656	1257	1366	1298
Rsto_DN11710_c0_g1_i1	0	0	0	0	0	0	0	0	0	0	0	7	19	58	0	0	0
Rsto_DN11711_c0_g1_i1	0	0	0	0	1	0	1	0	0	0	0	21	6	5	6	6	10
Rsto_DN11712_c0_g1_i1	0	0	0	0	0	0	0	0	5	2	2	1	0	2	3	3	0
Rsto_DN11713_c0_g1_i1	0	0	0	0	0	1	0	0	0	0	0	2	6	20	13	4	3
Rsto_DN11714_c0_g1_i1	0	0	0	5	13	15	7	4	1	0	0	78	49	38	74	115	137
Rsto_DN11715_c0_g1_i1	0	0	0	0	0	0	0	0	0	0	0	11	19	3	1	0	0
Rsto_DN11716_c0_g1_i1	0	0	0	27	60	43	62	11	0	0	0	354	317	340	360	595	533
Rsto_DN11717_c0_g1_i1	0	0	0	1	2	4	2	0	0	0	0	7	20	26	10	15	23
Rsto_DN11718_c0_g1_i1	0	0	0	13	21	23	18	6	0	0	0	131	104	104	167	182	157
Rsto_DN11719_c0_g1_i1	0	0	0	1	3	4	3	0	0	0	0	0	11	12	9	12	5
Rsto_DN1172_c0_g1_i1	0	0	0	207	237	208	261	79	0	0	1	772	604	1060	721	818	556
Rsto_DN11720_c0_g1_i1	0	0	0	0	1	0	3	0	0	0	0	33	17	8	12	16	14
Rsto_DN11721_c0_g1_i1	0	0	0	0	1	1	1	0	0	0	0	6	45	16	3	0	14
Rsto_DN11722_c0_g1_i1	0	0	0	14	38	35	38	19	0	0	0	70	19	28	26	11	59
Rsto_DN11723_c0_g1_i1	0	0	0	3	1	1	0	0	0	0	0	15	10	4	48	29	31
Rsto_DN11724_c0_g1_i1	0	0	0	0	0	0	0	0	0	0	0	3	0	1	7	5	3
Rsto_DN11725_c0_g1_i1	0	0	0	1	1	0	1	0	0	0	0	5	6	16	12	4	13
Rsto_DN11726_c0_g1_i1	0	0	0	0	3	0	3	0	0	0	0	1	8	8	5	7	9
Rsto_DN11727_c0_g1_i1	0	0	0	7	6	3	10	2	0	0	0	5	17	50	18	24	23
Rsto_DN11728_c0_g1_i1	0	0	0	0	0	0	2	0	0	0	0	12	15	11	7	0	0
Rsto_DN11729_c0_g1_i1	0	0	0	1	2	2	0	0	0	0	0	39	17	5	9	14	14
Rsto_DN1173_c0_g1_i1	0	0	0	19	82	57	45	30	0	0	0	64	81	127	66	64	97
Rsto_DN11730_c0_g1_i1	0	0	0	0	10	6	10	0	0	0	0	99	39	27	119	129	86
Rsto_DN11731_c0_g1_i1	0	0	0	2	8	5	5	4	0	0	0	15	35	37	6	23	14
Rsto_DN11732_c0_g1_i1	0	0	0	0	0	0	0	0	0	0	0	21	12	14	0	8	7
Rsto_DN11733_c0_g1_i1	0	0	0	1	0	0	0	2	0	0	0	2	9	10	3	2	8
Rsto_DN11734_c0_g1_i1	0	0	0	2	2	1	7	1	0	0	0	6	7	14	25	14	6
Rsto_DN11735_c0_g1_i1	0	0	0	3	4	0	3	0	0	0	0	16	15	5	18	30	23
Rsto_DN11736_c0_g1_i1	0	0	0	9	19	21	13	6	0	0	0	47	21	29	28	17	42
Rsto_DN11737_c0_g1_i1	0	0	0	1	7	3	4	0	0	0	0	69	37	40	63	67	53
Rsto_DN11738_c0_g1_i1	0	0	0	0	4	1	2	0	0	0	0	15	18	30	31	27	32
Rsto_DN11739_c0_g1_i1	0	0	0	0	0	0	0	0	0	0	0	10	23	12	1	0	1
Rsto_DN1174_c0_g1_i1	0	0	0	151	218	189	233	61	0	0	1	653	351	488	414	509	527
Rsto_DN11740_c0_g1_i1	0	0	0	1	2	4	0	0	0	0	0	4	3	3	5	2	5
Rsto_DN11741_c0_g1_i1	0	0	0	1	0	0	0	0	0	0	0	2	14	1	2	7	5
Rsto_DN11742_c0_g1_i1	0	0	0	0	0	2	1	0	0	0	0	10	9	6	4	3	6
Rsto_DN11743_c0_g1_i1	0	0	0	0	0	3	8	0	0	0	0	44	42	23	95	54	68
[truncated: 17,755 more rows]

## Sheet: Sample_descriptions
Sample	Description
BI16-15	AC MG 1dpi B. cinerea
BI16-45	AC MG 1dpi B. cinerea
BI16-69	AC MG 1dpi B. cinerea
BI16-93	AC MG 1dpi B. cinerea
BI16-117	AC MG 1dpi B. cinerea
BI16-16	AC RR 1dpi B. cinerea
BI16-46	AC RR 1dpi B. cinerea
BI16-70	AC RR 1dpi B. cinerea
BI16-118	AC RR 1dpi B. cinerea
BB7	AC MG 3dpi B. cinerea
BB8	AC MG 3dpi B. cinerea
BB9	AC MG 3dpi B. cinerea
FC17-42	AC RR 3dpi B. cinerea
FC17-90	AC RR 3dpi B. cinerea
FC18-3	AC RR 3dpi B. cinerea
IV7	B. cinerea in vitro culture
IV8	B. cinerea in vitro culture
IV9	B. cinerea in vitro culture
FC17-1	AC MG 1dpi F. acuminatum
FC17-5	AC MG 1dpi F. acuminatum
FC17-9	AC MG 1dpi F. acuminatum
FC17-13	AC MG 1dpi F. acuminatum
FC17-6	AC RR 1dpi F. acuminatum
FC17-10	AC RR 1dpi F. acuminatum
FC17-14	AC RR 1dpi F. acuminatum
FC17-18	AC RR 1dpi F. acuminatum
FC17-33	AC MG 3dpi F. acuminatum
FC17-57	AC MG 3dpi F. acuminatum
FC17-81	AC MG 3dpi F. acuminatum
FC17-34	AC RR 3dpi F. acuminatum
FC17-58	AC RR 3dpi F. acuminatum
FC18-2	AC RR 3dpi F. acuminatum
IV4	F. acuminatum in vitro culture
IV5	F. acuminatum in vitro culture
IV6	F. acuminatum in vitro culture
FC17-3	AC MG 1dpi R. stolonifer
FC17-7	AC MG 1dpi R. stolonifer
FC17-15	AC MG 1dpi R. stolonifer
FC17-4	AC RR 1dpi R. stolonifer
FC17-8	AC RR 1dpi R. stolonifer
FC17-12	AC RR 1dpi R. stolonifer
FC17-16	AC RR 1dpi R. stolonifer
FC17-20	AC RR 1dpi R. stolonifer
FC17-25	AC MG 3dpi R. stolonifer
FC17-49	AC MG 3dpi R. stolonifer
FC17-73	AC MG 3dpi R. stolonifer
FC17-26	AC RR 3dpi R. stolonifer
FC17-50	AC RR 3dpi R. stolonifer
FC18-1	AC RR 3dpi R. stolonifer
IV1	R. stolonifer in vitro culture
IV2	R. stolonifer in vitro culture
IV3	R. stolonifer in vitro culture
