# Supplementary material for: Infection Strategies Deployed by Botrytis cinerea, Fusarium acuminatum, and Rhizopus stolonifer as a Function of Tomato Fruit Ripening Stage
Source: Front Plant Sci. 2019 Mar 1;10:223. doi: 10.3389/fpls.2019.00223 (PMC6405687; doi:10.3389/fpls.2019.00223)
Supplement: Supplementary file 2 [file Table_2.XLSX]

## Sheet: Caption
Supplemental Table 2: Details of the primers used in this study. The sheet 'Primer infor' displays Names of genes or primers refenred to in this study in the functional annotation column or the primer name column. In cases were functional annotations were not available, best blast hits were included.

## Sheet: Primer info
Pathogen	Target Gene	Functional annotation	Best blast hit	Primer Name	Type	Primer Sequence	Primer Length	GC content	Tm
Botrytis cinerea	Bcin03g00500.1	BcSPL1		Bspl1-F	Forward	GACAATGCACACAATGCGGT	20	0.5	60.4
Botrytis cinerea	Bcin03g00500.1	BcSPL1		Bspl-1R	Reverese	TATTCCATCACGGCGCACAT	20	0.5	60.4
Botrytis cinerea	Bcin16g02770.1	BcMP1		Bcmp1-F	Forward	CTCGGTGGTTGCACTGGTTA	20	0.55	62.4
Botrytis cinerea	Bcin16g02770.1	BcMP1		Bcmp1-R	Reverese	GGCCCTCCTCTCTGCAAATC	20	0.6	64.5
Botrytis cinerea	Bcin08g02970.1	BcPME1		Bcpme1-F	Forward	CCTTTGCGGCCACTCTTCTA	20	0.55	60
Botrytis cinerea	Bcin08g02970.1	BcPME1		Bcpme1-R	Reverese	AGTGGTAGTGGTGGAGAGGG	20	0.6	60.3
Botrytis cinerea	Bcin14g00850.1	Bcpg1		BcPGA1-L	Forward	CCAGGTCATCTTCGAGGGTA	20	0.55	62.4
Botrytis cinerea	Bcin14g00850.1	Bcpg1		BcPGA1-R	Reverse	ACCAGCATCTCCAGCAGAGT	20	0.55	62.4
Botrytis cinerea	Bcin01g09620.1	-		qBcRPL5_F	Forward	GATGAGACCGTCAAATGGTTC	21	0.47619	60.6
Botrytis cinerea	Bcin01g09620.1	-		qBcRPL5_R	Reverse	CAGAAGCCCACGTTACGACA	20	0.55	62.4
Fusarium acuminatum	Facu_DN2962_c0_g1_i1		Trypsin (Fusarium oxysporum species complex, E:2.18e-138)	Ftry-F	Forward	CCCAAGAGACAGCACCAATGA	21	0.5238	60.27
Fusarium acuminatum	Facu_DN2962_c0_g1_i1		Trypsin (Fusarium oxysporum species complex, E:2.18e-138)	Ftry-R	Reverese	GCCATCACCGACCAGATGTT	20	0.55	60.38
Fusarium acuminatum	Facu_DN13532_c0_g1_i1		Cutinase (Botrytis, E:2.81e-49)	Fcut-F	Forward	TGAGGCCGTTCTGGGTAGAG	20	0.6	60.97
Fusarium acuminatum	Facu_DN13532_c0_g1_i1		Cutinase (Botrytis, E:2.81e-49)	Fcut-R	Reverese	GAGGGATGCTGCCGATTCTC	20	0.6	60.6
Fusarium acuminatum	Facu_DN3849_c0_g1_i2		Bifunctional cytochrome P450/NADPH--P450 reductase {ECO:0000305} (Fusarium oxysporum species complex, E:0)	Fcyt-F	Forward	CGCAGATGATGGGGGTCTTC	20	0.6	60.53
Fusarium acuminatum	Facu_DN3849_c0_g1_i2		Bifunctional cytochrome P450/NADPH--P450 reductase {ECO:0000305} (Fusarium oxysporum species complex, E:0)	Fcyt-R	Reverese	CGTCGGTGTCGCTACTAACTT	21	0.5238	60.14
Fusarium acuminatum	Facu_DN2964_c0_g1_i1		Alcohol oxidase 1 (Komagataella, E:0)	Fao1-F	Forward	CGAGAACATGCACCCCTTCT	20	0.55	60.04
Fusarium acuminatum	Facu_DN2964_c0_g1_i1		Alcohol oxidase 1 (Komagataella, E:0)	Fao1-R	Reverese	TCGCGGATATGGGCTTTGTT	20	0.5	60.11
Fusarium acuminatum	Facu_DN16465_c0_g1_i1		Baeyer-Villiger monooxygenase (Parvibaculum, E:1.57e-53)	BVM-F	Forward	GAGAACAAGGCCGCAGATGA	20	0.55	60.39
Fusarium acuminatum	Facu_DN16465_c0_g1_i1		Baeyer-Villiger monooxygenase (Parvibaculum, E:1.57e-53)	BVM-R	Reverese	CCAGGGATAGACCCACCCATA	21	0.5714	60.13
Fusarium acuminatum	Facu_DN4188_c0_g1_i4	EF1b		F_sp_EF1b-2F	Forward	CCTCCAGGATGTCTACAAGA	20	0.5	60.4
Fusarium acuminatum	Facu_DN4188_c0_g1_i4	EF1b		F_sp_EF1b-2R	Reverse	CTCAACGGACTTGACTTCAG	20	0.5	60.4
Fusarium genus	varies	TEF 1α		EF-1F	Forward	ATGGGTAAGGARGACAAGAC	20	0.48	59.4
Fusarium genus	varies	TEF 1α		EF-2R	Reverese	GGARGTACCAGTSATCATGTT	21	0.45	59.6
Rhizopus stolonifer	Rsto_DN11822_c0_g1_i1		Rhizopuspepsin-5 (Rhizopus, E:2.48e-54)	Pep5-F	Forward	CACTTCCGTTGCTTCCTCTGTA	22	0.5	60.3
Rhizopus stolonifer	Rsto_DN11822_c0_g1_i1		Rhizopuspepsin-5 (Rhizopus, E:2.48e-54)	Pep5-R	Reverese	CAGGTGCTTCCTTGTTGTTCAAA	23	0.435	60.1
Rhizopus stolonifer	Rsto_DN2936_c0_g1_i1		Cutinase transcription factor 1 alpha (Fusarium solani species complex, E:6.05e-29)	CTF1-F	Forward	CGCACGTCGCCTATTCCTAT	20	0.55	60
Rhizopus stolonifer	Rsto_DN2936_c0_g1_i1		Cutinase transcription factor 1 alpha (Fusarium solani species complex, E:6.05e-29)	CTF1-R	Reverese	GCCAGTTTGCACCACCTGTA	20	0.55	60.8
Rhizopus stolonifer	Rsto_DN6002_c0_g2_i1	Rs18S		Rhizopus-F	Forward	CGTCGCTACTACCGATTGAATG	22	0.5	62.7
Rhizopus stolonifer	Rsto_DN6002_c0_g2_i1	Rs18S		Rhizopus-R	Reverse	ATGGTTGCCCATCGAATCC	19	0.526316	60.2
Solanum lycopersicum	Solyc12g04474	SlUBQ		qSlUBQ_F	Forward	GGGTCAAGCAAGAGAACGGA	20	0.55	62.4
Solanum lycopersicum	Solyc12g04474	SlUBQ		qSlUBQ_R	Reverse	CCAATCACCACCCCCTGAAA	20	0.55	62.4
Solanum lycopersicum	Solyc09g014990	WRKY33		WRKY33F	Forward	TTGGACTCGCCCGTTTTGTT	20	0.5	60.4
Solanum lycopersicum	Solyc09g014990	WRKY33		WRKY33R	Reverse	TGGAGCAGAAGATTGGAAGATTGA	24	0.417	61.2
