# Supplementary material for: Infection Strategies Deployed by Botrytis cinerea, Fusarium acuminatum, and Rhizopus stolonifer as a Function of Tomato Fruit Ripening Stage
Source: Front Plant Sci. 2019 Mar 1;10:223. doi: 10.3389/fpls.2019.00223 (PMC6405687; doi:10.3389/fpls.2019.00223)
Supplement: Supplementary file 3 [file Table_3.XLSX]

## Sheet: Caption
Supplemental Table 3: Annotations of fungal transcripts. The first (Bcin Transcript annotations), second (Facu Transcript annotations), and third (Rsto Transcript annotations) sheet display the annotations for reads from Botrytis cinerea (Bcin), Fusarium acuminatum (Facu), and Rhizopus stolonifera (Rsto), respectively. The first column of each sheet displays gene IDs corresponding to the transcri…

## Sheet: Bcin Transcript annotations
Gene	Transcript	Kingdom	Peptides	Top_BlastX_Hit	Top_BlastP_Hit	Pfam	GO	CAZy	CBM	fPox	PHI	TCDB	SignalP	eggnog	Kegg
Bcin01g00010	Bcin01g00010.1	Fungi	Bcin01g00010.1.p1 (198-1130[+])	Oxidoreductase swnN {ECO:0000303|PubMed:28381497} (Metarhizium, E:7.96e-31)	Oxidoreductase swnN {ECO:0000303|PubMed:28381497} (Metarhizium, E:1.42e-32)	PF05368.12 (NmrA-like family, E:2.7e-13),PF01370.20 (NAD dependent epimerase/dehydratase family, E:9.4e-08),PF13460.5 (NAD(P)H-binding, E:2.8e-11)	GO:0016491 (MF: oxidoreductase activity),GO:0003824 (MF: catalytic activity),GO:0050662^MF^coenzyme binding								maj:MAA_08620
Bcin01g00020	Bcin01g00020.1	Actinobacteria	Bcin01g00020.1.p1 (63-1652[+])	Baeyer-Villiger monooxygenase {ECO:0000303|PubMed:18051317} (Streptomyces albidoflavus group, E:2.25e-73)	Baeyer-Villiger monooxygenase {ECO:0000303|PubMed:18051317} (Streptomyces albidoflavus group, E:1.85e-77)	PF00743.18 (Flavin-binding monooxygenase-like, E:1.5e-07)	GO:0050660 (MF: flavin adenine dinucleotide binding),GO:0004499 (MF: N,N-dimethylaniline monooxygenase activity),GO:0050661 (MF: NADP binding),GO:0016709 (MF: oxidoreductase activity, acting on paired donors, with incorporation or reduction of molecular oxygen, NAD(P)H as one donor, and incorporation of one atom of oxygen),GO:0055114 (BP: oxidation-reduction process),GO:0055114^BP^oxidation-reduc…				BcBOA2 (Botrytis cinerea, reduced virulence, E:0)			COG2072 (Monooxygenase)	sco:SCO3172
Bcin01g00030	Bcin01g00030.1	Fungi	Bcin01g00030.1.p1 (81-1601[+])	Cytochrome P450 monooxygenase aclL {ECO:0000303|PubMed:25302411} (Aspergillus, E:7.12e-90)	Cytochrome P450 monooxygenase aclL {ECO:0000303|PubMed:25302411} (Aspergillus, E:2.13e-91)	PF00067.21 (Cytochrome P450, E:2.8e-66)	GO:0016021 (CC: integral component of membrane),GO:0020037 (MF: heme binding),GO:0005506 (MF: iron ion binding),GO:0004497 (MF: monooxygenase activity),GO:0016705 (MF: oxidoreductase activity, acting on paired donors, with incorporation or reduction of molecular oxygen),GO:0055114^BP^oxidation-reduction process				AKT7 (Alternaria alternata, reduced virulence / increased_virulence_(hypervirulence), E:1.24e-54)
Bcin01g00040	Bcin01g00040.1	Fungi	Bcin01g00040.1.p1 (125-1612[+])	Cytochrome P450 monooygenase 3 {ECO:0000303|PubMed:9917370} (Fusarium fujikuroi species complex, E:3.4e-87)	Cytochrome P450 monooygenase 3 {ECO:0000303|PubMed:9917370} (Fusarium fujikuroi species complex, E:3.14e-88)	PF00067.21 (Cytochrome P450, E:3.2e-42)	GO:0016021 (CC: integral component of membrane),GO:0020037 (MF: heme binding),GO:0005506 (MF: iron ion binding),GO:0004497 (MF: monooxygenase activity),GO:0016705 (MF: oxidoreductase activity, acting on paired donors, with incorporation or reduction of molecular oxygen),GO:0009686 (BP: gibberellin biosynthetic process),GO:0055114^BP^oxidation-reduction process				Cyp51B (Fusarium graminearum, unaffected pathogenicity / reduced_virulence, E:3.52e-13)
Bcin01g00050	Bcin01g00050.1	Fungi	Bcin01g00050.1.p1 (93-1220[+])	Trans-enoyl reductase lepG {ECO:0000303|PubMed:26051490} (Aspergillus, E:6.62e-85)	Trans-enoyl reductase lepG {ECO:0000303|PubMed:26051490} (Aspergillus, E:9.76e-85)	PF08240.11 (Alcohol dehydrogenase GroES-like domain, E:4.6e-06)	GO:0000166 (MF: nucleotide binding),GO:0016491 (MF: oxidoreductase activity),GO:0055114^BP^oxidation-reduction process								afv:AFLA_066920,K15385
Bcin01g00060	Bcin01g00060.1	Fungi	Bcin01g00060.1.p1 (1-7512[+])	Fusarin C synthetase {ECO:0000250|UniProtKB:W7MLD7} (Fusarium fujikuroi species complex, E:0)	Fusarin C synthetase {ECO:0000250|UniProtKB:W7MLD7} (Fusarium fujikuroi species complex, E:0)	PF00109.25 (Beta-ketoacyl synthase, N-terminal domain, E:3.8e-72),PF02801.21 (Beta-ketoacyl synthase, C-terminal domain, E:1.6e-32),PF16197.4 (Ketoacyl-synthetase C-terminal extension, E:4.5e-14),PF00698.20 (Acyl transferase domain, E:1.2e-46),PF14765.5 (Polyketide synthase dehydratase, E:3.7e-40),PF01209.17 (ubiE/COQ5 methyltransferase family, E:0.00029,PF13489.5 (Methyltransferase domain, E:4.3…	GO:0016853 (MF: isomerase activity),GO:0016874 (MF: ligase activity),GO:0008168 (MF: methyltransferase activity),GO:0016491 (MF: oxidoreductase activity),GO:0031177 (MF: phosphopantetheine binding),GO:0008152^BP^metabolic process				BcBOA6 (Botrytis cinerea, reduced virulence, E:0)
Bcin01g00070	Bcin01g00070.1	Fungi	Bcin01g00070.1.p1 (82-1689[+])	Cytochrome P450 monooxygenase ataF {ECO:0000303|PubMed:23586797} (Aspergillus, E:1.51e-80)	Cytochrome P450 monooxygenase ataF {ECO:0000303|PubMed:23586797} (Aspergillus, E:3.48e-87)	PF00067.21 (Cytochrome P450, E:2.3e-31)	GO:0016021 (CC: integral component of membrane),GO:0020037 (MF: heme binding),GO:0005506 (MF: iron ion binding),GO:0004497 (MF: monooxygenase activity),GO:0016705 (MF: oxidoreductase activity, acting on paired donors, with incorporation or reduction of molecular oxygen),GO:0055114^BP^oxidation-reduction process				Cyp51B (Fusarium graminearum, unaffected pathogenicity / reduced_virulence, E:3.92e-08)
Bcin01g00080	Bcin01g00080.1	Fungi	Bcin01g00080.1.p1 (116-2485[+])	FAD-dependent monooxygenase andE {ECO:0000303|PubMed:25216349} (Aspergillus, E:1.23e-91)	FAD-dependent monooxygenase andE {ECO:0000303|PubMed:25216349} (Aspergillus, E:1.15e-92)	PF01494.18 (FAD binding domain, E:1.9e-25),PF13450.5 (NAD(P)-binding Rossmann-like domain, E:0.00011	GO:0016021 (CC: integral component of membrane),GO:0071949 (MF: FAD binding),GO:0016491 (MF: oxidoreductase activity),GO:0016114 (BP: terpenoid biosynthetic process),GO:0071949^MF^FAD binding				DEP2 (Alternaria brassicicola, reduced virulence / unaffected_pathogenicity, E:6e-57)
Bcin01g00090	Bcin01g00090.1	Fungi	Bcin01g00090.1.p1 (161-7153[+])	Reducing polyketide synthase DEP5 {ECO:0000303|PubMed:19737099} (Alternaria, E:0)	Reducing polyketide synthase DEP5 {ECO:0000303|PubMed:19737099} (Alternaria, E:0)	PF00109.25 (Beta-ketoacyl synthase, N-terminal domain, E:3.9e-72),PF02801.21 (Beta-ketoacyl synthase, C-terminal domain, E:1.6e-35),PF16197.4 (Ketoacyl-synthetase C-terminal extension, E:5e-14,PF00698.20 (Acyl transferase domain, E:3.1e-47),PF14765.5 (Polyketide synthase dehydratase, E:2.8e-52),PF08240.11 (Alcohol dehydrogenase GroES-like domain, E:1.3e-06),PF00107.25 (Zinc-binding dehydrogenase,…	GO:0016491 (MF: oxidoreductase activity),GO:0016746 (MF: transferase activity, transferring acyl groups),GO:0055114^BP^oxidation-reduction process				DEP5 (Alternaria brassicicola, reduced virulence / unaffected_pathogenicity, E:0)
Bcin01g00100	Bcin01g00100.1	Fungi	Bcin01g00100.1.p1 (103-915[+])	Orsellinic acid synthase ArmB (Armillaria, E:3.73e-10)	Orsellinic acid synthase ArmB (Armillaria, E:4.66e-11)	PF00975.19 (Thioesterase domain, E:3.7e-13)	GO:0016788 (MF: hydrolase activity, acting on ester bonds),GO:0031177 (MF: phosphopantetheine binding),GO:0016740 (MF: transferase activity),GO:0009058 (BP: biosynthetic process),GO:0009405 (BP: pathogenesis),GO:0009058^BP^biosynthetic process				Bcpks12 (Botrytis cinerea, unaffected pathogenicity, E:2.54e-11)
Bcin01g00100	Bcin01g00100.2	Fungi	Bcin01g00100.2.p1 (103-921[+])	Orsellinic acid synthase ArmB (Armillaria, E:4.17e-10)	Orsellinic acid synthase ArmB (Armillaria, E:5.1e-11)	PF00975.19 (Thioesterase domain, E:2.9e-13)	GO:0016788 (MF: hydrolase activity, acting on ester bonds),GO:0031177 (MF: phosphopantetheine binding),GO:0016740 (MF: transferase activity),GO:0009058 (BP: biosynthetic process),GO:0009405 (BP: pathogenesis),GO:0009058^BP^biosynthetic process				Bcpks12 (Botrytis cinerea, unaffected pathogenicity, E:2.43e-11)
Bcin01g00110	Bcin01g00110.1	Fungi	Bcin01g00110.1.p1 (124-1536[+])	Acyltransferase easC {ECO:0000303|PubMed:18559263} (Aspergillus, E:3.91e-26)	Acyltransferase easC {ECO:0000303|PubMed:18559263} (Aspergillus, E:9.77e-27)	PF02458.14 (Transferase family, E:2.5e-12)	GO:0016746 (MF: transferase activity, transferring acyl groups),GO:0016747 (MF: transferase activity, transferring acyl groups other than amino-acyl groups),GO:1900566 (BP: chanoclavine-I biosynthetic process),GO:1900617 (BP: emericellamide A biosynthetic process),GO:1900557 (BP: emericellamide biosynthetic process),GO:0035837 (BP: ergot alkaloid biosynthetic process),GO:0016747^MF^transferase ac…								ani:AN2548.2
Bcin01g00130	Bcin01g00130.1	Fungi	Bcin01g00130.1.p1 (449-2155[+]),Bcin01g00130.1.p4 (1041-1394[+])	C6 finger domain transcription factor aclZ {ECO:0000303|PubMed:25302411} (Aspergillus, E:7.13e-13)	C6 finger domain transcription factor aclZ {ECO:0000303|PubMed:25302411} (Aspergillus, E:1.56e-12)	PF00172.17 (Fungal Zn(2)-Cys(6) binuclear cluster domain, E:1.5e-06)	GO:0005634 (CC: nucleus),GO:0003677 (MF: DNA binding),GO:0000981 (MF: RNA polymerase II transcription factor activity, sequence-specific DNA binding),GO:0008270 (MF: zinc ion binding),GO:0006351 (BP: transcription, DNA-templated),GO:0006355 (BP: regulation of transcription,GO:0005634^CC^nucleus				AKTR-1 (Alternaria alternata, loss of_pathogenicity, E:2.53e-07)		0.527
Bcin01g00130	Bcin01g00130.2	Fungi	Bcin01g00130.2.p1 (2-1768[+]),Bcin01g00130.2.p3 (654-1007[+])	C6 finger domain transcription factor aclZ {ECO:0000303|PubMed:25302411} (Aspergillus, E:6.64e-14)	C6 finger domain transcription factor aclZ {ECO:0000303|PubMed:25302411} (Aspergillus, E:4.47e-14)	PF00172.17 (Fungal Zn(2)-Cys(6) binuclear cluster domain, E:1.6e-06)	GO:0005634 (CC: nucleus),GO:0003677 (MF: DNA binding),GO:0000981 (MF: RNA polymerase II transcription factor activity, sequence-specific DNA binding),GO:0008270 (MF: zinc ion binding),GO:0006351 (BP: transcription, DNA-templated),GO:0006355 (BP: regulation of transcription,GO:0005634^CC^nucleus				AKTR-1 (Alternaria alternata, loss of_pathogenicity, E:2.21e-07)		0.694,0.527
Bcin01g00140	Bcin01g00140.1	Fungi	Bcin01g00140.1.p1 (455-994[+]),Bcin01g00140.1.p2 (146-454[+])	Uncharacterized transcriptional regulatory protein C530.05 (Schizosaccharomyces, E:9.71e-06)		PF04082.17 (Fungal specific transcription factor domain, E:2e-06,PF00172.17 (Fungal Zn(2)-Cys(6) binuclear cluster domain, E:1.5e-09)	GO:0003677 (MF: DNA binding),GO:0008270 (MF: zinc ion binding),GO:0006351 (BP: transcription, DNA-templated),GO:0005634^CC^nucleus,GO:0000981 (MF: RNA polymerase II transcription factor activity, sequence-specific DNA binding),GO:0006355 (BP: regulation of transcription				GzZC313 (Fusarium graminearum, unaffected pathogenicity, E:7.51e-19),FZC64 (Magnaporthe oryzae, unaffected pathogenicity, E:8.15e-09)
Bcin01g00160	Bcin01g00160.1	Fungi	Bcin01g00160.1.p1 (245-1069[+])	Uncharacterized oxidoreductase C162.03 (Schizosaccharomyces, E:1.25e-41)	Uncharacterized oxidoreductase C162.03 (Schizosaccharomyces, E:6.33e-45)	PF00106.24 (short chain dehydrogenase, E:3.2e-48),PF08659.9 (KR domain, E:2.6e-13),PF13561.5 (Enoyl-(Acyl carrier protein) reductase, E:2.4e-36),PF13460.5 (NAD(P)H-binding, E:2.7e-07)	GO:0005829 (CC: cytosol),GO:0016491 (MF: oxidoreductase activity)				fabG1 (Ralstonia solanacearum, lethal, E:3.68e-19)				spo:SPCC162.03
Bcin01g00170	Bcin01g00170.1	Fungi	Bcin01g00170.1.p1 (390-2261[+])	General amino-acid permease GAP2 (Candida, E:4.62e-174)	General amino-acid permease GAP2 (Candida, E:0)	PF00324.20 (Amino acid permease, E:4.8e-134),PF13520.5 (Amino acid permease, E:1.9e-35)	GO:0016021 (CC: integral component of membrane),GO:0005886 (CC: plasma membrane),GO:0015171 (MF: amino acid transmembrane transporter activity),GO:0003333 (BP: amino acid transmembrane transport),GO:0055085 (BP: transmembrane transport),GO:0016020 (CC: membrane),GO:0022857^MF^transmembrane transporter activity				bcaP (Staphylococcus aureus, unaffected pathogenicity / reduced_virulence, E:4.71e-11)	2.A.3.10.24 (Potential general amino acid permease OS=Candida albicans GN=GAP2 PE=4 SV=1)			cal:CAALFM_C305580CA,K16261
Bcin01g00180	Bcin01g00180.1	Fungi	Bcin01g00180.1.p1 (144-4472[+])	ABC transporter FUM19 {ECO:0000303|PubMed:12620260} (Fusarium fujikuroi species complex, E:0)	ABC transporter FUM19 {ECO:0000303|PubMed:12620260} (Fusarium fujikuroi species complex, E:0)	PF00005.26 (ABC transporter, E:4.1e-18),PF00664.22 (ABC transporter transmembrane region, E:2.8e-29), E:3.1e-24)	GO:0016021 (CC: integral component of membrane),GO:0005886 (CC: plasma membrane),GO:0005524 (MF: ATP binding),GO:0042626 (MF: ATPase activity, coupled to transmembrane movement of substances),GO:0016887 (MF: ATPase activity),GO:0055085 (BP: transmembrane transport),GO:0016021^CC^integral component of membrane				FgABC1 (Fusarium graminearum, reduced virulence, E:0)	3.A.1.208.41 (EcdL OS=Aspergillus rugulosus GN=ecdL PE=4 SV=1)		COG1132 ((ABC) transporter)	fvr:FVEG_00329
Bcin01g00190	Bcin01g00190.1	Metazoa	Bcin01g00190.1.p1 (1-1107[+])	Protein MEMO1 (Xenopus, E:6.88e-79)	Protein MEMO1 (Xenopus, E:1.19e-84)	PF01875.16 (Memo-like protein, E:3.8e-75)									xla:444266,K06990
Bcin01g00200	Bcin01g00200.1	Firmicutes	Bcin01g00200.1.p1 (289-2178[+])	Putative amidohydrolase YtcJ (Bacillus, E:1.18e-26)	Putative amidohydrolase YtcJ (Bacillus, E:2.03e-31)	PF07969.10 (Amidohydrolase family, E:2.8e-65),PF01979.19 (Amidohydrolase family, E:1.7e-05)	GO:0016810 (MF: hydrolase activity, acting on carbon-nitrogen (but not peptide) bonds),GO:0016787^MF^hydrolase activity						0.734	COG1574 (amidohydrolase)	bsu:BSU29550
Bcin01g00210	Bcin01g00210.1	Fungi	Bcin01g00210.1.p1 (106-1809[+])	Threonine dehydratase, mitochondrial (Blastobotrys, E:0)	Threonine dehydratase, mitochondrial (Blastobotrys, E:0)	PF00291.24 (Pyridoxal-phosphate dependent enzyme, E:7e-79,PF00585.17 (C-terminal regulatory domain of Threonine dehydratase, E:1.4e-16), E:1.9e-20)	GO:0005739 (CC: mitochondrion),GO:0004794 (MF: L-threonine ammonia-lyase activity),GO:0030170 (MF: pyridoxal phosphate binding),GO:0009097 (BP: isoleucine biosynthetic process)				MoIlv1 (Magnaporthe oryzae, reduced virulence, E:0)
Bcin01g00220	Bcin01g00220.1	Fungi	Bcin01g00220.1.p1 (143-670[+])	Respiratory supercomplex factor 1, mitochondrial (Botrytis, E:9.17e-97)	Respiratory supercomplex factor 1, mitochondrial (Botrytis, E:8.09e-127)	PF04588.12 (Hypoxia induced protein conserved region, E:8.9e-22)	GO:0016021 (CC: integral component of membrane),GO:0031966 (CC: mitochondrial membrane)								bfu:BC1G_15810
Bcin01g00230	Bcin01g00230.1	Fungi	Bcin01g00230.1.p1 (60-1895[+])	Restriction of telomere capping protein 5 (Colletotrichum, E:0)	Restriction of telomere capping protein 5 (Colletotrichum, E:0)	PF08593.9 (Domain of unknown function, E:2.9e-18),PF07534.15 (E:4.1e-28)	GO:0005737 (CC: cytoplasm)
Bcin01g00240	Bcin01g00240.1	Fungi	Bcin01g00240.1.p1 (141-2207[+])	Heterokaryon incompatibility protein 6, OR allele (Neurospora, E:1.08e-58)	Heterokaryon incompatibility protein 6, OR allele (Neurospora, E:1.91e-59)	PF06985.10 (Heterokaryon incompatibility protein (HET), E:3.2e-28)									ncr:NCU03533
Bcin01g00250	Bcin01g00250.1	Fungi	Bcin01g00250.1.p1 (668-1849[+])	Satratoxin biosynthesis SC1 cluster protein 4 {ECO:0000303|PubMed:25015739} (Stachybotrys, E:4.49e-07)	Satratoxin biosynthesis SC1 cluster protein 4 {ECO:0000303|PubMed:25015739} (Stachybotrys, E:1.29e-07)		GO:0016021 (CC: integral component of membrane)				BTP1 (Botrytis cinerea, unaffected pathogenicity / reduced_virulence, E:3.9e-16)
Bcin01g00260	Bcin01g00260.1	Fungi	Bcin01g00260.1.p1 (564-2336[+])	Vanillyl-alcohol oxidase (Penicillium, E:0)	Vanillyl-alcohol oxidase (Penicillium, E:0)	PF01565.22 (FAD binding domain, E:2.6e-26),PF02913.18 (FAD linked oxidases, C-terminal domain, E:3.1e-13)	GO:0005777 (CC: peroxisome),GO:0050660 (MF: flavin adenine dinucleotide binding),GO:0018465 (MF: vanillyl-alcohol oxidase activity),GO:0015945 (BP: methanol metabolic process),GO:0016491 (MF: oxidoreductase activity),GO:0055114 (BP: oxidation-reduction process),GO:0003824^MF^catalytic activity	AA4 (E:2.4e-263)							ag:CAA75722,K20153
Bcin01g00270	Bcin01g00270.1	Proteobacteria	Bcin01g00270.1.p1 (1-1128[+])	3-oxoadipate enol-lactonase 2 (Acinetobacter, E:1.13e-13)	3-oxoadipate enol-lactonase 2 (Acinetobacter, E:7.22e-14)	PF12697.6 (Alpha/beta hydrolase family, E:4.2e-11),PF00561.19 (alpha/beta hydrolase fold, E:3.6e-13),PF12146.7 (Serine aminopeptidase, S33, E:2.6e-09)	GO:0047570 (MF: 3-oxoadipate enol-lactonase activity),GO:0042952 (BP: beta-ketoadipate pathway)	CE1 (E:1.9e-07)						COG0596 (Alpha beta hydrolase)	aci:ACIAD1451,K01055
Bcin01g00270	Bcin01g00270.2	Proteobacteria	Bcin01g00270.2.p1 (1-663[+])	3-oxoadipate enol-lactonase 2 (Acinetobacter, E:8.68e-14)	3-oxoadipate enol-lactonase 2 (Acinetobacter, E:1.11e-14)	PF12697.6 (Alpha/beta hydrolase family, E:4e-08,PF00561.19 (alpha/beta hydrolase fold, E:8.7e-14),PF12146.7 (Serine aminopeptidase, S33, E:6.1e-09)	GO:0047570 (MF: 3-oxoadipate enol-lactonase activity),GO:0042952 (BP: beta-ketoadipate pathway)	CE1 (E:1.2e-06)						COG0596 (Alpha beta hydrolase)	aci:ACIAD1451,K01055
Bcin01g00280	Bcin01g00280.1	Amoebozoa	Bcin01g00280.1.p1 (503-4237[+])	Hybrid signal transduction histidine kinase K (Dictyostelium, E:1.41e-37)	Hybrid signal transduction histidine kinase K (Dictyostelium, E:1.32e-38)	PF00512.24 (His Kinase A (phospho-acceptor) domain, E:3.3e-08),PF02518.25 (Histidine kinase-, DNA gyrase B-, and HSP90-like ATPase, E:5.5e-23),PF00072.23 (Response regulator receiver domain, E:2.2e-20)	GO:0016021 (CC: integral component of membrane),GO:0005635 (CC: nuclear envelope),GO:0031965 (CC: nuclear membrane),GO:0005524 (MF: ATP binding),GO:0000155 (MF: phosphorelay sensor kinase activity),GO:0019933 (BP: cAMP-mediated signaling),GO:0031154 (BP: culmination involved in sorocarp development),GO:0007165 (BP: signal transduction),GO:0000160^BP^phosphorelay signal transduction system				Mohik8 (Magnaporthe oryzae, loss of_pathogenicity, E:0)	9.B.238.3.1 (hybrid sensor histidine kinase/response regulator [Balneola vulgaris])		ENOG410XNMH (Histidine kinase)	ddi:DDB_G0277887
Bcin01g00290	Bcin01g00290.1	Fungi	Bcin01g00290.1.p1 (107-1126[+])	Dehydrogenase orsE {ECO:0000303|PubMed:23841751} (Aspergillus, E:1.29e-93)	Dehydrogenase orsE {ECO:0000303|PubMed:23841751} (Aspergillus, E:1.75e-100)	PF08240.11 (Alcohol dehydrogenase GroES-like domain, E:4.6e-08),PF00107.25 (Zinc-binding dehydrogenase, E:2.4e-10)	GO:0000166 (MF: nucleotide binding),GO:0016491 (MF: oxidoreductase activity),GO:0019748 (BP: secondary metabolic process),GO:0055114^BP^oxidation-reduction process				adhT (Mycoplasma agalactiae, reduced virulence, E:1.76e-10)				ani:AN7914.2
Bcin01g00300	Bcin01g00300.1	Fungi	Bcin01g00300.1.p1 (104-1126[+])	Dehydrogenase orsE {ECO:0000303|PubMed:23841751} (Aspergillus, E:7.3e-63)	Dehydrogenase orsE {ECO:0000303|PubMed:23841751} (Aspergillus, E:3.86e-64)	PF08240.11 (Alcohol dehydrogenase GroES-like domain, E:1.2e-09),PF00107.25 (Zinc-binding dehydrogenase, E:7e-11	GO:0000166 (MF: nucleotide binding),GO:0016491 (MF: oxidoreductase activity),GO:0019748 (BP: secondary metabolic process),GO:0055114^BP^oxidation-reduction process				MGG_04556 (Magnaporthe oryzae, reduced virulence, E:1.12e-06)				ani:AN7914.2
Bcin01g00310	Bcin01g00310.1	Metazoa	Bcin01g00310.1.p1 (225-1121[+]),Bcin01g00310.1.p2 (1199-2074[+]),Bcin01g00310.1.p3 (2093-2614[+]),Bcin01g00310.1.p4 (2583-3035[+])	Serine/threonine-protein phosphatase 6 regulatory ankyrin repeat subunit B (Mus, E:1.1e-37)	Ankyrin repeat and protein kinase domain-containing protein 1 (Homo, E:1.37e-20),Ankyrin repeat and protein kinase domain-containing protein 1 (Homo, E:6.47e-17),Ankyrin repeat domain-containing protein 2A {ECO:0000303|PubMed:18193034} (Arabidopsis, E:2.93e-08),E3 ubiquitin-protein ligase HACE1 (Bos, E:6.21e-14)	PF12796.6 (Ankyrin repeats (3 copies), E:1.3e-13),PF13606.5 (Ankyrin repeat, E:0.003,PF13637.5 (Ankyrin repeats (many copies), E:9.9e-06), E:4.7e-11), E:8.3e-05),PF00023.29 (Ankyrin repeat, E:0.009, E:4.5e-06), E:0.0019, E:0.00027, E:5e-08, E:0.012, E:5.3e-09),PF13857.5 (Ankyrin repeats (many copies), E:1.4e-06), E:1.2e-07), E:8.6e-07), E:5.4e-09), E:4.6e-05), E:0.0085, E:4e-07, E:1.8e-05), E:2.9…	GO:0005524 (MF: ATP binding),GO:0004674 (MF: protein serine/threonine kinase activity),GO:0005515^MF^protein binding,GO:0009707 (CC: chloroplast outer membrane),GO:0005737 (CC: cytoplasm),GO:0005634 (CC: nucleus),GO:0030941 (MF: chloroplast targeting sequence binding),GO:0051861 (MF: glycolipid binding),GO:0005783 (CC: endoplasmic reticulum),GO:0032580 (CC: Golgi cisterna membrane),GO:0000139 (CC…				GzDHHC003 (Fusarium graminearum, unaffected pathogenicity, E:1.09e-09)	9.A.3.1.1 (Ankyrin repeat domain-containing protein 50 OS=Homo sapiens GN=ANKRD50 PE=1 SV=4),1.A.4.7.1 (Ion channel NompC - Danio rerio (Zebrafish) (Brachydanio rerio).),1.A.4.7.2 (CG11020 protein (Mechanosensory transduction channel NOMPC) - Drosophila melanogaster (Fruit fly).)		COG0666 (Ankyrin Repeat),COG0666 (Ankyrin Repeat`COG5021^ubiquitin protein ligase)	hsa:255239,K16289,ath:AT4G35450,bta:527565,K12166
Bcin01g00320	Bcin01g00320.1		Bcin01g00320.1.p1 (118-1113[+])										0.913
Bcin01g00330	Bcin01g00330.1	Fungi	Bcin01g00330.1.p1 (395-3001[+])	Uncharacterized protein C216.01c (Schizosaccharomyces, E:1.99e-129)	Uncharacterized protein C216.01c (Schizosaccharomyces, E:1.46e-141)	PF04802.14 (Component of IIS longevity pathway SMK-1, E:8.3e-76)	GO:0000790 (CC: nuclear chromatin),GO:0005634 (CC: nucleus),GO:0030289 (CC: protein phosphatase 4 complex),GO:0072542 (MF: protein phosphatase activator activity),GO:0019888 (MF: protein phosphatase regulator activity),GO:0045875 (BP: negative regulation of sister chromatid cohesion),GO:0006282 (BP: regulation of DNA repair)								spo:SPBC216.01c,K17491
Bcin01g00340	Bcin01g00340.1	Fungi	Bcin01g00340.1.p1 (875-2053[+])	Dolichyl-phosphate beta-glucosyltransferase (Schizosaccharomyces, E:1.2e-54)	Dolichyl-phosphate beta-glucosyltransferase (Saccharomyces, E:3.77e-74)	PF00535.25 (Glycosyl transferase family 2, E:5.1e-25)	GO:0005789 (CC: endoplasmic reticulum membrane),GO:0016021 (CC: integral component of membrane),GO:0004581 (MF: dolichyl-phosphate beta-glucosyltransferase activity),GO:0006487 (BP: protein N-linked glycosylation)	GT2 (E:1.3e-36)			glcV (Listeria monocytogenes, reduced virulence, E:4.14e-06)	4.D.2.1.6 (Glycosyl transferase family 2 OS=Archaeoglobus veneficus (strain DSM 11195 / SNP6) GN=Arcve_1800 PE=4 SV=1)			sce:YPL227C,K00729
Bcin01g00350	Bcin01g00350.1	Fungi	Bcin01g00350.1.p1 (587-1504[+])	Methylsterol monooxygenase (Candida, E:7.35e-124)	Methylsterol monooxygenase (Candida, E:7.28e-135)	PF04116.12 (Fatty acid hydroxylase superfamily, E:1e-26	GO:0005783 (CC: endoplasmic reticulum),GO:0005789 (CC: endoplasmic reticulum membrane),GO:0016021 (CC: integral component of membrane),GO:0000254 (MF: C-4 methylsterol oxidase activity),GO:0005506 (MF: iron ion binding),GO:0006696 (BP: ergosterol biosynthetic process),GO:0016491 (MF: oxidoreductase activity),GO:0008610 (BP: lipid biosynthetic process),GO:0055114^BP^oxidation-reduction process				FgERG3A (Fusarium graminearum, reduced virulence, E:8.15e-06)				cal:CAALFM_CR02370WA,K07750
Bcin01g00360	Bcin01g00360.1	Metazoa	Bcin01g00360.1.p1 (630-2132[+])	Squalene monooxygenase (Homo, E:6.97e-103)	Squalene monooxygenase (Homo, E:2.96e-119)	PF01494.18 (FAD binding domain, E:9e-06,PF01266.23 (FAD dependent oxidoreductase, E:2.3e-08),PF01134.21 (Glucose inhibited division protein A, E:8.4e-05),PF00890.23 (FAD binding domain, E:0.00022,PF13450.5 (NAD(P)-binding Rossmann-like domain, E:1.6e-05),PF08491.9 (Squalene epoxidase, E:1.8e-97)	GO:0005783 (CC: endoplasmic reticulum),GO:0005789 (CC: endoplasmic reticulum membrane),GO:0016021 (CC: integral component of membrane),GO:0031090 (CC: organelle membrane),GO:0050660 (MF: flavin adenine dinucleotide binding),GO:0004506 (MF: squalene monooxygenase activity),GO:0006725 (BP: cellular aromatic compound metabolic process),GO:0006695 (BP: cholesterol biosynthetic process),GO:0008203 (BP…	AA3 (E:3.7e-06)			SE (Trichophyton rubrum, chemistry target:_resistance_to_chemical, E:0)			COG0654 (oxidoreductase activity, acting on paired donors, with incorporation or reduction of molecular oxygen, NAD(P)H as one donor, and incorporation of one atom of oxygen)	hsa:6713,K00511
Bcin01g00370	Bcin01g00370.1	Fungi	Bcin01g00370.1.p1 (653-1045[+])	Profilin (Saccharomyces, E:9.9e-23)	Profilin (Saccharomyces, E:1.06e-25)	PF00235.18 (E:1.7e-40)	GO:0015629 (CC: actin cytoskeleton),GO:0005938 (CC: cell cortex),GO:0005829 (CC: cytosol),GO:0019897 (CC: extrinsic component of plasma membrane),GO:0003785 (MF: actin monomer binding),GO:0005546 (MF: phosphatidylinositol-4,5-bisphosphate binding),GO:0070064 (MF: proline-rich region binding),GO:0046907 (BP: intracellular transport),GO:0090338 (BP: positive regulation of formin-nucleated actin cab…								sce:YOR122C,K05759
Bcin01g00390	Bcin01g00390.1	Fungi	Bcin01g00390.1.p1 (1167-2192[+])	Ras-like GTP-binding protein RYL2 (Yarrowia, E:2.55e-51)	Ras-like GTP-binding protein RYL2 (Yarrowia, E:2.2e-55)	PF00025.20 (ADP-ribosylation factor family, E:1.3e-10),PF00071.21 (Ras family, E:9.6e-39),PF08477.12 (Ras of Complex, Roc, domain of DAPkinase, E:5.6e-32)	GO:0005886 (CC: plasma membrane),GO:0005525 (MF: GTP binding),GO:0003924 (MF: GTPase activity),GO:0015031 (BP: protein transport),GO:0003924^MF^GTPase activity				MoYpt7 (Magnaporthe oryzae, loss of_pathogenicity, E:5.62e-24)	9.A.63.1.1 (GTP-binding protein YPT7 OS=Saccharomyces cerevisiae (strain ATCC 204508 / S288c) GN=YPT7 PE=1 SV=1)			yli:YALI0A04367g
Bcin01g00400	Bcin01g00400.1	Fungi	Bcin01g00400.1.p1 (373-1860[+])	Cytochrome b2, mitochondrial (Wickerhamomyces, E:0)	Cytochrome b2, mitochondrial (Wickerhamomyces, E:0)	PF00173.27 (Cytochrome b5-like Heme/Steroid binding domain, E:7.4e-22),PF01070.17 (FMN-dependent dehydrogenase, E:5.9e-123),PF01645.16 (Conserved region in glutamate synthase, E:2.5e-07)	GO:0005758 (CC: mitochondrial intermembrane space),GO:0070469 (CC: respiratory chain),GO:0020037 (MF: heme binding),GO:0004460 (MF: L-lactate dehydrogenase (cytochrome) activity),GO:0046872 (MF: metal ion binding),GO:0016491 (MF: oxidoreductase activity),GO:0015930 (MF: glutamate synthase activity),GO:0016638 (MF: oxidoreductase activity, acting on the CH-NH2 group of donors),GO:0006537 (BP: glut…				CYB2 (Candida glabrata, reduced virulence, E:0)
Bcin01g00410	Bcin01g00410.1	Fungi	Bcin01g00410.1.p1 (232-1209[+])	Probable rhamnogalacturonate lyase C (Aspergillus, E:8.85e-55)	Probable rhamnogalacturonate lyase C (Aspergillus, E:3.79e-58)	PF00149.27 (Calcineurin-like phosphoesterase, E:1.9e-10)	GO:0005576 (CC: extracellular region),GO:0030246 (MF: carbohydrate binding),GO:0016787 (MF: hydrolase activity),GO:0102210 (MF: rhamnogalacturonan endolyase activity),GO:0071555 (BP: cell wall organization),GO:0000272 (BP: polysaccharide catabolic process),GO:0016787^MF^hydrolase activity								ani:AN4139.2,K18195
Bcin01g00420	Bcin01g00420.1	Fungi	Bcin01g00420.1.p1 (185-2404[+])	Uncharacterized protein C691.05c (Schizosaccharomyces, E:4.78e-75)	Uncharacterized protein C691.05c (Schizosaccharomyces, E:3.16e-84)	PF04547.11 (Calcium-activated chloride channel, E:1.5e-115)	GO:0005783 (CC: endoplasmic reticulum),GO:0016021 (CC: integral component of membrane),GO:0061817 (BP: endoplasmic reticulum-plasma membrane tethering)					1.A.17.1.18 (Predicted protein OS=Nectria haematococca (strain 77-13-4 / ATCC MYA-4622 / FGSC 9596 / MPVI) GN=NECHADRAFT_66456 PE=1 SV=1)			spo:SPBC691.05c,K19327
Bcin01g00430	Bcin01g00430.1		Bcin01g00430.1.p1 (1326-4382[+])			PF01442.17 (Apolipoprotein A1/A4/E domain, E:0.15	GO:0008289 (MF: lipid binding),GO:0006869 (BP: lipid transport),GO:0042157 (BP: lipoprotein metabolic process),GO:0005576^CC^extracellular region
Bcin01g00430	Bcin01g00430.2		Bcin01g00430.2.p1 (1326-4376[+])			PF01442.17 (Apolipoprotein A1/A4/E domain, E:0.15	GO:0008289 (MF: lipid binding),GO:0006869 (BP: lipid transport),GO:0042157 (BP: lipoprotein metabolic process),GO:0005576^CC^extracellular region
Bcin01g00440	Bcin01g00440.1	Fungi	Bcin01g00440.1.p1 (424-6006[+]),Bcin01g00440.1.p4 (4824-4477[-])	Fatty acid synthase subunit alpha (Penicillium, E:0)	Fatty acid synthase subunit alpha (Penicillium, E:0)	PF00109.25 (Beta-ketoacyl synthase, N-terminal domain, E:3.7e-20),PF02801.21 (Beta-ketoacyl synthase, C-terminal domain, E:1.8e-10),PF01648.19 (4'-phosphopantetheinyl transferase superfamily, E:4e-18	GO:0102131 (MF: 3-oxo-glutaryl-[acp] methyl ester reductase activity),GO:0102132 (MF: 3-oxo-pimeloyl-[acp] methyl ester reductase activity),GO:0004316 (MF: 3-oxoacyl-[acyl-carrier-protein] reductase (NADPH) activity),GO:0004315 (MF: 3-oxoacyl-[acyl-carrier-protein] synthase activity),GO:0004321 (MF: fatty-acyl-CoA synthase activity),GO:0008897 (MF: holo-[acyl-carrier-protein] synthase activity),G…				FAS2 (Candida albicans, loss of_pathogenicity, E:0)		0.494
Bcin01g00450	Bcin01g00450.1	Fungi	Bcin01g00450.1.p1 (462-6764[+])	Fatty acid synthase subunit beta (Yarrowia, E:0)	Fatty acid synthase subunit beta (Yarrowia, E:0)	PF16073.4 (Starter unit:ACP transacylase in aflatoxin biosynthesis, E:1.4e-10),PF08354.9 (Domain of unknown function (DUF1729), E:2.7e-30),PF13452.5 (N-terminal half of MaoC dehydratase, E:1.9e-23),PF01575.18 (MaoC like domain, E:4.3e-37),PF00698.20 (Acyl transferase domain, E:2.8e-89)	GO:0005835 (CC: fatty acid synthase complex),GO:0047451 (MF: 3-hydroxyoctanoyl-[acyl-carrier-protein] dehydratase activity),GO:0004313 (MF: [acyl-carrier-protein] S-acetyltransferase activity),GO:0004314 (MF: [acyl-carrier-protein] S-malonyltransferase activity),GO:0004318 (MF: enoyl-[acyl-carrier-protein] reductase (NADH) activity),GO:0004321 (MF: fatty-acyl-CoA synthase activity),GO:0016295 (MF…				TOXC (Cochliobolus carbonum, reduced virulence, E:0)				yli:YALI0B15059g,K00668
Bcin01g00450	Bcin01g00450.2	Fungi	Bcin01g00450.2.p1 (456-6758[+])	Fatty acid synthase subunit beta (Yarrowia, E:0)	Fatty acid synthase subunit beta (Yarrowia, E:0)	PF16073.4 (Starter unit:ACP transacylase in aflatoxin biosynthesis, E:1.4e-10),PF08354.9 (Domain of unknown function (DUF1729), E:2.7e-30),PF13452.5 (N-terminal half of MaoC dehydratase, E:1.9e-23),PF01575.18 (MaoC like domain, E:4.3e-37),PF00698.20 (Acyl transferase domain, E:2.8e-89)	GO:0005835 (CC: fatty acid synthase complex),GO:0047451 (MF: 3-hydroxyoctanoyl-[acyl-carrier-protein] dehydratase activity),GO:0004313 (MF: [acyl-carrier-protein] S-acetyltransferase activity),GO:0004314 (MF: [acyl-carrier-protein] S-malonyltransferase activity),GO:0004318 (MF: enoyl-[acyl-carrier-protein] reductase (NADH) activity),GO:0004321 (MF: fatty-acyl-CoA synthase activity),GO:0016295 (MF…				TOXC (Cochliobolus carbonum, reduced virulence, E:0)				yli:YALI0B15059g,K00668
Bcin01g00460	Bcin01g00460.1	Fungi	Bcin01g00460.1.p1 (104-6160[+])	Putative helicase mug81 (Schizosaccharomyces, E:0)	Putative helicase mug81 (Schizosaccharomyces, E:0)	PF00270.28 (DEAD/DEAH box helicase, E:1e-25,PF04851.14 (Type III restriction enzyme, res subunit, E:5.1e-08),PF00271.30 (Helicase conserved C-terminal domain, E:0.00011,PF02889.15 (Sec63 Brl domain, E:8.9e-83), E:2.6e-21), E:9e-10, E:1.6e-06), E:1.5e-51)	GO:0099053 (CC: activating signal cointegrator 1 complex),GO:0005737 (CC: cytoplasm),GO:0005829 (CC: cytosol),GO:0005730 (CC: nucleolus),GO:0005524 (MF: ATP binding),GO:0004004 (MF: ATP-dependent RNA helicase activity),GO:0003676 (MF: nucleic acid binding),GO:0003724 (MF: RNA helicase activity),GO:0002181 (BP: cytoplasmic translation),GO:0051321 (BP: meiotic cell cycle),GO:0010501 (BP: RNA second…								spo:SPBC13G1.10c,K18664
Bcin01g00470	Bcin01g00470.1	Fungi	Bcin01g00470.1.p1 (165-758[+])	Synaptobrevin homolog YKT6 (Saccharomyces, E:5e-82)	Synaptobrevin homolog YKT6 (Saccharomyces, E:1.11e-83)	PF13774.5 (Regulated-SNARE-like domain, E:9.8e-13),PF00957.20 (E:4.2e-14)	GO:0005768 (CC: endosome),GO:0000324 (CC: fungal-type vacuole),GO:0005794 (CC: Golgi apparatus),GO:0016021 (CC: integral component of membrane),GO:0016020 (CC: membrane),GO:0005886 (CC: plasma membrane),GO:0031201 (CC: SNARE complex),GO:0016409 (MF: palmitoyltransferase activity),GO:0005484 (MF: SNAP receptor activity),GO:0000149 (MF: SNARE binding),GO:0006888 (BP: ER to Golgi vesicle-mediated tr…								sce:YKL196C,K08516
Bcin01g00480	Bcin01g00480.1	Fungi	Bcin01g00480.1.p1 (255-674[+])	Protein transport protein GOT1 (Saccharomyces, E:6.97e-27)	Protein transport protein GOT1 (Saccharomyces, E:3.89e-29)	PF04178.11 (Got1/Sft2-like family, E:6.3e-15)	GO:0030134 (CC: COPII-coated ER to Golgi transport vesicle),GO:0005829 (CC: cytosol),GO:0005783 (CC: endoplasmic reticulum),GO:0005794 (CC: Golgi apparatus),GO:0000137 (CC: Golgi cis cisterna),GO:0000139 (CC: Golgi membrane),GO:0016021 (CC: integral component of membrane),GO:0006888 (BP: ER to Golgi vesicle-mediated transport),GO:0015031 (BP: protein transport),GO:0042147 (BP: retrograde transpor…								sce:YMR292W
Bcin01g00490	Bcin01g00490.1	Fungi	Bcin01g00490.1.p1 (84-653[+])	Chromatin-remodeling complex subunit ies6 (Schizosaccharomyces, E:8.86e-19)	Chromatin-remodeling complex subunit ies6 (Schizosaccharomyces, E:1.85e-20)	PF08265.10 (YL1 nuclear protein C-terminal domain, E:6.4e-17)	GO:0005737 (CC: cytoplasm),GO:0031011 (CC: Ino80 complex),GO:0043044 (BP: ATP-dependent chromatin remodeling),GO:0006338 (BP: chromatin remodeling),GO:0080040 (BP: positive regulation of cellular response to phosphate starvation),GO:0060303 (BP: regulation of nucleosome density),GO:0006355 (BP: regulation of transcription, DNA-templated),GO:0006351 (BP: transcription								spo:SPAC222.04c,K11667
Bcin01g00500	Bcin01g00500.1	Fungi	Bcin01g00500.1.p1 (2-307[+])	DASH complex subunit dad4 (Schizosaccharomyces, E:1.73e-19)	DASH complex subunit dad4 (Schizosaccharomyces, E:3.89e-20)	PF08650.9 (DASH complex subunit Dad4, E:5.4e-32)	GO:0005737 (CC: cytoplasm),GO:0042729 (CC: DASH complex),GO:0005874 (CC: microtubule),GO:0072686 (CC: mitotic spindle),GO:0051010 (MF: microtubule plus-end binding),GO:0051301 (BP: cell division),GO:1990758 (BP: mitotic sister chromatid biorientation),GO:0008608 (BP: attachment of spindle microtubules to kinetochore),GO:0072686^CC^mitotic spindle								spo:SPBC3B9.22c,K11569
Bcin01g00510	Bcin01g00510.1	Fungi	Bcin01g00510.1.p1 (168-2423[+])	Actin-like protein arp5 (Schizosaccharomyces, E:3.34e-163)	Actin-like protein arp5 (Schizosaccharomyces, E:0)	PF00022.18 (E:2e-29,PF00022.18 (E:7e-21	GO:0005829 (CC: cytosol),GO:0031011 (CC: Ino80 complex),GO:0005634 (CC: nucleus),GO:0043044 (BP: ATP-dependent chromatin remodeling),GO:0006974 (BP: cellular response to DNA damage stimulus),GO:0006338 (BP: chromatin remodeling),GO:0016569 (BP: covalent chromatin modification),GO:0060303 (BP: regulation of nucleosome density),GO:0006355 (BP: regulation of transcription, DNA-templated),GO:0006351 …								spo:SPBC365.10,K11672
Bcin01g00520	Bcin01g00520.1	Fungi	Bcin01g00520.1.p1 (862-1719[+])	Putative transcription factor kapC (Aspergillus, E:4.12e-19)	Putative transcription factor kapC (Aspergillus, E:6.35e-30)	PF00170.20 (bZIP transcription factor, E:3e-07	GO:0005634 (CC: nucleus),GO:0003677 (MF: DNA binding),GO:0003700 (MF: DNA binding transcription factor activity),GO:0006351 (BP: transcription, DNA-templated),GO:0006355^BP^regulation of transcription, DNA-templated				GzbZIP016 (Fusarium graminearum, reduced virulence, E:1.08e-25)				ani:AN3189.2
Bcin01g00540	Bcin01g00540.1	Fungi	Bcin01g00540.1.p1 (191-2287[+])	Nuclear control of ATPase protein 2 (Schizosaccharomyces, E:5.04e-60)	Nuclear control of ATPase protein 2 (Schizosaccharomyces, E:4.56e-64)	PF08637.9 (ATP synthase regulation protein NCA2, E:4.5e-109)	GO:0016021 (CC: integral component of membrane),GO:0005741 (CC: mitochondrial outer membrane),GO:0005739 (CC: mitochondrion),GO:0016071 (BP: mRNA metabolic process)								spo:SPBC4B4.02c,K18158
Bcin01g00550	Bcin01g00550.1	Fungi	Bcin01g00550.1.p1 (674-1285[+])	GTP-binding protein ypt2 (Schizosaccharomyces, E:1.51e-96)	GTP-binding protein ypt2 (Schizosaccharomyces, E:2.4e-104)	PF00025.20 (ADP-ribosylation factor family, E:8.1e-13),PF00071.21 (Ras family, E:9.6e-65),PF08477.12 (Ras of Complex, Roc, domain of DAPkinase, E:3.1e-33),PF04670.11 (Gtr1/RagA G protein conserved region, E:0.00024	GO:0005829 (CC: cytosol),GO:0005768 (CC: endosome),GO:0035974 (CC: meiotic spindle pole body),GO:0005634 (CC: nucleus),GO:0005886 (CC: plasma membrane),GO:0005628 (CC: prospore membrane),GO:0005525 (MF: GTP binding),GO:0003924 (MF: GTPase activity),GO:0006887 (BP: exocytosis),GO:0006893 (BP: Golgi to plasma membrane transport),GO:0006886 (BP: intracellular protein transport),GO:0072659 (BP: prote…				CLPT1 (Colletotrichum lindemuthianum, reduced virulence, E:2.98e-135)	9.A.63.1.1 (GTP-binding protein YPT7 OS=Saccharomyces cerevisiae (strain ATCC 204508 / S288c) GN=YPT7 PE=1 SV=1)			spo:SPAC9E9.07c,K07901
Bcin01g00570	Bcin01g00570.1	Fungi	Bcin01g00570.1.p1 (122-2311[+])	ATPase family gene 2 protein (Schizosaccharomyces, E:1.13e-96)	ATPase family gene 2 protein (Schizosaccharomyces, E:3.29e-110)	PF00004.28 (ATPase family associated with various cellular activities (AAA), E:1.1e-11),PF05496.11 (Holliday junction DNA helicase ruvB N-terminus, E:5.5e-06), E:5.4e-41)	GO:0005829 (CC: cytosol),GO:0005524 (MF: ATP binding),GO:0016887 (MF: ATPase activity),GO:0042273 (BP: ribosomal large subunit biogenesis),GO:0009378 (MF: four-way junction helicase activity),GO:0006281 (BP: DNA repair),GO:0006310^BP^DNA recombination				PAS1 (Magnaporthe oryzae, unaffected pathogenicity, E:2.35e-54)	3.A.16.1.3 (Cell division cycle protein 48 homologue, putative OS=Plasmodium falciparum (isolate 3D7) GN=PFF0940c PE=3 SV=1)			spo:SPBC56F2.07c,K14575
Bcin01g00580	Bcin01g00580.1	Viridiplantae	Bcin01g00580.1.p1 (230-1123[+])	Peroxygenase (Sesamum, E:1.75e-49)	Peroxygenase (Sesamum, E:3.41e-51)	PF05042.12 (Caleosin related protein, E:1e-71	GO:0005783 (CC: endoplasmic reticulum),GO:0005811 (CC: lipid droplet),GO:0031090 (CC: organelle membrane),GO:0046872 (MF: metal ion binding),GO:1990137 (MF: plant seed peroxidase activity)								sind:105171741,K17991
Bcin01g00590	Bcin01g00590.1	Fungi	Bcin01g00590.1.p1 (3-740[+])	Pterin-4-alpha-carbinolamine dehydratase (Schizosaccharomyces, E:2.1e-17)	Pterin-4-alpha-carbinolamine dehydratase (Schizosaccharomyces, E:5.02e-18)	PF01329.18 (Pterin 4 alpha carbinolamine dehydratase, E:9.8e-24)	GO:0042764 (CC: ascospore-type prospore),GO:0005829 (CC: cytosol),GO:0005634 (CC: nucleus),GO:0031160 (CC: spore wall),GO:0008124 (MF: 4-alpha-hydroxytetrahydrobiopterin dehydratase activity),GO:0030437 (BP: ascospore formation),GO:0006729 (BP: tetrahydrobiopterin biosynthetic process),GO:0006729^BP^tetrahydrobiopterin biosynthetic process								spo:SPAC27D7.04,K01724
Bcin01g00610	Bcin01g00610.1	Metazoa	Bcin01g00610.1.p1 (51-2615[+]),Bcin01g00610.1.p3 (532-56[-])	ATPase family AAA domain-containing protein 3A homolog {ECO:0000250|UniProtKB:Q9NVI7} (Sophophora, E:3.06e-09)	Transcriptional activator somA {ECO:0000305} (Aspergillus, E:8.94e-09)		GO:0005634 (CC: nucleus),GO:0009405 (BP: pathogenesis),GO:0006355 (BP: regulation of transcription, DNA-templated),GO:0006351 (BP: transcription				SomA (Aspergillus fumigatus, reduced virulence, E:1.1e-10)		0.469		afm:AFUA_7G02260
Bcin01g00610	Bcin01g00610.2	Metazoa	Bcin01g00610.2.p1 (620-2620[+]),Bcin01g00610.2.p4 (532-56[-])	ATPase family AAA domain-containing protein 3A homolog {ECO:0000250|UniProtKB:Q9NVI7} (Sophophora, E:3.07e-09)	Transcriptional activator somA {ECO:0000305} (Aspergillus, E:9.44e-06)		GO:0005634 (CC: nucleus),GO:0009405 (BP: pathogenesis),GO:0006355 (BP: regulation of transcription, DNA-templated),GO:0006351 (BP: transcription				SomA (Aspergillus fumigatus, reduced virulence, E:1.16e-07)		0.469		afm:AFUA_7G02260
Bcin01g00630	Bcin01g00630.1	Fungi	Bcin01g00630.1.p1 (139-1392[+])	Uncharacterized mitochondrial carrier YMR166C (Saccharomyces, E:3.56e-88)	Uncharacterized mitochondrial carrier YMR166C (Saccharomyces, E:4.61e-118)	PF00153.26 (Mitochondrial carrier protein, E:6.1e-19), E:4e-18, E:1.4e-21)	GO:0016021 (CC: integral component of membrane),GO:0005743 (CC: mitochondrial inner membrane),GO:0015095 (MF: magnesium ion transmembrane transporter activity),GO:1990616 (BP: magnesium ion export from mitochondrion),GO:0015693 (BP: magnesium ion transport)				Mocapn9 (Magnaporthe oryzae, unaffected pathogenicity / reduced_virulence, E:6.42e-13)	2.A.29.18.2 (Putative mitochondrial carrier protein - Arabidopsis thaliana (Mouse-ear cress).)			sce:YMR166C
Bcin01g00640	Bcin01g00640.1	Fungi	Bcin01g00640.1.p1 (200-1918[+])	Cellobiose dehydrogenase (Phanerochaete, E:2.44e-70)	Cellobiose dehydrogenase (Phanerochaete, E:5.1e-75)	PF00732.18 (GMC oxidoreductase, E:1.3e-23),PF05199.12 (GMC oxidoreductase, E:2.8e-15)	GO:0005576 (CC: extracellular region),GO:0047735 (MF: cellobiose dehydrogenase (acceptor) activity),GO:0050660 (MF: flavin adenine dinucleotide binding),GO:0046872 (MF: metal ion binding),GO:0030245 (BP: cellulose catabolic process),GO:0016614 (MF: oxidoreductase activity, acting on CH-OH group of donors),GO:0055114^BP^oxidation-reduction process	AA3_1 (E:4.7e-175)			AOX1 (Passalora fulva, reduced virulence, E:1.03e-07)		0.673	COG2303 (oxidoreductase)
Bcin01g00650	Bcin01g00650.1	Fungi	Bcin01g00650.1.p1 (343-1905[+])	Probable guanine deaminase (Schizosaccharomyces, E:5.58e-135)	Probable guanine deaminase (Schizosaccharomyces, E:1.91e-138)	PF01979.19 (Amidohydrolase family, E:5.2e-71)	GO:0005737 (CC: cytoplasm),GO:0005829 (CC: cytosol),GO:0008892 (MF: guanine deaminase activity),GO:0008270 (MF: zinc ion binding),GO:0006147 (BP: guanine catabolic process),GO:0046098 (BP: guanine metabolic process),GO:0016787^MF^hydrolase activity								spo:SPCC1672.03c,K01487
Bcin01g00660	Bcin01g00660.1	Fungi	Bcin01g00660.1.p1 (210-4751[+])	Lysophospholipase NTE1 (Magnaporthe, E:0)	Lysophospholipase NTE1 (Parastagonospora, E:0)	PF00027.28 (Cyclic nucleotide-binding domain, E:8.6e-18),PF01734.21 (Patatin-like phospholipase, E:8.7e-15)	GO:0005783 (CC: endoplasmic reticulum),GO:0005789 (CC: endoplasmic reticulum membrane),GO:0016021 (CC: integral component of membrane),GO:0004622 (MF: lysophospholipase activity),GO:0016042 (BP: lipid catabolic process),GO:0006629^BP^lipid metabolic process				PKR1 (Cryptococcus neoformans, increased virulence_(hypervirulence), E:1.32e-07)	1.A.1.24.1 (Putative potassium channel protein RPA4233 - Rhodopseudomonas palustris.)			pno:SNOG_08222,K14676
Bcin01g00670	Bcin01g00670.1	Fungi	Bcin01g00670.1.p1 (3-1181[+])	Eukaryotic translation initiation factor 2 subunit alpha (Schizosaccharomyces, E:2.12e-113)	Eukaryotic translation initiation factor 2 subunit alpha (Schizosaccharomyces, E:2.48e-138)	PF00575.22 (S1 RNA binding domain, E:3.8e-13),PF07541.11 (Eukaryotic translation initiation factor 2 alpha subunit, E:3.6e-36)	GO:0005829 (CC: cytosol),GO:0033290 (CC: eukaryotic 48S preinitiation complex),GO:0005850 (CC: eukaryotic translation initiation factor 2 complex),GO:0005851 (CC: eukaryotic translation initiation factor 2B complex),GO:0043614 (CC: multi-eIF complex),GO:0005840 (CC: ribosome),GO:0043022 (MF: ribosome binding),GO:0003743 (MF: translation initiation factor activity),GO:0002183 (BP: cytoplasmic tran…				GzOB022 (Fusarium graminearum, unaffected pathogenicity, E:0)				spo:SPAC3G9.09c,K03237
Bcin01g00710	Bcin01g00710.1	Fungi	Bcin01g00710.1.p1 (258-1622[+])	Aquaporin-1 (Saccharomyces, E:1.33e-46)	Aquaporin-1 (Saccharomyces, E:6.03e-58)	PF00230.19 (Major intrinsic protein, E:7.9e-51)	GO:0005789 (CC: endoplasmic reticulum membrane),GO:0016021 (CC: integral component of membrane),GO:0005886 (CC: plasma membrane),GO:0015267 (MF: channel activity),GO:0055085 (BP: transmembrane transport),GO:0016020^CC^membrane					1.A.8.6.4 (Aquaporin 1 OS=Terfezia claveryi GN=AQP1 PE=2 SV=1)		COG0580 (Channel that permits osmotically driven movement of water in both directions. It is involved in the osmoregulation and in the maintenance of cell turgor during volume expansion in rapidly growing cells. It mediates rapid entry or exit of water in response to abrupt changes in osmolarity (By similarity))
Bcin01g00720	Bcin01g00720.1	Metazoa	Bcin01g00720.1.p1 (379-3168[+])	Probable E3 ubiquitin-protein ligase plr-1 {ECO:0000305} (Caenorhabditis, E:4.69e-10)	Probable E3 ubiquitin-protein ligase plr-1 {ECO:0000305} (Caenorhabditis, E:3.61e-11)	PF02225.21 (PA domain, E:2.9e-08),PF13639.5 (Ring finger domain, E:2.9e-12),PF13923.5 (Zinc finger, C3HC4 type (RING finger), E:1.1e-08),PF17123.4 (RING-like zinc finger, E:2.8e-08),PF12678.6 (RING-H2 zinc finger domain,PF00097.24 (Zinc finger, E:2.6e-08),PF13445.5 (RING-type zinc-finger, E:8e-05	GO:0030424 (CC: axon),GO:0005769 (CC: early endosome),GO:0005794 (CC: Golgi apparatus),GO:0016021 (CC: integral component of membrane),GO:0005770 (CC: late endosome),GO:0043204 (CC: perikaryon),GO:0005886 (CC: plasma membrane),GO:0016874 (MF: ligase activity),GO:0046872 (MF: metal ion binding),GO:0004842 (MF: ubiquitin-protein transferase activity),GO:0030178 (BP: negative regulation of Wnt signa…					3.A.16.1.2 (ERAD-associated E3 ubiquitin-protein ligase HRD1 OS=Saccharomyces cerevisiae (strain ATCC 204508 / S288c) GN=HRD1 PE=1 SV=1)	0.701	ENOG41121N2 (zinc ion binding)	cel:CELE_Y47D3B.11
Bcin01g00730	Bcin01g00730.1	Fungi	Bcin01g00730.1.p1 (726-1931[+])	Putative vacuolar protein sorting-associated protein TDA6 (Saccharomyces, E:1.38e-55)	Putative vacuolar protein sorting-associated protein TDA6 (Saccharomyces, E:1.85e-59)	PF06101.10 (Vacuolar protein sorting-associated protein 62, E:7.4e-11)	GO:0016021 (CC: integral component of membrane),GO:0015031 (BP: protein transport)								sce:YPR157W
Bcin01g00750	Bcin01g00750.1	Proteobacteria	Bcin01g00750.1.p2 (458-979[+])	L-rhamnose mutarotase {ECO:0000255|HAMAP-Rule:MF_01663} (Dinoroseobacter, E:9.28e-08)	L-rhamnose mutarotase {ECO:0000255|HAMAP-Rule:MF_01663} (Verminephrobacter, E:6.7e-09)	PF05336.12 (L-rhamnose mutarotase, E:8.3e-35)	GO:0005737 (CC: cytoplasm),GO:0016857 (MF: racemase and epimerase activity, acting on carbohydrates and derivatives),GO:0019299 (BP: rhamnose metabolic process),GO:0005737^CC^cytoplasm							COG3254 (Involved in the anomeric conversion of L-rhamnose (By similarity))	vei:Veis_2123,K03534
Bcin01g00760	Bcin01g00760.1		Bcin01g00760.1.p1 (338-1186[+])		Elongator complex protein 6 homolog (Schizosaccharomyces, E:3.98e-06)	PF09807.8 (Elongation complex protein 6, E:1e-08	GO:0005829 (CC: cytosol),GO:0033588 (CC: Elongator holoenzyme complex),GO:0005634 (CC: nucleus),GO:0140018 (BP: regulation of cytoplasmic translational fidelity),GO:0002926 (BP: tRNA wobble base 5-methoxycarbonylmethyl-2-thiouridinylation),GO:0002098 (BP: tRNA wobble uridine modification),GO:0033588^CC^Elongator holoenzyme complex								spo:SPBC3H7.10
Bcin01g00780	Bcin01g00780.1	Fungi	Bcin01g00780.1.p1 (466-4287[+]),Bcin01g00780.1.p3 (404-3[-])	Uncharacterized protein RSN1 (Saccharomyces, E:8.3e-74)	Uncharacterized protein RSN1 (Saccharomyces, E:2.07e-92)	PF13967.5 (Late exocytosis, associated with Golgi transport, E:4.3e-43),PF14703.5 (Cytosolic domain of 10TM putative phosphate transporter, E:2.6e-08), E:4.3e-16),PF02714.14 (Calcium-dependent channel, 7TM region, putative phosphate, E:3.9e-83),PF12621.7 (Extracellular tail, of 10TM putative phosphate transporter, E:1.9e-17)	GO:0016021 (CC: integral component of membrane),GO:0016020 (CC: membrane),GO:0006893 (BP: Golgi to plasma membrane transport),GO:0006811 (BP: ion transport),GO:0016020^CC^membrane					1.A.17.5.8 (RSN1-like protein OS=Saccharomyces kudriavzevii (strain ATCC MYA-4449 / AS 2.2408 / CBS 8840 / NBRC 1802 / NCYC 2889) GN=YMR266W PE=4 SV=1)	0.644		sce:YMR266W,K21989
Bcin01g00780	Bcin01g00780.2	Fungi	Bcin01g00780.2.p1 (865-4317[+]),Bcin01g00780.2.p3 (404-3[-])	Uncharacterized protein RSN1 (Saccharomyces, E:7.19e-74)	Uncharacterized protein RSN1 (Saccharomyces, E:4.72e-93)	PF13967.5 (Late exocytosis, associated with Golgi transport, E:1e-09,PF14703.5 (Cytosolic domain of 10TM putative phosphate transporter, E:3.4e-07), E:3.8e-16),PF02714.14 (Calcium-dependent channel, 7TM region, putative phosphate, E:3.3e-83),PF12621.7 (Extracellular tail, of 10TM putative phosphate transporter, E:1.6e-17)	GO:0016021 (CC: integral component of membrane),GO:0016020 (CC: membrane),GO:0006893 (BP: Golgi to plasma membrane transport),GO:0006811 (BP: ion transport),GO:0016020^CC^membrane					1.A.17.5.8 (RSN1-like protein OS=Saccharomyces kudriavzevii (strain ATCC MYA-4449 / AS 2.2408 / CBS 8840 / NBRC 1802 / NCYC 2889) GN=YMR266W PE=4 SV=1)	0.644		sce:YMR266W,K21989
Bcin01g00790	Bcin01g00790.1		Bcin01g00790.1.p1 (288-884[+])										0.654
Bcin01g00800	Bcin01g00800.1	Fungi	Bcin01g00800.1.p1 (313-2445[+])	Laccase-2 (Botrytis, E:2.07e-163)	Laccase-2 (Botrytis, E:2.87e-176)	PF07732.14 (Multicopper oxidase, E:8.3e-39),PF00394.21 (Multicopper oxidase, E:3.8e-33),PF07731.13 (Multicopper oxidase, E:2.3e-41)	GO:0005576 (CC: extracellular region),GO:0005507 (MF: copper ion binding),GO:0052716 (MF: hydroquinone:oxygen oxidoreductase activity),GO:0046274 (BP: lignin catabolic process),GO:0055114 (BP: oxidation-reduction process),GO:0016491^MF^oxidoreductase activity	AA1_3 (E:5.5e-137)			BcLCC2 (Botrytis cinerea, unaffected pathogenicity, E:3.51e-178)	2.A.108.1.5 (Iron transport multicopper oxidase fio1 precursor (EC 1.-.-.-) - Schizosaccharomyces pombe (Fission yeast).)	0.9	COG2132 (Multicopper oxidase)
Bcin01g00810	Bcin01g00810.1	Fungi	Bcin01g00810.1.p1 (3-2255[+])	Glutamine-dependent NAD(+) synthetase (Saccharomyces, E:0)	Glutamine-dependent NAD(+) synthetase (Saccharomyces, E:0)	PF00795.21 (Carbon-nitrogen hydrolase, E:1.7e-44),PF02540.16 (NAD synthase, E:2.7e-21)	GO:0005737 (CC: cytoplasm),GO:0005829 (CC: cytosol),GO:0005634 (CC: nucleus),GO:0005524 (MF: ATP binding),GO:0004359 (MF: glutaminase activity),GO:0003952 (MF: NAD+ synthase (glutamine-hydrolyzing) activity),GO:0009435 (BP: NAD biosynthetic process),GO:0006807^BP^nitrogen compound metabolic process								sce:YHR074W,K01950
Bcin01g00810	Bcin01g00810.2	Fungi	Bcin01g00810.2.p1 (254-2146[+])	Glutamine-dependent NAD(+) synthetase (Saccharomyces, E:0)	Glutamine-dependent NAD(+) synthetase (Saccharomyces, E:0)	PF00795.21 (Carbon-nitrogen hydrolase, E:1.8e-25),PF02540.16 (NAD synthase, E:1.9e-21)	GO:0005737 (CC: cytoplasm),GO:0005829 (CC: cytosol),GO:0005634 (CC: nucleus),GO:0005524 (MF: ATP binding),GO:0004359 (MF: glutaminase activity),GO:0003952 (MF: NAD+ synthase (glutamine-hydrolyzing) activity),GO:0009435 (BP: NAD biosynthetic process),GO:0006807^BP^nitrogen compound metabolic process								sce:YHR074W,K01950
Bcin01g00820	Bcin01g00820.1	Fungi	Bcin01g00820.1.p1 (547-1209[+])	Mitochondrial inner membrane protease subunit 2 (Schizosaccharomyces, E:1.31e-23)	Mitochondrial inner membrane protease subunit 2 (Schizosaccharomyces, E:1.35e-26)	PF00717.22 (Peptidase S24-like, E:1e-06	GO:0016021 (CC: integral component of membrane),GO:0042720 (CC: mitochondrial inner membrane peptidase complex),GO:0005739 (CC: mitochondrion),GO:0004222 (MF: metalloendopeptidase activity),GO:0008236 (MF: serine-type peptidase activity),GO:0033108 (BP: mitochondrial respiratory chain complex assembly),GO:0006627 (BP: protein processing involved in protein targeting to mitochondrion),GO:0006465 (…								spo:SPBC336.13c,K09648
Bcin01g00830	Bcin01g00830.1	Fungi	Bcin01g00830.1.p1 (930-2636[+]),Bcin01g00830.1.p2 (3-377[+])	GCR1-dependent translation factor 1 (Saccharomyces, E:1.03e-24)	Transmembrane protein 165 (Homo, E:7.96e-51)	PF01169.18 (Uncharacterized protein family UPF0016, E:2.1e-20), E:7.4e-20)	GO:0031901 (CC: early endosome membrane),GO:0010008 (CC: endosome membrane),GO:0005794 (CC: Golgi apparatus),GO:0016021 (CC: integral component of membrane),GO:0043231 (CC: intracellular membrane-bounded organelle),GO:0031902 (CC: late endosome membrane),GO:0005765 (CC: lysosomal membrane),GO:0032588 (CC: trans-Golgi network membrane),GO:0006874 (BP: cellular calcium ion homeostasis),GO:0032472 (…					2.A.106.2.5 (Transmembrane protein PFT27 OS=Pyrenophora tritici-repentis (strain Pt-1C-BFP) GN=PTRG_08297 PE=4 SV=1)	0.857,0.658	COG2119 (transmembrane protein 165)	hsa:55858
Bcin01g00860	Bcin01g00860.1	Fungi	Bcin01g00860.1.p1 (201-1058[+])	Kinetochore protein Sos7 (Schizosaccharomyces, E:2.41e-10)	Kinetochore protein Sos7 (Schizosaccharomyces, E:8.32e-19)		GO:0000778 (CC: condensed nuclear chromosome kinetochore),GO:0031617 (CC: NMS complex),GO:0051315 (BP: attachment of mitotic spindle microtubules to kinetochore),GO:0051301 (BP: cell division),GO:0000070 (BP: mitotic sister chromatid segregation),GO:1903394 (BP: protein localization to kinetochore involved in kinetochore assembly)								spo:SPAPB17E12.06
Bcin01g00870	Bcin01g00870.1	Fungi	Bcin01g00870.1.p1 (628-3006[+])	Uncharacterized MFS-type transporter C1271.10c (Schizosaccharomyces, E:7.54e-22)	Uncharacterized MFS-type transporter C1271.10c (Schizosaccharomyces, E:4.41e-26)	PF07690.15 (Major Facilitator Superfamily, E:3.8e-26),PF00083.23 (Sugar (and other) transporter, E:7.9e-14), E:1.2e-08)	GO:0005938 (CC: cell cortex),GO:0016021 (CC: integral component of membrane),GO:0022857 (MF: transmembrane transporter activity),GO:0055085 (BP: transmembrane transport),GO:0022857^MF^transmembrane transporter activity				CaMDR1 (Candida albicans, reduced virulence, E:4.48e-14)	2.A.1.2.33 (Protein HOL1 - Saccharomyces cerevisiae (Baker's yeast).)			spo:SPBC1271.10c
Bcin01g00880	Bcin01g00880.1	Fungi	Bcin01g00880.1.p1 (182-1204[+])	Thiosulfate sulfurtransferase TUM1 (Saccharomyces, E:1.09e-62)	Thiosulfate sulfurtransferase TUM1 (Saccharomyces, E:9.61e-65)	PF00581.19 (Rhodanese-like domain, E:5e-05, E:3.6e-07)	GO:0005739 (CC: mitochondrion),GO:0004792 (MF: thiosulfate sulfurtransferase activity),GO:0002143 (BP: tRNA wobble position uridine thiolation),GO:0002098 (BP: tRNA wobble uridine modification)				sseA (Salmonella enterica, reduced virulence, E:9.99e-39)	9.B.102.4.1 (Rhodanese domain protein OS=Syntrophobacter fumaroxidans (strain DSM 10017 / MPOB) GN=Sfum_0511 PE=4 SV=1)			sce:YOR251C,K01011
Bcin01g00890	Bcin01g00890.1	Fungi		Anaphase-promoting complex subunit 11 (Schizosaccharomyces, E:1.93e-27)			GO:0005680 (CC: anaphase-promoting complex),GO:0097602 (MF: cullin family protein binding),GO:0061630 (MF: ubiquitin protein ligase activity),GO:0008270 (MF: zinc ion binding),GO:0007049 (BP: cell cycle),GO:0051301 (BP: cell division),GO:0045842 (BP: positive regulation of mitotic metaphase/anaphase transition),GO:0043161 (BP: proteasome-mediated ubiquitin-dependent protein catabolic process)								spo:SPAC343.03,K03358
Bcin01g00900	Bcin01g00900.1	Fungi	Bcin01g00900.1.p1 (81-1265[+])	Probable secreted lipase ARB_00047 {ECO:0000305} (Trichophyton, E:2.28e-113)	Probable secreted lipase ARB_00047 {ECO:0000305} (Trichophyton, E:8.95e-118)	PF12697.6 (Alpha/beta hydrolase family, E:2.4e-07)	GO:0005576 (CC: extracellular region),GO:0052689 (MF: carboxylic ester hydrolase activity),GO:0016042 (BP: lipid catabolic process)						0.877	ENOG410XQXY (exported protein)	abe:ARB_00047
Bcin01g00900	Bcin01g00900.2	Fungi	Bcin01g00900.2.p1 (81-602[+]),Bcin01g00900.2.p2 (752-1273[+])	Probable secreted lipase ARB_00047 {ECO:0000305} (Trichophyton, E:2.47e-90)	Probable secreted lipase ARB_00047 {ECO:0000305} (Trichophyton, E:3.96e-48),Probable secreted lipase ARB_00047 {ECO:0000305} (Trichophyton, E:4.9e-35)		GO:0005576 (CC: extracellular region),GO:0052689 (MF: carboxylic ester hydrolase activity),GO:0016042 (BP: lipid catabolic process)						0.877	ENOG410XQXY (exported protein)	abe:ARB_00047
Bcin01g00900	Bcin01g00900.3	Fungi	Bcin01g00900.3.p1 (514-1269[+]),Bcin01g00900.3.p2 (81-422[+])	Probable secreted lipase ARB_00047 {ECO:0000305} (Trichophyton, E:1.95e-92)	Probable secreted lipase ARB_00047 {ECO:0000305} (Trichophyton, E:1.8e-73),Probable secreted lipase ARB_00047 {ECO:0000305} (Trichophyton, E:5.17e-10)	PF12697.6 (Alpha/beta hydrolase family, E:2.1e-06)	GO:0005576 (CC: extracellular region),GO:0052689 (MF: carboxylic ester hydrolase activity),GO:0016042 (BP: lipid catabolic process)	CE1 (E:0.00057)					0.877	ENOG410XQXY (exported protein)	abe:ARB_00047
Bcin01g00930	Bcin01g00930.1	Fungi	Bcin01g00930.1.p1 (366-968[+])	FK506-binding protein 2 (Neurospora, E:9.75e-56)	FK506-binding protein 2 (Neurospora, E:1.05e-70)	PF00254.27 (FKBP-type peptidyl-prolyl cis-trans isomerase, E:7.7e-29)	GO:0005737 (CC: cytoplasm),GO:0005788 (CC: endoplasmic reticulum lumen),GO:0005528 (MF: FK506 binding),GO:0003755 (MF: peptidyl-prolyl cis-trans isomerase activity),GO:0061077 (BP: chaperone-mediated protein folding)				BcPIC5__BcFKBP12 (Botrytis cinerea, reduced virulence / increased_virulence_(hypervirulence)__unaffected_pathogenicity, E:3.47e-19)	8.A.11.1.2 (Peptidyl-prolyl cis-trans isomerase FKBP1A OS=Homo sapiens GN=FKBP1A PE=1 SV=2)	0.827		ncr:NCU02455,K09569
Bcin01g00930	Bcin01g00930.2	Fungi	Bcin01g00930.2.p1 (366-986[+])	FK506-binding protein 2 (Fusarium, E:3.85e-55)	FK506-binding protein 2 (Fusarium, E:2.5e-62)	PF00254.27 (FKBP-type peptidyl-prolyl cis-trans isomerase, E:8.3e-29)	GO:0005783 (CC: endoplasmic reticulum),GO:0003755 (MF: peptidyl-prolyl cis-trans isomerase activity)				BcPIC5__BcFKBP12 (Botrytis cinerea, reduced virulence / increased_virulence_(hypervirulence)__unaffected_pathogenicity, E:4.21e-19)	8.A.11.1.2 (Peptidyl-prolyl cis-trans isomerase FKBP1A OS=Homo sapiens GN=FKBP1A PE=1 SV=2)	0.827	COG0545 (Peptidyl-prolyl cis-trans isomerase)	fgr:FGSG_01408,K09569
Bcin01g00950	Bcin01g00950.1	Fungi	Bcin01g00950.1.p1 (221-1354[+])	Aquaporin-1 (Saccharomyces, E:5.77e-52)	Aquaporin-1 (Saccharomyces, E:7.79e-61)	PF00230.19 (Major intrinsic protein, E:6.8e-47)	GO:0005789 (CC: endoplasmic reticulum membrane),GO:0016021 (CC: integral component of membrane),GO:0005886 (CC: plasma membrane),GO:0015267 (MF: channel activity),GO:0055085 (BP: transmembrane transport),GO:0016020^CC^membrane					1.A.8.6.4 (Aquaporin 1 OS=Terfezia claveryi GN=AQP1 PE=2 SV=1)		COG0580 (Channel that permits osmotically driven movement of water in both directions. It is involved in the osmoregulation and in the maintenance of cell turgor during volume expansion in rapidly growing cells. It mediates rapid entry or exit of water in response to abrupt changes in osmolarity (By similarity))
Bcin01g00970	Bcin01g00970.1	Fungi	Bcin01g00970.1.p1 (879-2558[+])	Transcriptional regulatory protein moc3 (Schizosaccharomyces, E:5.01e-08)	Transcriptional regulatory protein moc3 (Schizosaccharomyces, E:5.13e-09)	PF00172.17 (Fungal Zn(2)-Cys(6) binuclear cluster domain, E:8.4e-08),PF11951.7 (Fungal specific transcription factor domain, E:2.8e-08)	GO:0005634 (CC: nucleus),GO:0003700 (MF: DNA binding transcription factor activity),GO:0000978 (MF: RNA polymerase II proximal promoter sequence-specific DNA binding),GO:0043565 (MF: sequence-specific DNA binding),GO:0000982 (MF: transcription factor activity, RNA polymerase II proximal promoter sequence-specific DNA binding),GO:0044212 (MF: transcription regulatory region DNA binding),GO:0008270…				GzZC113 (Fusarium graminearum, unaffected pathogenicity, E:1.02e-46)				spo:SPAC821.07c
Bcin01g00980	Bcin01g00980.1	Fungi	Bcin01g00980.1.p1 (283-1071[+])	40S ribosomal protein S2 {ECO:0000303|PubMed:9559554} (Saccharomyces, E:2.39e-110)	40S ribosomal protein S2 {ECO:0000303|PubMed:9559554} (Saccharomyces, E:5.89e-121)	PF00333.19 (Ribosomal protein S5, N-terminal domain, E:6.2e-28),PF03719.14 (Ribosomal protein S5, C-terminal domain, E:8.4e-23)	GO:0022627 (CC: cytosolic small ribosomal subunit),GO:0005730 (CC: nucleolus),GO:0005654 (CC: nucleoplasm),GO:0032040 (CC: small-subunit processome),GO:0070181 (MF: small ribosomal subunit rRNA binding),GO:0003735 (MF: structural constituent of ribosome),GO:0045903 (BP: positive regulation of translational fidelity),GO:0006407 (BP: rRNA export from nucleus),GO:0031167 (BP: rRNA methylation),GO:00…								sce:YGL123W,K02981
Bcin01g01010	Bcin01g01010.1	Metazoa	Bcin01g01010.1.p1 (422-2122[+])	7-alpha-hydroxycholest-4-en-3-one 12-alpha-hydroxylase (Mus, E:1.33e-22)	7-alpha-hydroxycholest-4-en-3-one 12-alpha-hydroxylase (Oryctolagus, E:1.48e-23)	PF00067.21 (Cytochrome P450, E:1e-28	GO:0005789 (CC: endoplasmic reticulum membrane),GO:0016021 (CC: integral component of membrane),GO:0031090 (CC: organelle membrane),GO:0020037 (MF: heme binding),GO:0005506 (MF: iron ion binding),GO:0004497 (MF: monooxygenase activity),GO:0016705 (MF: oxidoreductase activity, acting on paired donors, with incorporation or reduction of molecular oxygen),GO:0055114^BP^oxidation-reduction process				CYP52X1 (Beauveria bassiana, reduced virulence, E:3.45e-12)			COG2124 (Cytochrome p450)	ocu:100009301,K07431
Bcin01g01040	Bcin01g01040.1	Fungi	Bcin01g01040.1.p1 (37-2730[+])	U3 small nucleolar RNA-associated protein 4 (Schizosaccharomyces, E:5.68e-105)	U3 small nucleolar RNA-associated protein 4 (Schizosaccharomyces, E:1.92e-106)		GO:0072686 (CC: mitotic spindle),GO:0005634 (CC: nucleus),GO:0032040 (CC: small-subunit processome),GO:0034455 (CC: t-UTP complex),GO:0030515 (MF: snoRNA binding),GO:0030490 (BP: maturation of SSU-rRNA),GO:0006351 (BP: transcription, DNA-templated)								spo:SPBC19F5.02c,K14548
Bcin01g01070	Bcin01g01070.1	Fungi	Bcin01g01070.1.p1 (429-3236[+])	Low-affinity potassium transport protein (Saccharomyces, E:2.68e-79)	Low-affinity potassium transport protein (Saccharomyces, E:1.09e-89)	PF02386.15 (Cation transport protein, E:9.8e-92)	GO:0005887 (CC: integral component of plasma membrane),GO:0005886 (CC: plasma membrane),GO:0015079 (MF: potassium ion transmembrane transporter activity),GO:0030007 (BP: cellular potassium ion homeostasis),GO:0042391 (BP: regulation of membrane potential),GO:0008324 (MF: cation transmembrane transporter activity),GO:0006812 (BP: cation transport),GO:0055085^BP^transmembrane transport					2.A.38.2.5 (Potassium transporter - Hebeloma cylindrosporum.)			sce:YKR050W
Bcin01g01080	Bcin01g01080.1	Fungi	Bcin01g01080.1.p1 (1253-2686[+])	Protein PNG1 (Fusarium, E:0)	Protein PNG1 (Fusarium, E:0)	PF01841.18 (Transglutaminase-like superfamily, E:7.8e-14),PF03835.14 (Rad4 transglutaminase-like domain, E:3.1e-16)	GO:0046872 (MF: metal ion binding)							ENOG410XP69 (Specifically deglycosylates the denatured form of N- linked glycoproteins in the cytoplasm and assists their proteasome-mediated degradation. Cleaves the beta-aspartyl- glucosamine (GlcNAc) of the glycan and the amide side chain of Asn, converting Asn to Asp. Prefers proteins containing high- mannose over those bearing complex type oligosaccharides. Can recognize misfolded proteins i…	fgr:FGSG_00271,K01456
Bcin01g01090	Bcin01g01090.1	Fungi	Bcin01g01090.1.p1 (407-1204[+])	Short-chain dehydrogenase/reductase tropE {ECO:0000303|PubMed:22508998} (Talaromyces, E:2.85e-70)	Short-chain dehydrogenase/reductase tropE {ECO:0000303|PubMed:22508998} (Talaromyces, E:4.44e-76)	PF00106.24 (short chain dehydrogenase, E:9.6e-22),PF08659.9 (KR domain, E:6.6e-08),PF13561.5 (Enoyl-(Acyl carrier protein) reductase, E:3.4e-14)	GO:0016491 (MF: oxidoreductase activity)				patN (Penicillium expansum, unaffected pathogenicity, E:3.74e-07)			ENOG4111VKY (Dehydrogenase)
Bcin01g01100	Bcin01g01100.1	Amoebozoa	Bcin01g01100.1.p1 (109-1806[+])	Probable NADH dehydrogenase (Dictyostelium, E:5.92e-78)	Probable NADH dehydrogenase (Dictyostelium, E:2.29e-83)	PF07992.13 (Pyridine nucleotide-disulphide oxidoreductase, E:1.2e-32),PF00070.26 (Pyridine nucleotide-disulphide oxidoreductase, E:5.9e-08)	GO:0016491 (MF: oxidoreductase activity),GO:0055114^BP^oxidation-reduction process				Rv0392c (Mycobacterium tuberculosis, unaffected pathogenicity, E:1.77e-32)			COG1252 (Nadh dehydrogenase)	ddi:DDB_G0270104,K17871
Bcin01g01100	Bcin01g01100.2	Amoebozoa	Bcin01g01100.2.p1 (188-1885[+])	Probable NADH dehydrogenase (Dictyostelium, E:9.99e-78)	Probable NADH dehydrogenase (Dictyostelium, E:2.29e-83)	PF07992.13 (Pyridine nucleotide-disulphide oxidoreductase, E:1.2e-32),PF00070.26 (Pyridine nucleotide-disulphide oxidoreductase, E:5.9e-08)	GO:0016491 (MF: oxidoreductase activity),GO:0055114^BP^oxidation-reduction process				Rv0392c (Mycobacterium tuberculosis, unaffected pathogenicity, E:1.77e-32)			COG1252 (Nadh dehydrogenase)	ddi:DDB_G0270104,K17871
Bcin01g01120	Bcin01g01120.1	Fungi	Bcin01g01120.1.p1 (704-2089[+])	Metaxin-like protein C409.19c (Schizosaccharomyces, E:2.11e-23)	Metaxin-like protein C409.19c (Schizosaccharomyces, E:8.12e-26)	PF10568.8 (Outer mitochondrial membrane transport complex protein, E:3.5e-37),PF17171.3 (Glutathione S-transferase, C-terminal domain, E:9.2e-10)	GO:0005737 (CC: cytoplasm),GO:0005829 (CC: cytosol),GO:0001401 (CC: mitochondrial sorting and assembly machinery complex),GO:0005634 (CC: nucleus),GO:0007008 (BP: outer mitochondrial membrane organization),GO:0006626 (BP: protein targeting to mitochondrion),GO:0005741^CC^mitochondrial outer membrane					1.B.33.3.1 (Mitochondrial import receptor subunit TOM37 (Mitochondrial 37 kDa outer membrane protein) (MAS37 protein) (Translocase of outer membrane 37 kDa subunit) - Saccharomyces cerevisiae (Baker's yeast).)			spo:SPBC409.19c,K17714
Bcin01g01140	Bcin01g01140.1	Viridiplantae	Bcin01g01140.1.p1 (3-1667[+])	UPF0183 protein At3g51130 (Arabidopsis, E:1.23e-19)	UPF0183 protein At3g51130 (Arabidopsis, E:2.95e-23)	PF03676.13 (Uncharacterised protein family (UPF0183), E:2.5e-33), E:2e-16								ENOG410XT40 (Chromosome 16 open reading frame 70)	ath:AT3G51130
Bcin01g01150	Bcin01g01150.1	Fungi	Bcin01g01150.1.p1 (283-3807[+])	Kinesin-like protein bimC (Aspergillus, E:0)	Kinesin-like protein bimC (Aspergillus, E:0)	PF16796.4 (Microtubule binding, E:3.6e-25),PF00225.22 (Kinesin motor domain, E:1.4e-106),PF13931.5 (Kinesin-associated microtubule-binding, E:1.3e-07)	GO:0005737 (CC: cytoplasm),GO:0005871 (CC: kinesin complex),GO:0005874 (CC: microtubule),GO:0005524 (MF: ATP binding),GO:0008574 (MF: ATP-dependent microtubule motor activity, plus-end-directed),GO:0008017 (MF: microtubule binding),GO:0003777 (MF: microtubule motor activity),GO:0051301 (BP: cell division),GO:0007059 (BP: chromosome segregation),GO:0007018 (BP: microtubule-based movement),GO:00903…				KIN2 (Ustilago maydis, reduced virulence, E:1.26e-64)	9.B.247.1.8 (Uncharacterized protein OS=Paramecium tetraurelia GN=GSPATT00035560001 PE=3 SV=1)			ani:AN3363.2,K10398
Bcin01g01150	Bcin01g01150.2	Fungi	Bcin01g01150.2.p1 (283-3573[+])	Kinesin-like protein bimC (Aspergillus, E:0)	Kinesin-like protein bimC (Aspergillus, E:0)	PF16796.4 (Microtubule binding, E:3.3e-25),PF00225.22 (Kinesin motor domain, E:1.2e-106),PF13931.5 (Kinesin-associated microtubule-binding, E:6e-07	GO:0005737 (CC: cytoplasm),GO:0005871 (CC: kinesin complex),GO:0005874 (CC: microtubule),GO:0005524 (MF: ATP binding),GO:0008574 (MF: ATP-dependent microtubule motor activity, plus-end-directed),GO:0008017 (MF: microtubule binding),GO:0003777 (MF: microtubule motor activity),GO:0051301 (BP: cell division),GO:0007059 (BP: chromosome segregation),GO:0007018 (BP: microtubule-based movement),GO:00903…				KIN2 (Ustilago maydis, reduced virulence, E:4.29e-65)	9.B.247.1.8 (Uncharacterized protein OS=Paramecium tetraurelia GN=GSPATT00035560001 PE=3 SV=1)			ani:AN3363.2,K10398
Bcin01g01160	Bcin01g01160.1	Metazoa	Bcin01g01160.1.p1 (191-3226[+])	E3 ubiquitin-protein ligase HERC2 (Homo, E:1.73e-07)	Protein ref(2)P (Sophophora, E:4.54e-08)	PF00569.16 (Zinc finger, ZZ type, E:3.8e-10)	GO:0005776 (CC: autophagosome),GO:0005634 (CC: nucleus),GO:0003677 (MF: DNA binding),GO:0008270 (MF: zinc ion binding),GO:0030382 (BP: sperm mitochondrion organization),GO:0006351 (BP: transcription, DNA-templated),GO:0008270^MF^zinc ion binding			New Duox (E:1.4e-11)		8.A.66.1.1 (Dystrophin-1 OS=Caenorhabditis elegans GN=dys-1 PE=1 SV=2)
Bcin01g01180	Bcin01g01180.1	Fungi	Bcin01g01180.1.p1 (1-2925[+])	Isoleucine--tRNA ligase, mitochondrial (Schizosaccharomyces, E:0)	Isoleucine--tRNA ligase, mitochondrial (Schizosaccharomyces, E:0)	PF00133.21 (tRNA synthetases class I (I, L, M and V), E:2.5e-159),PF09334.10 (tRNA synthetases class I (M), E:2.5e-13),PF08264.12 (Anticodon-binding domain of tRNA, E:7.6e-22)	GO:0005829 (CC: cytosol),GO:0005759 (CC: mitochondrial matrix),GO:0005739 (CC: mitochondrion),GO:0002161 (MF: aminoacyl-tRNA editing activity),GO:0005524 (MF: ATP binding),GO:0004822 (MF: isoleucine-tRNA ligase activity),GO:0000049 (MF: tRNA binding),GO:0006428 (BP: isoleucyl-tRNA aminoacylation),GO:0032543 (BP: mitochondrial translation),GO:0000166 (MF: nucleotide binding),GO:0004812 (MF: aminoa…								spo:SPCC18B5.08c,K01870
Bcin01g01190	Bcin01g01190.1	Fungi	Bcin01g01190.1.p1 (722-2329[+])	Probable aspartic-type endopeptidase opsB (Aspergillus, E:9.24e-77)	Probable aspartic-type endopeptidase OPSB (Trichophyton, E:1.48e-89)	PF00026.22 (Eukaryotic aspartyl protease, E:8.3e-65),PF14543.5 (Xylanase inhibitor N-terminal, E:4e-08	GO:0031225 (CC: anchored component of membrane),GO:0005886 (CC: plasma membrane),GO:0004190 (MF: aspartic-type endopeptidase activity),GO:0009405 (BP: pathogenesis)				SAP1 (Candida albicans, reduced virulence, E:5.53e-51)	8.A.32.1.4 (Gastricsin OS=Homo sapiens OX=9606 GN=PGC PE=1 SV=1)	0.815	ENOG410XNV7 (aspartic)	abe:ARB_04170
Bcin01g01210	Bcin01g01210.1	Fungi	Bcin01g01210.1.p1 (304-1458[+])	Syntaxin-like protein psy1 (Schizosaccharomyces, E:3.17e-20)	Syntaxin-like protein psy1 (Schizosaccharomyces, E:1.76e-26)	PF00804.24 (E:2.3e-15),PF05739.18 (SNARE domain, E:3.3e-09)	GO:0032153 (CC: cell division site),GO:0051286 (CC: cell tip),GO:0005737 (CC: cytoplasm),GO:0005768 (CC: endosome),GO:0005794 (CC: Golgi apparatus),GO:0016021 (CC: integral component of membrane),GO:0005886 (CC: plasma membrane),GO:0044853 (CC: plasma membrane raft),GO:0005628 (CC: prospore membrane),GO:0070056 (CC: prospore membrane leading edge),GO:0070057 (CC: prospore membrane spindle pole bo…				GzSYN1 (Fusarium graminearum, reduced virulence, E:5.1e-68)	8.A.91.1.5 (Protein SSO1 OS=Saccharomyces cerevisiae (strain ATCC 204508 / S288c) OX=559292 GN=SSO1 PE=1 SV=2)			spo:SPCC825.03c,K08486
Bcin01g01210	Bcin01g01210.2	Fungi	Bcin01g01210.2.p1 (161-1318[+])	Syntaxin-like protein psy1 (Schizosaccharomyces, E:3.6e-20)	Syntaxin-like protein psy1 (Schizosaccharomyces, E:1.98e-26)	PF00804.24 (E:2.3e-15),PF05739.18 (SNARE domain, E:3.3e-09)	GO:0032153 (CC: cell division site),GO:0051286 (CC: cell tip),GO:0005737 (CC: cytoplasm),GO:0005768 (CC: endosome),GO:0005794 (CC: Golgi apparatus),GO:0016021 (CC: integral component of membrane),GO:0005886 (CC: plasma membrane),GO:0044853 (CC: plasma membrane raft),GO:0005628 (CC: prospore membrane),GO:0070056 (CC: prospore membrane leading edge),GO:0070057 (CC: prospore membrane spindle pole bo…				GzSYN1 (Fusarium graminearum, reduced virulence, E:1.07e-67)	8.A.91.1.5 (Protein SSO1 OS=Saccharomyces cerevisiae (strain ATCC 204508 / S288c) OX=559292 GN=SSO1 PE=1 SV=2)			spo:SPCC825.03c,K08486
Bcin01g01220	Bcin01g01220.1	Metazoa	Bcin01g01220.1.p1 (162-4496[+])	Ankyrin repeat domain-containing protein 50 (Homo, E:1e-48)	Ankyrin repeat domain-containing protein 50 (Homo, E:3.49e-54)	PF05057.13 (Putative serine esterase (DUF676), E:3.8e-08),PF05729.11 (NACHT domain, E:1.9e-08),PF12796.6 (Ankyrin repeats (3 copies), E:6.6e-07), E:3e-11,PF13857.5 (Ankyrin repeats (many copies), E:7.5e-09),PF13606.5 (Ankyrin repeat, E:0.0032,PF00023.29 (Ankyrin repeat, E:0.00032,PF13637.5 (Ankyrin repeats (many copies), E:1.3e-05), E:0.005, E:5.3e-14), E:0.0057, E:1.7e-08), E:7e-05, E:4.8e-08), …	GO:0005768 (CC: endosome),GO:0015031 (BP: protein transport),GO:1990126 (BP: retrograde transport, endosome to plasma membrane),GO:0005515^MF^protein binding				FGSG_07816 (Fusarium graminearum, unaffected pathogenicity, E:7e-17)	9.A.3.1.1 (Ankyrin repeat domain-containing protein 50 OS=Homo sapiens GN=ANKRD50 PE=1 SV=4)		COG0666 (Ankyrin Repeat)	hsa:57182,K21440
Bcin01g01220	Bcin01g01220.2	Metazoa	Bcin01g01220.2.p1 (162-2021[+])	Protein SERAC1 (Danio, E:4.2e-18)	Protein SERAC1 (Danio, E:1.59e-18)	PF05057.13 (Putative serine esterase (DUF676), E:1.1e-08),PF07819.12 (PGAP1-like protein, E:1.1e-05),PF05729.11 (NACHT domain, E:5.5e-09)	GO:0005783 (CC: endoplasmic reticulum),GO:0016021 (CC: integral component of membrane),GO:0005739 (CC: mitochondrion),GO:0008654 (BP: phospholipid biosynthetic process),GO:0016788^MF^hydrolase activity, acting on ester bonds							ENOG410YIPC (serine active site containing 1)
Bcin01g01230	Bcin01g01230.1	Fungi	Bcin01g01230.1.p1 (2-2185[+])	tRNA (guanine(26)-N(2))-dimethyltransferase (Schizosaccharomyces, E:3.66e-107)	tRNA (guanine(26)-N(2))-dimethyltransferase (Schizosaccharomyces, E:4.25e-108)	PF02005.15 (N2,N2-dimethylguanosine tRNA methyltransferase, E:2e-92, E:1.7e-12)	GO:0005739 (CC: mitochondrion),GO:0031965 (CC: nuclear membrane),GO:0005634 (CC: nucleus),GO:0004809 (MF: tRNA (guanine-N2-)-methyltransferase activity),GO:0000049 (MF: tRNA binding),GO:0002940 (BP: tRNA N2-guanine methylation),GO:0003723 (MF: RNA binding),GO:0008033^BP^tRNA processing					9.B.178.1.2 (N2,N2-dimethylguanosine tRNA methyltransferase, putative OS=Aspergillus clavatus (strain ATCC 1007 / CBS 513.65 / DSM 816 / NCTC 3887 / NRRL 1) GN=ACLA_060600 PE=4 SV=1)			spo:SPBC25D12.05,K00555
Bcin01g01240	Bcin01g01240.1		Bcin01g01240.1.p1 (84-869[+])										0.727
Bcin01g01250	Bcin01g01250.1		Bcin01g01250.1.p1 (188-760[+])										0.544
Bcin01g01260	Bcin01g01260.1	Proteobacteria	Bcin01g01260.1.p1 (174-854[+])	Isonitrile hydratase (Pseudomonas, E:2.12e-09)	Isonitrile hydratase (Pseudomonas, E:3.14e-15)	PF01965.23 (DJ-1/PfpI family, E:1.6e-11)	GO:0050549 (MF: cyclohexyl-isocyanide hydratase activity)								ag:BAC41251,K18199
Bcin01g01280	Bcin01g01280.1	Fungi	Bcin01g01280.1.p1 (291-3842[+])	Putative lipase YDR444W (Saccharomyces, E:5.69e-40)	Putative lipase ROG1 (Saccharomyces, E:1.8e-55)	PF05057.13 (Putative serine esterase (DUF676), E:1.2e-05), E:0.00027, E:4.2e-26)	GO:0005737 (CC: cytoplasm),GO:0005634 (CC: nucleus),GO:0047372 (MF: acylglycerol lipase activity),GO:0044255 (BP: cellular lipid metabolic process),GO:0016042 (BP: lipid catabolic process)								sce:YGL144C
Bcin01g01290	Bcin01g01290.1	Fungi	Bcin01g01290.1.p1 (758-3094[+])	E3 ubiquitin-protein ligase itt1 (Schizosaccharomyces, E:6.98e-12)	E3 ubiquitin-protein ligase itt1 (Schizosaccharomyces, E:2.5e-12)	PF01485.20 (IBR domain, a half RING-finger domain, E:4e-08	GO:0005737 (CC: cytoplasm),GO:0005829 (CC: cytosol),GO:0005634 (CC: nucleus),GO:0000151 (CC: ubiquitin ligase complex),GO:0031624 (MF: ubiquitin conjugating enzyme binding),GO:0061630 (MF: ubiquitin protein ligase activity),GO:0008270 (MF: zinc ion binding),GO:0032436 (BP: positive regulation of proteasomal ubiquitin-dependent protein catabolic process),GO:0000209 (BP: protein polyubiquitination)…				GzC2H056 (Fusarium graminearum, unaffected pathogenicity, E:6.17e-12)	1.Q.1.1.1 (Uncharacterized protein OS=Neurospora crassa (strain ATCC 24698 / 74-OR23-1A / CBS 708.71 / DSM 1257 / FGSC 987) GN=NCU16775 PE=3 SV=1)			spo:SPAC1002.14,K11971
Bcin01g01300	Bcin01g01300.1	Fungi	Bcin01g01300.1.p1 (1-1083[+])	NADP-dependent mannitol dehydrogenase {ECO:0000305} (Trichoderma, E:9.46e-39)	NADP-dependent mannitol dehydrogenase {ECO:0000305} (Trichoderma, E:9.99e-42)	PF00106.24 (short chain dehydrogenase, E:5.7e-35),PF08659.9 (KR domain, E:1.1e-08),PF13561.5 (Enoyl-(Acyl carrier protein) reductase, E:8.8e-50)	GO:0050038 (MF: L-xylulose reductase (NADP+) activity),GO:0050085 (MF: mannitol 2-dehydrogenase (NADP+) activity),GO:0006006 (BP: glucose metabolic process),GO:0051289 (BP: protein homotetramerization),GO:0005997 (BP: xylulose metabolic process)				Mdh1 (Parastagonospora nodorum, unaffected pathogenicity, E:1.25e-39)			COG1028 (Dehydrogenase reductase)
Bcin01g01310	Bcin01g01310.1	Actinobacteria	Bcin01g01310.1.p1 (772-1206[+])	D-alanyl-D-alanine carboxypeptidase (Streptomyces, E:1.08e-09)		PF00144.23 (E:6.9e-08)
Bcin01g01320	Bcin01g01320.1	Fungi	Bcin01g01320.1.p1 (473-2080[+])	General alpha-glucoside permease (Saccharomyces, E:2.26e-86)	General alpha-glucoside permease (Saccharomyces, E:5.6e-97)	PF00083.23 (Sugar (and other) transporter, E:5.4e-75),PF07690.15 (Major Facilitator Superfamily, E:1.8e-11)	GO:0016021 (CC: integral component of membrane),GO:0005352 (MF: alpha-glucoside:proton symporter activity),GO:0005355 (MF: glucose transmembrane transporter activity),GO:0005364 (MF: maltose:proton symporter activity),GO:0015574 (MF: trehalose transmembrane transporter activity),GO:0000017 (BP: alpha-glucoside transport),GO:0046352 (BP: disaccharide catabolic process),GO:0046323 (BP: glucose impo…				FGSG_04610 (Fusarium graminearum, unaffected pathogenicity, E:0)	2.A.1.1.11 (General alpha-glucoside permease - Saccharomyces cerevisiae (Baker's yeast).)			sce:YGR289C,K08141
Bcin01g01330	Bcin01g01330.1		Bcin01g01330.1.p1 (683-1012[+])										0.79
Bcin01g01340	Bcin01g01340.1	Fungi	Bcin01g01340.1.p1 (249-1805[+])	Probable feruloyl esterase ARB_07085 {ECO:0000305} (Trichophyton, E:8.32e-99)	Probable feruloyl esterase ARB_07085 {ECO:0000305} (Trichophyton, E:1.72e-105)	PF07519.10 (Tannase and feruloyl esterase, E:6e-95	GO:0005576 (CC: extracellular region),GO:0030600 (MF: feruloyl esterase activity),GO:0046872 (MF: metal ion binding),GO:0045493 (BP: xylan catabolic process)	CE1 (E:7.6e-06)						ENOG410XQEN (Feruloyl esterase)	abe:ARB_07085
Bcin01g01350	Bcin01g01350.1	Fungi	Bcin01g01350.1.p1 (323-1519[+])	Short chain dehydrogenase sirQ {ECO:0000305} (Leptosphaeria maculans species complex, E:1.42e-36)	Short chain dehydrogenase sirQ {ECO:0000305} (Leptosphaeria maculans species complex, E:1.25e-37)		GO:0016491 (MF: oxidoreductase activity),GO:0009405 (BP: pathogenesis)							ENOG4111GZN (NA)
Bcin01g01370	Bcin01g01370.1	Fungi	Bcin01g01370.1.p1 (40-1605[+])	MFS efflux transporter aclA {ECO:0000303|PubMed:25302411} (Aspergillus, E:1.14e-143)	MFS efflux transporter aclA {ECO:0000303|PubMed:25302411} (Aspergillus, E:3.83e-157)	PF06609.12 (Fungal trichothecene efflux pump (TRI12), E:2.9e-11),PF07690.15 (Major Facilitator Superfamily, E:2e-36,PF00083.23 (Sugar (and other) transporter, E:7.9e-09)	GO:0016021 (CC: integral component of membrane),GO:0055085 (BP: transmembrane transport),GO:0022857 (MF: transmembrane transporter activity),GO:0016021^CC^integral component of membrane				MgMfs1 (Zymoseptoria tritici, chemistry target:_sensitivity_to_chemical, E:4.74e-67)	2.A.1.3.73 (Major facilitator superfamily transporter OS=Zymoseptoria tritici GN=Mfs1 PE=4 SV=1)			aor:AO090001000031
Bcin01g01380	Bcin01g01380.1	Proteobacteria	Bcin01g01380.1.p1 (284-1084[+])	2-keto-3-deoxy-L-rhamnonate aldolase {ECO:0000255|HAMAP-Rule:MF_01290} (Salmonella, E:5.59e-34)	2-keto-3-deoxy-L-rhamnonate aldolase {ECO:0000255|HAMAP-Rule:MF_01290} (Salmonella, E:7.59e-36)	PF03328.13 (HpcH/HpaI aldolase/citrate lyase family, E:1.2e-33)	GO:0016832 (MF: aldehyde-lyase activity),GO:0046872 (MF: metal ion binding),GO:0003824^MF^catalytic activity								seg:SG2317,K12660
Bcin01g01390	Bcin01g01390.1	Fungi	Bcin01g01390.1.p1 (3-1997[+])	Proline utilization trans-activator (Saccharomyces, E:5.53e-19)	Uncharacterized transcriptional regulatory protein C3C7.04 (Schizosaccharomyces, E:1.51e-23)	PF00172.17 (Fungal Zn(2)-Cys(6) binuclear cluster domain, E:1.8e-05),PF04082.17 (Fungal specific transcription factor domain, E:1e-24	GO:0005737 (CC: cytoplasm),GO:0005634 (CC: nucleus),GO:0000978 (MF: RNA polymerase II proximal promoter sequence-specific DNA binding),GO:0000982 (MF: transcription factor activity, RNA polymerase II proximal promoter sequence-specific DNA binding),GO:0008270 (MF: zinc ion binding),GO:0006357 (BP: regulation of transcription by RNA polymerase II),GO:0006351 (BP: transcription, DNA-templated),GO:0…				FZC26 (Magnaporthe oryzae, unaffected pathogenicity, E:1.59e-126)				spo:SPAC3C7.04
Bcin01g01390	Bcin01g01390.2	Fungi	Bcin01g01390.2.p1 (3-1463[+])	Proline utilization trans-activator (Saccharomyces, E:1.11e-15)	Uncharacterized transcriptional regulatory protein C3C7.04 (Schizosaccharomyces, E:6.91e-18)	PF00172.17 (Fungal Zn(2)-Cys(6) binuclear cluster domain, E:1.3e-05),PF04082.17 (Fungal specific transcription factor domain, E:5.7e-25)	GO:0005737 (CC: cytoplasm),GO:0005634 (CC: nucleus),GO:0000978 (MF: RNA polymerase II proximal promoter sequence-specific DNA binding),GO:0000982 (MF: transcription factor activity, RNA polymerase II proximal promoter sequence-specific DNA binding),GO:0008270 (MF: zinc ion binding),GO:0006357 (BP: regulation of transcription by RNA polymerase II),GO:0006351 (BP: transcription, DNA-templated),GO:0…				FZC26 (Magnaporthe oryzae, unaffected pathogenicity, E:1.48e-97)				spo:SPAC3C7.04
Bcin01g01400	Bcin01g01400.1	Firmicutes	Bcin01g01400.1.p1 (221-1057[+])	Putative 2-succinyl-6-hydroxy-2,4-cyclohexadiene-1-carboxylate synthase {ECO:0000255|HAMAP-Rule:MF_01660} (Bacillus, E:6.09e-10)	Putative 2-succinyl-6-hydroxy-2,4-cyclohexadiene-1-carboxylate synthase {ECO:0000255|HAMAP-Rule:MF_01660} (Bacillus, E:1.53e-10)	PF12146.7 (Serine aminopeptidase, S33, E:8.2e-08),PF00561.19 (alpha/beta hydrolase fold, E:3e-19,PF12697.6 (Alpha/beta hydrolase family, E:4.4e-14)	GO:0070205 (MF: 2-succinyl-6-hydroxy-2,4-cyclohexadiene-1-carboxylate synthase activity),GO:0016787 (MF: hydrolase activity),GO:0009234 (BP: menaquinone biosynthetic process)	CE1 (E:3.1e-06)			PLSP1 (Fusarium graminearum, unaffected pathogenicity, E:5.71e-06)			COG0596 (Alpha beta hydrolase)	bsu:BSU30810,K08680
Bcin01g01410	Bcin01g01410.1	Fungi	Bcin01g01410.1.p1 (163-1377[+])	Aspartate aminotransferase, cytoplasmic (Schizosaccharomyces, E:1.19e-108)	Aspartate aminotransferase, cytoplasmic (Schizosaccharomyces, E:8.47e-112)	PF00155.20 (Aminotransferase class I and II, E:2.5e-70)	GO:0005737 (CC: cytoplasm),GO:0005829 (CC: cytosol),GO:0005634 (CC: nucleus),GO:0004069 (MF: L-aspartate:2-oxoglutarate aminotransferase activity),GO:0080130 (MF: L-phenylalanine:2-oxoglutarate aminotransferase activity),GO:0030170 (MF: pyridoxal phosphate binding),GO:0006103 (BP: 2-oxoglutarate metabolic process),GO:0006532 (BP: aspartate biosynthetic process),GO:0006531 (BP: aspartate metabolic…				PsAAT3 (Phytophthora sojae, reduced virulence, E:3.77e-90)	9.A.70.1.1 (Aspartate aminotransferase, mitochondrial OS=Homo sapiens GN=GOT2 PE=1 SV=3)			spo:SPAC10F6.13c,K14454
Bcin01g01420	Bcin01g01420.1	Proteobacteria	Bcin01g01420.1.p1 (119-1492[+])	Protein DlpA (Legionella, E:4.48e-40)	Protein DlpA (Legionella, E:1.52e-40)	PF03737.14 (Aldolase/RraA, E:1.5e-26), E:2e-33	GO:0000287 (MF: magnesium ion binding),GO:0051287 (MF: NAD binding),GO:0016616 (MF: oxidoreductase activity, acting on the CH-OH group of donors, NAD or NADP as acceptor)							COG0473 (3-isopropylmalate dehydrogenase activity`COG0684^Globally modulates RNA abundance by binding to RNase E (Rne) and regulating its endonucleolytic activity. Can modulate Rne action in a substrate-dependent manner by altering the composition of the degradosome. Modulates RNA-binding and helicase activities of the degradosome (By similarity))	lpn:lpg2683
Bcin01g01430	Bcin01g01430.1	Fungi	Bcin01g01430.1.p1 (3-1772[+])	Efflux pump dotC {ECO:0000305} (Dothistroma, E:4.8e-60)	Efflux pump dotC {ECO:0000305} (Dothistroma, E:1.32e-67)	PF06609.12 (Fungal trichothecene efflux pump (TRI12), E:1.2e-14),PF07690.15 (Major Facilitator Superfamily, E:1.1e-43),PF00083.23 (Sugar (and other) transporter, E:8.7e-19), E:1.6e-08)	GO:0016021 (CC: integral component of membrane),GO:0055085 (BP: transmembrane transport),GO:0022857 (MF: transmembrane transporter activity),GO:0016021^CC^integral component of membrane				MgMfs1 (Zymoseptoria tritici, chemistry target:_sensitivity_to_chemical, E:4.13e-44)	2.A.1.48.4 (Membrane transporter - Schizosaccharomyces pombe (Fission yeast).)
Bcin01g01430	Bcin01g01430.2	Fungi	Bcin01g01430.2.p1 (497-1798[+]),Bcin01g01430.2.p2 (3-572[+])	Efflux pump dotC {ECO:0000305} (Dothistroma, E:1.53e-47)	Efflux pump dotC {ECO:0000305} (Dothistroma, E:8.13e-40),Efflux pump dotC {ECO:0000305} (Dothistroma, E:4.33e-16)	PF07690.15 (Major Facilitator Superfamily, E:3.9e-21), E:1e-08,PF00083.23 (Sugar (and other) transporter, E:3.4e-10), E:1.7e-17)	GO:0016021 (CC: integral component of membrane),GO:0055085 (BP: transmembrane transport),GO:0016021^CC^integral component of membrane,GO:0022857 (MF: transmembrane transporter activity)				GzCCHC002 (Fusarium graminearum, unaffected pathogenicity, E:3.67e-27),GzCCHC002 (Fusarium graminearum, unaffected pathogenicity, E:5.3e-15)	2.A.1.48.4 (Membrane transporter - Schizosaccharomyces pombe (Fission yeast).),2.A.1.3.32 (LanJ OS=Streptomyces cyanogenus GN=lanJ PE=4 SV=1)
Bcin01g01440	Bcin01g01440.1	Fungi	Bcin01g01440.1.p1 (283-1374[+])	Putative alpha-ketoglutarate-dependent sulfonate dioxygenase (Schizosaccharomyces, E:3.6e-25)	Putative alpha-ketoglutarate-dependent sulfonate dioxygenase (Schizosaccharomyces, E:1.09e-29)	PF02668.15 (Taurine catabolism dioxygenase TauD, TfdA family, E:4.4e-46)	GO:0005737 (CC: cytoplasm),GO:0046872 (MF: metal ion binding),GO:0000907 (MF: sulfonate dioxygenase activity),GO:0000908 (MF: taurine dioxygenase activity),GO:0046306 (BP: alkanesulfonate catabolic process),GO:0044273 (BP: sulfur compound catabolic process),GO:0016491 (MF: oxidoreductase activity),GO:0055114^BP^oxidation-reduction process
Bcin01g01450	Bcin01g01450.1	Fungi	Bcin01g01450.1.p1 (915-5375[+])	ZEB2-regulated ABC transporter 1 {ECO:0000303|PubMed:21833740} (Fusarium, E:0)	ZEB2-regulated ABC transporter 1 {ECO:0000303|PubMed:21833740} (Fusarium, E:0)	PF14510.5 (ABC-transporter extracellular N-terminal, E:3.9e-17),PF00005.26 (ABC transporter, E:2e-17,PF01061.23 (ABC-2 type transporter, E:1e-43,PF06422.11 (CDR ABC transporter, E:1.2e-31), E:2.9e-16), E:3.9e-44)	GO:0016021 (CC: integral component of membrane),GO:0005886 (CC: plasma membrane),GO:0005774 (CC: vacuolar membrane),GO:0005524 (MF: ATP binding),GO:0042626 (MF: ATPase activity, coupled to transmembrane movement of substances),GO:0016887 (MF: ATPase activity),GO:0016020 (CC: membrane),GO:0055085 (BP: transmembrane transport),GO:0016021^CC^integral component of membrane				FgABC1__FgABC3 (Fusarium graminearum, reduced virulence, E:0)	3.A.1.205.4 (Multidrug resistance protein CDR1 - Candida albicans (Yeast).)		COG0842 ((ABC) transporter)	fgr:FGSG_04580
Bcin01g01470	Bcin01g01470.1		Bcin01g01470.1.p1 (323-1222[+])										0.921
Bcin01g01480	Bcin01g01480.1		Bcin01g01480.1.p1 (195-1319[+])										0.691
Bcin01g01490	Bcin01g01490.1	Fungi	Bcin01g01490.1.p1 (276-1982[+])	Cytochrome P450 monooxygenase aflN {ECO:0000303|PubMed:15771506} (Aspergillus, E:1.32e-80)	Cytochrome P450 monooxygenase aflN {ECO:0000303|PubMed:15771506} (Aspergillus, E:8.8e-85)	PF00067.21 (Cytochrome P450, E:3.1e-52)	GO:0020037 (MF: heme binding),GO:0005506 (MF: iron ion binding),GO:0004497 (MF: monooxygenase activity),GO:0016705 (MF: oxidoreductase activity, acting on paired donors, with incorporation or reduction of molecular oxygen),GO:0045122 (BP: aflatoxin biosynthetic process),GO:0055114^BP^oxidation-reduction process				BcBOT1_(CND5) (Botrytis cinerea, reduced virulence, E:3.74e-16)
Bcin01g01500	Bcin01g01500.1	Fungi	Bcin01g01500.1.p1 (115-1644[+])	Kynurenine 3-monooxygenase {ECO:0000255|HAMAP-Rule:MF_03018} (Neurospora, E:0)	Kynurenine 3-monooxygenase {ECO:0000255|HAMAP-Rule:MF_03018} (Neurospora, E:0)	PF01494.18 (FAD binding domain, E:5.7e-21)	GO:0005741 (CC: mitochondrial outer membrane),GO:0071949 (MF: FAD binding),GO:0050660 (MF: flavin adenine dinucleotide binding),GO:0004502 (MF: kynurenine 3-monooxygenase activity),GO:0016174 (MF: NAD(P)H oxidase activity),GO:0070189 (BP: kynurenine metabolic process),GO:0009435 (BP: NAD biosynthetic process),GO:0019674 (BP: NAD metabolic process),GO:0019805 (BP: quinolinate biosynthetic process)…				pqsH (Pseudomonas aeruginosa, reduced virulence, E:1.54e-07)				ncr:NCU06924,K00486
Bcin01g01510	Bcin01g01510.1	Fungi	Bcin01g01510.1.p1 (152-1324[+])	Methionine aminopeptidase 1 {ECO:0000255|HAMAP-Rule:MF_03174} (Schizosaccharomyces, E:2.3e-169)	Methionine aminopeptidase 1 {ECO:0000255|HAMAP-Rule:MF_03174} (Schizosaccharomyces, E:1.3e-172)	PF15801.4 (zf-MYND-like zinc finger, mRNA-binding, E:7e-21,PF00557.23 (Metallopeptidase family M24, E:5.7e-46)	GO:0005829 (CC: cytosol),GO:0005730 (CC: nucleolus),GO:0005634 (CC: nucleus),GO:0046872 (MF: metal ion binding),GO:0070006 (MF: metalloaminopeptidase activity),GO:0035551 (BP: protein initiator methionine removal involved in protein maturation)								spo:SPBC3E7.10,K01265
Bcin01g01510	Bcin01g01510.2	Fungi	Bcin01g01510.2.p1 (152-1378[+])	Methionine aminopeptidase 1 {ECO:0000255|HAMAP-Rule:MF_03174} (Schizosaccharomyces, E:1.68e-168)	Methionine aminopeptidase 1 {ECO:0000255|HAMAP-Rule:MF_03174} (Schizosaccharomyces, E:1.66e-171)	PF15801.4 (zf-MYND-like zinc finger, mRNA-binding, E:7.5e-21),PF00557.23 (Metallopeptidase family M24, E:6.4e-46)	GO:0005829 (CC: cytosol),GO:0005730 (CC: nucleolus),GO:0005634 (CC: nucleus),GO:0046872 (MF: metal ion binding),GO:0070006 (MF: metalloaminopeptidase activity),GO:0035551 (BP: protein initiator methionine removal involved in protein maturation)								spo:SPBC3E7.10,K01265
Bcin01g01520	Bcin01g01520.1	Fungi	Bcin01g01520.1.p1 (486-905[+])	ER-derived vesicles protein ERV14 (Saccharomyces, E:1.78e-55)	ER-derived vesicles protein ERV14 (Saccharomyces, E:1.47e-59)	PF03311.13 (Cornichon protein, E:9.4e-50)	GO:0030134 (CC: COPII-coated ER to Golgi transport vesicle),GO:0005789 (CC: endoplasmic reticulum membrane),GO:0000139 (CC: Golgi membrane),GO:0016021 (CC: integral component of membrane),GO:0030437 (BP: ascospore formation),GO:0007120 (BP: axial cellular bud site selection),GO:0006888 (BP: ER to Golgi vesicle-mediated transport),GO:1902684 (BP: negative regulation of receptor localization to syn…					8.A.61.1.1 (ER-derived vesicles protein ERV14 OS=Saccharomyces cerevisiae (strain ATCC 204508 / S288c) GN=ERV14 PE=1 SV=3)			sce:YGL054C,K20368
Bcin01g01530	Bcin01g01530.1	Fungi	Bcin01g01530.1.p1 (203-1780[+])	Pre-mRNA-processing factor 17 (Schizosaccharomyces, E:3.61e-148)	Pre-mRNA-processing factor 17 (Mus, E:1.52e-155)	PF00400.31 (WD domain, G-beta repeat, E:2.8e-07), E:1.1e-06), E:0.12,PF12894.6 (Anaphase-promoting complex subunit 4 WD40 domain, E:4.5e-08), E:8e-05, E:0.031	GO:0071013 (CC: catalytic step 2 spliceosome),GO:0005634 (CC: nucleus),GO:0071007 (CC: U2-type catalytic step 2 spliceosome),GO:0000398 (BP: mRNA splicing, via spliceosome),GO:0005515^MF^protein binding				MoTup1 (Magnaporthe oryzae, loss of_pathogenicity, E:7.66e-19)	9.A.15.2.1 (Autophagy-related protein 16-1 OS=Homo sapiens GN=ATG16L1 PE=1 SV=2)		ENOG410XP87 (cell division cycle 40 homolog (S. cerevisiae))	mmu:71713,K12816
Bcin01g01540	Bcin01g01540.1		Bcin01g01540.1.p1 (155-643[+])										0.878
Bcin01g01540	Bcin01g01540.2		Bcin01g01540.2.p1 (155-604[+])										0.878
Bcin01g01570	Bcin01g01570.1		Bcin01g01570.1.p1 (667-1704[+])			PF12505.7 (Protein of unknown function (DUF3712), E:1.9e-27)						9.B.56.2.4 (Putative uncharacterized protein OS=Ajellomyces dermatitidis (strain ER-3 / ATCC MYA-2586) GN=BDCG_00845 PE=4 SV=1)
Bcin01g01580	Bcin01g01580.1		Bcin01g01580.1.p1 (430-1380[+])			PF00089.25 (E:9.9e-05),PF13365.5 (Trypsin-like peptidase domain, E:5.3e-21)	GO:0004252 (MF: serine-type endopeptidase activity),GO:0006508^BP^proteolysis
Bcin01g01600	Bcin01g01600.1	Fungi	Bcin01g01600.1.p1 (94-2418[+])	Transcription factor sdnS {ECO:0000303|PubMed:27072286} (Sordaria, E:1.2e-18)	Transcription factor sdnS {ECO:0000303|PubMed:27072286} (Sordaria, E:4.53e-30)	PF00172.17 (Fungal Zn(2)-Cys(6) binuclear cluster domain, E:6e-05	GO:0005634 (CC: nucleus),GO:0003677 (MF: DNA binding),GO:0000981 (MF: RNA polymerase II transcription factor activity, sequence-specific DNA binding),GO:0008270 (MF: zinc ion binding),GO:0017000 (BP: antibiotic biosynthetic process),GO:0006351 (BP: transcription, DNA-templated),GO:0006355 (BP: regulation of transcription,GO:0005634^CC^nucleus				Bdtf1 (Alternaria brassicicola, unaffected pathogenicity / reduced_virulence, E:1.64e-62)
Bcin01g01610	Bcin01g01610.1	Fungi	Bcin01g01610.1.p1 (458-1450[+])	Short chain dehydrogenase yanD {ECO:0000303|PubMed:24684908} (Aspergillus, E:6.01e-34)	Short chain dehydrogenase sol3 {ECO:0000303|PubMed:20486243} (Alternaria, E:8.01e-39)	PF00106.24 (short chain dehydrogenase, E:5.1e-15),PF08659.9 (KR domain, E:1.4e-07)	GO:0016491 (MF: oxidoreductase activity)
Bcin01g01630	Bcin01g01630.1	Fungi	Bcin01g01630.1.p1 (126-1745[+])	Cytochrome P450 monooxygenase FCK2 {ECO:0000303|PubMed:28802024} (Fusarium, E:5.19e-94)	Cytochrome P450 monooxygenase FCK2 {ECO:0000303|PubMed:28802024} (Fusarium, E:2.19e-95)	PF00067.21 (Cytochrome P450, E:5.8e-56)	GO:0016021 (CC: integral component of membrane),GO:0020037 (MF: heme binding),GO:0005506 (MF: iron ion binding),GO:0004497 (MF: monooxygenase activity),GO:0016705 (MF: oxidoreductase activity, acting on paired donors, with incorporation or reduction of molecular oxygen),GO:0055114^BP^oxidation-reduction process				AKT7 (Alternaria alternata, reduced virulence / increased_virulence_(hypervirulence), E:8.6e-32)
Bcin01g01630	Bcin01g01630.2	Fungi	Bcin01g01630.2.p1 (126-1643[+])	Cytochrome P450 monooxygenase FCK2 {ECO:0000303|PubMed:28802024} (Fusarium, E:5.08e-78)	Cytochrome P450 monooxygenase FCK2 {ECO:0000303|PubMed:28802024} (Fusarium, E:1.26e-79)	PF00067.21 (Cytochrome P450, E:6.1e-53)	GO:0016021 (CC: integral component of membrane),GO:0020037 (MF: heme binding),GO:0005506 (MF: iron ion binding),GO:0004497 (MF: monooxygenase activity),GO:0016705 (MF: oxidoreductase activity, acting on paired donors, with incorporation or reduction of molecular oxygen),GO:0055114^BP^oxidation-reduction process				AKT7 (Alternaria alternata, reduced virulence / increased_virulence_(hypervirulence), E:2.07e-26)
Bcin01g01640	Bcin01g01640.1	Fungi	Bcin01g01640.1.p1 (397-2130[+])	Efflux pump mlcE {ECO:0000303|PubMed:12172803} (Penicillium, E:9.42e-161)	Efflux pump mlcE {ECO:0000303|PubMed:12172803} (Penicillium, E:5.06e-163)	PF06609.12 (Fungal trichothecene efflux pump (TRI12), E:4.1e-13),PF07690.15 (Major Facilitator Superfamily, E:9.6e-43)	GO:0016021 (CC: integral component of membrane),GO:0055085 (BP: transmembrane transport),GO:0022857 (MF: transmembrane transporter activity),GO:0016021^CC^integral component of membrane				MgMfs1 (Zymoseptoria tritici, chemistry target:_sensitivity_to_chemical, E:3.25e-141)	2.A.1.3.65 (MFS multidrug transporter OS=Trichoderma harzianum GN=mfs1 PE=2 SV=1)
Bcin01g01650	Bcin01g01650.1		Bcin01g01650.1.p2 (824-423[-])										0.521
Bcin01g01680	Bcin01g01680.1	Fungi	Bcin01g01680.1.p1 (671-2839[+])	Uncharacterized transcriptional regulatory protein C530.05 (Schizosaccharomyces, E:3.72e-08)		PF00172.17 (Fungal Zn(2)-Cys(6) binuclear cluster domain, E:6.7e-09)	GO:0000981 (MF: RNA polymerase II transcription factor activity, sequence-specific DNA binding),GO:0008270 (MF: zinc ion binding),GO:0006355 (BP: regulation of transcription, DNA-templated),GO:0005634^CC^nucleus				FZC4 (Magnaporthe oryzae, unaffected pathogenicity, E:0)
Bcin01g01690	Bcin01g01690.1	Metazoa	Bcin01g01690.1.p1 (179-937[+])	Zinc finger protein 423 (Mus, E:1.52e-11)	Zinc finger protein 423 (Mus, E:2.07e-12)	PF12874.6 (Zinc-finger of C2H2 type, E:0.01, E:0.0028,PF13912.5 (C2H2-type zinc finger, E:2e-06,PF13894.5 (C2H2-type zinc finger, E:0.0016, E:0.0002,PF00096.25 (Zinc finger, C2H2 type, E:0.0026	GO:0005654 (CC: nucleoplasm),GO:0005634 (CC: nucleus),GO:0003677 (MF: DNA binding),GO:0046872 (MF: metal ion binding),GO:0030154 (BP: cell differentiation),GO:0045892 (BP: negative regulation of transcription, DNA-templated),GO:0007399 (BP: nervous system development),GO:0007219 (BP: Notch signaling pathway),GO:0030513 (BP: positive regulation of BMP signaling pathway),GO:0045893 (BP: positive re…				GzC2H034 (Fusarium graminearum, unaffected pathogenicity, E:2.22e-38)			COG5048 (Zinc finger protein)	mmu:94187
Bcin01g01700	Bcin01g01700.1	Fungi	Bcin01g01700.1.p1 (147-2258[+])	Phosphoinositide phosphatase SAC1 (Saccharomyces, E:7.24e-151)	Phosphoinositide phosphatase SAC1 (Saccharomyces, E:2.17e-153)	PF02383.17 (SacI homology domain, E:1.3e-91)	GO:0005797 (CC: Golgi medial cisterna),GO:0030176 (CC: integral component of endoplasmic reticulum membrane),GO:0030173 (CC: integral component of Golgi membrane),GO:0035339 (CC: SPOTS complex),GO:0043813 (MF: phosphatidylinositol-3,5-bisphosphate 5-phosphatase activity),GO:0004438 (MF: phosphatidylinositol-3-phosphatase activity),GO:0043812 (MF: phosphatidylinositol-4-phosphate phosphatase activ…								sce:YKL212W,K21797
Bcin01g01710	Bcin01g01710.1	Fungi	Bcin01g01710.1.p1 (178-843[+])	GTP-binding protein ypt5 (Schizosaccharomyces, E:1.28e-89)	GTP-binding protein ypt5 (Schizosaccharomyces, E:5.01e-95)	PF00025.20 (ADP-ribosylation factor family, E:9.3e-15),PF00071.21 (Ras family, E:3.1e-59),PF08477.12 (Ras of Complex, Roc, domain of DAPkinase, E:6.5e-36),PF04670.11 (Gtr1/RagA G protein conserved region, E:7.9e-07),PF01926.22 (50S ribosome-binding GTPase, E:1.9e-06),PF00009.26 (Elongation factor Tu GTP binding domain, E:8.6e-07)	GO:0005829 (CC: cytosol),GO:0031901 (CC: early endosome membrane),GO:0005770 (CC: late endosome),GO:0005634 (CC: nucleus),GO:0005886 (CC: plasma membrane),GO:0005525 (MF: GTP binding),GO:0003924 (MF: GTPase activity),GO:0006897 (BP: endocytosis),GO:0034058 (BP: endosomal vesicle fusion),GO:0015031 (BP: protein transport),GO:0033157 (BP: regulation of intracellular protein transport),GO:0007264 (B…				CLPT1 (Colletotrichum lindemuthianum, reduced virulence, E:2.85e-37)	9.A.63.1.1 (GTP-binding protein YPT7 OS=Saccharomyces cerevisiae (strain ATCC 204508 / S288c) GN=YPT7 PE=1 SV=1)			spo:SPAC6F6.15,K07889
Bcin01g01720	Bcin01g01720.1	Fungi	Bcin01g01720.1.p1 (2-2131[+])	MICOS complex subunit mic60 (Sclerotinia, E:0)	MICOS complex subunit mic60 (Sclerotinia, E:0)	PF09731.8 (Mitochondrial inner membrane protein, E:9e-30, E:2e-134	GO:0016021 (CC: integral component of membrane),GO:0005743 (CC: mitochondrial inner membrane)					9.B.216.1.2 (MICOS complex subunit mic60 OS=Schizosaccharomyces pombe (strain 972 / ATCC 24843) GN=mic60 PE=3 SV=1)			ssl:SS1G_13150,K17785
Bcin01g01730	Bcin01g01730.1		Bcin01g01730.1.p1 (129-911[+])			PF12937.6 (E:6.4e-06),PF00646.32 (F-box domain, E:9.5e-05)	GO:0005515^MF^protein binding
Bcin01g01740	Bcin01g01740.1	Metazoa	Bcin01g01740.1.p1 (496-2736[+])	ATP-binding cassette sub-family F member 3 (Mus, E:3.22e-61)	ATP-binding cassette sub-family F member 3 (Pongo, E:9.62e-68)	PF00005.26 (ABC transporter, E:2.8e-19),PF13304.5 (AAA domain, putative AbiEii toxin, Type IV TA system, E:5.8e-07),PF12848.6 (ABC transporter, E:1.1e-06), E:4.2e-25)	GO:0005524 (MF: ATP binding),GO:0016887 (MF: ATPase activity),GO:0051607 (BP: defense response to virus),GO:0016887^MF^ATPase activity				MacB (Salmonella enterica, reduced virulence, E:1.98e-14)	3.A.1.120.6 (ABC transporter ATP-binding protein uup OS=Escherichia coli (strain K12) GN=uup PE=1 SV=2)		COG0488 ((ABC) transporter)	pon:100172759,K06158
Bcin01g01760	Bcin01g01760.1	Fungi	Bcin01g01760.1.p1 (165-3761[+])	Endochitinase A (Aspergillus, E:1.82e-47)	Endochitinase A (Aspergillus, E:6.64e-77)		GO:0031225 (CC: anchored component of membrane),GO:0005618 (CC: cell wall),GO:0005576 (CC: extracellular region),GO:0005886 (CC: plasma membrane),GO:0008061 (MF: chitin binding),GO:0004568 (MF: chitinase activity),GO:0006032 (BP: chitin catabolic process),GO:0000272 (BP: polysaccharide catabolic process)	GH18 (E:2.2e-19)			Chi2 (Metarhizium anisopliae, increased virulence_(hypervirulence) / reduced_virulence, E:2.1e-47)		0.668
Bcin01g01780	Bcin01g01780.1		Bcin01g01780.1.p1 (218-949[+])			PF11705.7 (DNA-directed RNA polymerase III subunit Rpc31, E:6.9e-55)	GO:0003899 (MF: DNA-directed 5'-3' RNA polymerase activity),GO:0006383^BP^transcription by RNA polymerase III
Bcin01g01790	Bcin01g01790.1	Fungi	Bcin01g01790.1.p1 (308-2059[+])	D-lactate dehydrogenase [cytochrome], mitochondrial (Kluyveromyces, E:4.47e-143)	D-lactate dehydrogenase [cytochrome], mitochondrial (Kluyveromyces, E:3.24e-151)	PF01565.22 (FAD binding domain, E:2.6e-33),PF02913.18 (FAD linked oxidases, C-terminal domain, E:4.6e-63)	GO:0005743 (CC: mitochondrial inner membrane),GO:0005759 (CC: mitochondrial matrix),GO:0004458 (MF: D-lactate dehydrogenase (cytochrome) activity),GO:0050660 (MF: flavin adenine dinucleotide binding),GO:1903457 (BP: lactate catabolic process),GO:0016491 (MF: oxidoreductase activity),GO:0055114 (BP: oxidation-reduction process),GO:0003824^MF^catalytic activity	AA4 (E:2.1e-22)						COG0277 (FAD linked oxidase domain protein)	kla:KLLA0E19691g,K00102
Bcin01g01800	Bcin01g01800.1	Fungi	Bcin01g01800.1.p2 (3-866[+])	40S ribosomal protein S4-B {ECO:0000303|PubMed:9559554} (Saccharomyces, E:5.01e-149)	40S ribosomal protein S4-B {ECO:0000303|PubMed:9559554} (Saccharomyces, E:5.21e-150)	PF08071.11 (RS4NT (NUC023) domain, E:6.6e-18),PF01479.24 (S4 domain, E:4.3e-07),PF00900.19 (Ribosomal family S4e, E:1e-36,PF16121.4 (40S ribosomal protein S4 C-terminus, E:3.4e-24)	GO:0022627 (CC: cytosolic small ribosomal subunit),GO:0003723 (MF: RNA binding),GO:0019843 (MF: rRNA binding),GO:0003735 (MF: structural constituent of ribosome),GO:0002181 (BP: cytoplasmic translation),GO:0006412 (BP: translation),GO:0003723^MF^RNA binding				RPS41 (Candida albicans, reduced virulence, E:3.29e-153)				sce:YHR203C,sce:YJR145C,K02987
Bcin01g01810	Bcin01g01810.1	Fungi	Bcin01g01810.1.p1 (292-4482[+])	RNA-dependent RNA polymerase 1 (Schizosaccharomyces, E:1.21e-154)	RNA-dependent RNA polymerase 1 (Schizosaccharomyces, E:5.44e-158)	PF05183.11 (RNA dependent RNA polymerase, E:3.2e-190)	GO:0034507 (CC: chromosome, centromeric outer repeat region),GO:0000781 (CC: chromosome, telomeric region),GO:0005737 (CC: cytoplasm),GO:0005829 (CC: cytosol),GO:0031934 (CC: mating-type region heterochromatin),GO:0000790 (CC: nuclear chromatin),GO:0031618 (CC: nuclear pericentric heterochromatin),GO:0031380 (CC: nuclear RNA-directed RNA polymerase complex),GO:1990707 (CC: nuclear subtelomeric he…								spo:SPAC6F12.09,K11699
Bcin01g01810	Bcin01g01810.2	Fungi	Bcin01g01810.2.p1 (405-4595[+])	RNA-dependent RNA polymerase 1 (Schizosaccharomyces, E:2.18e-154)	RNA-dependent RNA polymerase 1 (Schizosaccharomyces, E:5.44e-158)	PF05183.11 (RNA dependent RNA polymerase, E:3.2e-190)	GO:0034507 (CC: chromosome, centromeric outer repeat region),GO:0000781 (CC: chromosome, telomeric region),GO:0005737 (CC: cytoplasm),GO:0005829 (CC: cytosol),GO:0031934 (CC: mating-type region heterochromatin),GO:0000790 (CC: nuclear chromatin),GO:0031618 (CC: nuclear pericentric heterochromatin),GO:0031380 (CC: nuclear RNA-directed RNA polymerase complex),GO:1990707 (CC: nuclear subtelomeric he…								spo:SPAC6F12.09,K11699
Bcin01g01810	Bcin01g01810.3	Fungi	Bcin01g01810.3.p1 (560-4750[+])	RNA-dependent RNA polymerase 1 (Schizosaccharomyces, E:4.77e-154)	RNA-dependent RNA polymerase 1 (Schizosaccharomyces, E:5.44e-158)	PF05183.11 (RNA dependent RNA polymerase, E:3.2e-190)	GO:0034507 (CC: chromosome, centromeric outer repeat region),GO:0000781 (CC: chromosome, telomeric region),GO:0005737 (CC: cytoplasm),GO:0005829 (CC: cytosol),GO:0031934 (CC: mating-type region heterochromatin),GO:0000790 (CC: nuclear chromatin),GO:0031618 (CC: nuclear pericentric heterochromatin),GO:0031380 (CC: nuclear RNA-directed RNA polymerase complex),GO:1990707 (CC: nuclear subtelomeric he…								spo:SPAC6F12.09,K11699
Bcin01g01810	Bcin01g01810.4	Fungi	Bcin01g01810.4.p1 (1028-5218[+])	RNA-dependent RNA polymerase 1 (Schizosaccharomyces, E:3.82e-153)	RNA-dependent RNA polymerase 1 (Schizosaccharomyces, E:5.44e-158)	PF05183.11 (RNA dependent RNA polymerase, E:3.2e-190)	GO:0034507 (CC: chromosome, centromeric outer repeat region),GO:0000781 (CC: chromosome, telomeric region),GO:0005737 (CC: cytoplasm),GO:0005829 (CC: cytosol),GO:0031934 (CC: mating-type region heterochromatin),GO:0000790 (CC: nuclear chromatin),GO:0031618 (CC: nuclear pericentric heterochromatin),GO:0031380 (CC: nuclear RNA-directed RNA polymerase complex),GO:1990707 (CC: nuclear subtelomeric he…								spo:SPAC6F12.09,K11699
Bcin01g01820	Bcin01g01820.1	Fungi	Bcin01g01820.1.p1 (136-1233[+])	Probable aspartate-semialdehyde dehydrogenase (Schizosaccharomyces, E:1.55e-149)	Probable aspartate-semialdehyde dehydrogenase (Schizosaccharomyces, E:8.68e-152)	PF01118.23 (Semialdehyde dehydrogenase, NAD binding domain, E:8e-30,PF02774.17 (Semialdehyde dehydrogenase, dimerisation domain, E:2e-40	GO:0005737 (CC: cytoplasm),GO:0005829 (CC: cytosol),GO:0005634 (CC: nucleus),GO:0004073 (MF: aspartate-semialdehyde dehydrogenase activity),GO:0003942 (MF: N-acetyl-gamma-glutamyl-phosphate reductase activity),GO:0051287 (MF: NAD binding),GO:0050661 (MF: NADP binding),GO:0046983 (MF: protein dimerization activity),GO:0019877 (BP: diaminopimelate biosynthetic process),GO:0009097 (BP: isoleucine bi…								spo:SPCC1827.06c,K00133
Bcin01g01830	Bcin01g01830.1	Fungi	Bcin01g01830.1.p1 (100-588[+])	Mitochondrial intermembrane space cysteine motif-containing protein MIX17 (Saccharomyces, E:1.45e-20)	Mitochondrial intermembrane space cysteine motif-containing protein MIX17 (Saccharomyces, E:1.29e-26)	PF09849.8 (Uncharacterized protein conserved in bacteria (DUF2076), E:2.1e-10),PF10659.8 (Trypanosome variant surface glycoprotein C-terminal domain, E:0.07	GO:0005758 (CC: mitochondrial intermembrane space),GO:0009060 (BP: aerobic respiration),GO:0007005 (BP: mitochondrion organization)								sce:YMR002W
Bcin01g01840	Bcin01g01840.1	Metazoa	Bcin01g01840.1.p1 (207-938[+])	Nuclear nucleic acid-binding protein C1D (Gallus, E:1.45e-10)	Exosome complex protein C1739.07 (Schizosaccharomyces, E:3.09e-15)	PF04000.14 (Sas10/Utp3/C1D family, E:6.4e-17)	GO:0005829 (CC: cytosol),GO:0000178 (CC: exosome (RNase complex)),GO:0000176 (CC: nuclear exosome (RNase complex)),GO:0005730 (CC: nucleolus),GO:0005634 (CC: nucleus),GO:0003723 (MF: RNA binding),GO:0000467 (BP: exonucleolytic trimming to generate mature 3'-end of 5.8S rRNA from tricistronic rRNA transcript (SSU-rR 5.8S rR LSU-rRNA)),GO:0000460 (BP: maturation of 5.8S rRNA),GO:0034661 (BP: ncRNA …								spo:SPCC1739.07,K12592
Bcin01g01850	Bcin01g01850.1	Fungi	Bcin01g01850.1.p1 (813-2327[+])	Probable 2-dehydropantoate 2-reductase (Schizosaccharomyces, E:1.81e-22)	Probable 2-dehydropantoate 2-reductase (Schizosaccharomyces, E:1.05e-26)	PF02558.15 (Ketopantoate reductase PanE/ApbA, E:3.3e-16),PF08546.10 (Ketopantoate reductase PanE/ApbA C terminal, E:3.5e-23)	GO:0005737 (CC: cytoplasm),GO:0005829 (CC: cytosol),GO:0005634 (CC: nucleus),GO:0008677 (MF: 2-dehydropantoate 2-reductase activity),GO:0015940 (BP: pantothenate biosynthetic process),GO:0033317 (BP: pantothenate biosynthetic process from valine),GO:0006221 (BP: pyrimidine nucleotide biosynthetic process)								spo:SPBPB2B2.09c,K00077
Bcin01g01860	Bcin01g01860.1	Euryarchaeota	Bcin01g01860.1.p1 (231-644[+])	DNA-binding protein Mboo_1886 {ECO:0000255|HAMAP-Rule:MF_00026} (Methanoregula, E:5.09e-12)	Uncharacterized protein C23C4.09c (Schizosaccharomyces, E:3.15e-19)	PF01984.19 (Double-stranded DNA-binding domain, E:1.9e-39)	GO:0005737 (CC: cytoplasm),GO:0005829 (CC: cytosol),GO:0005634 (CC: nucleus),GO:0003690 (MF: double-stranded DNA binding),GO:0012501 (BP: programmed cell death),GO:0003677^MF^DNA binding								spo:SPAC23C4.09c,K06875
Bcin01g01860	Bcin01g01860.2	Euryarchaeota	Bcin01g01860.2.p1 (148-561[+])	DNA-binding protein Mboo_1886 {ECO:0000255|HAMAP-Rule:MF_00026} (Methanoregula, E:3.21e-12)	Uncharacterized protein C23C4.09c (Schizosaccharomyces, E:3.15e-19)	PF01984.19 (Double-stranded DNA-binding domain, E:1.9e-39)	GO:0005737 (CC: cytoplasm),GO:0005829 (CC: cytosol),GO:0005634 (CC: nucleus),GO:0003690 (MF: double-stranded DNA binding),GO:0012501 (BP: programmed cell death),GO:0003677^MF^DNA binding								spo:SPAC23C4.09c,K06875
Bcin01g01870	Bcin01g01870.1	Fungi	Bcin01g01870.1.p1 (1-942[+])	Ubiquinone biosynthesis protein coq4, mitochondrial {ECO:0000255|HAMAP-Rule:MF_03111} (Botrytis, E:0)	Ubiquinone biosynthesis protein coq4, mitochondrial {ECO:0000255|HAMAP-Rule:MF_03111} (Botrytis, E:0)	PF05019.12 (Coenzyme Q (ubiquinone) biosynthesis protein Coq4, E:1.2e-95)	GO:0005743 (CC: mitochondrial inner membrane),GO:0006744 (BP: ubiquinone biosynthetic process),GO:0006744^BP^ubiquinone biosynthetic process								bfu:BC1G_15620,K18586
Bcin01g01880	Bcin01g01880.1	Fungi	Bcin01g01880.1.p1 (181-1314[+])	Ribosomal lysine N-methyltransferase set11 (Schizosaccharomyces, E:8.58e-15)	Ribosomal lysine N-methyltransferase set11 (Schizosaccharomyces, E:2.53e-16)	PF00856.27 (SET domain, E:1.7e-16)	GO:0005829 (CC: cytosol),GO:0005730 (CC: nucleolus),GO:0005634 (CC: nucleus),GO:0016279 (MF: protein-lysine N-methyltransferase activity),GO:0051321 (BP: meiotic cell cycle),GO:0018022 (BP: peptidyl-lysine methylation),GO:0018026 (BP: peptidyl-lysine monomethylation),GO:0018023 (BP: peptidyl-lysine trimethylation),GO:0042254 (BP: ribosome biogenesis),GO:0005515^MF^protein binding								spo:SPCC1223.04c
Bcin01g01910	Bcin01g01910.1	Viridiplantae	Bcin01g01910.1.p1 (299-2284[+]),Bcin01g01910.1.p2 (429-740[+])	LEC14B protein (Lithospermum, E:5.32e-76)	LEC14B protein (Lithospermum, E:5.22e-77)	PF07676.11 (WD40-like Beta Propeller Repeat, E:0.099,PF00400.31 (WD domain, G-beta repeat, E:0.0001, E:0.0011	GO:0005515^MF^protein binding				MoTup1 (Magnaporthe oryzae, loss of_pathogenicity, E:1.22e-10)	9.A.61.2.1 (Katanin p80 WD40 repeat-containing subunit B1 homologue OS=Arabidopsis thaliana GN=F8L15_120 PE=3 SV=1)	0.54
Bcin01g01910	Bcin01g01910.2	Viridiplantae	Bcin01g01910.2.p1 (372-2357[+]),Bcin01g01910.2.p2 (502-813[+])	LEC14B protein (Lithospermum, E:7.87e-76)	LEC14B protein (Lithospermum, E:5.22e-77)	PF07676.11 (WD40-like Beta Propeller Repeat, E:0.099,PF00400.31 (WD domain, G-beta repeat, E:0.0001, E:0.0011	GO:0005515^MF^protein binding				MoTup1 (Magnaporthe oryzae, loss of_pathogenicity, E:1.22e-10)	9.A.61.2.1 (Katanin p80 WD40 repeat-containing subunit B1 homologue OS=Arabidopsis thaliana GN=F8L15_120 PE=3 SV=1)	0.54
Bcin01g01920	Bcin01g01920.1	Fungi	Bcin01g01920.1.p1 (235-1791[+])	Telobox protein 1 {ECO:0000303|PubMed:10572167} (Schizosaccharomyces, E:1.01e-22)	Telobox protein 1 {ECO:0000303|PubMed:10572167} (Schizosaccharomyces, E:1.82e-26)	PF00249.30 (Myb-like DNA-binding domain, E:4e-06	GO:0000790 (CC: nuclear chromatin),GO:0000784 (CC: nuclear chromosome, telomeric region),GO:0000783 (CC: nuclear telomere cap complex),GO:0005634 (CC: nucleus),GO:0043565 (MF: sequence-specific DNA binding),GO:0061586 (BP: positive regulation of transcription by transcription factor localization),GO:0031627 (BP: telomeric loop formation),GO:0006351 (BP: transcription, DNA-templated)				GzMyb014 (Fusarium graminearum, unaffected pathogenicity, E:2.55e-94)				spo:SPAC13G7.10
Bcin01g01940	Bcin01g01940.1	Fungi	Bcin01g01940.1.p1 (317-1705[+])	UBX domain-containing protein 7 (Saccharomyces, E:1.32e-11)	UBX domain-containing protein 7 (Saccharomyces, E:1.96e-16)	PF00789.19 (UBX domain, E:7.1e-12)	GO:0005783 (CC: endoplasmic reticulum),GO:0005635 (CC: nuclear envelope),GO:0030435 (BP: sporulation resulting in formation of a cellular spore),GO:0006511 (BP: ubiquitin-dependent protein catabolic process),GO:0005515^MF^protein binding								sce:YBR273C
Bcin01g01940	Bcin01g01940.2	Fungi	Bcin01g01940.2.p1 (317-1648[+])	UBX domain-containing protein 7 (Saccharomyces, E:1.44e-11)	UBX domain-containing protein 7 (Saccharomyces, E:3.9e-17)	PF00789.19 (UBX domain, E:6.6e-12)	GO:0005783 (CC: endoplasmic reticulum),GO:0005635 (CC: nuclear envelope),GO:0030435 (BP: sporulation resulting in formation of a cellular spore),GO:0006511 (BP: ubiquitin-dependent protein catabolic process),GO:0005515^MF^protein binding								sce:YBR273C
Bcin01g01950	Bcin01g01950.1	Fungi	Bcin01g01950.1.p1 (156-1115[+])	Cytochrome oxidase assembly protein shy1 (Schizosaccharomyces, E:3.68e-51)	Cytochrome oxidase assembly protein shy1 (Schizosaccharomyces, E:1.09e-59)	PF02104.14 (SURF1 family, E:1.1e-46)	GO:0016021 (CC: integral component of membrane),GO:0005743 (CC: mitochondrial inner membrane),GO:0005739 (CC: mitochondrion),GO:0051082 (MF: unfolded protein binding),GO:0033617 (BP: mitochondrial respiratory chain complex IV assembly),GO:0016020^CC^membrane					3.D.4.8.1 (Cytochrome oxidase assembly protein SHY1 OS=Saccharomyces cerevisiae (strain ATCC 204508 / S288c) GN=SHY1 PE=1 SV=1)			spo:SPBC1215.01,K14998
Bcin01g01960	Bcin01g01960.1	Fungi	Bcin01g01960.1.p1 (162-1769[+])	Inner kinetochore subunit cnp20 (Schizosaccharomyces, E:2.56e-11)	Inner kinetochore subunit cnp20 (Schizosaccharomyces, E:1.31e-11)	PF15511.5 (Centromere kinetochore component CENP-T histone fold, E:2.7e-40),PF15630.5 (CENP-S protein, E:1.4e-08)	GO:0000775 (CC: chromosome, centromeric region),GO:0000778 (CC: condensed nuclear chromosome kinetochore),GO:0000780 (CC: condensed nuclear chromosome,GO:0000788 (CC: nuclear nucleosome),GO:0003677 (MF: DNA binding),GO:0042393 (MF: histone binding),GO:0046982 (MF: protein heterodimerization activity),GO:0000070 (BP: mitotic sister chromatid segregation),GO:1903394 (BP: protein localization to kin…								spo:SPBC800.13
Bcin01g01970	Bcin01g01970.1	Fungi	Bcin01g01970.1.p1 (255-1100[+])	Protein CMS1 (Chaetomium, E:1.02e-77)	Protein CMS1 (Chaetomium, E:2.95e-89)	PF14617.5 (U3-containing 90S pre-ribosomal complex subunit, E:2.9e-91),PF00270.28 (DEAD/DEAH box helicase, E:2.2e-05)	GO:0005634 (CC: nucleus),GO:0003676 (MF: nucleic acid binding),GO:0005524^MF^ATP binding								cthr:CTHT_0012990,K14784
Bcin01g01980	Bcin01g01980.1		Bcin01g01980.1.p1 (137-793[+])			PF05730.10 (CFEM domain, E:3.3e-05)							0.663
Bcin01g01990	Bcin01g01990.1	Fungi	Bcin01g01990.1.p1 (99-1082[+])	Uncharacterized RNA-binding protein C365.04c (Schizosaccharomyces, E:2.54e-16)	Uncharacterized RNA-binding protein C365.04c (Schizosaccharomyces, E:1.8e-17)	PF00076.21 (RNA recognition motif. (a.k.a. RRM, RBD, or RNP domain), E:6.7e-09)	GO:0030686 (CC: 90S preribosome),GO:0005730 (CC: nucleolus),GO:0005634 (CC: nucleus),GO:0003723 (MF: RNA binding),GO:0019843 (MF: rRNA binding),GO:0042274 (BP: ribosomal small subunit biogenesis),GO:0042254 (BP: ribosome biogenesis),GO:0003676^MF^nucleic acid binding								spo:SPBC365.04c,K14789
Bcin01g02000	Bcin01g02000.1	Metazoa	Bcin01g02000.1.p1 (422-1021[+])	Ras-related C3 botulinum toxin substrate 1 (Rattus, E:4.15e-102)	Ras-related protein ced-10 (Caenorhabditis, E:1.29e-110)	PF00025.20 (ADP-ribosylation factor family, E:1.4e-06),PF00071.21 (Ras family, E:9.8e-54),PF08477.12 (Ras of Complex, Roc, domain of DAPkinase, E:5.1e-20)	GO:0009898 (CC: cytoplasmic side of plasma membrane),GO:0031410 (CC: cytoplasmic vesicle),GO:0005829 (CC: cytosol),GO:0016021 (CC: integral component of membrane),GO:0043025 (CC: neuronal cell body),GO:0005886 (CC: plasma membrane),GO:0005525 (MF: GTP binding),GO:0003924 (MF: GTPase activity),GO:0006915 (BP: apoptotic process),GO:0048846 (BP: axon extension involved in axon guidance),GO:0031103 (…				Bcrac (Botrytis cinerea, loss of_pathogenicity, E:2.48e-150)	9.A.63.1.1 (GTP-binding protein YPT7 OS=Saccharomyces cerevisiae (strain ATCC 204508 / S288c) GN=YPT7 PE=1 SV=1)		COG1100 (GTP-binding Protein)	cel:CELE_C09G12.8,K04392
Bcin01g02020	Bcin01g02020.1	Fungi	Bcin01g02020.1.p1 (441-2498[+])	Probable Rho-GTPase-activating protein 7 (Schizosaccharomyces, E:6.42e-70)	Probable Rho-GTPase-activating protein 7 (Schizosaccharomyces, E:1.31e-75)	PF00611.22 (Fes/CIP4, and EFC/F-BAR homology domain, E:8.1e-13),PF00620.26 (RhoGAP domain, E:4.6e-49)	GO:0030479 (CC: actin cortical patch),GO:0005826 (CC: actomyosin contractile ring),GO:0120104 (CC: actomyosin contractile ring, proximal layer),GO:0098753 (CC: anchored component of the cytoplasmic side of the plasma membrane),GO:0051285 (CC: cell cortex of cell tip),GO:0032153 (CC: cell division site),GO:0051286 (CC: cell tip),GO:0005737 (CC: cytoplasm),GO:0005829 (CC: cytosol),GO:0005096 (MF: G…				MoRga3 (Magnaporthe oryzae, unaffected pathogenicity, E:0)	9.A.1.1.1 (RalA-binding protein 1 - Homo sapiens (Human).)			spo:SPBC23G7.08c,K20643
Bcin01g02030	Bcin01g02030.1	Fungi	Bcin01g02030.1.p1 (458-4984[+])	Mediator of RNA polymerase II transcription subunit 12 (Neurospora, E:0)	Mediator of RNA polymerase II transcription subunit 12 (Neurospora, E:0)	PF09497.9 (Transcription mediator complex subunit Med12, E:4.3e-26)	GO:0016592 (CC: mediator complex),GO:0034967 (CC: Set3 complex),GO:0001105 (MF: RNA polymerase II transcription coactivator activity),GO:0016575 (BP: histone deacetylation),GO:0006357 (BP: regulation of transcription by RNA polymerase II),GO:0001104 (MF: RNA polymerase II transcription cofactor activity),GO:0016592^CC^mediator complex								ncr:NCU00962,K15163
Bcin01g02040	Bcin01g02040.1	Fungi	Bcin01g02040.1.p1 (223-546[+])	Uncharacterized protein C18B11.08c (Schizosaccharomyces, E:4.98e-06)	Uncharacterized protein C18B11.08c (Schizosaccharomyces, E:6.25e-08)	PF03669.12 (Uncharacterised protein family (UPF0139), E:3.4e-07)	GO:0005783 (CC: endoplasmic reticulum),GO:0016021 (CC: integral component of membrane)								spo:SPAC18B11.08c
Bcin01g02050	Bcin01g02050.1	Fungi	Bcin01g02050.1.p1 (256-765[+])	Eukaryotic translation initiation factor eIF-1 (Saccharomyces, E:3.51e-30)	Eukaryotic translation initiation factor eIF-1 (Saccharomyces, E:5.76e-41)	PF01253.21 (Translation initiation factor SUI1, E:1.4e-27)	GO:0016282 (CC: eukaryotic 43S preinitiation complex),GO:0043614 (CC: multi-eIF complex),GO:0043024 (MF: ribosomal small subunit binding),GO:0003743 (MF: translation initiation factor activity),GO:0031369 (MF: translation initiation factor binding),GO:0001731 (BP: formation of translation preinitiation complex),GO:1990145 (BP: maintenance of translational fidelity),GO:0006417 (BP: regulation of t…								sce:YNL244C,K03113
Bcin01g02060	Bcin01g02060.1	Fungi	Bcin01g02060.1.p1 (436-963[+])	N-glycosylation protein eos1 (Schizosaccharomyces, E:2.57e-08)	N-glycosylation protein eos1 (Schizosaccharomyces, E:2.48e-07)	PF12326.7 (N-glycosylation protein, E:6.5e-16)	GO:0005789 (CC: endoplasmic reticulum membrane),GO:0016021 (CC: integral component of membrane),GO:0034599 (BP: cellular response to oxidative stress),GO:0006487 (BP: protein N-linked glycosylation),GO:0005789^CC^endoplasmic reticulum membrane								spo:SPAPB17E12.08
Bcin01g02070	Bcin01g02070.1	Fungi	Bcin01g02070.1.p1 (86-901[+])	Uncharacterized protein C13G7.11 (Schizosaccharomyces, E:1.12e-07)	Uncharacterized protein C13G7.11 (Schizosaccharomyces, E:4.32e-08)	PF07961.10 (MBA1-like protein, E:1.7e-18),PF04280.14 (Tim44-like domain, E:1.9e-09)	GO:0005829 (CC: cytosol),GO:0005743 (CC: mitochondrial inner membrane),GO:0005634 (CC: nucleus),GO:0043022 (MF: ribosome binding),GO:0007007 (BP: inner mitochondrial membrane organization),GO:0097033 (BP: obsolete mitochondrial respiratory chain complex III biogenesis),GO:0097034 (BP: obsolete mitochondrial respiratory chain complex IV biogenesis),GO:0032979 (BP: protein insertion into mitochondr…								spo:SPAC13G7.11,K17801
Bcin01g02080	Bcin01g02080.1	Fungi	Bcin01g02080.1.p1 (262-2286[+]),Bcin01g02080.1.p3 (455-1003[+])	Meiotic activator RIM4 (Saccharomyces, E:1.17e-14)	Meiotic activator RIM4 (Saccharomyces, E:2.3e-15)	PF00076.21 (RNA recognition motif. (a.k.a. RRM, RBD, or RNP domain), E:2.1e-10), E:1.2e-14)	GO:0005634 (CC: nucleus),GO:0003723 (MF: RNA binding),GO:0051321 (BP: meiotic cell cycle),GO:0006279 (BP: premeiotic DNA replication),GO:0007131 (BP: reciprocal meiotic recombination),GO:0030435 (BP: sporulation resulting in formation of a cellular spore),GO:0003676^MF^nucleic acid binding						0.684		sce:YHL024W
Bcin01g02090	Bcin01g02090.1	Fungi	Bcin01g02090.1.p1 (70-1005[+])	Phosphoribosylaminoimidazole-succinocarboxamide synthase (Ogataea, E:4.28e-107)	Phosphoribosylaminoimidazole-succinocarboxamide synthase (Ogataea, E:8.79e-123)	PF01259.17 (SAICAR synthetase, E:2.2e-101)	GO:0005524 (MF: ATP binding),GO:0004639 (MF: phosphoribosylaminoimidazolesuccinocarboxamide synthase activity),GO:0006189 (BP: 'de novo' IMP biosynthetic process)
Bcin01g02090	Bcin01g02090.2	Fungi	Bcin01g02090.2.p1 (70-1005[+])	Phosphoribosylaminoimidazole-succinocarboxamide synthase (Ogataea, E:2.71e-106)	Phosphoribosylaminoimidazole-succinocarboxamide synthase (Ogataea, E:8.79e-123)	PF01259.17 (SAICAR synthetase, E:2.2e-101)	GO:0005524 (MF: ATP binding),GO:0004639 (MF: phosphoribosylaminoimidazolesuccinocarboxamide synthase activity),GO:0006189 (BP: 'de novo' IMP biosynthetic process)
Bcin01g02100	Bcin01g02100.1	Fungi	Bcin01g02100.1.p1 (224-1036[+])	Complex I intermediate-associated protein 30, mitochondrial (Neurospora, E:5.77e-91)	Complex I intermediate-associated protein 30, mitochondrial (Neurospora, E:1.11e-96)	PF08547.11 (Complex I intermediate-associated protein 30 (CIA30), E:4.1e-45)	GO:0005747 (CC: mitochondrial respiratory chain complex I),GO:0051082 (MF: unfolded protein binding),GO:0006120 (BP: mitochondrial electron transport, NADH to ubiquinone)								ncr:NCU01975,K18159
Bcin01g02110	Bcin01g02110.1	Fungi	Bcin01g02110.1.p1 (198-2522[+])	Anaphase-promoting complex subunit 5 (Schizosaccharomyces, E:1.58e-48)	Anaphase-promoting complex subunit 5 (Schizosaccharomyces, E:4.55e-53)	PF12862.6 (Anaphase-promoting complex subunit 5, E:3000, E:1.7e-33)	GO:0005680 (CC: anaphase-promoting complex),GO:0007049 (BP: cell cycle),GO:0051301 (BP: cell division),GO:0045842 (BP: positive regulation of mitotic metaphase/anaphase transition),GO:0043161 (BP: proteasome-mediated ubiquitin-dependent protein catabolic process)								spo:SPAC959.09c,K03352
Bcin01g02120	Bcin01g02120.1	Fungi	Bcin01g02120.1.p1 (2-490[+])	Cytochrome c oxidase subunit 6A, mitochondrial (Schizosaccharomyces, E:1.08e-19)	Cytochrome c oxidase subunit 6A, mitochondrial (Schizosaccharomyces, E:2.26e-20)	PF02046.14 (Cytochrome c oxidase subunit VIa, E:2.5e-53)	GO:0005751 (CC: mitochondrial respiratory chain complex IV),GO:0005739 (CC: mitochondrion),GO:0004129 (MF: cytochrome-c oxidase activity),GO:0030234 (MF: enzyme regulator activity),GO:0009060 (BP: aerobic respiration),GO:0042776 (BP: mitochondrial ATP synthesis coupled proton transport),GO:0006123 (BP: mitochondrial electron transport, cytochrome c to oxygen),GO:0005743 (CC: mitochondrial inner m…					3.D.4.8.1 (Cytochrome c oxidase subunit 6A, mitochondrial OS=Saccharomyces cerevisiae (strain ATCC 204508 / S288c) GN=COX13 PE=1 SV=1)			spo:SPCC1739.09c,K02266
Bcin01g02130	Bcin01g02130.1	Fungi	Bcin01g02130.1.p1 (232-2181[+])	DNA-(apurinic or apyrimidinic site) lyase 2 (Schizosaccharomyces, E:2.35e-78)	DNA-(apurinic or apyrimidinic site) lyase 2 (Schizosaccharomyces, E:1.08e-80)	PF03372.22 (Endonuclease/Exonuclease/phosphatase family, E:1.5e-12),PF06839.11 (GRF zinc finger, E:7e-06	GO:0005634 (CC: nucleus),GO:0140078 (MF: class I DNA-(apurinic or apyrimidinic site) endonuclease activity),GO:0140080 (MF: class III/IV DNA-(apurinic or apyrimidinic site) endonuclease activity),GO:0003677 (MF: DNA binding),GO:0003906 (MF: DNA-(apurinic or apyrimidinic site) endonuclease activity),GO:0008311 (MF: double-stranded DNA 3'-5' exodeoxyribonuclease activity),GO:0004519 (MF: endonuclea…								spo:SPBC3D6.10,K10772
Bcin01g02130	Bcin01g02130.2	Fungi	Bcin01g02130.2.p1 (52-2001[+])	DNA-(apurinic or apyrimidinic site) lyase 2 (Schizosaccharomyces, E:8.76e-79)	DNA-(apurinic or apyrimidinic site) lyase 2 (Schizosaccharomyces, E:1.08e-80)	PF03372.22 (Endonuclease/Exonuclease/phosphatase family, E:1.5e-12),PF06839.11 (GRF zinc finger, E:7e-06	GO:0005634 (CC: nucleus),GO:0140078 (MF: class I DNA-(apurinic or apyrimidinic site) endonuclease activity),GO:0140080 (MF: class III/IV DNA-(apurinic or apyrimidinic site) endonuclease activity),GO:0003677 (MF: DNA binding),GO:0003906 (MF: DNA-(apurinic or apyrimidinic site) endonuclease activity),GO:0008311 (MF: double-stranded DNA 3'-5' exodeoxyribonuclease activity),GO:0004519 (MF: endonuclea…								spo:SPBC3D6.10,K10772
Bcin01g02150	Bcin01g02150.1	Fungi	Bcin01g02150.1.p1 (190-1251[+])	Mating-type protein MAT-1 (Alternaria alternata group, E:1.27e-15)	Mating-type protein MAT-1 (Alternaria alternata group, E:3e-16)	PF04769.11 (Mating-type protein MAT alpha 1 HMG-box, E:2.3e-30)	GO:0005634 (CC: nucleus),GO:0008301 (MF: DNA binding, bending),GO:0045895 (BP: positive regulation of mating-type specific transcription, DNA-templated),GO:0006351 (BP: transcription,GO:0007531 (BP: mating type determination),GO:0005634^CC^nucleus				MAT1-1-1 (Fusarium graminearum, unaffected pathogenicity, E:9.29e-13)
Bcin01g02160	Bcin01g02160.1	Fungi	Bcin01g02160.1.p1 (157-3321[+]),Bcin01g02160.1.p2 (1697-1996[+])	Endocytosis protein end4 (Schizosaccharomyces, E:9.07e-163)	Endocytosis protein end4 (Schizosaccharomyces, E:0)	PF07651.15 (ANTH domain, E:1.6e-80),PF01608.16 (I/LWEQ domain, E:1.1e-54)	GO:0030479 (CC: actin cortical patch),GO:0032153 (CC: cell division site),GO:0005737 (CC: cytoplasm),GO:0031097 (CC: medial cortex),GO:0035841 (CC: new growing cell tip),GO:0035840 (CC: old growing cell tip),GO:0003779 (MF: actin binding),GO:0030276 (MF: clathrin binding),GO:0005546 (MF: phosphatidylinositol-4,5-bisphosphate binding),GO:0030674 (MF: protein binding, bridging),GO:0030036 (BP: acti…						0.479		spo:SPAC688.11,K20040
Bcin01g02170	Bcin01g02170.1	Fungi	Bcin01g02170.1.p1 (339-3188[+])	Uncharacterized PH domain-containing protein YPR091C (Saccharomyces, E:8.66e-65)	Uncharacterized PH domain-containing protein YPR091C (Saccharomyces, E:4.33e-73)	PF10296.8 (Maintenance of mitochondrial morphology protein 1, E:7.9e-05)	GO:0005789 (CC: endoplasmic reticulum membrane),GO:0016021 (CC: integral component of membrane),GO:0071561 (CC: nucleus-vacuole junction),GO:0008289 (MF: lipid binding),GO:0006869 (BP: lipid transport)								sce:YPR091C
Bcin01g02180	Bcin01g02180.1	Fungi	Bcin01g02180.1.p1 (137-5269[+])	DNA polymerase zeta catalytic subunit (Saccharomyces, E:0)	DNA polymerase zeta catalytic subunit (Saccharomyces, E:0)	PF03104.18 (DNA polymerase family B, exonuclease domain, E:3.7e-06), E:2.2e-13),PF00136.20 (DNA polymerase family B, E:1.4e-103),PF14260.5 (C4-type zinc-finger of DNA polymerase delta, E:8.7e-18)	GO:0005739 (CC: mitochondrion),GO:0005634 (CC: nucleus),GO:0016035 (CC: zeta DNA polymerase complex),GO:0008408 (MF: 3'-5' exonuclease activity),GO:0051539 (MF: 4 iron, 4 sulfur cluster binding),GO:0003677 (MF: DNA binding),GO:0003887 (MF: DNA-directed DNA polymerase activity),GO:0046872 (MF: metal ion binding),GO:0000166 (MF: nucleotide binding),GO:0006260 (BP: DNA replication),GO:0070987 (BP: e…				MGG_02986 (Magnaporthe oryzae, reduced virulence, E:0)				sce:YPL167C,K02350
Bcin01g02190	Bcin01g02190.1	Fungi	Bcin01g02190.1.p1 (143-1546[+])	Pre-mRNA-splicing factor slu7 (Aspergillus, E:0)	Pre-mRNA-splicing factor slu7 (Aspergillus, E:0)	PF14392.5 (Zinc knuckle, E:0.08,PF11708.7 (Pre-mRNA splicing Prp18-interacting factor, E:3.2e-78)	GO:0005681 (CC: spliceosomal complex),GO:0046872 (MF: metal ion binding),GO:0006397 (BP: mRNA processing),GO:0000375 (BP: RNA splicing, via transesterification reactions)				GzCCHC006 (Fusarium graminearum, unaffected pathogenicity, E:0)				ani:AN4788.2,K12819
Bcin01g02200	Bcin01g02200.1	Fungi	Bcin01g02200.1.p1 (1-642[+])	40S ribosomal protein S9 (Podospora, E:3.08e-106)	40S ribosomal protein S9 (Podospora, E:3.86e-114)	PF00163.18 (Ribosomal protein S4/S9 N-terminal domain, E:1e-05,PF01479.24 (S4 domain, E:1.7e-11)	GO:0015935 (CC: small ribosomal subunit),GO:0019843 (MF: rRNA binding),GO:0003735 (MF: structural constituent of ribosome),GO:0006412 (BP: translation),GO:0005622 (CC: intracellular),GO:0003723^MF^RNA binding							COG0522 (One of the primary rRNA binding proteins, it binds directly to 16S rRNA where it nucleates assembly of the body of the 30S subunit (By similarity))
Bcin01g02210	Bcin01g02210.1	Fungi	Bcin01g02210.1.p1 (83-565[+])	60S ribosomal protein L21-A {ECO:0000303|PubMed:9559554} (Saccharomyces, E:8.35e-67)	60S ribosomal protein L21-A {ECO:0000303|PubMed:9559554} (Saccharomyces, E:6.72e-70)	PF01157.17 (Ribosomal protein L21e, E:3.9e-46)	GO:0022625 (CC: cytosolic large ribosomal subunit),GO:0003735 (MF: structural constituent of ribosome),GO:0002181 (BP: cytoplasmic translation),GO:0006412 (BP: translation),GO:0005622 (CC: intracellular),GO:0005840^CC^ribosome								sce:YBR191W,K02889
Bcin01g02220	Bcin01g02220.1	Fungi	Bcin01g02220.1.p1 (359-2647[+])	Rab guanine nucleotide exchange factor sec2 (Schizosaccharomyces, E:1.32e-30)	Rab guanine nucleotide exchange factor sec2 (Schizosaccharomyces, E:4.47e-31)	PF06428.10 (GDP/GTP exchange factor Sec2p, E:3.7e-29)	GO:0051285 (CC: cell cortex of cell tip),GO:0032153 (CC: cell division site),GO:0051286 (CC: cell tip),GO:0071341 (CC: medial cortical node),GO:0035974 (CC: meiotic spindle pole body),GO:0005628 (CC: prospore membrane),GO:0005085 (MF: guanyl-nucleotide exchange factor activity),GO:0017112 (MF: Rab guanyl-nucleotide exchange factor activity),GO:0006887 (BP: exocytosis),GO:0006886 (BP: intracellula…								spo:SPAC23C4.10,K19940
Bcin01g02220	Bcin01g02220.2	Fungi	Bcin01g02220.2.p1 (245-2401[+])	Rab guanine nucleotide exchange factor sec2 (Schizosaccharomyces, E:1.12e-30)	Rab guanine nucleotide exchange factor sec2 (Schizosaccharomyces, E:2.92e-31)	PF06428.10 (GDP/GTP exchange factor Sec2p, E:3.4e-29)	GO:0051285 (CC: cell cortex of cell tip),GO:0032153 (CC: cell division site),GO:0051286 (CC: cell tip),GO:0071341 (CC: medial cortical node),GO:0035974 (CC: meiotic spindle pole body),GO:0005628 (CC: prospore membrane),GO:0005085 (MF: guanyl-nucleotide exchange factor activity),GO:0017112 (MF: Rab guanyl-nucleotide exchange factor activity),GO:0006887 (BP: exocytosis),GO:0006886 (BP: intracellula…								spo:SPAC23C4.10,K19940
Bcin01g02230	Bcin01g02230.1	Fungi	Bcin01g02230.1.p1 (226-1782[+])	Pre-mRNA-splicing factor sap114 (Schizosaccharomyces, E:5.93e-53)	Pre-mRNA-splicing factor sap114 (Schizosaccharomyces, E:5.04e-92)	PF01805.19 (Surp module, E:2.8e-20), E:2.2e-17),PF12230.7 (Pre-mRNA splicing factor PRP21 like protein, E:2.4e-56)	GO:0071013 (CC: catalytic step 2 spliceosome),GO:0005634 (CC: nucleus),GO:0005681 (CC: spliceosomal complex),GO:0005686 (CC: U2 snRNP),GO:0071004 (CC: U2-type prespliceosome),GO:0003723 (MF: RNA binding),GO:0000389 (BP: mRNA 3'-splice site recognition),GO:0045292 (BP: mRNA cis splicing, via spliceosome),GO:0000381 (BP: regulation of alternative mRNA splicing,GO:0006396^BP^RNA processing								spo:SPAC22A12.09c,K12825
Bcin01g02240	Bcin01g02240.1	Metazoa	Bcin01g02240.1.p1 (271-2688[+])	Histone-lysine N-methyltransferase ash1 (Sophophora, E:3.28e-41)	Histone-lysine N-methyltransferase ash1 (Sophophora, E:1.1e-44)	PF00856.27 (SET domain, E:4.2e-14)	GO:0000785 (CC: chromatin),GO:0005634 (CC: nucleus),GO:0005700 (CC: polytene chromosome),GO:0003682 (MF: chromatin binding),GO:0035035 (MF: histone acetyltransferase binding),GO:0046975 (MF: histone methyltransferase activity (H3-K36 specific)),GO:0042800 (MF: histone methyltransferase activity (H3-K4 specific)),GO:0042802 (MF: identical protein binding),GO:0046872 (MF: metal ion binding),GO:0048…							COG2940 (Histone-lysine N-methyltransferase)	dme:Dmel_CG8887,K06101
Bcin01g02250	Bcin01g02250.1	Fungi	Bcin01g02250.1.p1 (286-1419[+])	Uncharacterized mitochondrial carrier C688.09 (Schizosaccharomyces, E:3.25e-97)	Uncharacterized mitochondrial carrier C688.09 (Schizosaccharomyces, E:6.23e-120)	PF00153.26 (Mitochondrial carrier protein, E:2.3e-21), E:1.9e-22), E:8.5e-21)	GO:0016021 (CC: integral component of membrane),GO:0005743 (CC: mitochondrial inner membrane),GO:0015218 (MF: pyrimidine nucleotide transmembrane transporter activity),GO:0006839 (BP: mitochondrial transport),GO:1990519 (BP: pyrimidine nucleotide import into mitochondrion)				Mocapn9 (Magnaporthe oryzae, unaffected pathogenicity / reduced_virulence, E:7.89e-20)	2.A.29.10.4 (2.A.29.10.4 Mitochondrial carrier protein RIM2)			spo:SPAC688.09,K15116
Bcin01g02260	Bcin01g02260.1	Fungi	Bcin01g02260.1.p1 (562-1077[+])	Sorting nexin-3 (Neurospora, E:1.52e-89)	Sorting nexin-3 (Neurospora, E:1.44e-93)	PF00787.23 (PX domain, E:2e-24	GO:0005768 (CC: endosome),GO:0019898 (CC: extrinsic component of membrane),GO:0000139 (CC: Golgi membrane),GO:0031902 (CC: late endosome membrane),GO:0000407 (CC: phagophore assembly site),GO:0035091 (MF: phosphatidylinositol binding),GO:0006914 (BP: autophagy),GO:0006897 (BP: endocytosis),GO:0015031 (BP: protein transport),GO:0016050 (BP: vesicle organization),GO:0035091^MF^phosphatidylinositol …				Moatg24 (Magnaporthe oryzae, unaffected pathogenicity, E:3.66e-13)	9.A.63.1.1 (Vacuolar protein sorting-associated protein 5 OS=Saccharomyces cerevisiae (strain ATCC 204508 / S288c) GN=VPS5 PE=1 SV=1)			ncr:NCU01914,K17918
Bcin01g02290	Bcin01g02290.1	Fungi	Bcin01g02290.1.p1 (512-2509[+])	Palmitoyltransferase ERF2 (Fusarium, E:0)	Palmitoyltransferase ERF2 (Fusarium, E:0)	PF01529.19 (DHHC palmitoyltransferase, E:6.5e-35)	GO:0005789 (CC: endoplasmic reticulum membrane),GO:0016021 (CC: integral component of membrane),GO:0019706 (MF: protein-cysteine S-palmitoyltransferase activity)				GzDHHC004 (Fusarium graminearum, unaffected pathogenicity, E:0)	9.B.37.2.3 (Palmitoyltransferase ZDHHC9 OS=Homo sapiens OX=9606 GN=ZDHHC9 PE=1 SV=2)		COG5273 (Zinc finger, DHHC-type containing)	fgr:FGSG_08531,K16675
Bcin01g02300	Bcin01g02300.1	Fungi	Bcin01g02300.1.p1 (77-490[+])	Uncharacterized protein C3H7.08c (Schizosaccharomyces, E:5.52e-06)	Uncharacterized protein C3H7.08c (Schizosaccharomyces, E:3.93e-14)		GO:0016021 (CC: integral component of membrane),GO:0005739 (CC: mitochondrion)								spo:SPBC3H7.08c
Bcin01g02310	Bcin01g02310.1	Fungi	Bcin01g02310.1.p1 (211-3072[+])	Dolichyl-phosphate-mannose--protein mannosyltransferase 1 {ECO:0000305} (Saccharomyces, E:0)	Dolichyl-phosphate-mannose--protein mannosyltransferase 1 {ECO:0000305} (Saccharomyces, E:0)	PF02366.17 (Dolichyl-phosphate-mannose-protein mannosyltransferase, E:1.1e-78),PF02815.18 (MIR domain, E:5.8e-45),PF16192.4 (C-terminal four TMM region of protein-O-mannosyltransferase, E:1.4e-68)	GO:0097582 (CC: dolichyl-phosphate-mannose-protein mannosyltransferase Pmt1p-Pmt2p dimer complex),GO:0097583 (CC: dolichyl-phosphate-mannose-protein mannosyltransferase Pmt1p-Pmt3p dimer complex),GO:0016021 (CC: integral component of membrane),GO:0004169 (MF: dolichyl-phosphate-mannose-protein mannosyltransferase activity),GO:0071712 (BP: ER-associated misfolded protein catabolic process),GO:0031…	GT39 (E:5e-71)			PMT1 (Cryptococcus neoformans, lethal, E:0)	9.B.142.5.2 (hypothetical protein A2191_00290 [Candidatus Woesebacteria bacterium RIFOXYA1_FULL_38_9])			sce:YDL095W,K00728
Bcin01g02320	Bcin01g02320.1	Fungi	Bcin01g02320.1.p1 (761-2380[+])	Lysophospholipase 2 (Aspergillus, E:1.46e-98)	Lysophospholipase 2 (Aspergillus, E:1.47e-110)	PF01735.17 (Lysophospholipase catalytic domain, E:4.2e-118)	GO:0004622 (MF: lysophospholipase activity),GO:0009395 (BP: phospholipid catabolic process),GO:0004620 (MF: phospholipase activity),GO:0009395^BP^phospholipid catabolic process				plb1 (Candida glabrata, unaffected pathogenicity, E:9.34e-104)		0.797		afm:AFUA_5G01340,K13333
Bcin01g02330	Bcin01g02330.1	Fungi	Bcin01g02330.1.p1 (157-903[+])	Uncharacterized AIM2 family protein C30D10.14 (Schizosaccharomyces, E:6.14e-31)	Uncharacterized AIM2 family protein C30D10.14 (Schizosaccharomyces, E:1.73e-32)	PF01738.17 (Dienelactone hydrolase family, E:2.6e-13)	GO:0005829 (CC: cytosol),GO:0005634 (CC: nucleus),GO:0016787 (MF: hydrolase activity),GO:0016787^MF^hydrolase activity								spo:SPBC30D10.14
Bcin01g02340	Bcin01g02340.1	Proteobacteria	Bcin01g02340.1.p1 (3-431[+])	50S ribosomal protein L36 {ECO:0000255|HAMAP-Rule:MF_00251} (Proteus, E:4.17e-06)	50S ribosomal protein L36 {ECO:0000255|HAMAP-Rule:MF_00251} (Lactobacillus, E:3.06e-11)	PF00444.17 (Ribosomal protein L36, E:6.9e-21)	GO:0005840 (CC: ribosome),GO:0003735 (MF: structural constituent of ribosome),GO:0006412 (BP: translation),GO:0005622 (CC: intracellular),GO:0005840^CC^ribosome								lca:LSEI_2480,K02919
Bcin01g02350	Bcin01g02350.1	Metazoa	Bcin01g02350.1.p2 (93-434[+])	LYR motif-containing protein 2 (Silurana, E:7.23e-12)	LYR motif-containing protein 2 (Silurana, E:8.82e-13)	PF05347.14 (Complex 1 protein (LYR family), E:2.1e-18),PF13233.5 (E:5.9e-06)								ENOG411277T (LYR motif containing 2)	xtr:100170492
Bcin01g02360	Bcin01g02360.1	Fungi	Bcin01g02360.1.p1 (127-999[+])	N-alpha-acetyltransferase 40 {ECO:0000312|PomBase:SPCC825.04c} (Schizosaccharomyces, E:2.26e-12)	N-alpha-acetyltransferase 40 {ECO:0000312|PomBase:SPCC825.04c} (Schizosaccharomyces, E:4.95e-15)	PF00583.24 (Acetyltransferase (GNAT) family, E:2e-12,PF08445.9 (FR47-like protein, E:2.3e-06)	GO:0032153 (CC: cell division site),GO:0005737 (CC: cytoplasm),GO:0005829 (CC: cytosol),GO:0005634 (CC: nucleus),GO:0043998 (MF: H2A histone acetyltransferase activity),GO:0010485 (MF: H4 histone acetyltransferase activity),GO:0004402 (MF: histone acetyltransferase activity),GO:0004596 (MF: peptide alpha-N-acetyltransferase activity),GO:1990189 (MF: peptide-serine-N-acetyltransferase activity),GO…								spo:SPCC825.04c,K20794
Bcin01g02370	Bcin01g02370.1	Viridiplantae	Bcin01g02370.1.p1 (152-685[+])	Cell number regulator 3 (Zea, E:7.98e-07)	Cell number regulator 3 (Zea, E:1.88e-08)	PF04749.16 (PLAC8 family, E:9.3e-22)	GO:0016021 (CC: integral component of membrane)					1.A.87.3.10 (Fruit weight 2.2 protein OS=Medicago truncatula OX=3880 GN=11444523 PE=4 SV=2)		ENOG410XUTP (Protein PLANT CADMIUM RESISTANCE)	zma:100500710
Bcin01g02380	Bcin01g02380.1	Fungi	Bcin01g02380.1.p1 (3-1319[+])	Putative oxidoreductase C1F5.03c (Schizosaccharomyces, E:7.46e-26)	Putative oxidoreductase C1F5.03c (Schizosaccharomyces, E:7.8e-45)	PF01266.23 (FAD dependent oxidoreductase, E:1.9e-57)	GO:0005829 (CC: cytosol),GO:0016021 (CC: integral component of membrane),GO:0005770 (CC: late endosome),GO:0016491 (MF: oxidoreductase activity),GO:0042147 (BP: retrograde transport, endosome to Golgi),GO:0055114^BP^oxidation-reduction process								spo:SPAC1F5.03c
Bcin01g02390	Bcin01g02390.1	Fungi	Bcin01g02390.1.p1 (103-1587[+])	Leporins efflux protein lepC {ECO:0000303|PubMed:26051490} (Aspergillus, E:5.68e-11)	Leporins efflux protein lepC {ECO:0000303|PubMed:26051490} (Aspergillus, E:2.58e-22)	PF07690.15 (Major Facilitator Superfamily, E:2.5e-24)	GO:0016021 (CC: integral component of membrane),GO:0005886 (CC: plasma membrane),GO:0055085 (BP: transmembrane transport),GO:0016021^CC^integral component of membrane				MGG_10702 (Magnaporthe oryzae, reduced virulence, E:9.57e-14)	2.A.1.13.19 (Probable transporter MCH4 OS=Saccharomyces cerevisiae (strain ATCC 204508 / S288c) GN=MCH4 PE=1 SV=1)			afv:AFLA_066880
Bcin01g02390	Bcin01g02390.2	Fungi	Bcin01g02390.2.p1 (103-1689[+])	Leporins efflux protein lepC {ECO:0000303|PubMed:26051490} (Aspergillus, E:5.22e-11)	Leporins efflux protein lepC {ECO:0000303|PubMed:26051490} (Aspergillus, E:3.09e-22)	PF07690.15 (Major Facilitator Superfamily, E:3.9e-26),PF00083.23 (Sugar (and other) transporter, E:3.7e-05)	GO:0016021 (CC: integral component of membrane),GO:0005886 (CC: plasma membrane),GO:0055085 (BP: transmembrane transport),GO:0022857^MF^transmembrane transporter activity				MGG_10702 (Magnaporthe oryzae, reduced virulence, E:2.47e-13)	2.A.1.13.19 (Probable transporter MCH4 OS=Saccharomyces cerevisiae (strain ATCC 204508 / S288c) GN=MCH4 PE=1 SV=1)			afv:AFLA_066880
Bcin01g02400	Bcin01g02400.1	Fungi	Bcin01g02400.1.p1 (123-1808[+])	SWR1-complex protein 3 (Nakaseomyces/Candida clade, E:1.38e-08)	SWR1-complex protein 3 (Nakaseomyces/Candida clade, E:1.73e-09)		GO:0000812 (CC: Swr1 complex),GO:0016569 (BP: covalent chromatin modification),GO:0043486 (BP: histone exchange),GO:0006355 (BP: regulation of transcription, DNA-templated),GO:0006351 (BP: transcription							ENOG410XX1R (Component of the SWR1 complex which mediates the ATP- dependent exchange of histone H2A for the H2A variant HZT1 leading to transcriptional regulation of selected genes by chromatin remodeling. Involved in chromosome stability)	cgr:CAGL0H06391g,K11682
Bcin01g02410	Bcin01g02410.1	Metazoa	Bcin01g02410.1.p1 (319-1506[+])	Monoacylglycerol lipase ABHD12 {ECO:0000305} (Silurana, E:1.04e-17)	Monoacylglycerol lipase ABHD12 {ECO:0000305} (Silurana, E:4.17e-18)	PF12697.6 (Alpha/beta hydrolase family, E:2.2e-07),PF12146.7 (Serine aminopeptidase, S33, E:8e-08,PF00326.20 (Prolyl oligopeptidase family, E:5.4e-05)	GO:0016021 (CC: integral component of membrane),GO:0047372 (MF: acylglycerol lipase activity),GO:0046464 (BP: acylglycerol catabolic process),GO:0008236 (MF: serine-type peptidase activity),GO:0006508^BP^proteolysis	CE7 (E:1.6e-07)			rtxA1 (Vibrio vulnificus, reduced virulence, E:6.05e-07)	1.C.57.3.4 (RTX (Repeat in toxin) cytotoxin - Vibrio vulnificus (strain YJ016).)		COG1073 (Hydrolase)	xtr:100216158,K13704
Bcin01g02410	Bcin01g02410.2	Metazoa	Bcin01g02410.2.p1 (221-1408[+])	Monoacylglycerol lipase ABHD12 {ECO:0000305} (Silurana, E:8.81e-18)	Monoacylglycerol lipase ABHD12 {ECO:0000305} (Silurana, E:4.17e-18)	PF12697.6 (Alpha/beta hydrolase family, E:2.2e-07),PF12146.7 (Serine aminopeptidase, S33, E:8e-08,PF00326.20 (Prolyl oligopeptidase family, E:5.4e-05)	GO:0016021 (CC: integral component of membrane),GO:0047372 (MF: acylglycerol lipase activity),GO:0046464 (BP: acylglycerol catabolic process),GO:0008236 (MF: serine-type peptidase activity),GO:0006508^BP^proteolysis	CE7 (E:1.6e-07)			rtxA1 (Vibrio vulnificus, reduced virulence, E:6.05e-07)	1.C.57.3.4 (RTX (Repeat in toxin) cytotoxin - Vibrio vulnificus (strain YJ016).)		COG1073 (Hydrolase)	xtr:100216158,K13704
Bcin01g02410	Bcin01g02410.3	Metazoa	Bcin01g02410.3.p1 (363-1550[+])	Monoacylglycerol lipase ABHD12 {ECO:0000305} (Silurana, E:1.09e-17)	Monoacylglycerol lipase ABHD12 {ECO:0000305} (Silurana, E:4.17e-18)	PF12697.6 (Alpha/beta hydrolase family, E:2.2e-07),PF12146.7 (Serine aminopeptidase, S33, E:8e-08,PF00326.20 (Prolyl oligopeptidase family, E:5.4e-05)	GO:0016021 (CC: integral component of membrane),GO:0047372 (MF: acylglycerol lipase activity),GO:0046464 (BP: acylglycerol catabolic process),GO:0008236 (MF: serine-type peptidase activity),GO:0006508^BP^proteolysis	CE7 (E:1.6e-07)			rtxA1 (Vibrio vulnificus, reduced virulence, E:6.05e-07)	1.C.57.3.4 (RTX (Repeat in toxin) cytotoxin - Vibrio vulnificus (strain YJ016).)		COG1073 (Hydrolase)	xtr:100216158,K13704
Bcin01g02420	Bcin01g02420.1	Fungi	Bcin01g02420.1.p1 (2-1789[+])	Glycylpeptide N-tetradecanoyltransferase (Fusarium, E:0)	Glycylpeptide N-tetradecanoyltransferase (Neurospora, E:0)	PF01233.18 (Myristoyl-CoA:protein N-myristoyltransferase, N-terminal domain, E:3.6e-75),PF02799.14 (Myristoyl-CoA:protein N-myristoyltransferase, C-terminal domain, E:8.9e-87)	GO:0005737 (CC: cytoplasm),GO:0004379 (MF: glycylpeptide N-tetradecanoyltransferase activity),GO:0018008 (BP: N-terminal peptidyl-glycine N-myristoylation),GO:0004379^MF^glycylpeptide N-tetradecanoyltransferase activity				NMT (Cryptococcus neoformans, reduced virulence, E:1.28e-149)				ncr:NCU17177,K00671
Bcin01g02430	Bcin01g02430.1		Bcin01g02430.1.p1 (91-774[+])										0.515
Bcin01g02440	Bcin01g02440.1	Fungi	Bcin01g02440.1.p1 (279-1622[+])	Dehydrogenase azaJ {ECO:0000303|PubMed:22921072} (Aspergillus, E:3.44e-12)	Dehydrogenase azaJ {ECO:0000303|PubMed:22921072} (Aspergillus, E:2.28e-16)	PF00107.25 (Zinc-binding dehydrogenase, E:8.7e-08)	GO:0000166 (MF: nucleotide binding),GO:0016491 (MF: oxidoreductase activity),GO:0055114^BP^oxidation-reduction process
Bcin01g02450	Bcin01g02450.1	Proteobacteria	Bcin01g02450.1.p1 (196-1536[+])	FMNH(2)-dependent dimethylsulfone monooxygenase {ECO:0000303|PubMed:15661012} (Pseudomonas, E:2.12e-155)	FMNH(2)-dependent dimethylsulfone monooxygenase {ECO:0000303|PubMed:15661012} (Pseudomonas, E:4.98e-159)	PF00296.19 (Luciferase-like monooxygenase, E:2.1e-62)	GO:0004497 (MF: monooxygenase activity),GO:0016705 (MF: oxidoreductase activity, acting on paired donors, with incorporation or reduction of molecular oxygen),GO:0055114^BP^oxidation-reduction process							ENOG410XR0T (Monooxygenase)
Bcin01g02460	Bcin01g02460.1	Amoebozoa	Bcin01g02460.1.p1 (177-1196[+])	Expansin-like protein 5 (Dictyostelium, E:1.97e-21)	Expansin-like protein 5 (Dictyostelium, E:1.65e-21)	PF03330.17 (Lytic transglycolase, E:5.1e-09)	GO:0005576 (CC: extracellular region)		CBM63 (E:1.9e-22)				0.544	COG4305 (rare lipoprotein a)	ddi:DDB_G0276937
Bcin01g02470	Bcin01g02470.1	Fungi	Bcin01g02470.1.p1 (75-1832[+])	Tannase (Aspergillus, E:0)	Tannase (Aspergillus, E:0)	PF07519.10 (Tannase and feruloyl esterase, E:3.5e-112)	GO:0046872 (MF: metal ion binding),GO:0050318 (MF: tannase activity)						0.522		aor:AO090103000074,K10759
Bcin01g02490	Bcin01g02490.1	Firmicutes	Bcin01g02490.1.p1 (74-868[+])	2-dehydro-3-deoxy-D-gluconate 5-dehydrogenase (Bacillus, E:1.96e-74)	2-dehydro-3-deoxy-D-gluconate 5-dehydrogenase (Bacillus, E:3.14e-75)	PF00106.24 (short chain dehydrogenase, E:1.1e-53),PF08659.9 (KR domain, E:7.9e-12),PF01370.20 (NAD dependent epimerase/dehydratase family, E:5.1e-09),PF13561.5 (Enoyl-(Acyl carrier protein) reductase, E:1.5e-55)	GO:0047001 (MF: 2-dehydro-3-deoxy-D-gluconate 5-dehydrogenase activity),GO:0008678 (MF: 2-deoxy-D-gluconate 3-dehydrogenase activity),GO:0051287 (MF: NAD binding),GO:0045490 (BP: pectin catabolic process),GO:0003824 (MF: catalytic activity),GO:0050662^MF^coenzyme binding				fabG1 (Ralstonia solanacearum, lethal, E:3.06e-39)			ENOG410XNW1 ()-reductase)	bsu:BSU22140,K00065
Bcin01g02500	Bcin01g02500.1	Viridiplantae	Bcin01g02500.1.p1 (1-1317[+])	Sorbitol dehydrogenase (Arabidopsis, E:1.22e-78)	Sorbitol dehydrogenase (Arabidopsis, E:6.49e-80)	PF08240.11 (Alcohol dehydrogenase GroES-like domain, E:1.3e-28),PF00107.25 (Zinc-binding dehydrogenase, E:7.5e-17)	GO:0005737 (CC: cytoplasm),GO:0005829 (CC: cytosol),GO:0031966 (CC: mitochondrial membrane),GO:0005886 (CC: plasma membrane),GO:0009506 (CC: plasmodesma),GO:0003939 (MF: L-iditol 2-dehydrogenase activity),GO:0008270 (MF: zinc ion binding),GO:0055114^BP^oxidation-reduction process				Xdh1 (Parastagonospora nodorum, unaffected pathogenicity, E:4.24e-78)			COG1063 (Dehydrogenase)	ath:AT5G51970,K00008
Bcin01g02510	Bcin01g02510.1	Amoebozoa	Bcin01g02510.1.p1 (104-1036[+])	Inositol oxygenase (Dictyostelium, E:1.28e-74)	Inositol oxygenase (Dictyostelium, E:3.45e-76)	PF05153.14 (Myo-inositol oxygenase, E:3.1e-104)	GO:0005737 (CC: cytoplasm),GO:0050113 (MF: inositol oxygenase activity),GO:0005506 (MF: iron ion binding),GO:0016701 (MF: oxidoreductase activity, acting on single donors with incorporation of molecular oxygen),GO:0019310 (BP: inositol catabolic process),GO:0055114 (BP: oxidation-reduction process),GO:0005737^CC^cytoplasm							ENOG410XQ4J (inositol oxygenase)	ddi:DDB_G0290161,K00469
Bcin01g02510	Bcin01g02510.2	Amoebozoa	Bcin01g02510.2.p1 (588-1445[+])	Inositol oxygenase (Dictyostelium, E:7.8e-73)	Inositol oxygenase (Dictyostelium, E:2.19e-76)	PF05153.14 (Myo-inositol oxygenase, E:2.3e-104)	GO:0005737 (CC: cytoplasm),GO:0050113 (MF: inositol oxygenase activity),GO:0005506 (MF: iron ion binding),GO:0016701 (MF: oxidoreductase activity, acting on single donors with incorporation of molecular oxygen),GO:0019310 (BP: inositol catabolic process),GO:0055114 (BP: oxidation-reduction process),GO:0005737^CC^cytoplasm							ENOG410XQ4J (inositol oxygenase)	ddi:DDB_G0290161,K00469
Bcin01g02520	Bcin01g02520.1	Fungi	Bcin01g02520.1.p1 (256-2973[+])	Chitin synthase 1 (Neurospora, E:0)	Chitin synthase 1 (Neurospora, E:0)	PF08407.10 (Chitin synthase N-terminal, E:4.4e-25),PF01644.16 (Chitin synthase, E:7.7e-67),PF03142.14 (Chitin synthase, E:2.5e-23),PF13632.5 (Glycosyl transferase family group 2, E:3.2e-09)	GO:0071944 (CC: cell periphery),GO:0030428 (CC: cell septum),GO:0016021 (CC: integral component of membrane),GO:0005886 (CC: plasma membrane),GO:0004100 (MF: chitin synthase activity),GO:0006038 (BP: cell wall chitin biosynthetic process),GO:0000918 (BP: division septum site selection),GO:0031505 (BP: fungal-type cell wall organization),GO:0006031^BP^chitin biosynthetic process	GT2 (E:1.5e-05)			CgCHSIII (Colletotrichum graminicola, unaffected pathogenicity, E:0)	4.D.1.1.12 (Chitin synthase 3 OS=Saccharomyces cerevisiae (strain ATCC 204508 / S288c) GN=CHS3 PE=1 SV=3)			ncr:NCU03611,K00698
Bcin01g02550	Bcin01g02550.1	Euryarchaeota	Bcin01g02550.1.p1 (937-3300[+])	Putative ankyrin repeat protein MM_0045 (Methanosarcina, E:2.2e-07)	Putative ankyrin repeat protein MM_0045 (Methanosarcina, E:2.27e-08)	PF00023.29 (Ankyrin repeat, E:0.019,PF12796.6 (Ankyrin repeats (3 copies), E:3.3e-11)	GO:0005515^MF^protein binding				FGSG_07816 (Fusarium graminearum, unaffected pathogenicity, E:9.33e-07)	9.A.3.1.1 (Ankyrin repeat domain-containing protein 50 OS=Homo sapiens GN=ANKRD50 PE=1 SV=4)		COG0666 (Ankyrin Repeat)	mma:MM_0045
Bcin01g02560	Bcin01g02560.1	Fungi	Bcin01g02560.1.p1 (3-1967[+])	Tyrosine-protein phosphatase cdcA (Aspergillus, E:0)	Tyrosine-protein phosphatase cdcA (Aspergillus, E:0)	PF14671.5 (Dual specificity protein phosphatase, N-terminal half, E:3.6e-39),PF00782.19 (Dual specificity phosphatase, catalytic domain, E:4.3e-15),PF00102.26 (Protein-tyrosine phosphatase, E:6.3e-05)	GO:0030428 (CC: cell septum),GO:0005737 (CC: cytoplasm),GO:0072686 (CC: mitotic spindle),GO:0005634 (CC: nucleus),GO:0000922 (CC: spindle pole),GO:0004722 (MF: protein serine/threonine phosphatase activity),GO:0004725 (MF: protein tyrosine phosphatase activity),GO:0008138 (MF: protein tyrosine/serine/threonine phosphatase activity),GO:0051301 (BP: cell division),GO:0051321 (BP: meiotic cell cycle…				TEP1__FgTep1p (Fusarium graminearum, reduced virulence, E:6.41e-06)				ani:AN5057.2,K06639
Bcin01g02560	Bcin01g02560.2	Fungi	Bcin01g02560.2.p1 (373-2214[+])	Tyrosine-protein phosphatase cdcA (Aspergillus, E:0)	Tyrosine-protein phosphatase cdcA (Aspergillus, E:0)	PF14671.5 (Dual specificity protein phosphatase, N-terminal half, E:6.5e-40),PF00782.19 (Dual specificity phosphatase, catalytic domain, E:3.9e-15),PF00102.26 (Protein-tyrosine phosphatase, E:5.8e-05)	GO:0030428 (CC: cell septum),GO:0005737 (CC: cytoplasm),GO:0072686 (CC: mitotic spindle),GO:0005634 (CC: nucleus),GO:0000922 (CC: spindle pole),GO:0004722 (MF: protein serine/threonine phosphatase activity),GO:0004725 (MF: protein tyrosine phosphatase activity),GO:0008138 (MF: protein tyrosine/serine/threonine phosphatase activity),GO:0051301 (BP: cell division),GO:0051321 (BP: meiotic cell cycle…				TEP1__FgTep1p (Fusarium graminearum, reduced virulence, E:5.92e-06)				ani:AN5057.2,K06639
Bcin01g02565	Bcin01g02565.1		Bcin01g02565.1.p2 (168-491[+])			PF09341.9 (Transcription factor Pcc1, E:1.7e-30)
Bcin01g02570	Bcin01g02570.1	Fungi	Bcin01g02570.1.p1 (715-2718[+])	Phosphorus acquisition-controlling protein (Neurospora, E:1.52e-88)	Phosphorus acquisition-controlling protein (Neurospora, E:3.76e-108)	PF00010.25 (Helix-loop-helix DNA-binding domain, E:5.3e-14)	GO:0005634 (CC: nucleus),GO:0003677 (MF: DNA binding),GO:0046983 (MF: protein dimerization activity),GO:0006355 (BP: regulation of transcription, DNA-templated),GO:0006351 (BP: transcription,GO:0046983^MF^protein dimerization activity				GzbHLH001 (Fusarium graminearum, unaffected pathogenicity, E:4.88e-130)				ncr:NCU09315
Bcin01g02580	Bcin01g02580.1	Fungi	Bcin01g02580.1.p1 (395-1192[+])	14-3-3 protein homolog (Trichoderma, E:2.03e-155)	14-3-3 protein homolog (Trichoderma, E:1.05e-163)	PF00244.19 (14-3-3 protein, E:8.9e-108)	GO:0019904 (MF: protein domain specific binding)				ARSEF_2860 (Beauveria bassiana, reduced virulence, E:1.12e-161)	8.A.98.1.8 (14-3-3-like protein GF14 lambda OS=Arabidopsis thaliana GN=GRF6 PE=1 SV=1)
Bcin01g02580	Bcin01g02580.2	Fungi	Bcin01g02580.2.p1 (498-1295[+])	14-3-3 protein homolog (Trichoderma, E:8.09e-155)	14-3-3 protein homolog (Trichoderma, E:1.05e-163)	PF00244.19 (14-3-3 protein, E:8.9e-108)	GO:0019904 (MF: protein domain specific binding)				ARSEF_2860 (Beauveria bassiana, reduced virulence, E:1.12e-161)	8.A.98.1.8 (14-3-3-like protein GF14 lambda OS=Arabidopsis thaliana GN=GRF6 PE=1 SV=1)
Bcin01g02600	Bcin01g02600.1	Fungi	Bcin01g02600.1.p1 (2-496[+])	ATPase inhibitor, mitochondrial (Saccharomyces, E:1.9e-11)	ATPase inhibitor, mitochondrial (Saccharomyces, E:3.06e-12)	PF04568.11 (Mitochondrial ATPase inhibitor, IATP, E:4.2e-25)	GO:0005739 (CC: mitochondrion),GO:0042030 (MF: ATPase inhibitor activity),GO:0004857 (MF: enzyme inhibitor activity),GO:0032780 (BP: negative regulation of ATPase activity),GO:0005739^CC^mitochondrion								sce:YDL181W,K22255
Bcin01g02600	Bcin01g02600.2	Fungi	Bcin01g02600.2.p1 (2-496[+])	ATPase inhibitor, mitochondrial (Saccharomyces, E:1.87e-11)	ATPase inhibitor, mitochondrial (Saccharomyces, E:2.63e-12)	PF04568.11 (Mitochondrial ATPase inhibitor, IATP, E:4.2e-25)	GO:0005739 (CC: mitochondrion),GO:0042030 (MF: ATPase inhibitor activity),GO:0004857 (MF: enzyme inhibitor activity),GO:0032780 (BP: negative regulation of ATPase activity),GO:0005739^CC^mitochondrion								sce:YDL181W,K22255
Bcin01g02610	Bcin01g02610.1	Fungi	Bcin01g02610.1.p1 (261-2267[+])	Nucleoporin NSP1 {ECO:0000303|PubMed:21784248} (Chaetomium, E:1.95e-85)	Nucleoporin nsp1 (Schizosaccharomyces, E:3.71e-40)	PF13634.5 (Nucleoporin FG repeat region, E:0.00022, E:0.049, E:0.00031, E:5.3, E:1200,PF05064.12 (Nsp1-like C-terminal region, E:8e-40	GO:0005635 (CC: nuclear envelope),GO:0031965 (CC: nuclear membrane),GO:0034399 (CC: nuclear periphery),GO:0005643 (CC: nuclear pore),GO:0044613 (CC: nuclear pore central transport channel),GO:0044615 (CC: nuclear pore nuclear basket),GO:0005543 (MF: phospholipid binding),GO:0017056 (MF: structural constituent of nuclear pore),GO:0000917 (BP: division septum assembly),GO:0051028 (BP: mRNA transpor…					1.I.1.1.3 (Nuclear pore glycoprotein p62 OS=Homo sapiens GN=NUP62 PE=1 SV=3)			spo:SPAC26A3.15c,K14306
Bcin01g02620	Bcin01g02620.1	Fungi	Bcin01g02620.1.p1 (165-1805[+])	Uncharacterized protein C8E11.05c (Schizosaccharomyces, E:2.31e-20)	Uncharacterized protein C8E11.05c (Schizosaccharomyces, E:2.21e-24)	PF17104.4 (Domain of unknown function (DUF5102), E:4.7e-108)	GO:0005829 (CC: cytosol),GO:0005634 (CC: nucleus)								spo:SPAC8E11.05c
Bcin01g02630	Bcin01g02630.1	Fungi	Bcin01g02630.1.p1 (184-1428[+]),Bcin01g02630.1.p2 (1395-760[-])	Uncharacterized RNA-binding protein C23E6.01c (Schizosaccharomyces, E:7.54e-113)	Uncharacterized RNA-binding protein C23E6.01c (Schizosaccharomyces, E:8.13e-125)	PF00076.21 (RNA recognition motif. (a.k.a. RRM, RBD, or RNP domain), E:2.1e-07), E:7.9e-14),PF13893.5 (RNA recognition motif. (a.k.a. RRM, E:0.082, E:7.3e-17)	GO:0010494 (CC: cytoplasmic stress granule),GO:0005829 (CC: cytosol),GO:0000932 (CC: P-body),GO:0005685 (CC: U1 snRNP),GO:0071004 (CC: U2-type prespliceosome),GO:0003729 (MF: mRNA binding),GO:0006376 (BP: mRNA splice site selection),GO:0003676^MF^nucleic acid binding						0.535		spo:SPBC23E6.01c
Bcin01g02630	Bcin01g02630.2	Fungi	Bcin01g02630.2.p1 (184-1440[+]),Bcin01g02630.2.p2 (1407-772[-])	Uncharacterized RNA-binding protein C23E6.01c (Schizosaccharomyces, E:7.64e-112)	Uncharacterized RNA-binding protein C23E6.01c (Schizosaccharomyces, E:9.84e-123)	PF00076.21 (RNA recognition motif. (a.k.a. RRM, RBD, or RNP domain), E:2.1e-07), E:8.1e-14),PF13893.5 (RNA recognition motif. (a.k.a. RRM, E:0.083, E:7.4e-17)	GO:0010494 (CC: cytoplasmic stress granule),GO:0005829 (CC: cytosol),GO:0000932 (CC: P-body),GO:0005685 (CC: U1 snRNP),GO:0071004 (CC: U2-type prespliceosome),GO:0003729 (MF: mRNA binding),GO:0006376 (BP: mRNA splice site selection),GO:0003676^MF^nucleic acid binding						0.535		spo:SPBC23E6.01c
Bcin01g02640	Bcin01g02640.1	Fungi	Bcin01g02640.1.p1 (193-2619[+])	E3 ubiquitin-protein ligase hel2 {ECO:0000250|UniProtKB:Q05580} (Schizosaccharomyces, E:3.72e-99)	E3 ubiquitin-protein ligase hel2 {ECO:0000250|UniProtKB:Q05580} (Schizosaccharomyces, E:1.24e-112)		GO:0005737 (CC: cytoplasm),GO:0005829 (CC: cytosol),GO:0003676 (MF: nucleic acid binding),GO:0061630 (MF: ubiquitin protein ligase activity),GO:0008270 (MF: zinc ion binding),GO:2000765 (BP: regulation of cytoplasmic translation),GO:0072344 (BP: rescue of stalled ribosome)				GzC2H097 (Fusarium graminearum, unaffected pathogenicity, E:0)				spo:SPCC1223.01,K22381
Bcin01g02650	Bcin01g02650.1	Fungi	Bcin01g02650.1.p1 (518-1324[+])	Upstream activation factor subunit spp27 (Schizosaccharomyces, E:1.68e-19)	Upstream activation factor subunit spp27 (Schizosaccharomyces, E:9.85e-27)	PF08766.10 (DEK C terminal domain, E:1.9e-14),PF02201.17 (SWIB/MDM2 domain, E:2.1e-29)	GO:0005829 (CC: cytosol),GO:0005634 (CC: nucleus),GO:0000500 (CC: RNA polymerase I upstream activating factor complex),GO:0045943 (BP: positive regulation of transcription by RNA polymerase I),GO:0006351 (BP: transcription, DNA-templated),GO:0005515^MF^protein binding								spo:SPCC285.17,K15223
Bcin01g02660	Bcin01g02660.1	Fungi	Bcin01g02660.1.p1 (371-3925[+])	Serine/threonine-protein kinase ppk4 (Schizosaccharomyces, E:2.4e-114)	Serine/threonine-protein kinase/endoribonuclease IRE1 (Saccharomyces, E:8.92e-119)	PF00069.24 (Protein kinase domain, E:2e-38,PF07714.16 (Protein tyrosine kinase, E:3.4e-18),PF06479.11 (Ribonuclease 2-5A, E:2.9e-45)	GO:0005789 (CC: endoplasmic reticulum membrane),GO:0030176 (CC: integral component of endoplasmic reticulum membrane),GO:0005634 (CC: nucleus),GO:0005524 (MF: ATP binding),GO:0004521 (MF: endoribonuclease activity),GO:0042802 (MF: identical protein binding),GO:0046872 (MF: metal ion binding),GO:0042803 (MF: protein homodimerization activity),GO:0004674 (MF: protein serine/threonine kinase activit…				FGSG_05775 (Fusarium graminearum, lethal, E:0)	9.A.15.3.1 (Serine/threonine-protein kinase ATG1c OS=Arabidopsis thaliana GN=ATG1C PE=2 SV=1)	0.585		sce:YHR079C,K08852
Bcin01g02670	Bcin01g02670.1	Fungi	Bcin01g02670.1.p1 (135-1724[+])	Probable T-complex protein 1 subunit beta (Schizosaccharomyces, E:0)	Probable T-complex protein 1 subunit beta (Schizosaccharomyces, E:0)	PF00118.23 (TCP-1/cpn60 chaperonin family, E:1.8e-140)	GO:0005832 (CC: chaperonin-containing T-complex),GO:0005737 (CC: cytoplasm),GO:0005856 (CC: cytoskeleton),GO:0005829 (CC: cytosol),GO:0005634 (CC: nucleus),GO:0005524 (MF: ATP binding),GO:0044183 (MF: protein binding involved in protein folding),GO:0051082 (MF: unfolded protein binding),GO:0006458 (BP: 'de novo' protein folding),GO:0061077 (BP: chaperone-mediated protein folding),GO:0006457 (BP: …				GroEL (Porphyromonas gingivalis, increased virulence_(hypervirulence), E:1.05e-07)				spo:SPAC1D4.04,K09494
Bcin01g02680	Bcin01g02680.1	Fungi	Bcin01g02680.1.p1 (298-2532[+])	Eukaryotic translation initiation factor 3 subunit B {ECO:0000255|HAMAP-Rule:MF_03001} (Botrytis, E:0)	Eukaryotic translation initiation factor 3 subunit B {ECO:0000255|HAMAP-Rule:MF_03001} (Botrytis, E:0)	PF00076.21 (RNA recognition motif. (a.k.a. RRM, RBD, or RNP domain), E:7.8e-05),PF08662.10 (Eukaryotic translation initiation factor eIF2A, E:1.3e-33)	GO:0005852 (CC: eukaryotic translation initiation factor 3 complex),GO:0003743 (MF: translation initiation factor activity),GO:0031369 (MF: translation initiation factor binding),GO:0003676^MF^nucleic acid binding								bfu:BC1G_11866,K03253
Bcin01g02690	Bcin01g02690.1	Fungi	Bcin01g02690.1.p1 (140-1732[+])	Probable extracellular serine carboxypeptidase {ECO:0000305} (Trichophyton, E:3.31e-94)	Probable extracellular serine carboxypeptidase {ECO:0000305} (Trichophyton, E:2.33e-95)	PF05577.11 (Serine carboxypeptidase S28, E:5.2e-46)	GO:0005576 (CC: extracellular region),GO:0016021 (CC: integral component of membrane),GO:0004180 (MF: carboxypeptidase activity),GO:0008236 (MF: serine-type peptidase activity),GO:0006508^BP^proteolysis						0.688	ENOG410XSGG (protease, serine, 16 (thymus))	abe:ARB_01345
Bcin01g02700	Bcin01g02700.1		Bcin01g02700.1.p1 (235-1314[+])			PF11927.7 (Protein of unknown function (DUF3445), E:8.9e-73)
Bcin01g02700	Bcin01g02700.2		Bcin01g02700.2.p1 (86-1108[+])			PF11927.7 (Protein of unknown function (DUF3445), E:7.5e-73)
Bcin01g02720	Bcin01g02720.1		Bcin01g02720.1.p1 (306-794[+])			PF12223.7 (Protein of unknown function (DUF3602), E:1.9e-13)
Bcin01g02730	Bcin01g02730.1	Fungi	Bcin01g02730.1.p1 (731-2086[+])	Velvet complex subunit 2 {ECO:0000305} (Botrytis, E:0)	Velvet complex subunit 2 {ECO:0000305} (Botrytis, E:0)	PF11754.7 (Velvet factor, E:2.5e-90)	GO:0005737 (CC: cytoplasm),GO:0005634 (CC: nucleus),GO:0006355 (BP: regulation of transcription, DNA-templated),GO:0030435 (BP: sporulation resulting in formation of a cellular spore),GO:0006351 (BP: transcription				MoVELB (Magnaporthe oryzae, reduced virulence, E:5.52e-116)			ENOG4111GG9 (developmental regulator VelB)
Bcin01g02740	Bcin01g02740.1	Fungi	Bcin01g02740.1.p1 (169-1416[+])	Protein ERD1 homolog 2 (Schizosaccharomyces, E:2.03e-36)	Protein ERD1 homolog 2 (Schizosaccharomyces, E:1.09e-37)	PF03124.13 (EXS family, E:1.2e-109)	GO:0005737 (CC: cytoplasm),GO:0005783 (CC: endoplasmic reticulum),GO:0005789 (CC: endoplasmic reticulum membrane),GO:0016021 (CC: integral component of membrane),GO:0016020 (CC: membrane),GO:0006486 (BP: protein glycosylation),GO:0006621 (BP: protein retention in ER lumen),GO:0016021^CC^integral component of membrane				FGSG_07062 (Fusarium graminearum, unaffected pathogenicity, E:1.77e-158)	2.A.94.1.2 (Xenotropic and polytropic murine leukemia virus receptor xpr1 - Culex quinquefasciatus (Southern house mosquito).)			spo:SPAC1D4.05c
Bcin01g02750	Bcin01g02750.1	Fungi	Bcin01g02750.1.p1 (69-1178[+])	Peroxisome biogenesis factor 10 (Ogataea, E:6.22e-47)	Peroxisome biogenesis factor 10 (Ogataea, E:1.45e-63)	PF04757.13 (Pex2 / Pex12 amino terminal region, E:6.1e-42),PF13920.5 (Zinc finger, C3HC4 type (RING finger), E:5.9e-11),PF13923.5 (Zinc finger, E:2.2e-11),PF13639.5 (Ring finger domain, E:5.7e-11),PF14634.5 (zinc-RING finger domain, E:7.2e-07),PF00097.24 (Zinc finger, E:6.9e-10),PF13445.5 (RING-type zinc-finger, E:4.4e-08),PF14447.5 (Prokaryotic RING finger family 4, E:1.7e-07)	GO:0005779 (CC: integral component of peroxisomal membrane),GO:0008270 (MF: zinc ion binding),GO:0016558 (BP: protein import into peroxisome matrix),GO:0046872^MF^metal ion binding					3.A.20.1.5 (Peroxisome biogenesis factor 10 OS=Saccharomyces cerevisiae (strain ATCC 204508 / S288c) GN=PEX10 PE=1 SV=1)
Bcin01g02760	Bcin01g02760.1	Fungi	Bcin01g02760.1.p1 (142-2349[+])	Serine/threonine-protein phosphatase T (Saccharomyces, E:3.3e-07)	Serine/threonine-protein phosphatase T (Saccharomyces, E:3.59e-07)	PF13432.5 (Tetratricopeptide repeat, E:0.017,PF07721.13 (Tetratricopeptide repeat, E:0.18,PF00856.27 (SET domain, E:1.7e-07)	GO:0005737 (CC: cytoplasm),GO:0005634 (CC: nucleus),GO:0046872 (MF: metal ion binding),GO:0004722 (MF: protein serine/threonine phosphatase activity),GO:0006470 (BP: protein dephosphorylation),GO:0042802 (MF: identical protein binding),GO:0005515^MF^protein binding					3.A.21.1.1 (Small glutamine-rich tetratricopeptide repeat-containing protein 2 OS=Saccharomyces cerevisiae (strain ATCC 204508 / S288c) GN=SGT2 PE=1 SV=1)			sce:YGR123C,K04460
Bcin01g02770	Bcin01g02770.1	Fungi	Bcin01g02770.1.p1 (342-1841[+])	Uncharacterized protein C30D11.11 (Schizosaccharomyces, E:5.16e-70)	Uncharacterized protein C30D11.11 (Schizosaccharomyces, E:3.15e-80)	PF03006.19 (Haemolysin-III related, E:2e-63	GO:0005783 (CC: endoplasmic reticulum),GO:0005789 (CC: endoplasmic reticulum membrane),GO:0005794 (CC: Golgi apparatus),GO:0016021 (CC: integral component of membrane),GO:0016020 (CC: membrane),GO:0046872 (MF: metal ion binding),GO:0006882 (BP: cellular zinc ion homeostasis),GO:0016021^CC^integral component of membrane					1.C.113.1.8 (Uncharacterized protein OS=Trypanosoma cruzi GN=TCSYLVIO_004718 PE=4 SV=1)			spo:SPAC30D11.11,K07297
Bcin01g02780	Bcin01g02780.1	Fungi	Bcin01g02780.1.p1 (2-1651[+])	Eburicol 14-alpha-demethylase (Erysiphe, E:0)	Eburicol 14-alpha-demethylase (Erysiphe, E:0)	PF00067.21 (Cytochrome P450, E:3.3e-77)	GO:0016020 (CC: membrane),GO:0020037 (MF: heme binding),GO:0005506 (MF: iron ion binding),GO:0008398 (MF: sterol 14-demethylase activity),GO:0016126 (BP: sterol biosynthetic process),GO:0016705 (MF: oxidoreductase activity, acting on paired donors, with incorporation or reduction of molecular oxygen),GO:0055114^BP^oxidation-reduction process				Cyp51B (Fusarium graminearum, unaffected pathogenicity / reduced_virulence, E:0)
Bcin01g02790	Bcin01g02790.1	Fungi	Bcin01g02790.1.p1 (189-1838[+])	Diacylglycerol O-acyltransferase 2A (Umbelopsis, E:6.66e-109)	Diacylglycerol O-acyltransferase 2A (Umbelopsis, E:1.27e-111)	PF03982.12 (Diacylglycerol acyltransferase, E:9.3e-94)	GO:0005789 (CC: endoplasmic reticulum membrane),GO:0016021 (CC: integral component of membrane),GO:0004144 (MF: diacylglycerol O-acyltransferase activity),GO:0006071 (BP: glycerol metabolic process),GO:0019432 (BP: triglyceride biosynthetic process),GO:0016747^MF^transferase activity, transferring acyl groups other than amino-acyl groups
Bcin01g02800	Bcin01g02800.1	Fungi	Bcin01g02800.1.p1 (616-2751[+])	Transcriptional regulator CRZ1 (Saccharomyces, E:1.1e-17)	Transcriptional regulator CRZ1 (Saccharomyces, E:1.39e-18)	PF00096.25 (Zinc finger, C2H2 type, E:0.0047, E:0.00045,PF13912.5 (C2H2-type zinc finger, E:0.016,PF13913.5 (zinc-finger of a C2HC-type, E:0.14	GO:0005737 (CC: cytoplasm),GO:0005634 (CC: nucleus),GO:0046872 (MF: metal ion binding),GO:0000987 (MF: proximal promoter sequence-specific DNA binding),GO:0001077 (MF: transcriptional activator activity, RNA polymerase II proximal promoter sequence-specific DNA binding),GO:0006038 (BP: cell wall chitin biosynthetic process),GO:0071483 (BP: cellular response to blue light),GO:0050801 (BP: ion home…				GzC2H014 (Fusarium graminearum, reduced virulence, E:2.84e-133)				sce:YNL027W,K21543
Bcin01g02810	Bcin01g02810.1	Fungi	Bcin01g02810.1.p1 (167-886[+])	Probable phosphatase SPAC5H10.03 (Schizosaccharomyces, E:1.77e-27)	Probable phosphatase SPAC5H10.03 (Schizosaccharomyces, E:3.76e-29)	PF00300.21 (Histidine phosphatase superfamily (branch 1), E:7.5e-19)	GO:0005829 (CC: cytosol),GO:0005634 (CC: nucleus),GO:0003824 (MF: catalytic activity),GO:0016787 (MF: hydrolase activity),GO:0008152 (BP: metabolic process)								spo:SPAC5H10.03
Bcin01g02820	Bcin01g02820.1		Bcin01g02820.1.p1 (145-1317[+])			PF10494.8 (Serine-threonine protein kinase 19, E:9.8e-83)
Bcin01g02830	Bcin01g02830.1	Amoebozoa	Bcin01g02830.1.p1 (1525-4548[+])	Kinesin-related protein 11 (Dictyostelium, E:2.14e-84)	Kinesin-related protein 11 (Dictyostelium, E:2.63e-94)	PF16796.4 (Microtubule binding, E:3.5e-22),PF00225.22 (Kinesin motor domain, E:8.6e-95)	GO:0005737 (CC: cytoplasm),GO:0005871 (CC: kinesin complex),GO:0035371 (CC: microtubule plus-end),GO:0005524 (MF: ATP binding),GO:0016887 (MF: ATPase activity),GO:0008017 (MF: microtubule binding),GO:0003777 (MF: microtubule motor activity),GO:0007018 (BP: microtubule-based movement),GO:0007018^BP^microtubule-based movement				KIN1 (Ustilago maydis, unaffected pathogenicity, E:9.13e-84)	9.B.247.1.8 (Uncharacterized protein OS=Paramecium tetraurelia GN=GSPATT00035560001 PE=3 SV=1)		COG5059 (Kinesin family member)	ddi:DDB_G0291039,K11498
Bcin01g02850	Bcin01g02850.1	Fungi	Bcin01g02850.1.p1 (371-1621[+])	FAD-dependent monooxygenase nscC {ECO:0000303|PubMed:23758576} (Microsporum, E:2.2e-15)	FAD-dependent monooxygenase nscC {ECO:0000303|PubMed:23758576} (Microsporum, E:7.85e-16)		GO:0071949 (MF: FAD binding),GO:0004497 (MF: monooxygenase activity)							ENOG410YM3B (FAD binding domain)
Bcin01g02850	Bcin01g02850.2	Fungi	Bcin01g02850.2.p1 (120-1403[+])	FAD-dependent monooxygenase nscC {ECO:0000303|PubMed:23758576} (Microsporum, E:1.77e-15)	FAD-dependent monooxygenase nscC {ECO:0000303|PubMed:23758576} (Microsporum, E:7.23e-16)		GO:0071949 (MF: FAD binding),GO:0004497 (MF: monooxygenase activity)							ENOG410YM3B (FAD binding domain)
Bcin01g02870	Bcin01g02870.1	Fungi	Bcin01g02870.1.p1 (418-1683[+])	Uncharacterized lactate 2-monooxygenase PB1A11.03 (Schizosaccharomyces, E:9.11e-120)	Uncharacterized lactate 2-monooxygenase PB1A11.03 (Schizosaccharomyces, E:4.61e-130)	PF01070.17 (FMN-dependent dehydrogenase, E:9e-122	GO:0005758 (CC: mitochondrial intermembrane space),GO:0005634 (CC: nucleus),GO:0010181 (MF: FMN binding),GO:0004460 (MF: L-lactate dehydrogenase (cytochrome) activity),GO:0050040 (MF: lactate 2-monooxygenase activity),GO:1990748 (BP: cellular detoxification),GO:0006089 (BP: lactate metabolic process),GO:0016491^MF^oxidoreductase activity				FVEG_12531 (Fusarium verticillioides, unaffected pathogenicity, E:2.69e-52)				spo:SPAPB1A11.03,K00467
Bcin01g02870	Bcin01g02870.2	Fungi	Bcin01g02870.2.p1 (418-1683[+])	Uncharacterized lactate 2-monooxygenase PB1A11.03 (Schizosaccharomyces, E:5.05e-120)	Uncharacterized lactate 2-monooxygenase PB1A11.03 (Schizosaccharomyces, E:4.61e-130)	PF01070.17 (FMN-dependent dehydrogenase, E:9e-122	GO:0005758 (CC: mitochondrial intermembrane space),GO:0005634 (CC: nucleus),GO:0010181 (MF: FMN binding),GO:0004460 (MF: L-lactate dehydrogenase (cytochrome) activity),GO:0050040 (MF: lactate 2-monooxygenase activity),GO:1990748 (BP: cellular detoxification),GO:0006089 (BP: lactate metabolic process),GO:0016491^MF^oxidoreductase activity				FVEG_12531 (Fusarium verticillioides, unaffected pathogenicity, E:2.69e-52)				spo:SPAPB1A11.03,K00467
Bcin01g02880	Bcin01g02880.1	Fungi	Bcin01g02880.1.p1 (365-1468[+])	Alcohol dehydrogenase 2 (Aspergillus, E:2.74e-154)	Alcohol dehydrogenase 2 (Aspergillus, E:7.47e-165)	PF08240.11 (Alcohol dehydrogenase GroES-like domain, E:4.7e-25),PF00107.25 (Zinc-binding dehydrogenase, E:1.1e-19),PF13602.5 (Zinc-binding dehydrogenase, E:7e-08	GO:0005737 (CC: cytoplasm),GO:0004022 (MF: alcohol dehydrogenase (NAD) activity),GO:0008270 (MF: zinc ion binding),GO:0006066 (BP: alcohol metabolic process),GO:0006067 (BP: ethanol metabolic process),GO:0006116 (BP: NADH oxidation),GO:0055114^BP^oxidation-reduction process				MoADH1 (Magnaporthe oryzae, unaffected pathogenicity, E:3.52e-70)				ani:AN3741.2,K13953
Bcin01g02900	Bcin01g02900.1	Fungi	Bcin01g02900.1.p1 (138-1247[+])	Alcohol dehydrogenase 1 (Scheffersomyces, E:6.45e-48)	Alcohol dehydrogenase (Geobacillus, E:4.2e-56)	PF08240.11 (Alcohol dehydrogenase GroES-like domain, E:6.1e-21),PF00107.25 (Zinc-binding dehydrogenase, E:2.3e-27),PF13602.5 (Zinc-binding dehydrogenase, E:2.8e-10)	GO:0004022 (MF: alcohol dehydrogenase (NAD) activity),GO:0008270 (MF: zinc ion binding),GO:0055114^BP^oxidation-reduction process				adhT (Mycoplasma agalactiae, reduced virulence, E:1.03e-40)
Bcin01g02910	Bcin01g02910.1	Fungi	Bcin01g02910.1.p1 (407-2158[+])	3-phytase A {ECO:0000250|UniProtKB:P34752} (Trichophyton, E:3.45e-46)	3-phytase A {ECO:0000250|UniProtKB:P34752} (Trichophyton, E:4.25e-47)	PF00328.21 (Histidine phosphatase superfamily (branch 2), E:9.5e-51)	GO:0005576 (CC: extracellular region),GO:0016158 (MF: 3-phytase activity)				Aph1 (Cryptococcus neoformans, reduced virulence, E:7.53e-89)			ENOG4111FS8 (PHOsphatase)	abe:ARB_05933
Bcin01g02910	Bcin01g02910.2	Fungi	Bcin01g02910.2.p1 (352-2103[+])	3-phytase A {ECO:0000250|UniProtKB:P34752} (Trichophyton, E:2.94e-46)	3-phytase A {ECO:0000250|UniProtKB:P34752} (Trichophyton, E:4.25e-47)	PF00328.21 (Histidine phosphatase superfamily (branch 2), E:9.5e-51)	GO:0005576 (CC: extracellular region),GO:0016158 (MF: 3-phytase activity)				Aph1 (Cryptococcus neoformans, reduced virulence, E:7.53e-89)			ENOG4111FS8 (PHOsphatase)	abe:ARB_05933
Bcin01g02920	Bcin01g02920.1	Fungi	Bcin01g02920.1.p1 (1-927[+])	Hydrolase tropI {ECO:0000303|PubMed:22508998} (Talaromyces, E:4.37e-33)	Hydrolase tropI {ECO:0000303|PubMed:22508998} (Talaromyces, E:1e-33)	PF01738.17 (Dienelactone hydrolase family, E:8.4e-30)	GO:0016787 (MF: hydrolase activity),GO:0016787^MF^hydrolase activity							COG0412 (dienelactone hydrolase)
Bcin01g02930	Bcin01g02930.1	Fungi	Bcin01g02930.1.p1 (41-1345[+])	tRNA-dihydrouridine(20) synthase [NAD(P)+] (Schizosaccharomyces, E:4.45e-96)	tRNA-dihydrouridine(20) synthase [NAD(P)+] (Schizosaccharomyces, E:1.46e-98)	PF01207.16 (Dihydrouridine synthase (Dus), E:1.3e-42)	GO:0005737 (CC: cytoplasm),GO:0005634 (CC: nucleus),GO:0050660 (MF: flavin adenine dinucleotide binding),GO:0017150 (MF: tRNA dihydrouridine synthase activity),GO:0102264 (MF: tRNA-dihydrouridine20 synthase activity),GO:0002943 (BP: tRNA dihydrouridine synthesis),GO:0008033 (BP: tRNA processing),GO:0055114^BP^oxidation-reduction process								spo:SPBC1709.06,K05543
Bcin01g02950	Bcin01g02950.1	Fungi	Bcin01g02950.1.p1 (60-1691[+])	Acyl-CoA ligase azaF {ECO:0000303|PubMed:22921072} (Aspergillus, E:0)	Acyl-CoA ligase azaF {ECO:0000303|PubMed:22921072} (Aspergillus, E:0)	PF00501.27 (AMP-binding enzyme, E:3.3e-72),PF13193.5 (AMP-binding enzyme C-terminal domain, E:5.3e-17)	GO:0005524 (MF: ATP binding),GO:0016874 (MF: ligase activity),GO:0008152 (BP: metabolic process),GO:0003824 (MF: catalytic activity),GO:0008152^BP^metabolic process				AFT1 (Alternaria alternata, loss of_pathogenicity, E:9.6e-52)	4.C.1.1.7 (4-coumarate--CoA ligase 1 - Arabidopsis thaliana (Mouse-ear cress).)
Bcin01g02960	Bcin01g02960.1	Fungi	Bcin01g02960.1.p1 (2-682[+])	Golgi apparatus membrane protein tvp23 (Botrytis, E:1.81e-109)	Golgi apparatus membrane protein tvp23 (Botrytis, E:1.83e-113)	PF05832.11 (Eukaryotic protein of unknown function (DUF846), E:3.4e-52)	GO:0000139 (CC: Golgi membrane),GO:0016021 (CC: integral component of membrane),GO:0016021^CC^integral component of membrane								bfu:BC1G_11827
Bcin01g02980	Bcin01g02980.1		Bcin01g02980.1.p1 (1-1296[+])			PF03908.12 (E:5.9e-15)
Bcin01g02990	Bcin01g02990.1	Fungi		54S ribosomal protein L44, mitochondrial (Eremothecium, E:3.2e-17)			GO:0005762 (CC: mitochondrial large ribosomal subunit),GO:0003735 (MF: structural constituent of ribosome)								ago:AGOS_AFR558C,K17434
Bcin01g03000	Bcin01g03000.1	Fungi	Bcin01g03000.1.p1 (1-1104[+])	Inorganic pyrophosphatase (Neurospora, E:0)	Inorganic pyrophosphatase (Neurospora, E:0)	PF00719.18 (Inorganic pyrophosphatase, E:2.3e-58)	GO:0005737 (CC: cytoplasm),GO:0004427 (MF: inorganic diphosphatase activity),GO:0000287 (MF: magnesium ion binding),GO:0006796 (BP: phosphate-containing compound metabolic process),GO:0005737^CC^cytoplasm								ncr:NCU00951,K01507
Bcin01g03010	Bcin01g03010.1	Fungi	Bcin01g03010.1.p1 (679-2394[+])	Cytochrome P450 monooxygenase FUM15 {ECO:0000303|PubMed:12620260} (Fusarium fujikuroi species complex, E:1e-144)	Cytochrome P450 monooxygenase FUM15 {ECO:0000303|PubMed:12620260} (Fusarium fujikuroi species complex, E:1.44e-158)	PF00067.21 (Cytochrome P450, E:2.7e-79)	GO:0020037 (MF: heme binding),GO:0005506 (MF: iron ion binding),GO:0004497 (MF: monooxygenase activity),GO:0016705 (MF: oxidoreductase activity, acting on paired donors, with incorporation or reduction of molecular oxygen),GO:0055114^BP^oxidation-reduction process				CYP52X1 (Beauveria bassiana, reduced virulence, E:3.86e-20)				fvr:FVEG_14636
Bcin01g03020	Bcin01g03020.1	Metazoa	Bcin01g03020.1.p1 (375-2090[+])	Methylmalonate-semialdehyde dehydrogenase [acylating], mitochondrial (Mus, E:0)	Methylmalonate-semialdehyde dehydrogenase [acylating], mitochondrial (Mus, E:0)	PF00171.21 (Aldehyde dehydrogenase family, E:1.3e-135)	GO:0005739 (CC: mitochondrion),GO:0005654 (CC: nucleoplasm),GO:0018478 (MF: malonate-semialdehyde dehydrogenase (acetylating) activity),GO:0004491 (MF: methylmalonate-semialdehyde dehydrogenase (acylating) activity),GO:0050873 (BP: brown fat cell differentiation),GO:0006210 (BP: thymine catabolic process),GO:0006574 (BP: valine catabolic process),GO:0016491 (MF: oxidoreductase activity),GO:000815…				Sdh1 (Parastagonospora nodorum, reduced virulence, E:2.61e-54)			ENOG410XNP1 (Dehydrogenase)	mmu:104776,K00140
Bcin01g03020	Bcin01g03020.2	Metazoa	Bcin01g03020.2.p1 (314-2029[+])	Methylmalonate-semialdehyde dehydrogenase [acylating], mitochondrial (Mus, E:0)	Methylmalonate-semialdehyde dehydrogenase [acylating], mitochondrial (Mus, E:0)	PF00171.21 (Aldehyde dehydrogenase family, E:1.3e-135)	GO:0005739 (CC: mitochondrion),GO:0005654 (CC: nucleoplasm),GO:0018478 (MF: malonate-semialdehyde dehydrogenase (acetylating) activity),GO:0004491 (MF: methylmalonate-semialdehyde dehydrogenase (acylating) activity),GO:0050873 (BP: brown fat cell differentiation),GO:0006210 (BP: thymine catabolic process),GO:0006574 (BP: valine catabolic process),GO:0016491 (MF: oxidoreductase activity),GO:000815…				Sdh1 (Parastagonospora nodorum, reduced virulence, E:2.61e-54)			ENOG410XNP1 (Dehydrogenase)	mmu:104776,K00140
Bcin01g03050	Bcin01g03050.1	Fungi	Bcin01g03050.1.p1 (359-2446[+])	ABC1 family protein YPL109C, mitochondrial (Saccharomyces, E:3.7e-152)	ABC1 family protein YPL109C, mitochondrial (Saccharomyces, E:9.26e-156)	PF03109.15 (ABC1 family, E:4.8e-06), E:2.5e-11)	GO:0005739 (CC: mitochondrion)								sce:YPL109C,K08869
Bcin01g03060	Bcin01g03060.1	Fungi	Bcin01g03060.1.p1 (147-1106[+])	Cytochrome c heme lyase (Neurospora, E:9.3e-124)	Cytochrome c heme lyase (Neurospora, E:4.04e-130)	PF01265.16 (Cytochrome c/c1 heme lyase, E:1.4e-123)	GO:0005743 (CC: mitochondrial inner membrane),GO:0005758 (CC: mitochondrial intermembrane space),GO:0005739 (CC: mitochondrion),GO:0004408 (MF: holocytochrome-c synthase activity),GO:0046872 (MF: metal ion binding),GO:0018063 (BP: cytochrome c-heme linkage),GO:0005739^CC^mitochondrion								ncr:NCU05601,K01764
Bcin01g03070	Bcin01g03070.1		Bcin01g03070.1.p1 (90-842[+])			PF16815.4 (Protein HRI1, E:1.3e-58)
Bcin01g03110	Bcin01g03110.1	Fungi	Bcin01g03110.1.p1 (128-1903[+])	Pre-mRNA-processing factor 39 (Schizosaccharomyces, E:0)	Pre-mRNA-processing factor 39 (Schizosaccharomyces, E:0)		GO:0000243 (CC: commitment complex),GO:0005685 (CC: U1 snRNP),GO:0071004 (CC: U2-type prespliceosome),GO:0000395 (BP: mRNA 5'-splice site recognition),GO:0045292 (BP: mRNA cis splicing, via spliceosome)				CCN1 (Cryptococcus neoformans, reduced virulence, E:1.95e-06)				spo:SPBC4B4.09,K13217
Bcin01g03110	Bcin01g03110.2	Fungi	Bcin01g03110.2.p1 (128-520[+])	Pre-mRNA-processing factor 39 (Schizosaccharomyces, E:1.24e-43)	Pre-mRNA-processing factor 39 (Schizosaccharomyces, E:1.59e-45)		GO:0000243 (CC: commitment complex),GO:0005685 (CC: U1 snRNP),GO:0071004 (CC: U2-type prespliceosome),GO:0000395 (BP: mRNA 5'-splice site recognition),GO:0045292 (BP: mRNA cis splicing, via spliceosome)								spo:SPBC4B4.09,K13217
Bcin01g03120	Bcin01g03120.1	Fungi	Bcin01g03120.1.p1 (209-1813[+])	Uncharacterized transporter C417.10 (Schizosaccharomyces, E:4.86e-79)	Uncharacterized transporter C417.10 (Schizosaccharomyces, E:2.87e-81)	PF07690.15 (Major Facilitator Superfamily, E:2.2e-33)	GO:0032153 (CC: cell division site),GO:0051286 (CC: cell tip),GO:0005783 (CC: endoplasmic reticulum),GO:0005794 (CC: Golgi apparatus),GO:0016021 (CC: integral component of membrane),GO:0071916 (MF: dipeptide transmembrane transporter activity),GO:0035442 (BP: dipeptide transmembrane transport),GO:0055085 (BP: transmembrane transport),GO:0016021^CC^integral component of membrane				GzCCHC002 (Fusarium graminearum, unaffected pathogenicity, E:6.57e-66)	2.A.1.14.4 (Allantoate permease - Saccharomyces cerevisiae (Baker's yeast).)			spo:SPCC417.10,K08192
Bcin01g03130	Bcin01g03130.1		Bcin01g03130.1.p1 (63-1223[+])		Uncharacterized protein C22E12.18 (Schizosaccharomyces, E:8.84e-12)	PF13324.5 (Grap2 and cyclin-D-interacting, E:9.8e-29)	GO:0005737 (CC: cytoplasm),GO:0005829 (CC: cytosol),GO:0005634 (CC: nucleus),GO:0051726 (BP: regulation of cell cycle)								spo:SPAC22E12.18
Bcin01g03140	Bcin01g03140.1	Fungi	Bcin01g03140.1.p1 (53-1393[+])	Actin-related protein 6 (Neurospora, E:0)	Actin-related protein 6 (Neurospora, E:0)	PF00022.18 (E:3.3e-98)	GO:0005737 (CC: cytoplasm),GO:0005856 (CC: cytoskeleton),GO:0005634 (CC: nucleus),GO:0006338 (BP: chromatin remodeling),GO:0016569 (BP: covalent chromatin modification),GO:0006355 (BP: regulation of transcription, DNA-templated),GO:0006351 (BP: transcription								ncr:NCU05587,K11662
Bcin01g03150	Bcin01g03150.1	Amoebozoa	Bcin01g03150.1.p1 (522-1064[+])	Spherulin-1A (Physarum, E:1.61e-10)	Germin-like protein 1-1 (Oryza sativa, E:1.72e-11)	PF00190.21 (E:5.3e-14)	GO:0048046 (CC: apoplast),GO:0005618 (CC: cell wall),GO:0009506 (CC: plasmodesma),GO:0030145 (MF: manganese ion binding),GO:0045735 (MF: nutrient reservoir activity),GO:0010497 (BP: plasmodesmata-mediated intercellular transport),GO:2000280 (BP: regulation of root development),GO:0045735^MF^nutrient reservoir activity						0.604	ENOG410YCIH (germin-like protein)	osa:4327911
Bcin01g03150	Bcin01g03150.2	Amoebozoa	Bcin01g03150.2.p1 (522-1196[+])	Spherulin-1A (Physarum, E:9.46e-16)	Spherulin-1A (Physarum, E:8.31e-20)	PF00190.21 (E:7.6e-21)	GO:0005618 (CC: cell wall),GO:0005576 (CC: extracellular region),GO:0030145 (MF: manganese ion binding),GO:0045735 (MF: nutrient reservoir activity),GO:0045735^MF^nutrient reservoir activity						0.604
Bcin01g03150	Bcin01g03150.3	Amoebozoa	Bcin01g03150.3.p1 (522-1196[+])	Spherulin-1A (Physarum, E:8.65e-16)	Spherulin-1A (Physarum, E:8.31e-20)	PF00190.21 (E:7.6e-21)	GO:0005618 (CC: cell wall),GO:0005576 (CC: extracellular region),GO:0030145 (MF: manganese ion binding),GO:0045735 (MF: nutrient reservoir activity),GO:0045735^MF^nutrient reservoir activity						0.604
Bcin01g03160	Bcin01g03160.1	Fungi	Bcin01g03160.1.p1 (296-1825[+])	(S)-mandelate dehydrogenase, mitochondrial (Rhodotorula, E:4.05e-88)	(S)-mandelate dehydrogenase, mitochondrial (Rhodotorula, E:1.36e-100)	PF00173.27 (Cytochrome b5-like Heme/Steroid binding domain, E:7.5e-18),PF01070.17 (FMN-dependent dehydrogenase, E:1.7e-107),PF01645.16 (Conserved region in glutamate synthase, E:7.7e-07)	GO:0005758 (CC: mitochondrial intermembrane space),GO:0070469 (CC: respiratory chain),GO:0033720 (MF: (S)-mandelate dehydrogenase activity),GO:0020037 (MF: heme binding),GO:0046872 (MF: metal ion binding),GO:0019596 (BP: mandelate catabolic process),GO:0016491 (MF: oxidoreductase activity),GO:0015930 (MF: glutamate synthase activity),GO:0016638 (MF: oxidoreductase activity, acting on the CH-NH2 g…				CYB2 (Candida glabrata, reduced virulence, E:5.17e-89)
Bcin01g03170	Bcin01g03170.1		Bcin01g03170.1.p1 (503-3589[+])			PF08580.9 (Yeast cortical protein KAR9, E:4.2e-179),PF01442.17 (Apolipoprotein A1/A4/E domain, E:6400, E:0.074	GO:0008289 (MF: lipid binding),GO:0006869 (BP: lipid transport),GO:0042157 (BP: lipoprotein metabolic process),GO:0005576^CC^extracellular region
Bcin01g03210	Bcin01g03210.1	Fungi	Bcin01g03210.1.p1 (185-1498[+])	Mutanase Pc12g07500 {ECO:0000303|PubMed:24884713} (Penicillium chrysogenum species complex, E:1.4e-47)	Mutanase Pc12g07500 {ECO:0000303|PubMed:24884713} (Penicillium chrysogenum species complex, E:7.76e-55)	PF03659.13 (Glycosyl hydrolase family 71, E:1.6e-124)	GO:0005576 (CC: extracellular region),GO:0051118 (MF: glucan endo-1,3-alpha-glucosidase activity),GO:0008152 (BP: metabolic process),GO:0016787^MF^hydrolase activity	GH71 (E:1.4e-118)					0.87	ENOG4111H6V (hydrolase family 71 protein)	pcs:Pc12g07500,K08254
Bcin01g03210	Bcin01g03210.2	Fungi	Bcin01g03210.2.p1 (196-1572[+])	Mutanase Pc12g07500 {ECO:0000303|PubMed:24884713} (Penicillium chrysogenum species complex, E:6.14e-48)	Mutanase Pc12g07500 {ECO:0000303|PubMed:24884713} (Penicillium chrysogenum species complex, E:2.94e-54)	PF03659.13 (Glycosyl hydrolase family 71, E:1.9e-124)	GO:0005576 (CC: extracellular region),GO:0051118 (MF: glucan endo-1,3-alpha-glucosidase activity),GO:0008152 (BP: metabolic process),GO:0016787^MF^hydrolase activity	GH71 (E:1.6e-118)						ENOG4111H6V (hydrolase family 71 protein)	pcs:Pc12g07500,K08254
Bcin01g03220	Bcin01g03220.1	Fungi	Bcin01g03220.1.p1 (53-2800[+])	Probable nucleolar complex protein 14 (Yarrowia, E:3.88e-75)	Probable nucleolar complex protein 14 (Yarrowia, E:8.76e-135)	PF04147.11 (Nop14-like family, E:6.4e-302)	GO:0030692 (CC: Noc4p-Nop14p complex),GO:0005730 (CC: nucleolus),GO:0032040 (CC: small-subunit processome),GO:0030515 (MF: snoRNA binding),GO:0030490 (BP: maturation of SSU-rRNA),GO:0042274 (BP: ribosomal small subunit biogenesis),GO:0032040^CC^small-subunit processome								yli:YALI0F08371g,K14766
Bcin01g03230	Bcin01g03230.1	Fungi	Bcin01g03230.1.p1 (287-2419[+])	Probable dipeptidyl-peptidase 5 (Trichophyton, E:0)	Probable dipeptidyl-peptidase 5 (Trichophyton, E:0)	PF00326.20 (Prolyl oligopeptidase family, E:1.3e-56)	GO:0005576 (CC: extracellular region),GO:0004177 (MF: aminopeptidase activity),GO:0008236 (MF: serine-type peptidase activity),GO:0009405 (BP: pathogenesis),GO:0006508^BP^proteolysis	CE10 (E:2.1e-18)				8.A.51.1.3 (Dipeptidyl peptidase 8 [Trichinella patagoniensis])		COG1506 (peptidase s9 prolyl oligopeptidase active site domain protein)	abe:ARB_06651
Bcin01g03240	Bcin01g03240.1		Bcin01g03240.1.p1 (124-1107[+])										0.881
Bcin01g03260	Bcin01g03260.1	Fungi	Bcin01g03260.1.p1 (497-3124[+])	Tip elongation protein 1 (Schizosaccharomyces, E:2.34e-08)	Tip elongation protein 1 (Schizosaccharomyces, E:4.1e-09)	PF01302.24 (CAP-Gly domain, E:1.1e-14),PF14392.5 (Zinc knuckle, E:3.3,PF16641.4 (CLIP1 zinc knuckle, E:0.0045	GO:0051285 (CC: cell cortex of cell tip),GO:0051286 (CC: cell tip),GO:1904511 (CC: cytoplasmic microtubule plus-end),GO:0005829 (CC: cytosol),GO:1990752 (CC: microtubule end),GO:1905721 (CC: mitotic spindle astral microtubule end),GO:1905759 (CC: post-anaphase array microtubule),GO:0008017 (MF: microtubule binding),GO:0051010 (MF: microtubule plus-end binding),GO:0034613 (BP: cellular protein loc…								spo:SPAC3C7.12
Bcin01g03270	Bcin01g03270.1		Bcin01g03270.1.p1 (127-993[+])			PF01488.19 (Shikimate / quinate 5-dehydrogenase, E:5.2e-07),PF05368.12 (NmrA-like family, E:5e-24,PF01370.20 (NAD dependent epimerase/dehydratase family, E:1.6e-05),PF13460.5 (NAD(P)H-binding, E:1.1e-18)	GO:0003824 (MF: catalytic activity),GO:0050662^MF^coenzyme binding
Bcin01g03280	Bcin01g03280.1	Fungi	Bcin01g03280.1.p1 (179-2224[+])	Ubiquitin-conjugating enzyme E2-16 kDa (Saccharomyces, E:5.26e-22)	Ubiquitin-conjugating enzyme E2-16 kDa (Saccharomyces, E:1.66e-22)	PF00179.25 (Ubiquitin-conjugating enzyme, E:5.8e-23)	GO:0000502 (CC: proteasome complex),GO:0005524 (MF: ATP binding),GO:0004842 (MF: ubiquitin-protein transferase activity),GO:0034605 (BP: cellular response to heat),GO:0000209 (BP: protein polyubiquitination)				MoRAD6 (Magnaporthe oryzae, reduced virulence, E:1.11e-11)	3.A.20.1.1 (Ubiquitin-conjugating enzyme E2 D2 OS=Homo sapiens GN=UBE2D2 PE=1 SV=1)			sce:YDR059C,K06689
Bcin01g03310	Bcin01g03310.1	Fungi	Bcin01g03310.1.p1 (156-2072[+])	ustiloxin B cluster transcription factor ustR {ECO:0000303|PubMed:24841822} (Aspergillus, E:2.51e-21)	ustiloxin B cluster transcription factor ustR {ECO:0000303|PubMed:24841822} (Aspergillus, E:1.56e-21)	PF00172.17 (Fungal Zn(2)-Cys(6) binuclear cluster domain, E:4.8e-09),PF11951.7 (Fungal specific transcription factor domain, E:1.3e-34)	GO:0005634 (CC: nucleus),GO:0003677 (MF: DNA binding),GO:0000981 (MF: RNA polymerase II transcription factor activity, sequence-specific DNA binding),GO:0008270 (MF: zinc ion binding),GO:0006351 (BP: transcription, DNA-templated),GO:0006355 (BP: regulation of transcription,GO:0005634^CC^nucleus				GzZC312 (Fusarium graminearum, unaffected pathogenicity, E:4.28e-23)				afv:AFLA_095080,afv:AFLA_095090
Bcin01g03330	Bcin01g03330.1		Bcin01g03330.1.p1 (275-664[+])										0.874
Bcin01g03350	Bcin01g03350.1	Fungi	Bcin01g03350.1.p1 (178-1596[+])	Uncharacterized transporter C1039.04 (Schizosaccharomyces, E:2.22e-06)	Uncharacterized transporter C1039.04 (Schizosaccharomyces, E:1.3e-08)	PF07690.15 (Major Facilitator Superfamily, E:3.2e-12)	GO:0005783 (CC: endoplasmic reticulum),GO:0016021 (CC: integral component of membrane),GO:0005886 (CC: plasma membrane),GO:0046943 (MF: carboxylic acid transmembrane transporter activity),GO:1905039 (BP: carboxylic acid transmembrane transport),GO:0055085 (BP: transmembrane transport),GO:0016021^CC^integral component of membrane								spo:SPAC1039.04
Bcin01g03360	Bcin01g03360.1		Bcin01g03360.1.p1 (185-2032[+])		Heat shock 70 kDa protein 12A (Homo, E:7.67e-06)		GO:0070062 (CC: extracellular exosome),GO:0005524 (MF: ATP binding)							COG0443 (Heat shock protein)	hsa:259217
Bcin01g03390	Bcin01g03390.1	Fungi	Bcin01g03390.1.p1 (149-3445[+])	Alpha-mannosidase (Schizosaccharomyces, E:0)	Alpha-mannosidase (Schizosaccharomyces, E:0)	PF01074.21 (Glycosyl hydrolases family 38 N-terminal domain, E:2.7e-87),PF09261.10 (Alpha mannosidase middle domain, E:1.4e-28),PF07748.12 (Glycosyl hydrolases family 38 C-terminal domain, E:4.3e-73)	GO:0005829 (CC: cytosol),GO:0000329 (CC: fungal-type vacuole membrane),GO:0004559 (MF: alpha-mannosidase activity),GO:0030246 (MF: carbohydrate binding),GO:0046872 (MF: metal ion binding),GO:0006013 (BP: mannose metabolic process),GO:0009313 (BP: oligosaccharide catabolic process),GO:0006517 (BP: protein deglycosylation),GO:0006013^BP^mannose metabolic process	GH38 (E:1.8e-88)							spo:SPAC513.05,K01191
Bcin01g03390	Bcin01g03390.2	Fungi	Bcin01g03390.2.p1 (207-3446[+])	Alpha-mannosidase (Schizosaccharomyces, E:0)	Alpha-mannosidase (Schizosaccharomyces, E:0)	PF01074.21 (Glycosyl hydrolases family 38 N-terminal domain, E:2.6e-87),PF09261.10 (Alpha mannosidase middle domain, E:1.4e-28),PF07748.12 (Glycosyl hydrolases family 38 C-terminal domain, E:4.2e-73)	GO:0005829 (CC: cytosol),GO:0000329 (CC: fungal-type vacuole membrane),GO:0004559 (MF: alpha-mannosidase activity),GO:0030246 (MF: carbohydrate binding),GO:0046872 (MF: metal ion binding),GO:0006013 (BP: mannose metabolic process),GO:0009313 (BP: oligosaccharide catabolic process),GO:0006517 (BP: protein deglycosylation),GO:0006013^BP^mannose metabolic process	GH38 (E:1.7e-88)							spo:SPAC513.05,K01191
Bcin01g03400	Bcin01g03400.1	Fungi	Bcin01g03400.1.p1 (69-1619[+])	Efflux pump FUB11 {ECO:0000303|PubMed:25372119} (Fusarium fujikuroi species complex, E:1.77e-77)	Efflux pump FUB11 {ECO:0000303|PubMed:25372119} (Fusarium fujikuroi species complex, E:1.97e-84)	PF07690.15 (Major Facilitator Superfamily, E:6.9e-30)	GO:0016021 (CC: integral component of membrane),GO:0005886 (CC: plasma membrane),GO:0055085 (BP: transmembrane transport),GO:0016021^CC^integral component of membrane				FVEG_12533 (Fusarium verticillioides, unaffected pathogenicity, E:2.42e-86)	2.A.1.2.17 (Fluconazole resistance protein 1 - Saccharomyces cerevisiae (Baker's yeast).)			fvr:FVEG_12533
Bcin01g03420	Bcin01g03420.1	Fungi	Bcin01g03420.1.p1 (167-2554[+])	Ubiquitin fusion degradation protein 1 (Saccharomyces, E:9.15e-07)	Ubiquitin fusion degradation protein 1 (Saccharomyces, E:5.45e-07)	PF03152.13 (Ubiquitin fusion degradation protein UFD1, E:3.4e-16),PF16558.4 (Amino-terminal Zinc-binding domain of ubiquitin ligase E3A, E:1.2e-05)	GO:0000837 (CC: Doa10p ubiquitin ligase complex),GO:0000839 (CC: Hrd1p ubiquitin ligase ERAD-L complex),GO:0005634 (CC: nucleus),GO:1990112 (CC: RQC complex),GO:0034098 (CC: VCP-NPL4-UFD1 AAA ATPase complex),GO:0031593 (MF: polyubiquitin modification-dependent protein binding),GO:0043130 (MF: ubiquitin binding),GO:0071629 (BP: cytoplasm protein quality control by the ubiquitin-proteasome system),…					3.A.16.1.2 (Ufd1p OS=Saccharomyces cerevisiae (strain Lalvin EC1118 / Prise de mousse) GN=EC1118_1G1_3543g PE=4 SV=1)			sce:YGR048W,K14016
Bcin01g03430	Bcin01g03430.1	Viridiplantae	Bcin01g03430.1.p1 (243-3002[+])	DNA mismatch repair protein PMS1 (Arabidopsis, E:5.16e-37)	DNA mismatch repair protein PMS1 (Arabidopsis, E:1e-38)	PF13589.5 (Histidine kinase-, DNA gyrase B-, and HSP90-like ATPase, E:1.3e-13),PF02518.25 (Histidine kinase-, E:2.8e-08),PF01119.18 (DNA mismatch repair protein, C-terminal domain, E:1.9e-10)	GO:0032389 (CC: MutLalpha complex),GO:0005634 (CC: nucleus),GO:0005524 (MF: ATP binding),GO:0016887 (MF: ATPase activity),GO:0030983 (MF: mismatched DNA binding),GO:0003697 (MF: single-stranded DNA binding),GO:0006310 (BP: DNA recombination),GO:0010154 (BP: fruit development),GO:0006298 (BP: mismatch repair),GO:0009555 (BP: pollen development),GO:0048316 (BP: seed development),GO:0006298^BP^misma…				GzssDB001 (Fusarium graminearum, unaffected pathogenicity, E:4.16e-31)			COG0323 (This protein is involved in the repair of mismatches in DNA. It is required for dam-dependent methyl-directed DNA mismatch repair. May act as a molecular matchmaker , a protein that promotes the formation of a stable complex between two or more DNA-binding proteins in an ATP-dependent manner without itself being part of a final effector complex (By similarity))	ath:AT4G02460,K10858
Bcin01g03440	Bcin01g03440.1	Fungi	Bcin01g03440.1.p1 (175-3477[+])	Valine--tRNA ligase, mitochondrial (Neurospora, E:0)	Valine--tRNA ligase, mitochondrial (Neurospora, E:0)	PF00133.21 (tRNA synthetases class I (I, L, M and V), E:1.8e-220),PF09334.10 (tRNA synthetases class I (M), E:1.2e-05),PF13603.5 (Leucyl-tRNA synthetase, Domain 2, E:2.1e-08),PF08264.12 (Anticodon-binding domain of tRNA, E:3.9e-32)	GO:0005739 (CC: mitochondrion),GO:0002161 (MF: aminoacyl-tRNA editing activity),GO:0005524 (MF: ATP binding),GO:0004832 (MF: valine-tRNA ligase activity),GO:0006438 (BP: valyl-tRNA aminoacylation),GO:0000166 (MF: nucleotide binding),GO:0004812 (MF: aminoacyl-tRNA ligase activity),GO:0006418 (BP: tRNA aminoacylation for protein translation),GO:0002161^MF^aminoacyl-tRNA editing activity								ncr:NCU01965,K01873
Bcin01g03460	Bcin01g03460.1	Fungi	Bcin01g03460.1.p2 (241-873[+])	Splicing factor U2AF 23 kDa subunit (Schizosaccharomyces, E:4.56e-89)	Splicing factor U2AF 23 kDa subunit (Schizosaccharomyces, E:5.71e-93)	PF00642.23 (Zinc finger C-x8-C-x5-C-x3-H type (and similar), E:4.4e-07)	GO:0000243 (CC: commitment complex),GO:0005829 (CC: cytosol),GO:0005634 (CC: nucleus),GO:0071004 (CC: U2-type prespliceosome),GO:0005684 (CC: U2-type spliceosomal complex),GO:0089701 (CC: U2AF),GO:0046872 (MF: metal ion binding),GO:0030628 (MF: pre-mRNA 3'-splice site binding),GO:0045292 (BP: mRNA cis splicing, via spliceosome),GO:0046872^MF^metal ion binding				GzCCCH002 (Fusarium graminearum, unaffected pathogenicity, E:3.64e-148)				spo:SPAP8A3.06,K12836
Bcin01g03470	Bcin01g03470.1	Fungi	Bcin01g03470.1.p1 (532-2205[+])	Oxysterol-binding protein-like protein OBPa (Candida, E:5.29e-141)	Oxysterol-binding protein-like protein OBPa (Candida, E:6.1e-146)	PF01237.17 (Oxysterol-binding protein, E:1.5e-85)	GO:0008289 (MF: lipid binding),GO:0006869 (BP: lipid transport),GO:0009405 (BP: pathogenesis),GO:0044011 (BP: single-species biofilm formation on inanimate substrate)					2.D.1.1.4 (Oxysterol-binding protein homolog 7 OS=Saccharomyces cerevisiae (strain ATCC 204508 / S288c) GN=OSH7 PE=1 SV=1)			cal:CAALFM_C501770CA,K22285
Bcin01g03470	Bcin01g03470.2	Fungi	Bcin01g03470.2.p1 (68-1711[+])	Oxysterol-binding protein-like protein OBPa (Candida, E:1.55e-143)	Oxysterol-binding protein-like protein OBPa (Candida, E:3.32e-146)	PF01237.17 (Oxysterol-binding protein, E:1.5e-85)	GO:0008289 (MF: lipid binding),GO:0006869 (BP: lipid transport),GO:0009405 (BP: pathogenesis),GO:0044011 (BP: single-species biofilm formation on inanimate substrate)					2.D.1.1.4 (Oxysterol-binding protein homolog 7 OS=Saccharomyces cerevisiae (strain ATCC 204508 / S288c) GN=OSH7 PE=1 SV=1)			cal:CAALFM_C501770CA,K22285
Bcin01g03470	Bcin01g03470.3	Fungi	Bcin01g03470.3.p1 (532-1860[+])	Oxysterol-binding protein-like protein OBPa (Candida, E:6.57e-137)	Oxysterol-binding protein-like protein OBPa (Candida, E:3.42e-144)	PF01237.17 (Oxysterol-binding protein, E:7.6e-86)	GO:0008289 (MF: lipid binding),GO:0006869 (BP: lipid transport),GO:0009405 (BP: pathogenesis),GO:0044011 (BP: single-species biofilm formation on inanimate substrate)					2.D.1.1.4 (Oxysterol-binding protein homolog 7 OS=Saccharomyces cerevisiae (strain ATCC 204508 / S288c) GN=OSH7 PE=1 SV=1)			cal:CAALFM_C501770CA,K22285
Bcin01g03470	Bcin01g03470.4	Fungi	Bcin01g03470.4.p1 (68-1366[+])	Oxysterol-binding protein-like protein OBPa (Candida, E:1.47e-139)	Oxysterol-binding protein-like protein OBPa (Candida, E:4.7e-144)	PF01237.17 (Oxysterol-binding protein, E:7e-86	GO:0008289 (MF: lipid binding),GO:0006869 (BP: lipid transport),GO:0009405 (BP: pathogenesis),GO:0044011 (BP: single-species biofilm formation on inanimate substrate)					2.D.1.1.4 (Oxysterol-binding protein homolog 7 OS=Saccharomyces cerevisiae (strain ATCC 204508 / S288c) GN=OSH7 PE=1 SV=1)			cal:CAALFM_C501770CA,K22285
Bcin01g03480	Bcin01g03480.1	Fungi	Bcin01g03480.1.p1 (613-4326[+])	Uncharacterized membrane protein C1322.03 (Schizosaccharomyces, E:1.85e-45)	Uncharacterized membrane protein C1322.03 (Schizosaccharomyces, E:1.13e-52)	PF14558.5 (ML-like domain, E:2.7e-25),PF06011.11 (Transient receptor potential (TRP) ion channel, E:1.5e-37)	GO:0005737 (CC: cytoplasm),GO:0005794 (CC: Golgi apparatus),GO:0000139 (CC: Golgi membrane),GO:0016021 (CC: integral component of membrane),GO:0005262 (MF: calcium channel activity),GO:0098703 (BP: calcium ion import across plasma membrane)				MGG_04629 (Magnaporthe oryzae, reduced virulence, E:0)	1.A.4.9.4 (Uncharacterized membrane protein C1322.03 OS=Schizosaccharomyces pombe (strain 972 / ATCC 24843) GN=SPCC1322.03 PE=3 SV=1)			spo:SPCC1322.03
Bcin01g03500	Bcin01g03500.1	Fungi	Bcin01g03500.1.p1 (651-5189[+])	Tricalbin-3 (Saccharomyces, E:3.32e-172)	Uncharacterized protein PYUK71.03c (Schizosaccharomyces, E:0)	PF00168.29 (C2 domain, E:2.5e-15), E:1.2e-08), E:4.5e-15), E:1.5e-20), E:0.026	GO:0051286 (CC: cell tip),GO:0031410 (CC: cytoplasmic vesicle),GO:0005783 (CC: endoplasmic reticulum),GO:0005789 (CC: endoplasmic reticulum membrane),GO:0005794 (CC: Golgi apparatus),GO:0016021 (CC: integral component of membrane),GO:0005543 (MF: phospholipid binding),GO:0061817 (BP: endoplasmic reticulum-plasma membrane tethering),GO:0006869 (BP: lipid transport)					9.A.57.1.1 (Extended synaptotagmin-1 OS=Homo sapiens GN=ESYT1 PE=1 SV=1)			spo:SPAPYUK71.03c
Bcin01g03510	Bcin01g03510.1	Fungi	Bcin01g03510.1.p1 (239-2044[+])	Cytochrome P450 monooxygenase aflN {ECO:0000303|PubMed:15771506} (Aspergillus, E:1.52e-70)	Cytochrome P450 monooxygenase aflN {ECO:0000303|PubMed:15771506} (Aspergillus, E:9.67e-72)	PF00067.21 (Cytochrome P450, E:1.9e-39)	GO:0020037 (MF: heme binding),GO:0005506 (MF: iron ion binding),GO:0004497 (MF: monooxygenase activity),GO:0016705 (MF: oxidoreductase activity, acting on paired donors, with incorporation or reduction of molecular oxygen),GO:0045122 (BP: aflatoxin biosynthetic process),GO:0055114^BP^oxidation-reduction process				FgERG5B (Fusarium graminearum, reduced virulence, E:5.13e-15)
Bcin01g03520	Bcin01g03520.1	Fungi	Bcin01g03520.1.p1 (195-1166[+])	Terpene cyclase ATR13 {ECO:0000303|PubMed:25015739} (Stachybotrys, E:4.5e-13)	Terpene cyclase ATR13 {ECO:0000303|PubMed:25015739} (Stachybotrys, E:3.73e-18)		GO:0016829 (MF: lyase activity)
Bcin01g03550	Bcin01g03550.1	Fungi	Bcin01g03550.1.p1 (747-1658[+]),Bcin01g03550.1.p2 (1-558[+])	Riboflavin transporter MCH5 (Saccharomyces, E:1.4e-34)	Riboflavin transporter MCH5 (Saccharomyces, E:2.84e-40),Probable transporter MCH4 (Saccharomyces, E:2.86e-16)	PF07690.15 (Major Facilitator Superfamily, E:2.8e-19),PF00083.23 (Sugar (and other) transporter, E:9.7e-08), E:5.3e-11), E:3.5e-05)	GO:0071627 (CC: integral component of fungal-type vacuolar membrane),GO:0005886 (CC: plasma membrane),GO:0032217 (MF: riboflavin transmembrane transporter activity),GO:0034220 (BP: ion transmembrane transport),GO:0032218 (BP: riboflavin transport),GO:0055085 (BP: transmembrane transport),GO:0016021 (CC: integral component of membrane),GO:0022857^MF^transmembrane transporter activity,GO:0000329 (C…				MGG_10702 (Magnaporthe oryzae, reduced virulence, E:4.25e-24),MGG_10702 (Magnaporthe oryzae, reduced virulence, E:3.02e-10)	2.A.1.13.4 (S.cerevisiae chromosome XV reading frame ORF YOR306c - Saccharomyces cerevisiae (Baker's yeast).),2.A.1.13.19 (Probable transporter MCH4 OS=Saccharomyces cerevisiae (strain ATCC 204508 / S288c) GN=MCH4 PE=1 SV=1)			sce:YOR306C,sce:YOL119C
Bcin01g03560	Bcin01g03560.1	Firmicutes	Bcin01g03560.1.p1 (40-780[+])	Bifunctional transcriptional activator/DNA repair enzyme AdaA (Bacillus, E:9.06e-20)	Bifunctional transcriptional activator/DNA repair enzyme AdaA (Bacillus, E:3.56e-20)	PF02805.15 (Metal binding domain of Ada, E:1.9e-29),PF00165.22 (Bacterial regulatory helix-turn-helix proteins, AraC family, E:4e-07	GO:0003700 (MF: DNA binding transcription factor activity),GO:0008168 (MF: methyltransferase activity),GO:0043565 (MF: sequence-specific DNA binding),GO:0008270 (MF: zinc ion binding),GO:0006281 (BP: DNA repair),GO:0006355 (BP: regulation of transcription, DNA-templated),GO:0006351 (BP: transcription,GO:0003677 (MF: DNA binding),GO:0043565^MF^sequence-specific DNA binding				GzAra007 (Fusarium graminearum, unaffected pathogenicity, E:1.51e-26)			COG2169 (Transcriptional regulator)	bsu:BSU01810,K13530
Bcin01g03570	Bcin01g03570.1	Fungi	Bcin01g03570.1.p1 (1115-435[-]),Bcin01g03570.1.p2 (1447-1908[+]),Bcin01g03570.1.p3 (520-200[-])	A-factor-processing enzyme (Saccharomyces, E:2.08e-101)	MFS transporter fsa7 {ECO:0000303|PubMed:25770422} (Fusarium, E:6.42e-19),A-factor-processing enzyme (Saccharomyces, E:1.05e-36),MFS transporter fsa7 {ECO:0000303|PubMed:25770422} (Fusarium, E:1.42e-13)	PF00675.19 (Insulinase (Peptidase family M16), E:4.8e-24)	GO:0016021 (CC: integral component of membrane),GO:0005886 (CC: plasma membrane),GO:0055085 (BP: transmembrane transport),GO:0019898 (CC: extrinsic component of membrane),GO:0046872 (MF: metal ion binding),GO:0004222 (MF: metalloendopeptidase activity),GO:0071432 (BP: peptide mating pheromone maturation involved in posititve regulation of conjugation with cellular fusion),GO:0019236 (BP: response…				CgTpo1_1 (Candida glabrata, reduced virulence, E:5.48e-11),FVEG_12533 (Fusarium verticillioides, unaffected pathogenicity, E:5.68e-09)	2.A.1.2.86 (Pc21g09220 protein OS=Penicillium chrysogenum (strain ATCC 28089 / DSM 1075 / Wisconsin 54-1255) GN=Pc21g09220 PE=4 SV=1)			sce:YLR389C,K01408
Bcin01g03570	Bcin01g03570.2	Fungi	Bcin01g03570.2.p1 (1115-435[-]),Bcin01g03570.2.p2 (1447-1770[+]),Bcin01g03570.2.p3 (520-200[-])	A-factor-processing enzyme (Saccharomyces, E:2.46e-97)	MFS transporter fsa7 {ECO:0000303|PubMed:25770422} (Fusarium, E:6.42e-19),A-factor-processing enzyme (Saccharomyces, E:2.73e-21),MFS transporter fsa7 {ECO:0000303|PubMed:25770422} (Fusarium, E:1.42e-13)	PF00675.19 (Insulinase (Peptidase family M16), E:2.5e-13)	GO:0016021 (CC: integral component of membrane),GO:0005886 (CC: plasma membrane),GO:0055085 (BP: transmembrane transport),GO:0019898 (CC: extrinsic component of membrane),GO:0046872 (MF: metal ion binding),GO:0004222 (MF: metalloendopeptidase activity),GO:0071432 (BP: peptide mating pheromone maturation involved in posititve regulation of conjugation with cellular fusion),GO:0019236 (BP: response…				CgTpo1_1 (Candida glabrata, reduced virulence, E:5.48e-11),FVEG_12533 (Fusarium verticillioides, unaffected pathogenicity, E:5.68e-09)	2.A.1.2.86 (Pc21g09220 protein OS=Penicillium chrysogenum (strain ATCC 28089 / DSM 1075 / Wisconsin 54-1255) GN=Pc21g09220 PE=4 SV=1)			sce:YLR389C,K01408
Bcin01g03580	Bcin01g03580.1	Fungi	Bcin01g03580.1.p1 (411-2105[+])	Protein FMP42 (Saccharomyces, E:1.34e-124)	Protein FMP42 (Saccharomyces, E:1.3e-140)	PF07690.15 (Major Facilitator Superfamily, E:9e-18	GO:0016021 (CC: integral component of membrane),GO:0005774 (CC: vacuolar membrane),GO:0055085 (BP: transmembrane transport),GO:0016021^CC^integral component of membrane					2.A.1.44.3 (Solute carrier family 43 member 3 OS=Homo sapiens GN=SLC43A3 PE=1 SV=2)			sce:YMR221C
Bcin01g03590	Bcin01g03590.1		Bcin01g03590.1.p1 (284-1843[+])			PF02152.17 (Dihydroneopterin aldolase, E:1.4e-12)	GO:0004150 (MF: dihydroneopterin aldolase activity),GO:0006760^BP^folic acid-containing compound metabolic process
Bcin01g03590	Bcin01g03590.2		Bcin01g03590.2.p1 (105-1733[+])			PF02152.17 (Dihydroneopterin aldolase, E:1.5e-12)	GO:0004150 (MF: dihydroneopterin aldolase activity),GO:0006760^BP^folic acid-containing compound metabolic process
Bcin01g03590	Bcin01g03590.3		Bcin01g03590.3.p1 (284-1519[+])			PF02152.17 (Dihydroneopterin aldolase, E:9.2e-13)	GO:0004150 (MF: dihydroneopterin aldolase activity),GO:0006760^BP^folic acid-containing compound metabolic process
Bcin01g03600	Bcin01g03600.1	Metazoa	Bcin01g03600.1.p1 (1-1311[+])	Inhibitor of growth protein 3 (Mus, E:3.74e-19)	Chromatin modification-related protein YNG2 (Debaryomyces, E:1.2e-18)	PF12998.6 (Inhibitor of growth proteins N-terminal histone-binding, E:3.4e-22)	GO:0005829 (CC: cytosol),GO:0032777 (CC: Piccolo NuA4 histone acetyltransferase complex),GO:0004402 (MF: histone acetyltransferase activity),GO:0046872 (MF: metal ion binding),GO:0035064 (MF: methylated histone binding),GO:0006281 (BP: DNA repair),GO:0051321 (BP: meiotic cell cycle)				RUM1 (Ustilago maydis, loss of_pathogenicity, E:2.39e-07)				dha:DEHA2E20746g,K11396
Bcin01g03600	Bcin01g03600.2	Metazoa	Bcin01g03600.2.p1 (567-1757[+])	Inhibitor of growth protein 3 (Mus, E:8.26e-19)	Chromatin modification-related protein YNG2 (Debaryomyces, E:8.31e-19)	PF12998.6 (Inhibitor of growth proteins N-terminal histone-binding, E:2.9e-22)	GO:0005829 (CC: cytosol),GO:0032777 (CC: Piccolo NuA4 histone acetyltransferase complex),GO:0004402 (MF: histone acetyltransferase activity),GO:0046872 (MF: metal ion binding),GO:0035064 (MF: methylated histone binding),GO:0006281 (BP: DNA repair),GO:0051321 (BP: meiotic cell cycle)				RUM1 (Ustilago maydis, loss of_pathogenicity, E:2.57e-07)				dha:DEHA2E20746g,K11396
Bcin01g03610	Bcin01g03610.1	Fungi	Bcin01g03610.1.p1 (660-2093[+])	Histone deacetylase phd1 (Schizosaccharomyces, E:3.12e-134)	Probable histone deacetylase HOS2 (Saccharomyces, E:4.36e-140)	PF00850.18 (Histone deacetylase domain, E:1.6e-79)	GO:0034399 (CC: nuclear periphery),GO:0034967 (CC: Set3 complex),GO:0017136 (MF: NAD-dependent histone deacetylase activity),GO:0032041 (MF: NAD-dependent histone deacetylase activity (H3-K14 specific)),GO:0045129 (MF: NAD-independent histone deacetylase activity),GO:0006325 (BP: chromatin organization),GO:0016575 (BP: histone deacetylation),GO:0045835 (BP: negative regulation of meiotic nuclear …				HDF1 (Fusarium graminearum, reduced virulence, E:0)				sce:YGL194C,K11483
Bcin01g03620	Bcin01g03620.1	Fungi	Bcin01g03620.1.p1 (3-806[+])	N-acetylglucosamine-induced protein 1 {ECO:0000303|PubMed:20675577} (Candida, E:4.95e-20)	N-acetylglucosamine-induced protein 1 {ECO:0000303|PubMed:20675577} (Candida, E:1.43e-20)	PF12239.7 (Protein of unknown function (DUF3605), E:1.4e-54)	GO:0005737 (CC: cytoplasm),GO:0006044 (BP: N-acetylglucosamine metabolic process)								cal:CAALFM_C104310CA
Bcin01g03640	Bcin01g03640.1	Fungi	Bcin01g03640.1.p1 (256-1833[+])	Probable UTP--glucose-1-phosphate uridylyltransferase (Schizosaccharomyces, E:0)	Probable UTP--glucose-1-phosphate uridylyltransferase (Schizosaccharomyces, E:0)	PF01704.17 (UTP--glucose-1-phosphate uridylyltransferase, E:6.7e-192)	GO:0005737 (CC: cytoplasm),GO:0005829 (CC: cytosol),GO:0005634 (CC: nucleus),GO:0046872 (MF: metal ion binding),GO:0003983 (MF: UTP:glucose-1-phosphate uridylyltransferase activity),GO:0005977 (BP: glycogen metabolic process),GO:0006011 (BP: UDP-glucose metabolic process),GO:0070569 (MF: uridylyltransferase activity),GO:0008152^BP^metabolic process								spo:SPCC1322.04,K00963
Bcin01g03650	Bcin01g03650.1	Metazoa	Bcin01g03650.1.p1 (819-2894[+])	Zinc finger FYVE domain-containing protein 21 (Homo, E:5.7e-09)	Zinc finger FYVE domain-containing protein 21 (Homo, E:5.43e-09)	PF01363.20 (FYVE zinc finger, E:3e-20,PF13639.5 (Ring finger domain, E:2.6e-06)	GO:0005829 (CC: cytosol),GO:0010008 (CC: endosome membrane),GO:0005925 (CC: focal adhesion),GO:0000285 (MF: 1-phosphatidylinositol-3-phosphate 5-kinase activity),GO:0046872 (MF: metal ion binding),GO:0046854 (BP: phosphatidylinositol phosphorylation),GO:0042147 (BP: retrograde transport, endosome to Golgi),GO:0046872^MF^metal ion binding				GzRad001 (Fusarium graminearum, lethal, E:9.2e-09)				hsa:79038
Bcin01g03660	Bcin01g03660.1	Fungi	Bcin01g03660.1.p1 (1-2889[+])	Transcriptional regulator WAR1 (Candida, E:1.56e-14)	Transcriptional regulator WAR1 (Candida, E:1.59e-14)	PF00172.17 (Fungal Zn(2)-Cys(6) binuclear cluster domain, E:0.00011	GO:0005634 (CC: nucleus),GO:0003700 (MF: DNA binding transcription factor activity),GO:0000982 (MF: transcription factor activity, RNA polymerase II proximal promoter sequence-specific DNA binding),GO:0044212 (MF: transcription regulatory region DNA binding),GO:0008270 (MF: zinc ion binding),GO:0007155 (BP: cell adhesion),GO:0071311 (BP: cellular response to acetate),GO:1900189 (BP: positive regu…				GzZC158 (Fusarium graminearum, unaffected pathogenicity, E:0)				cal:CAALFM_C103740WA
Bcin01g03680	Bcin01g03680.1	Fungi		Molybdopterin synthase sulfur carrier subunit {ECO:0000255|HAMAP-Rule:MF_03051} (Parastagonospora, E:1.4e-30)			GO:0005829 (CC: cytosol),GO:0000166 (MF: nucleotide binding),GO:0006777 (BP: Mo-molybdopterin cofactor biosynthetic process)								pno:SNOG_00596,K21232
Bcin01g03690	Bcin01g03690.1	Fungi	Bcin01g03690.1.p1 (83-3076[+])	Mitochondrial protein cyt-4 (Neurospora, E:3.09e-102)	Mitochondrial protein cyt-4 (Neurospora, E:8.57e-105)	PF00773.18 (RNB domain, E:2.2e-48)	GO:0000178 (CC: exosome (RNase complex)),GO:0005739 (CC: mitochondrion),GO:0000932 (CC: P-body),GO:0000175 (MF: 3'-5'-exoribonuclease activity),GO:0006397 (BP: mRNA processing),GO:0006401 (BP: RNA catabolic process),GO:0006364 (BP: rRNA processing)				GzOB008 (Fusarium graminearum, unaffected pathogenicity, E:3.92e-114)				ncr:NCU09327
Bcin01g03710	Bcin01g03710.1	Fungi	Bcin01g03710.1.p1 (204-1547[+])	Putative O-acetyltransferase SAT14 {ECO:0000303|PubMed:25015739} (Stachybotrys, E:1.34e-114)	Putative O-acetyltransferase SAT14 {ECO:0000303|PubMed:25015739} (Stachybotrys, E:1.24e-116)	PF13523.5 (Acetyltransferase (GNAT) domain, E:1.2e-39)	GO:0016746 (MF: transferase activity, transferring acyl groups)
Bcin01g03720	Bcin01g03720.1	Proteobacteria	Bcin01g03720.1.p1 (380-1198[+])	Carnitinyl-CoA dehydratase (Proteus, E:1.9e-35)	Carnitinyl-CoA dehydratase (Proteus, E:2.39e-41)	PF00378.19 (Enoyl-CoA hydratase/isomerase, E:8.4e-50),PF16113.4 (Enoyl-CoA hydratase/isomerase, E:4.5e-23)	GO:0016836 (MF: hydro-lyase activity),GO:0009437 (BP: carnitine metabolic process),GO:0003824 (MF: catalytic activity),GO:0008152 (BP: metabolic process),GO:0003860^MF^3-hydroxyisobutyryl-CoA hydrolase activity				SidH (Aspergillus fumigatus, reduced virulence, E:7.71e-104)				ag:CAD48582,K08299
Bcin01g03730	Bcin01g03730.1	Fungi	Bcin01g03730.1.p1 (431-6736[+])	Nonribosomal peptide synthetase 4 (Aspergillus, E:0)	Nonribosomal peptide synthetase 4 (Aspergillus, E:0)	PF00501.27 (AMP-binding enzyme, E:9.4e-67),PF00550.24 (Phosphopantetheine attachment site, E:1.8e-11),PF00668.19 (Condensation domain, E:7.3e-36), E:6.6e-12), E:2.6e-30)	GO:0016874 (MF: ligase activity),GO:0031177 (MF: phosphopantetheine binding),GO:0010106 (BP: cellular response to iron ion starvation),GO:0006696 (BP: ergosterol biosynthetic process),GO:1900551 (BP: N',N'',N'''-triacetylfusarinine C biosynthetic process),GO:0019184 (BP: nonribosomal peptide biosynthetic process),GO:0009405 (BP: pathogenesis),GO:0019748 (BP: secondary metabolic process),GO:004455…				NPS6 (Fusarium graminearum, reduced virulence, E:0)	4.C.1.1.7 (4-coumarate--CoA ligase 1 - Arabidopsis thaliana (Mouse-ear cress).)			afm:AFUA_3G03420,K22152
Bcin01g03740	Bcin01g03740.1	Fungi	Bcin01g03740.1.p1 (152-4090[+])	Sophorolipid transporter {ECO:0000303|PubMed:23516968} (Starmerella, E:0)	Leptomycin B resistance protein pmd1 (Schizosaccharomyces, E:0)	PF00664.22 (ABC transporter transmembrane region, E:1.2e-53),PF00005.26 (ABC transporter, E:3.3e-29), E:2.2e-40), E:8.5e-32)	GO:0000324 (CC: fungal-type vacuole),GO:0016021 (CC: integral component of membrane),GO:0005886 (CC: plasma membrane),GO:0005524 (MF: ATP binding),GO:0042626 (MF: ATPase activity, coupled to transmembrane movement of substances),GO:0006855 (BP: drug transmembrane transport),GO:0046677 (BP: response to antibiotic),GO:0055085 (BP: transmembrane transport),GO:0016887^MF^ATPase activity				ABC3 (Magnaporthe oryzae, loss of_pathogenicity, E:4.81e-174)	3.A.1.201.10 (ABC multidrug transporter Mdr1 OS=Aspergillus fumigatus (strain CEA10 / CBS 144.89 / FGSC A1163) GN=AFUB_053630 PE=4 SV=1)			spo:SPCC663.03,K05658
Bcin01g03750	Bcin01g03750.1	Fungi	Bcin01g03750.1.p1 (845-2974[+])	Uncharacterized WD repeat-containing protein C2A9.03 (Schizosaccharomyces, E:1.67e-26)	Uncharacterized WD repeat-containing protein C2A9.03 (Schizosaccharomyces, E:9.46e-27)	PF00400.31 (WD domain, G-beta repeat, E:0.15	GO:0005829 (CC: cytosol),GO:0005515^MF^protein binding								spo:SPBC2A9.03
Bcin01g03770	Bcin01g03770.1		Bcin01g03770.1.p1 (265-1005[+])			PF00583.24 (Acetyltransferase (GNAT) family, E:7e-09
Bcin01g03780	Bcin01g03780.1	Fungi	Bcin01g03780.1.p1 (1454-3538[+])	Protein SKT5 (Saccharomyces, E:3.15e-82)	Protein SKT5 (Saccharomyces, E:3.2e-87)	PF08238.11 (Sel1 repeat, E:0.48, E:0.0052, E:0.22, E:1.1e-05), E:0.0012, E:3.1e-05), E:0.0077	GO:0005935 (CC: cellular bud neck),GO:0000131 (CC: incipient cellular bud site),GO:0005886 (CC: plasma membrane),GO:0008047 (MF: enzyme activator activity),GO:0034221 (BP: fungal-type cell wall chitin biosynthetic process)				MGG_03530 (Magnaporthe oryzae, reduced virulence, E:1.38e-39)				sce:YBL061C,K07126
Bcin01g03790	Bcin01g03790.1	Fungi	Bcin01g03790.1.p1 (684-4340[+])	Chitin synthase 4 (Neurospora, E:0)	Chitin synthase 4 (Neurospora, E:0)	PF03142.14 (Chitin synthase, E:6.1e-281),PF13641.5 (Glycosyltransferase like family 2, E:2e-09,PF13632.5 (Glycosyl transferase family group 2, E:2.1e-11)	GO:0071944 (CC: cell periphery),GO:0030428 (CC: cell septum),GO:0016021 (CC: integral component of membrane),GO:0005886 (CC: plasma membrane),GO:0004100 (MF: chitin synthase activity),GO:0006038 (BP: cell wall chitin biosynthetic process),GO:0071555 (BP: cell wall organization)	GT2 (E:9.7e-14)			CHSF (Aspergillus fumigatus, reduced virulence, E:0)	4.D.1.1.12 (Chitin synthase 3 OS=Saccharomyces cerevisiae (strain ATCC 204508 / S288c) GN=CHS3 PE=1 SV=3)			ncr:NCU09324,K00698
Bcin01g03790	Bcin01g03790.2	Fungi	Bcin01g03790.2.p1 (215-3871[+])	Chitin synthase 4 (Neurospora, E:0)	Chitin synthase 4 (Neurospora, E:0)	PF03142.14 (Chitin synthase, E:6.1e-281),PF13641.5 (Glycosyltransferase like family 2, E:2e-09,PF13632.5 (Glycosyl transferase family group 2, E:2.1e-11)	GO:0071944 (CC: cell periphery),GO:0030428 (CC: cell septum),GO:0016021 (CC: integral component of membrane),GO:0005886 (CC: plasma membrane),GO:0004100 (MF: chitin synthase activity),GO:0006038 (BP: cell wall chitin biosynthetic process),GO:0071555 (BP: cell wall organization)	GT2 (E:9.7e-14)			CHSF (Aspergillus fumigatus, reduced virulence, E:0)	4.D.1.1.12 (Chitin synthase 3 OS=Saccharomyces cerevisiae (strain ATCC 204508 / S288c) GN=CHS3 PE=1 SV=3)			ncr:NCU09324,K00698
Bcin01g03800	Bcin01g03800.1		Bcin01g03800.1.p1 (101-496[+])			PF11374.7 (Protein of unknown function (DUF3176), E:0.00024
Bcin01g03800	Bcin01g03800.2		Bcin01g03800.2.p1 (101-433[+])			PF11374.7 (Protein of unknown function (DUF3176), E:0.00022
Bcin01g03820	Bcin01g03820.1	Fungi	Bcin01g03820.1.p1 (200-2233[+])	Probable beta-glucosidase btgE (Aspergillus, E:2.26e-92)	Probable beta-glucosidase btgE (Aspergillus, E:2.74e-131)		GO:0005618 (CC: cell wall),GO:0005576 (CC: extracellular region),GO:0008422 (MF: beta-glucosidase activity),GO:0102483 (MF: scopolin beta-glucosidase activity),GO:0030245 (BP: cellulose catabolic process)	GH17 (E:6.1e-17)			MGG_04582 (Magnaporthe oryzae, reduced virulence, E:2.46e-79)	4.D.3.1.11 (NdvB OS=Pseudomonas aeruginosa (strain ATCC 15692 / PAO1 / 1C / PRS 101 / LMG 12228) GN=ndvB PE=4 SV=1)
Bcin01g03830	Bcin01g03830.1	Fungi	Bcin01g03830.1.p1 (44-910[+])	37S ribosomal protein S26, mitochondrial (Saccharomyces, E:4.32e-19)	Putative 37S ribosomal protein S26A, mitochondrial (Schizosaccharomyces, E:2.28e-25)	PF02777.17 (Iron/manganese superoxide dismutases, C-terminal domain, E:1.9e-08), E:5.9e-08)	GO:0005763 (CC: mitochondrial small ribosomal subunit),GO:0046872 (MF: metal ion binding),GO:0003735 (MF: structural constituent of ribosome),GO:0004784 (MF: superoxide dismutase activity),GO:0032543 (BP: mitochondrial translation),GO:0019430 (BP: removal of superoxide radicals),GO:0006801 (BP: superoxide metabolic process),GO:0055114^BP^oxidation-reduction process								spo:SPBC16A3.14,K04564
Bcin01g03840	Bcin01g03840.1	Fungi	Bcin01g03840.1.p1 (216-2657[+])	Molybdenum cofactor sulfurase {ECO:0000255|HAMAP-Rule:MF_03050} (Botrytis, E:0)	Molybdenum cofactor sulfurase {ECO:0000255|HAMAP-Rule:MF_03050} (Botrytis, E:0)	PF00266.18 (Aminotransferase class-V, E:3.7e-22),PF03476.15 (MOSC N-terminal beta barrel domain, E:4.3e-23),PF03473.16 (MOSC domain, E:1.5e-34)	GO:0008265 (MF: Mo-molybdopterin cofactor sulfurase activity),GO:0102867 (MF: molybdenum cofactor sulfurtransferase activity),GO:0030151 (MF: molybdenum ion binding),GO:0030170 (MF: pyridoxal phosphate binding),GO:0006777 (BP: Mo-molybdopterin cofactor biosynthetic process),GO:0003824 (MF: catalytic activity),GO:0030170^MF^pyridoxal phosphate binding								bfu:BC1G_15280,K15631
Bcin01g03860	Bcin01g03860.1	Fungi	Bcin01g03860.1.p1 (3-749[+])	Secretory component protein SHR3 (Saccharomyces, E:3.59e-10)	Secretory component protein SHR3 (Saccharomyces, E:3.11e-28)	PF08229.10 (ER membrane protein SH3, E:2.7e-84)	GO:0030176 (CC: integral component of endoplasmic reticulum membrane),GO:0051082 (MF: unfolded protein binding),GO:0006865 (BP: amino acid transport),GO:0006888 (BP: ER to Golgi vesicle-mediated transport),GO:0006457 (BP: protein folding),GO:0015031 (BP: protein transport)								sce:YDL212W
Bcin01g03890	Bcin01g03890.1		Bcin01g03890.1.p1 (204-1172[+])			PF12311.7 (Protein of unknown function (DUF3632), E:7.6e-33)
Bcin01g03910	Bcin01g03910.1		Bcin01g03910.1.p1 (228-578[+])										0.77
Bcin01g03940	Bcin01g03940.1	Fungi	Bcin01g03940.1.p1 (96-1691[+])	Lactose permease (Kluyveromyces, E:2.73e-70)	Lactose permease (Kluyveromyces, E:1.09e-76)	PF00083.23 (Sugar (and other) transporter, E:1.2e-84),PF07690.15 (Major Facilitator Superfamily, E:2.6e-28)	GO:0016021 (CC: integral component of membrane),GO:0015293 (MF: symporter activity),GO:0008643 (BP: carbohydrate transport),GO:0022857 (MF: transmembrane transporter activity),GO:0055085 (BP: transmembrane transport),GO:0016021^CC^integral component of membrane				MoST1 (Magnaporthe oryzae, unaffected pathogenicity, E:4.16e-32)	2.A.1.1.83 (Putative uncharacterized protein OS=Neurospora crassa (strain ATCC 24698 / 74-OR23-1A / CBS 708.71 / DSM 1257 / FGSC 987) GN=NCU08114 PE=3 SV=1)		ENOG410XNQK (Transporter)	kla:KLLA0B14861g
Bcin01g03940	Bcin01g03940.2	Fungi	Bcin01g03940.2.p1 (96-1379[+]),Bcin01g03940.2.p2 (1395-1739[+])	Lactose permease (Kluyveromyces, E:4.28e-66)	Lactose permease (Kluyveromyces, E:1.79e-60),Lactose permease (Kluyveromyces, E:4.74e-07)	PF00083.23 (Sugar (and other) transporter, E:1.8e-75),PF07690.15 (Major Facilitator Superfamily, E:1.3e-28)	GO:0016021 (CC: integral component of membrane),GO:0015293 (MF: symporter activity),GO:0008643 (BP: carbohydrate transport),GO:0022857 (MF: transmembrane transporter activity),GO:0055085 (BP: transmembrane transport),GO:0016021^CC^integral component of membrane				MoST1 (Magnaporthe oryzae, unaffected pathogenicity, E:6.69e-31)	2.A.1.1.83 (Putative uncharacterized protein OS=Neurospora crassa (strain ATCC 24698 / 74-OR23-1A / CBS 708.71 / DSM 1257 / FGSC 987) GN=NCU08114 PE=3 SV=1),2.A.1.1.127 (Related to hexose transporter protein OS=Piriformospora indica (strain DSM 11827) GN=PIIN_05137 PE=4 SV=1)		ENOG410XNQK (Transporter)	kla:KLLA0B14861g
Bcin01g03970	Bcin01g03970.1		Bcin01g03970.1.p1 (138-1037[+])			PF00651.30 (BTB/POZ domain, E:3.1e-07)	GO:0005515^MF^protein binding
Bcin01g03980	Bcin01g03980.1		Bcin01g03980.1.p1 (1-1338[+]),Bcin01g03980.1.p2 (1485-1138[-])			PF00651.30 (BTB/POZ domain, E:7.2e-05)	GO:0005515^MF^protein binding						0.451
Bcin01g03990	Bcin01g03990.1		Bcin01g03990.1.p1 (308-1153[+])			PF00651.30 (BTB/POZ domain, E:6.2e-06)	GO:0005515^MF^protein binding
Bcin01g04010	Bcin01g04010.1	Fungi	Bcin01g04010.1.p1 (195-1346[+])	Probable carboxypeptidase AO090003000058 (Aspergillus, E:1.22e-98)	Probable carboxypeptidase AO090003000058 (Aspergillus, E:7.39e-104)	PF01546.27 (Peptidase family M20/M25/M40, E:1.2e-18),PF07687.13 (Peptidase dimerisation domain, E:4e-23	GO:0005576 (CC: extracellular region),GO:0046872 (MF: metal ion binding),GO:0008237 (MF: metallopeptidase activity),GO:0016787 (MF: hydrolase activity),GO:0008152^BP^metabolic process						0.675		aor:AO090003000058,K01438
Bcin01g04020	Bcin01g04020.1	Metazoa	Bcin01g04020.1.p1 (369-1715[+])	Geranylgeranyl transferase type-1 subunit beta (Bos, E:1.49e-43)	Geranylgeranyl transferase type-1 subunit beta (Bos, E:8.04e-45)	PF00432.20 (Prenyltransferase and squalene oxidase repeat, E:2.7e-05), E:0.00071, E:3.2e-08), E:1.3e-05), E:1.5e-05)	GO:0005953 (CC: CAAX-protein geranylgeranyltransferase complex),GO:0004662 (MF: CAAX-protein geranylgeranyltransferase activity),GO:0004661 (MF: protein geranylgeranyltransferase activity),GO:0008270 (MF: zinc ion binding),GO:0018344 (BP: protein geranylgeranylation),GO:0003824^MF^catalytic activity								bta:509322,K11713
Bcin01g04030	Bcin01g04030.1		Bcin01g04030.1.p1 (245-775[+])			PF10311.8 (Increased loss of mitochondrial DNA protein 1, E:6.6e-61)
Bcin01g04040	Bcin01g04040.1	Fungi	Bcin01g04040.1.p1 (314-3337[+])	N-terminal acetyltransferase B complex subunit arm1 (Schizosaccharomyces, E:2.55e-14)	N-terminal acetyltransferase B complex subunit arm1 (Schizosaccharomyces, E:1.98e-14)	PF09797.8 (N-acetyltransferase B complex (NatB) non catalytic subunit, E:1.4e-66)	GO:0005829 (CC: cytosol),GO:0031416 (CC: NatB complex),GO:0003779 (MF: actin binding),GO:1903475 (BP: mitotic actomyosin contractile ring assembly),GO:0051604 (BP: protein maturation),GO:0006479 (BP: protein methylation)								spo:SPBC1215.02c,K17973
Bcin01g04050	Bcin01g04050.1	Fungi	Bcin01g04050.1.p1 (3-350[+])	Cytochrome c oxidase-assembly factor cox-23, mitochondrial (Neurospora, E:1.98e-29)	Cytochrome c oxidase-assembly factor cox-23, mitochondrial (Neurospora, E:4.66e-31)		GO:0005758 (CC: mitochondrial intermembrane space)								ncr:NCU02217,K18185
Bcin01g04070	Bcin01g04070.1	Fungi	Bcin01g04070.1.p1 (282-2450[+])	RING finger protein PSH1 (Saccharomyces, E:8.38e-17)	Uncharacterized RING finger protein C548.05c (Schizosaccharomyces, E:5.79e-19)	PF13920.5 (Zinc finger, C3HC4 type (RING finger), E:2.1e-06),PF00097.24 (Zinc finger, E:2.4e-05),PF13445.5 (RING-type zinc-finger, E:9.9e-05)	GO:0044732 (CC: mitotic spindle pole body),GO:0005634 (CC: nucleus),GO:0035861 (CC: site of double-strand break),GO:0061630 (MF: ubiquitin protein ligase activity),GO:0008270 (MF: zinc ion binding),GO:0034080 (BP: CENP-A containing nucleosome assembly),GO:0043161 (BP: proteasome-mediated ubiquitin-dependent protein catabolic process),GO:0016567 (BP: protein ubiquitination),GO:0006368 (BP: transcr…								spo:SPCC548.05c
Bcin01g04080	Bcin01g04080.1	Fungi	Bcin01g04080.1.p1 (394-2844[+])	Putative serine/threonine-protein kinase YPL150W (Saccharomyces, E:7.55e-90)	Putative serine/threonine-protein kinase YPL150W (Saccharomyces, E:1.96e-98)	PF00069.24 (Protein kinase domain, E:5e-63,PF07714.16 (Protein tyrosine kinase, E:2.8e-38),PF14531.5 (E:1.3e-06)	GO:0005737 (CC: cytoplasm),GO:0005634 (CC: nucleus),GO:0005524 (MF: ATP binding),GO:0004672 (MF: protein kinase activity),GO:0004674 (MF: protein serine/threonine kinase activity),GO:0035556 (BP: intracellular signal transduction),GO:0006468^BP^protein phosphorylation				FGSG_05764 (Fusarium graminearum, unaffected pathogenicity, E:0)	9.B.106.3.1 (Salt overly sensitive 2 OS=Arabidopsis thaliana GN=sos2 PE=4 SV=1)			sce:YPL150W
Bcin01g04080	Bcin01g04080.2	Fungi	Bcin01g04080.2.p1 (394-2022[+])	Putative serine/threonine-protein kinase YPL150W (Saccharomyces, E:9.64e-90)	Putative serine/threonine-protein kinase YPL150W (Saccharomyces, E:1.77e-99)	PF00069.24 (Protein kinase domain, E:2.1e-63),PF07714.16 (Protein tyrosine kinase, E:1.2e-38),PF14531.5 (E:6.9e-07)	GO:0005737 (CC: cytoplasm),GO:0005634 (CC: nucleus),GO:0005524 (MF: ATP binding),GO:0004672 (MF: protein kinase activity),GO:0004674 (MF: protein serine/threonine kinase activity),GO:0035556 (BP: intracellular signal transduction),GO:0006468^BP^protein phosphorylation				FGSG_05764 (Fusarium graminearum, unaffected pathogenicity, E:0)	9.B.106.3.1 (Salt overly sensitive 2 OS=Arabidopsis thaliana GN=sos2 PE=4 SV=1)			sce:YPL150W
Bcin01g04090	Bcin01g04090.1	Fungi	Bcin01g04090.1.p1 (128-901[+])	Pre-rRNA-processing protein PNO1 (Fusarium, E:2.57e-126)	Pre-rRNA-processing protein PNO1 (Fusarium, E:8.05e-142)		GO:0005737 (CC: cytoplasm),GO:0005730 (CC: nucleolus),GO:0003723 (MF: RNA binding),GO:0042254 (BP: ribosome biogenesis)				KRR1 (Aspergillus fumigatus, lethal, E:1.6e-06)			COG1094 (Required for 40S ribosome biogenesis. Involved in nucleolar processing of pre-18S ribosomal RNA and ribosome assembly (By similarity))	fgr:FGSG_01345,K11884
Bcin01g04100	Bcin01g04100.1	Fungi	Bcin01g04100.1.p1 (211-2373[+])	Mitochondrial distribution and morphology protein 31 (Saccharomyces, E:1.63e-155)	Mitochondrial distribution and morphology protein 31 (Saccharomyces, E:7.84e-163)	PF08118.10 (Yeast mitochondrial distribution and morphology (MDM) proteins, E:3.6e-257)	GO:0016021 (CC: integral component of membrane),GO:0005743 (CC: mitochondrial inner membrane),GO:0006873 (BP: cellular ion homeostasis),GO:0000001 (BP: mitochondrion inheritance),GO:0007005 (BP: mitochondrion organization),GO:1900208 (BP: regulation of cardiolipin metabolic process),GO:0005743^CC^mitochondrial inner membrane								sce:YHR194W,K17979
Bcin01g04110	Bcin01g04110.1	Fungi	Bcin01g04110.1.p1 (360-1466[+])	Putative alpha-ketoglutarate-dependent sulfonate dioxygenase (Schizosaccharomyces, E:1.4e-34)	Putative alpha-ketoglutarate-dependent sulfonate dioxygenase (Schizosaccharomyces, E:8.92e-36)	PF02668.15 (Taurine catabolism dioxygenase TauD, TfdA family, E:2.9e-42)	GO:0005737 (CC: cytoplasm),GO:0046872 (MF: metal ion binding),GO:0000907 (MF: sulfonate dioxygenase activity),GO:0000908 (MF: taurine dioxygenase activity),GO:0046306 (BP: alkanesulfonate catabolic process),GO:0044273 (BP: sulfur compound catabolic process),GO:0016491 (MF: oxidoreductase activity),GO:0055114^BP^oxidation-reduction process
Bcin01g04120	Bcin01g04120.1	Fungi	Bcin01g04120.1.p1 (110-1813[+])	Uncharacterized transporter YIL166C (Saccharomyces, E:1.94e-139)	Uncharacterized transporter YIL166C (Saccharomyces, E:6.93e-167)	PF07690.15 (Major Facilitator Superfamily, E:2.2e-17)	GO:0016021 (CC: integral component of membrane),GO:0016020 (CC: membrane),GO:0015116 (MF: sulfate transmembrane transporter activity),GO:1901682 (MF: sulfur compound transmembrane transporter activity),GO:0008272 (BP: sulfate transport),GO:0000316 (BP: sulfite transport),GO:0072348 (BP: sulfur compound transport),GO:0055085 (BP: transmembrane transport),GO:0016021^CC^integral component of membrane				GzMyb019 (Fusarium graminearum, unaffected pathogenicity, E:0)	2.A.1.14.43 (FACL203Cp OS=Ashbya gossypii (strain FDAG1) GN=FAGOS_FACL203C PE=4 SV=1)			sce:YIL166C
Bcin01g04130	Bcin01g04130.1		Bcin01g04130.1.p1 (347-4078[+])			PF00004.28 (ATPase family associated with various cellular activities (AAA), E:1.2e-12)	GO:0005524^MF^ATP binding
Bcin01g04160	Bcin01g04160.1	Fungi	Bcin01g04160.1.p1 (135-1769[+]),Bcin01g04160.1.p2 (883-245[-])	Folylpolyglutamate synthase (Neurospora, E:2.17e-113)	Folylpolyglutamate synthase (Neurospora, E:1.42e-114)	PF08245.11 (Mur ligase middle domain, E:6.4e-05)	GO:0005737 (CC: cytoplasm),GO:0005743 (CC: mitochondrial inner membrane),GO:0005759 (CC: mitochondrial matrix),GO:0005524 (MF: ATP binding),GO:0046872 (MF: metal ion binding),GO:0004326 (MF: tetrahydrofolylpolyglutamate synthase activity),GO:0006730 (BP: one-carbon metabolic process),GO:0009058^BP^biosynthetic process						0.451		ncr:NCU00892,K01930
Bcin01g04170	Bcin01g04170.1	Fungi	Bcin01g04170.1.p1 (144-1703[+])	Folylpolyglutamate synthase (Neurospora, E:0)	Folylpolyglutamate synthase (Neurospora, E:0)		GO:0005737 (CC: cytoplasm),GO:0005743 (CC: mitochondrial inner membrane),GO:0005759 (CC: mitochondrial matrix),GO:0005524 (MF: ATP binding),GO:0046872 (MF: metal ion binding),GO:0004326 (MF: tetrahydrofolylpolyglutamate synthase activity),GO:0006730 (BP: one-carbon metabolic process)								ncr:NCU00892,K01930
Bcin01g04180	Bcin01g04180.1	Fungi	Bcin01g04180.1.p1 (135-1775[+])	Aminotriazole resistance protein (Saccharomyces, E:2.97e-15)	Uncharacterized MFS-type transporter C1683.03c (Schizosaccharomyces, E:4.71e-42)	PF07690.15 (Major Facilitator Superfamily, E:3.1e-32),PF06609.12 (Fungal trichothecene efflux pump (TRI12), E:2e-12, E:1.6e-11)	GO:0005783 (CC: endoplasmic reticulum),GO:0016021 (CC: integral component of membrane),GO:0022857 (MF: transmembrane transporter activity),GO:0055085 (BP: transmembrane transport),GO:0022857^MF^transmembrane transporter activity				MgMfs1 (Zymoseptoria tritici, chemistry target:_sensitivity_to_chemical, E:2.21e-19)	2.A.1.3.52 (Drug resistance protein YOR378W OS=Saccharomyces cerevisiae (strain ATCC 204508 / S288c) GN=YOR378W PE=1 SV=1)			spo:SPBC1683.03c
Bcin01g04200	Bcin01g04200.1		Bcin01g04200.1.p1 (2-2314[+])		Homeobox protein 10 (Dictyostelium, E:7.61e-06)	PF00046.28 (Homeobox domain, E:4.3e-08),PF05920.10 (Homeobox KN domain, E:0.00018	GO:0005634 (CC: nucleus),GO:0000977 (MF: RNA polymerase II regulatory region sequence-specific DNA binding),GO:0001227 (MF: transcriptional repressor activity, RNA polymerase II transcription regulatory region sequence-specific DNA binding),GO:0030154 (BP: cell differentiation),GO:0007275 (BP: multicellular organism development),GO:0000122 (BP: negative regulation of transcription by RNA polymera…							ENOG4111Y4N (Homeobox domain)	ddi:DDB_G0284293
Bcin01g04210	Bcin01g04210.1	Fungi	Bcin01g04210.1.p1 (563-1753[+])	Quinate permease (Aspergillus, E:1.39e-53)	Probable quinate permease (Aspergillus, E:3.58e-61)	PF00083.23 (Sugar (and other) transporter, E:1.3e-89),PF07690.15 (Major Facilitator Superfamily, E:3.5e-13)	GO:0016021 (CC: integral component of membrane),GO:0005886 (CC: plasma membrane),GO:0022857 (MF: transmembrane transporter activity),GO:0019630 (BP: quinate metabolic process),GO:0055085 (BP: transmembrane transport),GO:0016021^CC^integral component of membrane				MoST1 (Magnaporthe oryzae, unaffected pathogenicity, E:1.13e-46)	2.A.1.1.119 (Putative uncharacterized protein An14g04280 OS=Aspergillus niger (strain CBS 513.88 / FGSC A1513) GN=An14g04280 PE=3 SV=1)			act:ACLA_024060
Bcin01g04220	Bcin01g04220.1	Proteobacteria	Bcin01g04220.1.p1 (368-2185[+])	Arylsulfatase (Pseudomonas, E:0)	Arylsulfatase (Pseudomonas, E:0)	PF00884.22 (E:7.5e-77)	GO:0005737 (CC: cytoplasm),GO:0004065 (MF: arylsulfatase activity),GO:0046872 (MF: metal ion binding),GO:0008081 (MF: phosphoric diester hydrolase activity),GO:0008152 (BP: metabolic process),GO:0008484 (MF: sulfuric ester hydrolase activity),GO:0008152^BP^metabolic process							COG3119 (Sulfatase)	pae:PA0183,K01130
Bcin01g04220	Bcin01g04220.2	Proteobacteria	Bcin01g04220.2.p1 (368-2185[+])	Arylsulfatase (Pseudomonas, E:0)	Arylsulfatase (Pseudomonas, E:0)	PF00884.22 (E:7.5e-77)	GO:0005737 (CC: cytoplasm),GO:0004065 (MF: arylsulfatase activity),GO:0046872 (MF: metal ion binding),GO:0008081 (MF: phosphoric diester hydrolase activity),GO:0008152 (BP: metabolic process),GO:0008484 (MF: sulfuric ester hydrolase activity),GO:0008152^BP^metabolic process							COG3119 (Sulfatase)	pae:PA0183,K01130
Bcin01g04230	Bcin01g04230.1	Fungi	Bcin01g04230.1.p1 (387-1313[+])	Phosphoadenosine phosphosulfate reductase (Aspergillus, E:3.32e-128)	Phosphoadenosine phosphosulfate reductase (Aspergillus, E:2.65e-138)	PF01507.18 (Phosphoadenosine phosphosulfate reductase family, E:1.6e-42)	GO:0005737 (CC: cytoplasm),GO:0004604 (MF: phosphoadenylyl-sulfate reductase (thioredoxin) activity),GO:0019344 (BP: cysteine biosynthetic process),GO:0070814 (BP: hydrogen sulfide biosynthetic process),GO:0009086 (BP: methionine biosynthetic process),GO:0000103 (BP: sulfate assimilation),GO:0019379 (BP: sulfate assimilation, phosphoadenylyl sulfate reduction by phosphoadenylyl-sulfate reductase …								ani:AN4770.2,K00390
Bcin01g04240	Bcin01g04240.1	Fungi	Bcin01g04240.1.p1 (168-1040[+])	Outer spore wall protein RRT8 {ECO:0000305|PubMed:23966878} (Saccharomyces, E:8.82e-10)	Outer spore wall protein RRT8 {ECO:0000305|PubMed:23966878} (Saccharomyces, E:1.27e-15)	PF07264.10 (Etoposide-induced protein 2.4 (EI24), E:3.8e-14)	GO:0005619 (CC: ascospore wall),GO:0016021 (CC: integral component of membrane),GO:0005811 (CC: lipid droplet),GO:0005628 (CC: prospore membrane),GO:0030476 (BP: ascospore wall assembly)					2.A.121.2.6 (Putative uncharacterized protein B13D15.090 OS=Neurospora crassa GN=B13D15.090 PE=4 SV=1)			sce:YOL048C
Bcin01g04240	Bcin01g04240.2	Fungi	Bcin01g04240.2.p1 (168-1040[+])	Outer spore wall protein RRT8 {ECO:0000305|PubMed:23966878} (Saccharomyces, E:7.98e-10)	Outer spore wall protein RRT8 {ECO:0000305|PubMed:23966878} (Saccharomyces, E:1.27e-15)	PF07264.10 (Etoposide-induced protein 2.4 (EI24), E:3.8e-14)	GO:0005619 (CC: ascospore wall),GO:0016021 (CC: integral component of membrane),GO:0005811 (CC: lipid droplet),GO:0005628 (CC: prospore membrane),GO:0030476 (BP: ascospore wall assembly)					2.A.121.2.6 (Putative uncharacterized protein B13D15.090 OS=Neurospora crassa GN=B13D15.090 PE=4 SV=1)			sce:YOL048C
Bcin01g04250	Bcin01g04250.1		Bcin01g04250.1.p1 (567-4037[+])										0.826
Bcin01g04260	Bcin01g04260.1	Fungi	Bcin01g04260.1.p1 (229-1677[+])	Phosphoserine phosphatase (Saccharomyces, E:4.92e-63)	Phosphoserine phosphatase (Saccharomyces, E:2.49e-65)	PF00702.25 (haloacid dehalogenase-like hydrolase, E:5.5e-17),PF12710.6 (haloacid dehalogenase-like hydrolase, E:3e-19,PF08282.11 (haloacid dehalogenase-like hydrolase, E:1.9e-07)	GO:0046872 (MF: metal ion binding),GO:0004647 (MF: phosphoserine phosphatase activity),GO:0006564 (BP: L-serine biosynthetic process)								sce:YGR208W,K01079
Bcin01g04290	Bcin01g04290.1		Bcin01g04290.1.p1 (69-1121[+])			PF13383.5 (Methyltransferase domain, E:4.6e-20),PF05050.11 (Methyltransferase FkbM domain, E:4.8e-10)
Bcin01g04300	Bcin01g04300.1	Fungi	Bcin01g04300.1.p1 (275-1156[+])	NADPH-dependent 1-acyldihydroxyacetone phosphate reductase (Schizosaccharomyces, E:8.18e-47)	NADPH-dependent 1-acyldihydroxyacetone phosphate reductase (Schizosaccharomyces, E:1.2e-57)	PF00106.24 (short chain dehydrogenase, E:8e-42,PF13561.5 (Enoyl-(Acyl carrier protein) reductase, E:3.2e-28)	GO:0005737 (CC: cytoplasm),GO:0005783 (CC: endoplasmic reticulum),GO:0000329 (CC: fungal-type vacuole membrane),GO:0005794 (CC: Golgi apparatus),GO:0005739 (CC: mitochondrion),GO:0102566 (MF: 1-acyl dihydroxyacetone phosphate reductase activity),GO:0000140 (MF: acylglycerone-phosphate reductase activity),GO:0006654 (BP: phosphatidic acid biosynthetic process)				fabG1 (Ralstonia solanacearum, lethal, E:4.87e-10)				spo:SPAC23D3.11,K06123
Bcin01g04310	Bcin01g04310.1		Bcin01g04310.1.p1 (340-1884[+])			PF01757.21 (Acyltransferase family, E:2.9e-29)	GO:0016747^MF^transferase activity, transferring acyl groups other than amino-acyl groups				CHIP3 (Colletotrichum gloeosporioides, unaffected pathogenicity, E:2.1e-41)
Bcin01g04330	Bcin01g04330.1	Fungi	Bcin01g04330.1.p1 (86-838[+])	Norsolorinic acid ketoreductase {ECO:0000303|PubMed:10584035} (Aspergillus, E:3.22e-31)	Norsolorinic acid ketoreductase {ECO:0000303|PubMed:10584035} (Aspergillus, E:3.01e-38)	PF00106.24 (short chain dehydrogenase, E:3.9e-16)	GO:0005829 (CC: cytosol),GO:0005773 (CC: vacuole),GO:0016616 (MF: oxidoreductase activity, acting on the CH-OH group of donors, NAD or NADP as acceptor),GO:0045122 (BP: aflatoxin biosynthetic process)								ag:AAA58798,K17644
Bcin01g04330	Bcin01g04330.2	Fungi	Bcin01g04330.2.p1 (2-784[+])	Norsolorinic acid ketoreductase {ECO:0000303|PubMed:10584035} (Aspergillus, E:1.37e-35)	Norsolorinic acid ketoreductase {ECO:0000303|PubMed:10584035} (Aspergillus, E:4.74e-44)	PF08659.9 (KR domain, E:3.2e-05),PF00106.24 (short chain dehydrogenase, E:9.8e-20),PF13561.5 (Enoyl-(Acyl carrier protein) reductase, E:1.1e-11)	GO:0005829 (CC: cytosol),GO:0005773 (CC: vacuole),GO:0016616 (MF: oxidoreductase activity, acting on the CH-OH group of donors, NAD or NADP as acceptor),GO:0045122 (BP: aflatoxin biosynthetic process)								ag:AAA58798,K17644
Bcin01g04340	Bcin01g04340.1	Fungi	Bcin01g04340.1.p1 (316-2037[+])	Sulfate adenylyltransferase {ECO:0000255|HAMAP-Rule:MF_03106} (Chaetomium, E:0)	Sulfate adenylyltransferase {ECO:0000255|HAMAP-Rule:MF_03106} (Chaetomium, E:0)	PF14306.5 (PUA-like domain, E:1.4e-53),PF01747.16 (E:3.5e-88),PF01583.19 (Adenylylsulphate kinase, E:3e-55	GO:0005737 (CC: cytoplasm),GO:0004020 (MF: adenylylsulfate kinase activity),GO:0005524 (MF: ATP binding),GO:0004781 (MF: sulfate adenylyltransferase (ATP) activity),GO:0019344 (BP: cysteine biosynthetic process),GO:0070814 (BP: hydrogen sulfide biosynthetic process),GO:0009086 (BP: methionine biosynthetic process),GO:0000103 (BP: sulfate assimilation),GO:0004781^MF^sulfate adenylyltransferase (AT…				MET3 (Cryptococcus neoformans, loss of_pathogenicity, E:0)			COG2046 (Catalyzes the first intracellular reaction of sulfate assimilation, forming adenosine-5'-phosphosulfate (APS) from inorganic sulfate and ATP. Plays an important role in sulfate activation as a component of the biosynthesis pathway of sulfur- containing amino acids (By similarity))
Bcin01g04350	Bcin01g04350.1	Metazoa	Bcin01g04350.1.p1 (115-456[+])	LYR motif-containing protein 4 (Homo, E:5.89e-18)	LYR motif-containing protein 4 (Homo, E:5.79e-20)	PF05347.14 (Complex 1 protein (LYR family), E:7.6e-21),PF13233.5 (E:3.8e-07)	GO:0005759 (CC: mitochondrial matrix),GO:0016604 (CC: nuclear body),GO:0044281 (BP: small molecule metabolic process)							ENOG41124X5 (LYR motif containing 4)	hsa:57128,K22069
Bcin01g04370	Bcin01g04370.1	Fungi	Bcin01g04370.1.p1 (108-2162[+])	ABC1 family protein C10F6.14c (Schizosaccharomyces, E:1.78e-107)	ABC1 family protein C10F6.14c (Schizosaccharomyces, E:6.58e-109)	PF03109.15 (ABC1 family, E:8.7e-21)	GO:0005739 (CC: mitochondrion),GO:0016301 (MF: kinase activity)								spo:SPAC10F6.14c,K08869
Bcin01g04380	Bcin01g04380.1	Fungi	Bcin01g04380.1.p1 (477-2702[+])	pH-response regulator protein palI/RIM9 (Magnaporthe, E:1.18e-63)	pH-response regulator protein palI/prr-5 (Neurospora, E:2.3e-95)	PF06687.11 (SUR7/PalI family, E:5.8e-25)	GO:0032153 (CC: cell division site),GO:0035838 (CC: growing cell tip),GO:0016021 (CC: integral component of membrane),GO:0005886 (CC: plasma membrane),GO:0007127 (BP: meiosis I),GO:0000281 (BP: mitotic cytokinesis),GO:0030435 (BP: sporulation resulting in formation of a cellular spore),GO:0005886^CC^plasma membrane				Rim9 (Ustilago maydis, unaffected pathogenicity, E:4.26e-15)		0.872		ncr:NCU01996
Bcin01g04390	Bcin01g04390.1	Metazoa	Bcin01g04390.1.p1 (1318-2946[+])	Neuronal-specific septin-3 (Rattus, E:4.32e-17)	Neuronal-specific septin-3 (Mus, E:1e-17)	PF00735.17 (E:7e-09,PF00735.17 (E:2.8e-07),PF00735.17 (E:5.3e-11)	GO:0030054 (CC: cell junction),GO:0005737 (CC: cytoplasm),GO:0005856 (CC: cytoskeleton),GO:0045202 (CC: synapse),GO:0005525 (MF: GTP binding),GO:0042802 (MF: identical protein binding),GO:0007049 (BP: cell cycle),GO:0051301 (BP: cell division),GO:0005525^MF^GTP binding				aspE (Aspergillus fumigatus, unaffected pathogenicity, E:5.43e-164)			COG5019 (Cell division control protein)	mmu:24050,K16938
Bcin01g04390	Bcin01g04390.2	Metazoa	Bcin01g04390.2.p1 (758-2386[+])	Neuronal-specific septin-3 (Rattus, E:3.52e-17)	Neuronal-specific septin-3 (Mus, E:1e-17)	PF00735.17 (E:7e-09,PF00735.17 (E:2.8e-07),PF00735.17 (E:5.3e-11)	GO:0030054 (CC: cell junction),GO:0005737 (CC: cytoplasm),GO:0005856 (CC: cytoskeleton),GO:0045202 (CC: synapse),GO:0005525 (MF: GTP binding),GO:0042802 (MF: identical protein binding),GO:0007049 (BP: cell cycle),GO:0051301 (BP: cell division),GO:0005525^MF^GTP binding				aspE (Aspergillus fumigatus, unaffected pathogenicity, E:5.43e-164)			COG5019 (Cell division control protein)	mmu:24050,K16938
Bcin01g04390	Bcin01g04390.3	Metazoa	Bcin01g04390.3.p1 (1128-2756[+])	Neuronal-specific septin-3 (Rattus, E:4.05e-17)	Neuronal-specific septin-3 (Mus, E:1e-17)	PF00735.17 (E:7e-09,PF00735.17 (E:2.8e-07),PF00735.17 (E:5.3e-11)	GO:0030054 (CC: cell junction),GO:0005737 (CC: cytoplasm),GO:0005856 (CC: cytoskeleton),GO:0045202 (CC: synapse),GO:0005525 (MF: GTP binding),GO:0042802 (MF: identical protein binding),GO:0007049 (BP: cell cycle),GO:0051301 (BP: cell division),GO:0005525^MF^GTP binding				aspE (Aspergillus fumigatus, unaffected pathogenicity, E:5.43e-164)			COG5019 (Cell division control protein)	mmu:24050,K16938
Bcin01g04390	Bcin01g04390.4	Metazoa	Bcin01g04390.4.p1 (750-2378[+])	Neuronal-specific septin-3 (Rattus, E:3.51e-17)	Neuronal-specific septin-3 (Mus, E:1e-17)	PF00735.17 (E:7e-09,PF00735.17 (E:2.8e-07),PF00735.17 (E:5.3e-11)	GO:0030054 (CC: cell junction),GO:0005737 (CC: cytoplasm),GO:0005856 (CC: cytoskeleton),GO:0045202 (CC: synapse),GO:0005525 (MF: GTP binding),GO:0042802 (MF: identical protein binding),GO:0007049 (BP: cell cycle),GO:0051301 (BP: cell division),GO:0005525^MF^GTP binding				aspE (Aspergillus fumigatus, unaffected pathogenicity, E:5.43e-164)			COG5019 (Cell division control protein)	mmu:24050,K16938
Bcin01g04390	Bcin01g04390.5	Metazoa	Bcin01g04390.5.p1 (1120-2748[+])	Neuronal-specific septin-3 (Rattus, E:4.04e-17)	Neuronal-specific septin-3 (Mus, E:1e-17)	PF00735.17 (E:7e-09,PF00735.17 (E:2.8e-07),PF00735.17 (E:5.3e-11)	GO:0030054 (CC: cell junction),GO:0005737 (CC: cytoplasm),GO:0005856 (CC: cytoskeleton),GO:0045202 (CC: synapse),GO:0005525 (MF: GTP binding),GO:0042802 (MF: identical protein binding),GO:0007049 (BP: cell cycle),GO:0051301 (BP: cell division),GO:0005525^MF^GTP binding				aspE (Aspergillus fumigatus, unaffected pathogenicity, E:5.43e-164)			COG5019 (Cell division control protein)	mmu:24050,K16938
Bcin01g04410	Bcin01g04410.1	Fungi	Bcin01g04410.1.p1 (284-2194[+])	ATP-dependent RNA helicase DED1 (Parastagonospora, E:4.75e-128)	ATP-dependent RNA helicase DED1 (Parastagonospora, E:6.49e-131)	PF00270.28 (DEAD/DEAH box helicase, E:3.2e-43),PF00271.30 (Helicase conserved C-terminal domain, E:1.4e-27)	GO:0005737 (CC: cytoplasm),GO:0005730 (CC: nucleolus),GO:0005524 (MF: ATP binding),GO:0004004 (MF: ATP-dependent RNA helicase activity),GO:0003743 (MF: translation initiation factor activity),GO:0010501 (BP: RNA secondary structure unwinding),GO:0003676 (MF: nucleic acid binding),GO:0005524^MF^ATP binding				CshA (Listeria monocytogenes, unaffected pathogenicity, E:6.7e-62)	1.I.1.1.3 (ATP-dependent RNA helicase DDX3X OS=Homo sapiens GN=DDX3X PE=1 SV=3)			pno:SNOG_03958,K11594
Bcin01g04420	Bcin01g04420.1	Fungi	Bcin01g04420.1.p1 (346-2028[+])	Non-canonical non-ribosomal peptide synthetase FUB8 {ECO:0000303|PubMed:25372119} (Fusarium fujikuroi species complex, E:2.28e-61)	Non-canonical non-ribosomal peptide synthetase FUB8 {ECO:0000303|PubMed:25372119} (Fusarium oxysporum species complex, E:5.17e-64)	PF00501.27 (AMP-binding enzyme, E:1.6e-27)	GO:0016491 (MF: oxidoreductase activity),GO:0031177 (MF: phosphopantetheine binding),GO:0016740 (MF: transferase activity),GO:0003824 (MF: catalytic activity),GO:0008152^BP^metabolic process				FVEG_12530 (Fusarium verticillioides, unaffected pathogenicity, E:9.33e-66)				fox:FOXG_15239
Bcin01g04430	Bcin01g04430.1	Fungi	Bcin01g04430.1.p1 (81-1754[+])	Efflux pump FUS6 {ECO:0000303|PubMed:23932525} (Fusarium fujikuroi species complex, E:5.51e-36)	Efflux pump FUS6 {ECO:0000303|PubMed:23932525} (Fusarium fujikuroi species complex, E:1.37e-47)	PF07690.15 (Major Facilitator Superfamily, E:5.5e-34),PF06609.12 (Fungal trichothecene efflux pump (TRI12), E:2.2e-08),PF00083.23 (Sugar (and other) transporter, E:5.5e-08)	GO:0016021 (CC: integral component of membrane),GO:0055085 (BP: transmembrane transport),GO:0022857^MF^transmembrane transporter activity				BCMFS1 (Botrytis cinerea, unaffected pathogenicity, E:3.37e-46)	2.A.1.3.33 (Uncharacterized MFS-type transporter yusP OS=Bacillus subtilis GN=yusP PE=3 SV=1)
Bcin01g04440	Bcin01g04440.1	Fungi	Bcin01g04440.1.p1 (182-2164[+])	SWI/SNF and RSC complexes subunit arp9 (Schizosaccharomyces, E:4.78e-21)	SWI/SNF and RSC complexes subunit arp9 (Schizosaccharomyces, E:9.88e-29)	PF00022.18 (E:9.9e-15)	GO:0005829 (CC: cytosol),GO:0000790 (CC: nuclear chromatin),GO:0005634 (CC: nucleus),GO:0016586 (CC: RSC-type complex),GO:0016514 (CC: SWI/SNF complex),GO:0000991 (MF: transcription factor activity, core RNA polymerase II binding),GO:0006338 (BP: chromatin remodeling),GO:0016569 (BP: covalent chromatin modification),GO:0006357 (BP: regulation of transcription by RNA polymerase II),GO:0006351 (BP:…								spo:SPAC1071.06,K11768
Bcin01g04440	Bcin01g04440.2	Fungi	Bcin01g04440.2.p1 (182-2164[+])	SWI/SNF and RSC complexes subunit arp9 (Schizosaccharomyces, E:4.4e-21)	SWI/SNF and RSC complexes subunit arp9 (Schizosaccharomyces, E:9.88e-29)	PF00022.18 (E:9.9e-15)	GO:0005829 (CC: cytosol),GO:0000790 (CC: nuclear chromatin),GO:0005634 (CC: nucleus),GO:0016586 (CC: RSC-type complex),GO:0016514 (CC: SWI/SNF complex),GO:0000991 (MF: transcription factor activity, core RNA polymerase II binding),GO:0006338 (BP: chromatin remodeling),GO:0016569 (BP: covalent chromatin modification),GO:0006357 (BP: regulation of transcription by RNA polymerase II),GO:0006351 (BP:…								spo:SPAC1071.06,K11768
Bcin01g04460	Bcin01g04460.1	Fungi	Bcin01g04460.1.p1 (105-1829[+])	Set1 complex component ash2 (Schizosaccharomyces, E:1.81e-69)	Set1 complex component ash2 (Schizosaccharomyces, E:2.74e-72)		GO:0048189 (CC: Lid2 complex),GO:0000790 (CC: nuclear chromatin),GO:0005634 (CC: nucleus),GO:0048188 (CC: Set1C/COMPASS complex),GO:0046872 (MF: metal ion binding),GO:0044212 (MF: transcription regulatory region DNA binding),GO:0061630 (MF: ubiquitin protein ligase activity),GO:0070869 (BP: heterochromatin assembly involved in chromatin silencing),GO:0051568 (BP: histone H3-K4 methylation),GO:000…								spo:SPBC13G1.08c,K14967
Bcin01g04470	Bcin01g04470.1	Fungi	Bcin01g04470.1.p1 (576-3269[+])	Uncharacterized transcriptional regulatory protein C530.05 (Schizosaccharomyces, E:8.45e-25)	Uncharacterized transcriptional regulatory protein C530.05 (Schizosaccharomyces, E:1.19e-28)	PF00172.17 (Fungal Zn(2)-Cys(6) binuclear cluster domain, E:0.00032,PF04082.17 (Fungal specific transcription factor domain, E:7.2e-19)	GO:0005829 (CC: cytosol),GO:0005634 (CC: nucleus),GO:0000978 (MF: RNA polymerase II proximal promoter sequence-specific DNA binding),GO:0000982 (MF: transcription factor activity, RNA polymerase II proximal promoter sequence-specific DNA binding),GO:0001077 (MF: transcriptional activator activity,GO:0008270 (MF: zinc ion binding),GO:0061414 (BP: positive regulation of transcription from RNA polym…				atrR (Aspergillus fumigatus, reduced virulence, E:1.26e-80)				spo:SPBC530.05
Bcin01g04490	Bcin01g04490.1	Fungi	Bcin01g04490.1.p1 (112-3855[+]),Bcin01g04490.1.p2 (704-1042[+])	DNA mismatch repair protein msh6 (Schizosaccharomyces, E:0)	DNA mismatch repair protein msh6 (Schizosaccharomyces, E:0)	PF01624.19 (MutS domain I, E:1.2e-31),PF05188.16 (MutS domain II, E:1.7e-13),PF05192.17 (MutS domain III, E:1.2e-40),PF05190.17 (MutS family domain IV, E:4.3e-10),PF00488.20 (MutS domain V, E:6.6e-67)	GO:0005829 (CC: cytosol),GO:0032302 (CC: MutSbeta complex),GO:0005634 (CC: nucleus),GO:0005524 (MF: ATP binding),GO:0003684 (MF: damaged DNA binding),GO:0008094 (MF: DNA-dependent ATPase activity),GO:0000406 (MF: double-strand/single-strand DNA junction binding),GO:0032137 (MF: guanine/thymine mispair binding),GO:0000404 (MF: heteroduplex DNA loop binding),GO:0000403 (MF: Y-form DNA binding),GO:0…						0.872		spo:SPCC285.16c,K08737
Bcin01g04490	Bcin01g04490.2	Fungi	Bcin01g04490.2.p1 (112-3801[+]),Bcin01g04490.2.p2 (650-988[+])	DNA mismatch repair protein msh6 (Schizosaccharomyces, E:0)	DNA mismatch repair protein msh6 (Schizosaccharomyces, E:0)	PF01624.19 (MutS domain I, E:1.2e-31),PF05188.16 (MutS domain II, E:1.7e-13),PF05192.17 (MutS domain III, E:1.1e-40),PF05190.17 (MutS family domain IV, E:4.2e-10),PF00488.20 (MutS domain V, E:6.5e-67)	GO:0005829 (CC: cytosol),GO:0032302 (CC: MutSbeta complex),GO:0005634 (CC: nucleus),GO:0005524 (MF: ATP binding),GO:0003684 (MF: damaged DNA binding),GO:0008094 (MF: DNA-dependent ATPase activity),GO:0000406 (MF: double-strand/single-strand DNA junction binding),GO:0032137 (MF: guanine/thymine mispair binding),GO:0000404 (MF: heteroduplex DNA loop binding),GO:0000403 (MF: Y-form DNA binding),GO:0…						0.872		spo:SPCC285.16c,K08737
Bcin01g04500	Bcin01g04500.1	Fungi	Bcin01g04500.1.p1 (302-2011[+])	Vacuolar membrane amino acid uptake transporter fnx2 (Schizosaccharomyces, E:7.07e-60)	Vacuolar membrane amino acid uptake transporter fnx2 (Schizosaccharomyces, E:4.9e-65)	PF07690.15 (Major Facilitator Superfamily, E:1.9e-38),PF00083.23 (Sugar (and other) transporter, E:4.4e-09)	GO:0005737 (CC: cytoplasm),GO:0000324 (CC: fungal-type vacuole),GO:0000329 (CC: fungal-type vacuole membrane),GO:0071627 (CC: integral component of fungal-type vacuolar membrane),GO:0015182 (MF: L-asparagine transmembrane transporter activity),GO:0015188 (MF: L-isoleucine transmembrane transporter activity),GO:0015189 (MF: L-lysine transmembrane transporter activity),GO:1990591 (BP: asparagine tr…				MgMfs1 (Zymoseptoria tritici, chemistry target:_sensitivity_to_chemical, E:9.66e-45)	2.A.1.48.4 (Membrane transporter - Schizosaccharomyces pombe (Fission yeast).)			spo:SPBC3E7.06c
Bcin01g04510	Bcin01g04510.1	Viridiplantae	Bcin01g04510.1.p1 (277-2034[+])	Arylsulfatase (Volvox, E:1.11e-111)	Arylsulfatase (Volvox, E:2.75e-114)	PF00884.22 (E:2.3e-57)	GO:0042597 (CC: periplasmic space),GO:0004065 (MF: arylsulfatase activity),GO:0046872 (MF: metal ion binding),GO:0018958 (BP: phenol-containing compound metabolic process),GO:0008484 (MF: sulfuric ester hydrolase activity),GO:0008152^BP^metabolic process						0.664
Bcin01g04530	Bcin01g04530.1	Proteobacteria	Bcin01g04530.1.p1 (55-1080[+])	Lipase 1 (Psychrobacter, E:2.89e-10)	Lipase 1 (Psychrobacter, E:1.37e-10)	PF06342.11 (Alpha/beta hydrolase of unknown function (DUF1057), E:3.7e-05),PF12146.7 (Serine aminopeptidase, S33, E:2.9e-12),PF00561.19 (alpha/beta hydrolase fold, E:6.9e-19),PF12697.6 (Alpha/beta hydrolase family, E:8e-15,PF03096.13 (Ndr family, E:1.3e-05)	GO:0009279 (CC: cell outer membrane),GO:0004806 (MF: triglyceride lipase activity),GO:0016042 (BP: lipid catabolic process)	CE1 (E:2.2e-07)					0.886
Bcin01g04540	Bcin01g04540.1	Fungi	Bcin01g04540.1.p1 (375-1391[+])	Protein FDD123 (Trametes, E:2.42e-41)	Protein FDD123 (Trametes, E:1.27e-51)	PF01036.17 (Bacteriorhodopsin-like protein, E:2.2e-58)	GO:0016021 (CC: integral component of membrane),GO:0005216 (MF: ion channel activity),GO:0006811 (BP: ion transport),GO:0016020^CC^membrane					3.E.1.4.9 (PROTEIN FDD123 (CVHSP30/1) - Coriolus versicolor.)
Bcin01g04550	Bcin01g04550.1	Fungi	Bcin01g04550.1.p1 (193-2001[+])	Phytoene desaturase (Cercospora, E:0)	Phytoene desaturase (Cercospora, E:0)	PF00890.23 (FAD binding domain, E:7.5e-05),PF01266.23 (FAD dependent oxidoreductase, E:7.2e-09),PF13450.5 (NAD(P)-binding Rossmann-like domain, E:1.3e-14),PF01593.23 (Flavin containing amine oxidoreductase, E:1.5e-22)	GO:0016021 (CC: integral component of membrane),GO:0016491 (MF: oxidoreductase activity),GO:0016117 (BP: carotenoid biosynthetic process),GO:0055114^BP^oxidation-reduction process	AA3_1 (E:7.3e-07)
Bcin01g04550	Bcin01g04550.2	Fungi	Bcin01g04550.2.p1 (193-2001[+])	Phytoene desaturase (Cercospora, E:0)	Phytoene desaturase (Cercospora, E:0)	PF00890.23 (FAD binding domain, E:7.5e-05),PF01266.23 (FAD dependent oxidoreductase, E:7.2e-09),PF13450.5 (NAD(P)-binding Rossmann-like domain, E:1.3e-14),PF01593.23 (Flavin containing amine oxidoreductase, E:1.5e-22)	GO:0016021 (CC: integral component of membrane),GO:0016491 (MF: oxidoreductase activity),GO:0016117 (BP: carotenoid biosynthetic process),GO:0055114^BP^oxidation-reduction process	AA3_1 (E:7.3e-07)
Bcin01g04560	Bcin01g04560.1	Fungi	Bcin01g04560.1.p1 (627-2459[+])	Bifunctional lycopene cyclase/phytoene synthase (Pyrenophora, E:0)	Bifunctional lycopene cyclase/phytoene synthase (Pyrenophora, E:0)	PF00494.18 (Squalene/phytoene synthase, E:2.8e-68)	GO:0016021 (CC: integral component of membrane),GO:0004310 (MF: farnesyl-diphosphate farnesyltransferase activity),GO:0016767 (MF: geranylgeranyl-diphosphate geranylgeranyltransferase activity),GO:0016872 (MF: intramolecular lyase activity),GO:0051996 (MF: squalene synthase activity),GO:0016117 (BP: carotenoid biosynthetic process),GO:0006696 (BP: ergosterol biosynthetic process),GO:0016740 (MF: …							COG1562 (phytoene synthase)
Bcin01g04570	Bcin01g04570.1	Viridiplantae	Bcin01g04570.1.p1 (560-2509[+])	Carotenoid 9,10(9',10')-cleavage dioxygenase 1 (Pisum, E:3.09e-56)	Carotenoid 9,10(9',10')-cleavage dioxygenase 1 (Arabidopsis, E:6.92e-62)	PF03055.14 (Retinal pigment epithelial membrane protein, E:1.3e-112)	GO:0005737 (CC: cytoplasm),GO:0005794 (CC: Golgi apparatus),GO:0005886 (CC: plasma membrane),GO:0009506 (CC: plasmodesma),GO:0005774 (CC: vacuolar membrane),GO:0005773 (CC: vacuole),GO:0045549 (MF: 9-cis-epoxycarotenoid dioxygenase activity),GO:0046872 (MF: metal ion binding),GO:0016121 (BP: carotene catabolic process),GO:0016118 (BP: carotenoid catabolic process),GO:0016124 (BP: xanthophyll cata…							COG3670 (dioxygenase)	ath:AT3G63520,K11159
Bcin01g04580	Bcin01g04580.1		Bcin01g04580.1.p1 (121-1986[+])										0.471
Bcin01g04580	Bcin01g04580.2		Bcin01g04580.2.p1 (121-1908[+])										0.471
Bcin01g04600	Bcin01g04600.1	Fungi	Bcin01g04600.1.p1 (472-1380[+]),Bcin01g04600.1.p2 (3-479[+])	Acetate permease A {ECO:0000303|PubMed:18302536} (Aspergillus, E:8.34e-88)	Acetate permease A {ECO:0000303|PubMed:18302536} (Aspergillus, E:1.14e-111)	PF01184.18 (GPR1/FUN34/yaaH family, E:1.8e-90)	GO:0016021 (CC: integral component of membrane),GO:0005886 (CC: plasma membrane),GO:0005774 (CC: vacuolar membrane),GO:0015123 (MF: acetate transmembrane transporter activity),GO:0006068 (BP: ethanol catabolic process),GO:0006847 (BP: plasma membrane acetate transport),GO:0016021^CC^integral component of membrane					2.A.96.1.3 (Putative uncharacterized protein (Acetate permease) OS=Emericella nidulans GN=acpA PE=4 SV=1)	0.505		ani:AN5226.2,K07034
Bcin01g04610	Bcin01g04610.1		Bcin01g04610.1.p1 (329-1750[+])			PF01612.19 (3'-5' exonuclease, E:1.3e-05)	GO:0003676 (MF: nucleic acid binding),GO:0008408 (MF: 3'-5' exonuclease activity),GO:0006139^BP^nucleobase-containing compound metabolic process
Bcin01g04640	Bcin01g04640.1	Fungi	Bcin01g04640.1.p1 (1352-2569[+])	G1/S-specific cyclin CCN1 (Candida, E:2.94e-54)	G1/S-specific cyclin CCN1 (Candida, E:1.28e-61)	PF00134.22 (Cyclin, N-terminal domain, E:1.8e-35),PF02984.18 (Cyclin, C-terminal domain, E:1.9e-09)	GO:0005634 (CC: nucleus),GO:0016538 (MF: cyclin-dependent protein serine/threonine kinase regulator activity),GO:0051301 (BP: cell division),GO:0035690 (BP: cellular response to drug),GO:0036244 (BP: cellular response to neutral pH),GO:0030447 (BP: filamentous growth),GO:0036180 (BP: filamentous growth of a population of unicellular organisms in response to biotic stimulus),GO:0036178 (BP: filame…				Cln1 (Cryptococcus neoformans, unaffected pathogenicity, E:2.21e-78)	1.I.1.1.3 (G2/mitotic-specific cyclin-B2 OS=Homo sapiens GN=CCNB2 PE=1 SV=1)			cal:CAALFM_C501680CA
Bcin01g04710	Bcin01g04710.1	Fungi	Bcin01g04710.1.p1 (3-2111[+])	Pescadillo homolog {ECO:0000255|HAMAP-Rule:MF_03028} (Botrytis, E:0)	Pescadillo homolog {ECO:0000255|HAMAP-Rule:MF_03028} (Botrytis, E:0)	PF06732.10 (Pescadillo N-terminus, E:3.8e-120)	GO:0005730 (CC: nucleolus),GO:0005654 (CC: nucleoplasm),GO:0006364 (BP: rRNA processing),GO:0042254 (BP: ribosome biogenesis),GO:0005730^CC^nucleolus				PES1 (Candida albicans, reduced virulence, E:1.25e-142)				bfu:BC1G_13323,K14843
Bcin01g04720	Bcin01g04720.1	Metazoa	Bcin01g04720.1.p1 (134-1411[+])	Phosphatidylinositol glycan anchor biosynthesis class U protein (Rattus, E:1.22e-65)	Phosphatidylinositol glycan anchor biosynthesis class U protein (Rattus, E:4.98e-75)	PF06728.12 (GPI transamidase subunit PIG-U, E:4.4e-122)	GO:0042765 (CC: GPI-anchor transamidase complex),GO:0016020 (CC: membrane),GO:0005886 (CC: plasma membrane),GO:0016255 (BP: attachment of GPI anchor to protein),GO:0006506 (BP: GPI anchor biosynthetic process),GO:0046425 (BP: regulation of JAK-STAT cascade),GO:0016021 (CC: integral component of membrane),GO:0042765^CC^GPI-anchor transamidase complex							ENOG410XST9 (phosphatidylinositol glycan anchor biosynthesis class U)	rno:353304,K05293
Bcin01g04740	Bcin01g04740.1		Bcin01g04740.1.p1 (56-1780[+])			PF10680.8 (RNA polymerase I specific transcription initiation factor, E:2.7e-22),PF02178.18 (AT hook motif, E:49, E:17	GO:0003677^MF^DNA binding				GzHMG004 (Fusarium graminearum, unaffected pathogenicity, E:1.08e-57)
Bcin01g04790	Bcin01g04790.1	Fungi	Bcin01g04790.1.p1 (262-1059[+])	Ubiquitin-conjugating enzyme E2 6 (Nakaseomyces/Candida clade, E:8.76e-63)	Ubiquitin-conjugating enzyme E2 6 (Nakaseomyces/Candida clade, E:2.11e-65)	PF00179.25 (Ubiquitin-conjugating enzyme, E:3.1e-20)	GO:0005789 (CC: endoplasmic reticulum membrane),GO:0016021 (CC: integral component of membrane),GO:0005524 (MF: ATP binding),GO:0004842 (MF: ubiquitin-protein transferase activity),GO:0006513 (BP: protein monoubiquitination),GO:0000209 (BP: protein polyubiquitination),GO:0030433 (BP: ubiquitin-dependent ERAD pathway)				MoRAD6 (Magnaporthe oryzae, reduced virulence, E:1.99e-11)	3.A.16.1.2 (Ubc6p OS=Saccharomyces cerevisiae (strain FostersO) GN=FOSTERSO_1338 PE=4 SV=1)		ENOG410Z0AN (Ubiquitin-conjugating enzyme E2)	cgr:CAGL0I05478g,K04554
Bcin01g04800	Bcin01g04800.1	Fungi	Bcin01g04800.1.p1 (29-1537[+])	SAM50-like protein SPAC17C9.06 (Schizosaccharomyces, E:4.07e-97)	SAM50-like protein SPAC17C9.06 (Schizosaccharomyces, E:1.26e-97)	PF01103.22 (Surface antigen, E:9.2e-46)	GO:0016021 (CC: integral component of membrane),GO:0001401 (CC: mitochondrial sorting and assembly machinery complex),GO:0005739 (CC: mitochondrion),GO:0045040 (BP: protein import into mitochondrial outer membrane),GO:0019867^CC^outer membrane					1.B.33.3.3 (Mitochondrial outer membrane beta-barrel protein Tob55 OS=Neurospora crassa (strain ATCC 24698 / 74-OR23-1A / CBS 708.71 / DSM 1257 / FGSC 987) GN=tob55 PE=4 SV=1)			spo:SPAC17C9.06,K07277
Bcin01g04810	Bcin01g04810.1		Bcin01g04810.1.p1 (2-685[+])			PF13279.5 (Thioesterase-like superfamily, E:1.1e-08)
Bcin01g04830	Bcin01g04830.1	Fungi	Bcin01g04830.1.p1 (53-853[+])	Cyclochlorotine biosynthesis protein O {ECO:0000303|PubMed:26954535} (Talaromyces, E:3.16e-07)	Cyclochlorotine biosynthesis protein O {ECO:0000303|PubMed:26954535} (Talaromyces, E:1.53e-07)	PF11807.7 (Domain of unknown function (DUF3328), E:1.1e-40)	GO:0016021 (CC: integral component of membrane),GO:0043386 (BP: mycotoxin biosynthetic process),GO:0043386^BP^mycotoxin biosynthetic process
Bcin01g04830	Bcin01g04830.2	Fungi	Bcin01g04830.2.p1 (1-936[+])	Cyclochlorotine biosynthesis protein O {ECO:0000303|PubMed:26954535} (Talaromyces, E:1.35e-06)	Cyclochlorotine biosynthesis protein O {ECO:0000303|PubMed:26954535} (Talaromyces, E:8.69e-07)	PF11807.7 (Domain of unknown function (DUF3328), E:1.8e-40)	GO:0016021 (CC: integral component of membrane),GO:0043386 (BP: mycotoxin biosynthetic process),GO:0043386^BP^mycotoxin biosynthetic process
Bcin01g04830	Bcin01g04830.3	Fungi	Bcin01g04830.3.p1 (1-690[+])	Cyclochlorotine biosynthesis protein O {ECO:0000303|PubMed:26954535} (Talaromyces, E:2.04e-06)	Cyclochlorotine biosynthesis protein O {ECO:0000303|PubMed:26954535} (Talaromyces, E:9.19e-07)	PF11807.7 (Domain of unknown function (DUF3328), E:4.9e-36)	GO:0016021 (CC: integral component of membrane),GO:0043386 (BP: mycotoxin biosynthetic process),GO:0043386^BP^mycotoxin biosynthetic process
Bcin01g04840	Bcin01g04840.1	Fungi	Bcin01g04840.1.p1 (227-1780[+])	Efflux pump rdc3 {ECO:0000303|PubMed:18567690} (Pochonia, E:2.54e-99)	Efflux pump rdc3 {ECO:0000303|PubMed:18567690} (Pochonia, E:3.75e-113)	PF07690.15 (Major Facilitator Superfamily, E:2.7e-44),PF06609.12 (Fungal trichothecene efflux pump (TRI12), E:8.6e-08),PF06779.13 (Uncharacterised MFS-type transporter YbfB, E:6e-07	GO:0016021 (CC: integral component of membrane),GO:0005886 (CC: plasma membrane),GO:0055085 (BP: transmembrane transport),GO:0022857^MF^transmembrane transporter activity				FVEG_12533 (Fusarium verticillioides, unaffected pathogenicity, E:2.73e-77)	2.A.1.2.86 (Pc21g09220 protein OS=Penicillium chrysogenum (strain ATCC 28089 / DSM 1075 / Wisconsin 54-1255) GN=Pc21g09220 PE=4 SV=1)
Bcin01g04850	Bcin01g04850.1	Fungi	Bcin01g04850.1.p1 (380-2110[+])	FAD-dependent monooxygenase DEP4 {ECO:0000303|PubMed:19737099} (Fusarium, E:3.5e-48)	FAD-dependent monooxygenase DEP4 {ECO:0000303|PubMed:19737099} (Fusarium, E:3.86e-49)	PF07992.13 (Pyridine nucleotide-disulphide oxidoreductase, E:1.7e-06),PF00743.18 (Flavin-binding monooxygenase-like, E:5.4e-05),PF13738.5 (Pyridine nucleotide-disulphide oxidoreductase, E:6.8e-10),PF13434.5 (L-lysine 6-monooxygenase (NADPH-requiring), E:3e-06	GO:0004497 (MF: monooxygenase activity),GO:0016491 (MF: oxidoreductase activity),GO:0055114 (BP: oxidation-reduction process),GO:0004499 (MF: N,N-dimethylaniline monooxygenase activity),GO:0050660 (MF: flavin adenine dinucleotide binding),GO:0050661^MF^NADP binding				DEP4 (Alternaria brassicicola, unaffected pathogenicity / reduced_virulence, E:2.03e-50)
Bcin01g04860	Bcin01g04860.1		Bcin01g04860.1.p1 (119-559[+])			PF14832.5 (Putative oxalocrotonate tautomerase enzyme, E:1e-53
Bcin01g04870	Bcin01g04870.1	Fungi	Bcin01g04870.1.p1 (186-1415[+])	NADPH dehydrogenase afvA {ECO:0000305} (Aspergillus, E:4.29e-148)	NADPH dehydrogenase afvA {ECO:0000305} (Aspergillus, E:3.61e-150)	PF00724.19 (NADH:flavin oxidoreductase / NADH oxidase family, E:1.3e-58)	GO:0010181 (MF: FMN binding),GO:0003959 (MF: NADPH dehydrogenase activity),GO:0018548 (MF: pentaerythritol trinitrate reductase activity),GO:0052690 (MF: trichloro-p-hydroquinone reductive dehalogenase activity),GO:0016491 (MF: oxidoreductase activity),GO:0055114^BP^oxidation-reduction process								afv:AFLA_108540
Bcin01g04880	Bcin01g04880.1	Fungi	Bcin01g04880.1.p1 (313-1875[+])	Cytochrome P450 monooxygenase paxP {ECO:0000303|PubMed:12884010} (Penicillium, E:1.93e-117)	Cytochrome P450 monooxygenase paxP {ECO:0000303|PubMed:12884010} (Penicillium, E:2.49e-120)	PF00067.21 (Cytochrome P450, E:4.6e-37)	GO:0016021 (CC: integral component of membrane),GO:0020037 (MF: heme binding),GO:0005506 (MF: iron ion binding),GO:0004497 (MF: monooxygenase activity),GO:0016705 (MF: oxidoreductase activity, acting on paired donors, with incorporation or reduction of molecular oxygen),GO:0055114^BP^oxidation-reduction process				ERG11B (Aspergillus fumigatus, unaffected pathogenicity / lethal__loss_of_pathogenicity, E:5.82e-08)
Bcin01g04890	Bcin01g04890.1	Metazoa	Bcin01g04890.1.p1 (1-1761[+])	Cytochrome P450 3A16 (Mus, E:2.04e-25)	Cytochrome P450 3A16 (Mus, E:1.72e-27)	PF00067.21 (Cytochrome P450, E:1.3e-43)	GO:0005789 (CC: endoplasmic reticulum membrane),GO:0031090 (CC: organelle membrane),GO:0070330 (MF: aromatase activity),GO:0101020 (MF: estrogen 16-alpha-hydroxylase activity),GO:0020037 (MF: heme binding),GO:0005506 (MF: iron ion binding),GO:0016491 (MF: oxidoreductase activity),GO:0016705 (MF: oxidoreductase activity, acting on paired donors, with incorporation or reduction of molecular oxygen)…				MoCYP51B (Magnaporthe oryzae, unaffected pathogenicity, E:3.49e-10)			COG2124 (Cytochrome p450)	mmu:13114,K07424
Bcin01g04900	Bcin01g04900.1	Fungi	Bcin01g04900.1.p1 (176-853[+])	Glutathione S-transferase-like protein tpcF {ECO:0000303|PubMed:26242966} (Aspergillus, E:2.01e-65)	Glutathione S-transferase-like protein tpcF {ECO:0000303|PubMed:26242966} (Aspergillus, E:1.74e-67)	PF02798.19 (Glutathione S-transferase, N-terminal domain, E:1.2e-11),PF13417.5 (Glutathione S-transferase, E:1.9e-11),PF13409.5 (Glutathione S-transferase, E:1.4e-08),PF00043.24 (Glutathione S-transferase, C-terminal domain, E:4.3e-11),PF14497.5 (Glutathione S-transferase, E:1.3e-12)	GO:0005622 (CC: intracellular),GO:0004602 (MF: glutathione peroxidase activity),GO:0004364 (MF: glutathione transferase activity),GO:0005515^MF^protein binding								afm:AFUA_4G14530,K00799
Bcin01g04910	Bcin01g04910.1	Fungi	Bcin01g04910.1.p1 (66-1241[+])	Satratoxin biosynthesis SC1 cluster protein 4 {ECO:0000303|PubMed:25015739} (Stachybotrys, E:1.45e-06)	Satratoxin biosynthesis SC1 cluster protein 4 {ECO:0000303|PubMed:25015739} (Stachybotrys, E:5.26e-08)		GO:0016021 (CC: integral component of membrane)				BTP1 (Botrytis cinerea, unaffected pathogenicity / reduced_virulence, E:0)
Bcin01g04920	Bcin01g04920.1	Fungi	Bcin01g04920.1.p1 (252-3242[+])	Copalyl diphosphate synthase (Diaporthe, E:2.25e-161)	Copalyl diphosphate synthase (Diaporthe, E:6.33e-170)		GO:0050559 (MF: copalyl diphosphate synthase activity),GO:0016829 (MF: lyase activity),GO:0046872 (MF: metal ion binding)
Bcin01g04940	Bcin01g04940.1	Metazoa	Bcin01g04940.1.p1 (286-2910[+])	MutS protein homolog 4 (Homo, E:3.4e-142)	MutS protein homolog 4 (Homo, E:1.98e-152)	PF05188.16 (MutS domain II, E:1.1e-09),PF05192.17 (MutS domain III, E:1.1e-32),PF05190.17 (MutS family domain IV, E:2.4e-06),PF00488.20 (MutS domain V, E:1.6e-64)	GO:0005634 (CC: nucleus),GO:0005713 (CC: recombination nodule),GO:0000795 (CC: synaptonemal complex),GO:0005524 (MF: ATP binding),GO:0003677 (MF: DNA binding),GO:0008094 (MF: DNA-dependent ATPase activity),GO:0030983 (MF: mismatched DNA binding),GO:0051026 (BP: chiasma assembly),GO:0007292 (BP: female gamete generation),GO:0006298 (BP: mismatch repair),GO:0001541 (BP: ovarian follicle development…							COG0249 (that it carries out the mismatch recognition step. This protein has a weak ATPase activity (By similarity))	hsa:4438,K08740
Bcin01g04950	Bcin01g04950.1	Fungi	Bcin01g04950.1.p1 (166-1728[+])	Ribosome assembly protein 4 {ECO:0000250|UniProtKB:P25382} (Chaetomium, E:0)	Ribosome assembly protein 4 {ECO:0000250|UniProtKB:P25382} (Chaetomium, E:0)	PF08154.11 (NLE (NUC135) domain, E:1.8e-05),PF00400.31 (WD domain, G-beta repeat, E:0.0085,PF12894.6 (Anaphase-promoting complex subunit 4 WD40 domain, E:0.0001, E:4.5e-11), E:0.00011, E:6.8e-05), E:1.4e-06),PF08662.10 (Eukaryotic translation initiation factor eIF2A, E:0.00032, E:2e-08, E:9e-06	GO:0005730 (CC: nucleolus),GO:0042254 (BP: ribosome biogenesis),GO:0005515^MF^protein binding				MoTup1 (Magnaporthe oryzae, loss of_pathogenicity, E:1.7e-22)	8.A.92.1.2 (Guanine nucleotide-binding protein subunit beta OS=Arabidopsis thaliana GN=GB1 PE=1 SV=1)			cthr:CTHT_0055700,K14855
Bcin01g04960	Bcin01g04960.1	Metazoa	Bcin01g04960.1.p1 (210-1472[+])	3-ketoacyl-CoA thiolase B, peroxisomal (Rattus, E:2.23e-107)	3-ketoacyl-CoA thiolase B, peroxisomal (Mus, E:1.97e-118)	PF00108.22 (Thiolase, N-terminal domain, E:6.2e-70),PF02803.17 (Thiolase, C-terminal domain, E:2.3e-40)	GO:0005739 (CC: mitochondrion),GO:0005777 (CC: peroxisome),GO:0003988 (MF: acetyl-CoA C-acyltransferase activity),GO:0006631 (BP: fatty acid metabolic process),GO:0016747 (MF: transferase activity, transferring acyl groups other than amino-acyl groups),GO:0008152^BP^metabolic process				THIOL (Leptosphaeria maculans, reduced virulence, E:5.21e-132)			COG0183 (acetyl-coa acetyltransferase)	mmu:235674,K07513
Bcin01g04970	Bcin01g04970.1		Bcin01g04970.1.p1 (394-1008[+])		Antigenic thaumatin-like protein ARB_01183 {ECO:0000305} (Trichophyton, E:4.26e-10)		GO:0005576 (CC: extracellular region)						0.748	ENOG410Z2YJ (thaumatin domain protein)	abe:ARB_01183
Bcin01g04980	Bcin01g04980.1	Fungi	Bcin01g04980.1.p1 (272-1174[+])	Succinate dehydrogenase [ubiquinone] iron-sulfur subunit, mitochondrial (Zymoseptoria, E:7.74e-158)	Succinate dehydrogenase [ubiquinone] iron-sulfur subunit, mitochondrial (Zymoseptoria, E:3.15e-163)	PF13085.5 (2Fe-2S iron-sulfur cluster binding domain, E:2.8e-31),PF00111.26 (2Fe-2S iron-sulfur cluster binding domain, E:0.012,PF13183.5 (4Fe-4S dicluster domain, E:2.1e-06),PF13534.5 (4Fe-4S dicluster domain, E:6.5e-09),PF13237.5 (4Fe-4S dicluster domain, E:4.8e-07)	GO:0005743 (CC: mitochondrial inner membrane),GO:0051537 (MF: 2 iron, 2 sulfur cluster binding),GO:0051538 (MF: 3 iron, 4 sulfur cluster binding),GO:0051539 (MF: 4 iron,GO:0009055 (MF: electron transfer activity),GO:0046872 (MF: metal ion binding),GO:0008177 (MF: succinate dehydrogenase (ubiquinone) activity),GO:0006099 (BP: tricarboxylic acid cycle),GO:0051536^MF^iron-sulfur cluster binding					3.D.10.1.6 (Succinate dehydrogenase and fumarate reductase iron-sulfur family protein OS=Neorickettsia helminthoeca str. Oregon GN=NHE_0511 PE=4 SV=1)
Bcin01g05010	Bcin01g05010.1	Fungi	Bcin01g05010.1.p1 (152-1855[+])	Protein HOL1 (Saccharomyces, E:4.36e-49)	Protein HOL1 (Saccharomyces, E:4.39e-50)	PF07690.15 (Major Facilitator Superfamily, E:2.1e-31),PF00083.23 (Sugar (and other) transporter, E:5.5e-07)	GO:0016021 (CC: integral component of membrane),GO:0005886 (CC: plasma membrane),GO:0015665 (MF: alcohol transmembrane transporter activity),GO:0022890 (MF: inorganic cation transmembrane transporter activity),GO:0006812 (BP: cation transport),GO:0015850 (BP: organic hydroxy compound transport),GO:0055085 (BP: transmembrane transport),GO:0022857^MF^transmembrane transporter activity				CgTpo1_2 (Candida glabrata, reduced virulence, E:7.27e-14)	2.A.1.2.33 (Protein HOL1 - Saccharomyces cerevisiae (Baker's yeast).)			sce:YNR055C
Bcin01g05020	Bcin01g05020.1	Fungi	Bcin01g05020.1.p1 (2-661[+])	GPI anchored CFEM domain protein C (Aspergillus, E:2.12e-15)	GPI anchored CFEM domain protein C (Aspergillus, E:3.8e-17)	PF05730.10 (CFEM domain, E:9.3e-15)	GO:0031225 (CC: anchored component of membrane),GO:0005618 (CC: cell wall),GO:0005576 (CC: extracellular region),GO:0005886 (CC: plasma membrane)				CfmC (Aspergillus fumigatus, unaffected pathogenicity, E:4.65e-19)				afm:AFUA_6G06690
Bcin01g05060	Bcin01g05060.1	Fungi	Bcin01g05060.1.p1 (266-2920[+])	Aminopeptidase 2 (Candida, E:0)	Aminopeptidase 2 (Candida, E:0)	PF01433.19 (Peptidase family M1 domain, E:1.4e-93),PF11838.7 (ERAP1-like C-terminal domain, E:4e-84	GO:0005576 (CC: extracellular region),GO:0009277 (CC: fungal-type cell wall),GO:0005622 (CC: intracellular),GO:0070006 (MF: metalloaminopeptidase activity),GO:0008236 (MF: serine-type peptidase activity),GO:0008270 (MF: zinc ion binding),GO:0008237 (MF: metallopeptidase activity),GO:0008270^MF^zinc ion binding				PepN (Mycobacterium tuberculosis, increased virulence_(hypervirulence), E:1.05e-57)				cal:CAALFM_C104400CA,K13721
Bcin01g05060	Bcin01g05060.2	Fungi	Bcin01g05060.2.p1 (450-3359[+])	Aminopeptidase 2 (Candida, E:0)	Aminopeptidase 2 (Candida, E:0)	PF01433.19 (Peptidase family M1 domain, E:1.6e-93),PF11838.7 (ERAP1-like C-terminal domain, E:4.9e-84)	GO:0005576 (CC: extracellular region),GO:0009277 (CC: fungal-type cell wall),GO:0005622 (CC: intracellular),GO:0070006 (MF: metalloaminopeptidase activity),GO:0008236 (MF: serine-type peptidase activity),GO:0008270 (MF: zinc ion binding),GO:0008237 (MF: metallopeptidase activity),GO:0008270^MF^zinc ion binding				PepN (Mycobacterium tuberculosis, increased virulence_(hypervirulence), E:1.25e-57)				cal:CAALFM_C104400CA,K13721
Bcin01g05070	Bcin01g05070.1	Fungi	Bcin01g05070.1.p1 (63-605[+])	Diphthamide biosynthesis protein 4 (Aspergillus, E:3.51e-36)	Diphthamide biosynthesis protein 4 (Aspergillus, E:3.59e-47)	PF00226.30 (DnaJ domain, E:1.3e-10),PF05207.12 (CSL zinc finger, E:4.6e-20)	GO:0005737 (CC: cytoplasm),GO:0005634 (CC: nucleus),GO:0046872 (MF: metal ion binding),GO:0017183 (BP: peptidyl-diphthamide biosynthetic process from peptidyl-histidine)								ani:AN1630.2,K00428
Bcin01g05080	Bcin01g05080.1		Bcin01g05080.1.p1 (80-1441[+])			PF15892.4 (BNR repeat-containing family member, E:4.7e-63)		GH145 (E:4.3e-75)
Bcin01g05090	Bcin01g05090.1	Fungi	Bcin01g05090.1.p1 (92-1756[+])	Lactose permease (Kluyveromyces, E:7.86e-57)	Lactose permease (Kluyveromyces, E:2.57e-68)	PF00083.23 (Sugar (and other) transporter, E:2.2e-81),PF07690.15 (Major Facilitator Superfamily, E:2.8e-27)	GO:0016021 (CC: integral component of membrane),GO:0015293 (MF: symporter activity),GO:0008643 (BP: carbohydrate transport),GO:0022857 (MF: transmembrane transporter activity),GO:0055085 (BP: transmembrane transport),GO:0016021^CC^integral component of membrane				MoST1 (Magnaporthe oryzae, unaffected pathogenicity, E:3.86e-25)	2.A.1.1.83 (Putative uncharacterized protein OS=Neurospora crassa (strain ATCC 24698 / 74-OR23-1A / CBS 708.71 / DSM 1257 / FGSC 987) GN=NCU08114 PE=3 SV=1)		ENOG410XNQK (Transporter)	kla:KLLA0B14861g
Bcin01g05100	Bcin01g05100.1	Fungi	Bcin01g05100.1.p1 (187-855[+])	Meiotic coiled-coil protein 7 (Schizosaccharomyces, E:1.11e-18)	Meiotic coiled-coil protein 7 (Schizosaccharomyces, E:4.34e-20)	PF03962.14 (Mnd1 family, E:7.2e-49)	GO:0005829 (CC: cytosol),GO:0000790 (CC: nuclear chromatin),GO:0005634 (CC: nucleus),GO:0003690 (MF: double-stranded DNA binding),GO:0006302 (BP: double-strand break repair),GO:0007131 (BP: reciprocal meiotic recombination)								spo:SPAC13A11.03
Bcin01g05110	Bcin01g05110.1	Fungi	Bcin01g05110.1.p1 (800-3256[+])	pH-response regulator protein palF/RIM8 (Magnaporthe, E:3.02e-159)	pH-response regulator protein palF/RIM8 (Magnaporthe, E:0)	PF00339.28 (Arrestin (or S-antigen), N-terminal domain, E:4.7e-16)	GO:0007165 (BP: signal transduction)				RIM8 (Candida albicans, reduced virulence, E:5.76e-42)				mgr:MGG_01615,K20063
Bcin01g05120	Bcin01g05120.1	Fungi	Bcin01g05120.1.p1 (769-2196[+])	Oleate hydroxylase FAH12 {ECO:0000303|PubMed:18467452} (Claviceps, E:0)	Oleate hydroxylase FAH12 {ECO:0000303|PubMed:18467452} (Claviceps, E:0)	PF00487.23 (Fatty acid desaturase, E:3.6e-22)	GO:0016021 (CC: integral component of membrane),GO:0004497 (MF: monooxygenase activity),GO:0102517 (MF: oleate 12-hydroxylase activity),GO:0042389 (MF: omega-3 fatty acid desaturase activity),GO:0016491 (MF: oxidoreductase activity),GO:0016717 (MF: oxidoreductase activity, acting on paired donors, with oxidation of a pair of donors resulting in the reduction of molecular oxygen to two molecules o…
Bcin01g05130	Bcin01g05130.1	Fungi	Bcin01g05130.1.p1 (2-589[+])	54S ribosomal protein L25, mitochondrial (Saccharomyces, E:6.02e-16)	54S ribosomal protein L25, mitochondrial (Saccharomyces, E:7.23e-17)		GO:0005762 (CC: mitochondrial large ribosomal subunit),GO:0003735 (MF: structural constituent of ribosome),GO:0032543 (BP: mitochondrial translation)								sce:YGR076C,K17438
Bcin01g05140	Bcin01g05140.1	Fungi	Bcin01g05140.1.p1 (69-2522[+])	Pre-mRNA-splicing ATP-dependent RNA helicase prp28 (Sclerotinia, E:0)	Pre-mRNA-splicing ATP-dependent RNA helicase prp28 (Botrytis, E:0)	PF00270.28 (DEAD/DEAH box helicase, E:1.3e-45),PF00271.30 (Helicase conserved C-terminal domain, E:3.2e-27)	GO:0005737 (CC: cytoplasm),GO:0005634 (CC: nucleus),GO:0005524 (MF: ATP binding),GO:0004386 (MF: helicase activity),GO:0003676 (MF: nucleic acid binding),GO:0006397 (BP: mRNA processing),GO:0008380 (BP: RNA splicing),GO:0005524^MF^ATP binding				GzAra006 (Fusarium graminearum, unaffected pathogenicity, E:0)	1.I.1.1.3 (ATP-dependent RNA helicase DDX3X OS=Homo sapiens GN=DDX3X PE=1 SV=3)			bfu:BC1G_00523,K12858
Bcin01g05140	Bcin01g05140.2	Fungi	Bcin01g05140.2.p1 (69-401[+])	Pre-mRNA-splicing ATP-dependent RNA helicase prp28 (Botrytis, E:3.21e-20)	Pre-mRNA-splicing ATP-dependent RNA helicase prp28 (Botrytis, E:3.47e-56)		GO:0005737 (CC: cytoplasm),GO:0005634 (CC: nucleus),GO:0005524 (MF: ATP binding),GO:0004386 (MF: helicase activity),GO:0003676 (MF: nucleic acid binding),GO:0006397 (BP: mRNA processing),GO:0008380 (BP: RNA splicing)								bfu:BC1G_00523,K12858
Bcin01g05150	Bcin01g05150.1	Fungi	Bcin01g05150.1.p1 (186-2486[+])	Diphthine--ammonia ligase (Schizosaccharomyces, E:1.85e-75)	Diphthine--ammonia ligase (Schizosaccharomyces, E:4.52e-83)	PF01902.16 (Diphthamide synthase, E:9.8e-18),PF01042.20 (Endoribonuclease L-PSP, E:5e-08	GO:0005737 (CC: cytoplasm),GO:0005829 (CC: cytosol),GO:0005634 (CC: nucleus),GO:0005524 (MF: ATP binding),GO:0017178 (MF: diphthine-ammonia ligase activity),GO:0051321 (BP: meiotic cell cycle),GO:0017183 (BP: peptidyl-diphthamide biosynthetic process from peptidyl-histidine),GO:2000765 (BP: regulation of cytoplasmic translation)								spo:SPBC577.12,K06927
Bcin01g05160	Bcin01g05160.1	Fungi	Bcin01g05160.1.p1 (1125-2930[+])	C2H2 finger domain transcription factor sebA {ECO:0000305} (Aspergillus, E:9.41e-40)	C2H2 finger domain transcription factor sebA {ECO:0000305} (Aspergillus, E:4.72e-112)	PF00096.25 (Zinc finger, C2H2 type, E:0.0011,PF12874.6 (Zinc-finger of C2H2 type, E:4.5e-06), E:1.7e-05),PF13894.5 (C2H2-type zinc finger, E:0.0016,PF13912.5 (C2H2-type zinc finger	GO:0005829 (CC: cytosol),GO:0005634 (CC: nucleus),GO:0046872 (MF: metal ion binding),GO:0003676 (MF: nucleic acid binding),GO:0071277 (BP: cellular response to calcium ion),GO:0034605 (BP: cellular response to heat),GO:0034599 (BP: cellular response to oxidative stress),GO:0009405 (BP: pathogenesis),GO:1900409 (BP: positive regulation of cellular response to oxidative stress),GO:0006355 (BP: regu…				GzC2H045 (Fusarium graminearum, reduced virulence, E:4.25e-122)				afm:AFUA_4G09080,K21545
Bcin01g05170	Bcin01g05170.1	Fungi	Bcin01g05170.1.p1 (260-1234[+])	ADIPOR-like receptor SPBC12C2.09c (Schizosaccharomyces, E:1.43e-51)	ADIPOR-like receptor SPBC12C2.09c (Schizosaccharomyces, E:6.12e-55)	PF03006.19 (Haemolysin-III related, E:8e-50	GO:0016021 (CC: integral component of membrane),GO:0005886 (CC: plasma membrane),GO:0046872 (MF: metal ion binding),GO:0006882 (BP: cellular zinc ion homeostasis),GO:0006631 (BP: fatty acid metabolic process),GO:0016021^CC^integral component of membrane					1.C.113.1.9 (Adiponectin receptor protein 1 OS=Homo sapiens GN=ADIPOR1 PE=1 SV=1)			spo:SPBC12C2.09c,K07297
Bcin01g05180	Bcin01g05180.1		Bcin01g05180.1.p1 (203-751[+])										0.876
Bcin01g05190	Bcin01g05190.1		Bcin01g05190.1.p1 (313-1194[+])		Transmembrane protein DDB_G0269096 (Dictyostelium, E:5.92e-20)	PF04982.12 (HPP family, E:1.7e-39)	GO:0016021 (CC: integral component of membrane)							COG3448 (HPP family)	ddi:DDB_G0269096
Bcin01g05200	Bcin01g05200.1	Fungi	Bcin01g05200.1.p1 (920-1693[+])	Trimethylguanosine synthase (Schizosaccharomyces, E:1.01e-36)	Trimethylguanosine synthase (Schizosaccharomyces, E:7.05e-40)	PF03602.14 (Conserved hypothetical protein 95, E:1.1e-06),PF09445.9 (RNA cap guanine-N2 methyltransferase, E:1.7e-41)	GO:0005737 (CC: cytoplasm),GO:0005829 (CC: cytosol),GO:0072686 (CC: mitotic spindle),GO:0005730 (CC: nucleolus),GO:0005634 (CC: nucleus),GO:0071164 (MF: RNA trimethylguanosine synthase activity),GO:0036261 (BP: 7-methylguanosine cap hypermethylation),GO:0009452 (BP: 7-methylguanosine RNA capping),GO:0008168 (MF: methyltransferase activity),GO:0001510 (BP: RNA methylation),GO:0009452^BP^7-methylgu…								spo:SPAC2G11.15c,K14292
Bcin01g05210	Bcin01g05210.1	Fungi	Bcin01g05210.1.p1 (133-1203[+])	Uncharacterized protein C1D4.02c (Schizosaccharomyces, E:1.6e-62)	Uncharacterized protein C1D4.02c (Schizosaccharomyces, E:3.41e-63)	PF04495.13 (GRASP55/65 PDZ-like domain, E:1.6e-47)	GO:0032153 (CC: cell division site),GO:0051286 (CC: cell tip),GO:0005737 (CC: cytoplasm),GO:0005829 (CC: cytosol),GO:0005794 (CC: Golgi apparatus),GO:0005634 (CC: nucleus),GO:0006888 (BP: ER to Golgi vesicle-mediated transport),GO:0007030 (BP: Golgi organization)					9.A.48.1.1 (Golgi reassembly-stacking protein 2 OS=Mus musculus GN=Gorasp2 PE=1 SV=3)			spo:SPAC1D4.02c
Bcin01g05220	Bcin01g05220.1	Metazoa	Bcin01g05220.1.p1 (104-568[+])	Dolichyl-diphosphooligosaccharide--protein glycosyltransferase subunit DAD1 (Pongo, E:1.34e-35)	Dolichyl-diphosphooligosaccharide--protein glycosyltransferase subunit DAD1 (Sus, E:4.08e-37)	PF02109.15 (DAD family, E:1.4e-51)	GO:0016021 (CC: integral component of membrane),GO:0008250 (CC: oligosaccharyltransferase complex),GO:0004579 (MF: dolichyl-diphosphooligosaccharide-protein glycotransferase activity),GO:0006915 (BP: apoptotic process),GO:0001824 (BP: blastocyst development),GO:0043066 (BP: negative regulation of apoptotic process),GO:0006486 (BP: protein glycosylation),GO:0006487 (BP: protein N-linked glycosylat…					9.B.142.3.14 (Dolichyl-diphosphooligosaccharide--protein glycosyltransferase subunit OST2 OS=Saccharomyces cerevisiae (strain ATCC 204508 / S288c) GN=OST2 PE=1 SV=3)		ENOG4111Q2I (dolichyl-diphosphooligosaccharide-protein glycotransferase activity)	ssc:396984,K12668
Bcin01g05230	Bcin01g05230.1		Bcin01g05230.1.p1 (93-407[+])		TMEM14 protein homolog YJR085C (Saccharomyces, E:1.22e-15)	PF03647.12 (Transmembrane proteins 14C, E:4.3e-23)	GO:0016021 (CC: integral component of membrane),GO:0005739 (CC: mitochondrion),GO:0016020^CC^membrane					2.A.126.1.9 (Putative uncharacterized protein OS=Chaetomium globosum (strain ATCC 6205 / CBS 148.51 / DSM 1962 / NBRC 6347 / NRRL 1970) GN=CHGG_01527 PE=4 SV=1)			sce:YJR085C
Bcin01g05240	Bcin01g05240.1	Fungi		COX assembly mitochondrial protein 2 (Saccharomyces, E:7.02e-08)			GO:0005743 (CC: mitochondrial inner membrane),GO:0005758 (CC: mitochondrial intermembrane space),GO:0046872 (MF: metal ion binding),GO:0033108 (BP: mitochondrial respiratory chain complex assembly)								sce:YBL059C-A,K18172
Bcin01g05250	Bcin01g05250.1	Fungi	Bcin01g05250.1.p1 (95-445[+])	Probable prefoldin subunit 2 (Schizosaccharomyces, E:1.96e-35)	Probable prefoldin subunit 2 (Schizosaccharomyces, E:1.97e-37)	PF01920.19 (Prefoldin subunit, E:3.8e-28)	GO:0005737 (CC: cytoplasm),GO:0016272 (CC: prefoldin complex),GO:0044183 (MF: protein binding involved in protein folding),GO:0051082 (MF: unfolded protein binding),GO:0006457 (BP: protein folding),GO:0007021 (BP: tubulin complex assembly),GO:0016272^CC^prefoldin complex								spo:SPAC227.10,K09549
Bcin01g05260	Bcin01g05260.1	Metazoa	Bcin01g05260.1.p1 (827-1441[+])	Nuclear transcription factor Y subunit beta (Gallus, E:8.29e-48)	Nuclear transcription factor Y subunit beta (Rattus, E:6.97e-53)	PF00808.22 (Histone-like transcription factor (CBF/NF-Y) and archaeal histone, E:4.2e-29)	GO:0016602 (CC: CCAAT-binding factor complex),GO:0005634 (CC: nucleus),GO:0032993 (CC: protein-DNA complex),GO:0090575 (CC: RNA polymerase II transcription factor complex),GO:0003677 (MF: DNA binding),GO:0003700 (MF: DNA binding transcription factor activity),GO:0046982 (MF: protein heterodimerization activity),GO:0070491 (MF: repressing transcription factor binding),GO:0000980 (MF: RNA polymeras…				hapC (Aspergillus fumigatus, reduced virulence, E:1.2e-80)			COG2036 (Core component of nucleosome. Nucleosomes wrap and compact DNA into chromatin, limiting DNA accessibility to the cellular machineries which require DNA as a template. Histones thereby play a central role in transcription regulation, DNA repair, DNA replication and chromosomal stability. DNA accessibility is regulated via a complex set of post-translational modifications of histones, also…	rno:25336,K08065
Bcin01g05260	Bcin01g05260.2	Metazoa	Bcin01g05260.2.p1 (827-1237[+])	Nuclear transcription factor Y subunit beta (Bos, E:1.21e-47)	Nuclear transcription factor Y subunit beta (Bos, E:4.72e-53)	PF00125.23 (Core histone H2A/H2B/H3/H4, E:3.9e-06),PF00808.22 (Histone-like transcription factor (CBF/NF-Y) and archaeal histone, E:1.7e-29)	GO:0016602 (CC: CCAAT-binding factor complex),GO:0032993 (CC: protein-DNA complex),GO:0003700 (MF: DNA binding transcription factor activity),GO:0046982 (MF: protein heterodimerization activity),GO:0070491 (MF: repressing transcription factor binding),GO:0000980 (MF: RNA polymerase II distal enhancer sequence-specific DNA binding),GO:1990830 (BP: cellular response to leukemia inhibitory factor),G…				GzCCAAT006 (Fusarium graminearum, unaffected pathogenicity, E:2.97e-73)			COG2036 (Core component of nucleosome. Nucleosomes wrap and compact DNA into chromatin, limiting DNA accessibility to the cellular machineries which require DNA as a template. Histones thereby play a central role in transcription regulation, DNA repair, DNA replication and chromosomal stability. DNA accessibility is regulated via a complex set of post-translational modifications of histones, also…	bta:614382,K08065
Bcin01g05260	Bcin01g05260.3	Metazoa	Bcin01g05260.3.p1 (823-1437[+])	Nuclear transcription factor Y subunit beta (Gallus, E:8.18e-48)	Nuclear transcription factor Y subunit beta (Rattus, E:6.97e-53)	PF00808.22 (Histone-like transcription factor (CBF/NF-Y) and archaeal histone, E:4.2e-29)	GO:0016602 (CC: CCAAT-binding factor complex),GO:0005634 (CC: nucleus),GO:0032993 (CC: protein-DNA complex),GO:0090575 (CC: RNA polymerase II transcription factor complex),GO:0003677 (MF: DNA binding),GO:0003700 (MF: DNA binding transcription factor activity),GO:0046982 (MF: protein heterodimerization activity),GO:0070491 (MF: repressing transcription factor binding),GO:0000980 (MF: RNA polymeras…				hapC (Aspergillus fumigatus, reduced virulence, E:1.2e-80)			COG2036 (Core component of nucleosome. Nucleosomes wrap and compact DNA into chromatin, limiting DNA accessibility to the cellular machineries which require DNA as a template. Histones thereby play a central role in transcription regulation, DNA repair, DNA replication and chromosomal stability. DNA accessibility is regulated via a complex set of post-translational modifications of histones, also…	rno:25336,K08065
Bcin01g05260	Bcin01g05260.4	Metazoa	Bcin01g05260.4.p1 (823-1233[+])	Nuclear transcription factor Y subunit beta (Bos, E:1.19e-47)	Nuclear transcription factor Y subunit beta (Bos, E:4.72e-53)	PF00125.23 (Core histone H2A/H2B/H3/H4, E:3.9e-06),PF00808.22 (Histone-like transcription factor (CBF/NF-Y) and archaeal histone, E:1.7e-29)	GO:0016602 (CC: CCAAT-binding factor complex),GO:0032993 (CC: protein-DNA complex),GO:0003700 (MF: DNA binding transcription factor activity),GO:0046982 (MF: protein heterodimerization activity),GO:0070491 (MF: repressing transcription factor binding),GO:0000980 (MF: RNA polymerase II distal enhancer sequence-specific DNA binding),GO:1990830 (BP: cellular response to leukemia inhibitory factor),G…				GzCCAAT006 (Fusarium graminearum, unaffected pathogenicity, E:2.97e-73)			COG2036 (Core component of nucleosome. Nucleosomes wrap and compact DNA into chromatin, limiting DNA accessibility to the cellular machineries which require DNA as a template. Histones thereby play a central role in transcription regulation, DNA repair, DNA replication and chromosomal stability. DNA accessibility is regulated via a complex set of post-translational modifications of histones, also…	bta:614382,K08065
Bcin01g05270	Bcin01g05270.1	Metazoa	Bcin01g05270.1.p1 (116-2143[+])	RNA polymerase I-specific transcription initiation factor RRN3 (Homo, E:3.3e-48)	RNA polymerase I-specific transcription initiation factor rrn3 (Schizosaccharomyces, E:1.59e-80)	PF05327.10 (RNA polymerase I specific transcription initiation factor RRN3, E:3.1e-190)	GO:0005829 (CC: cytosol),GO:0005634 (CC: nucleus),GO:0000120 (CC: RNA polymerase I transcription factor complex),GO:0001042 (MF: RNA polymerase I core binding),GO:0001181 (MF: transcription factor activity, core RNA polymerase I binding),GO:0001169 (MF: transcription factor activity, RNA polymerase I CORE element sequence-specific binding),GO:0006360 (BP: transcription by RNA polymerase I)								spo:SPAC18G6.11c,K15216
Bcin01g05280	Bcin01g05280.1	Fungi	Bcin01g05280.1.p1 (208-1854[+])	Probable secreted lipase ARB_02369 {ECO:0000305} (Trichophyton, E:5.2e-28)	Probable secreted lipase ARB_02369 {ECO:0000305} (Trichophyton, E:1.04e-36)	PF00135.27 (Carboxylesterase family, E:2.1e-61)	GO:0005576 (CC: extracellular region),GO:0004806 (MF: triglyceride lipase activity),GO:0006629 (BP: lipid metabolic process)	CE10 (E:2.9e-25)			VTL1 (Magnaporthe oryzae, unaffected pathogenicity, E:3.28e-40)		0.904	COG2272 (Carboxylesterase)	abe:ARB_02369
Bcin01g05290	Bcin01g05290.1		Bcin01g05290.1.p1 (480-1814[+])			PF00651.30 (BTB/POZ domain, E:2.2e-05)	GO:0005515^MF^protein binding
Bcin01g05290	Bcin01g05290.2		Bcin01g05290.2.p1 (480-1811[+])			PF00651.30 (BTB/POZ domain, E:2.2e-05)	GO:0005515^MF^protein binding
Bcin01g05290	Bcin01g05290.3		Bcin01g05290.3.p1 (480-1808[+])			PF00651.30 (BTB/POZ domain, E:2.2e-05)	GO:0005515^MF^protein binding
Bcin01g05290	Bcin01g05290.4		Bcin01g05290.4.p1 (480-1805[+])			PF00651.30 (BTB/POZ domain, E:2.2e-05)	GO:0005515^MF^protein binding
Bcin01g05300	Bcin01g05300.1	Actinobacteria	Bcin01g05300.1.p1 (2-940[+])	Decarboxylase NovR (Streptomyces, E:9.74e-67)	Decarboxylase NovR (Streptomyces, E:2.66e-67)	PF00596.20 (Class II Aldolase and Adducin N-terminal domain, E:1.1e-45)	GO:0016829 (MF: lyase activity),GO:0017000 (BP: antibiotic biosynthetic process)								ag:AAF67511,K12708
Bcin01g05310	Bcin01g05310.1		Bcin01g05310.1.p1 (243-1148[+])			PF10342.8 (Ser-Thr-rich glycosyl-phosphatidyl-inositol-anchored membrane family, E:1.6e-18)							0.701
Bcin01g05310	Bcin01g05310.2		Bcin01g05310.2.p1 (243-1067[+])			PF10342.8 (Ser-Thr-rich glycosyl-phosphatidyl-inositol-anchored membrane family, E:1.3e-18)							0.701
Bcin01g05330	Bcin01g05330.1		Bcin01g05330.1.p1 (113-706[+])										0.798
Bcin01g05340	Bcin01g05340.1	Fungi	Bcin01g05340.1.p1 (156-1367[+])	Protein phosphatase methylesterase 1 (Fusarium, E:5.59e-176)	Protein phosphatase methylesterase 1 (Fusarium, E:0)	PF00561.19 (alpha/beta hydrolase fold, E:1.7e-09),PF12697.6 (Alpha/beta hydrolase family, E:6.4e-21),PF12146.7 (Serine aminopeptidase, S33, E:1.6e-06)	GO:0051723 (MF: protein methylesterase activity),GO:0006482 (BP: protein demethylation)							COG0596 (Alpha beta hydrolase)	fgr:FGSG_00587,K13617
Bcin01g05350	Bcin01g05350.1	Fungi	Bcin01g05350.1.p1 (575-2239[+])	Uncharacterized protein C23C11.06c (Schizosaccharomyces, E:9.36e-62)	Uncharacterized protein C23C11.06c (Schizosaccharomyces, E:2.38e-88)	PF10329.8 (Region of unknown function (DUF2417), E:6.1e-89)	GO:0005737 (CC: cytoplasm),GO:0071627 (CC: integral component of fungal-type vacuolar membrane),GO:0016787 (MF: hydrolase activity)								spo:SPAC23C11.06c
Bcin01g05360	Bcin01g05360.1	Fungi	Bcin01g05360.1.p1 (80-1231[+])	Replication factor C subunit 2 (Parastagonospora, E:7.26e-167)	Replication factor C subunit 2 (Parastagonospora, E:7.09e-174)	PF03215.14 (Rad17 cell cycle checkpoint protein, E:7.1e-08),PF05496.11 (Holliday junction DNA helicase ruvB N-terminus, E:2.7e-05),PF13177.5 (DNA polymerase III, delta subunit, E:8.1e-12),PF00004.28 (ATPase family associated with various cellular activities (AAA), E:4.3e-16),PF08542.10 (Replication factor C C-terminal domain, E:1e-19	GO:0005663 (CC: DNA replication factor C complex),GO:0005634 (CC: nucleus),GO:0005524 (MF: ATP binding),GO:0003677 (MF: DNA binding),GO:0006281 (BP: DNA repair),GO:0006261 (BP: DNA-dependent DNA replication),GO:0009378 (MF: four-way junction helicase activity),GO:0006310 (BP: DNA recombination),GO:0005524^MF^ATP binding				GzRad003 (Fusarium graminearum, unaffected pathogenicity, E:1.18e-11)				pno:SNOG_04350,K14015
Bcin01g05380	Bcin01g05380.1	Fungi	Bcin01g05380.1.p1 (249-6923[+])	Pre-mRNA-splicing factor brr2 (Schizosaccharomyces, E:0)	Pre-mRNA-splicing factor brr2 (Schizosaccharomyces, E:0)	PF00270.28 (DEAD/DEAH box helicase, E:1.8e-27),PF04851.14 (Type III restriction enzyme, res subunit, E:8e-14,PF00271.30 (Helicase conserved C-terminal domain, E:9.2e-08),PF02889.15 (Sec63 Brl domain, E:1.9e-91), E:1.7e-08), E:2.5e-19), E:2.6e-69)	GO:0005829 (CC: cytosol),GO:0005634 (CC: nucleus),GO:0071014 (CC: post-mRNA release spliceosomal complex),GO:0005681 (CC: spliceosomal complex),GO:0046540 (CC: U4/U6 x U5 tri-snRNP complex),GO:0005682 (CC: U5 snRNP),GO:0005524 (MF: ATP binding),GO:0004004 (MF: ATP-dependent RNA helicase activity),GO:0003676 (MF: nucleic acid binding),GO:0000393 (BP: spliceosomal conformational changes to generate…					3.A.5.9.1 (Translocation protein SEC63 homolog - Homo sapiens (Human).)			spo:SPAC9.03c,K12854
Bcin01g05390	Bcin01g05390.1	Fungi	Bcin01g05390.1.p1 (144-1991[+])	PWWP domain-containing protein2 (Schizosaccharomyces, E:1.55e-09)	PWWP domain-containing protein 3 (Schizosaccharomyces, E:1.38e-06)	PF00855.16 (PWWP domain, E:2.2e-11)	GO:0000790 (CC: nuclear chromatin),GO:0005634 (CC: nucleus),GO:0035064 (MF: methylated histone binding),GO:0006974 (BP: cellular response to DNA damage stimulus),GO:0006338 (BP: chromatin remodeling),GO:0016569 (BP: covalent chromatin modification)								spo:SPAC23D3.01
Bcin01g05390	Bcin01g05390.2	Fungi	Bcin01g05390.2.p1 (144-1988[+])	PWWP domain-containing protein2 (Schizosaccharomyces, E:1.59e-09)		PF00855.16 (PWWP domain, E:2.2e-11)
Bcin01g05390	Bcin01g05390.3	Fungi	Bcin01g05390.3.p1 (144-1985[+])	PWWP domain-containing protein2 (Schizosaccharomyces, E:1.55e-09)	PWWP domain-containing protein 1 (Schizosaccharomyces, E:6.86e-06)	PF00855.16 (PWWP domain, E:2.2e-11)	GO:0000790 (CC: nuclear chromatin),GO:0005634 (CC: nucleus),GO:0003690 (MF: double-stranded DNA binding),GO:1990889 (MF: H4K20me3 modified histone binding),GO:0042393 (MF: histone binding),GO:0035064 (MF: methylated histone binding),GO:0031492 (MF: nucleosomal DNA binding),GO:0031493 (MF: nucleosomal histone binding),GO:0006974 (BP: cellular response to DNA damage stimulus),GO:0006338 (BP: chroma…								spo:SPBC29A3.13
Bcin01g05400	Bcin01g05400.1	Fungi	Bcin01g05400.1.p1 (2-1309[+])	RNA 3'-terminal phosphate cyclase-like protein (Saccharomyces, E:1.74e-56)	RNA 3'-terminal phosphate cyclase-like protein (Saccharomyces, E:1.95e-65)	PF01137.20 (RNA 3'-terminal phosphate cyclase, E:9.1e-27),PF05189.12 (RNA 3'-terminal phosphate cyclase (RTC), insert domain, E:4.8e-28)	GO:0030686 (CC: 90S preribosome),GO:0005730 (CC: nucleolus),GO:0005654 (CC: nucleoplasm),GO:0004521 (MF: endoribonuclease activity),GO:0008047 (MF: enzyme activator activity),GO:0000480 (BP: endonucleolytic cleavage in 5'-ETS of tricistronic rRNA transcript (SSU-rR 5.8S rR LSU-rRNA)),GO:0000447 (BP: endonucleolytic cleavage in ITS1 to separate SSU-rRNA from 5.8S rRNA and LSU-rRNA from tricistroni…								sce:YOL010W,K11108
Bcin01g05410	Bcin01g05410.1		Bcin01g05410.1.p1 (154-1149[+])		DSC E3 ubiquitin ligase complex subunit 4 (Schizosaccharomyces, E:3.62e-07)	PF08508.9 (Fungal domain of unknown function (DUF1746), E:7.8e-41)	GO:0044695 (CC: Dsc E3 ubiquitin ligase complex),GO:0005783 (CC: endoplasmic reticulum),GO:0005789 (CC: endoplasmic reticulum membrane),GO:0000139 (CC: Golgi membrane),GO:0016021 (CC: integral component of membrane),GO:1900039 (BP: positive regulation of cellular response to hypoxia),GO:0016567 (BP: protein ubiquitination),GO:0060049 (BP: regulation of protein glycosylation),GO:0035103 (BP: stero…								spo:SPAC4D7.11
Bcin01g05430	Bcin01g05430.1	Fungi	Bcin01g05430.1.p1 (97-1623[+])	Phenylalanine--tRNA ligase alpha subunit (Saccharomyces, E:0)	Phenylalanine--tRNA ligase alpha subunit (Saccharomyces, E:0)	PF01409.19 (tRNA synthetases class II core domain (F), E:1.6e-86)	GO:0005829 (CC: cytosol),GO:0009328 (CC: phenylalanine-tRNA ligase complex),GO:0002161 (MF: aminoacyl-tRNA editing activity),GO:0005524 (MF: ATP binding),GO:0004826 (MF: phenylalanine-tRNA ligase activity),GO:0000049 (MF: tRNA binding),GO:0006432 (BP: phenylalanyl-tRNA aminoacylation),GO:0004812 (MF: aminoacyl-tRNA ligase activity),GO:0043039 (BP: tRNA aminoacylation),GO:0005737^CC^cytoplasm								sce:YFL022C,K01889
Bcin01g05440	Bcin01g05440.1		Bcin01g05440.1.p1 (295-1332[+])		G patch domain-containing protein 11 (Danio, E:6.24e-13)	PF01585.22 (G-patch domain, E:3.8e-08),PF13821.5 (Domain of unknown function (DUF4187), E:8.1e-21)	GO:0000777 (CC: condensed chromosome kinetochore),GO:0000776 (CC: kinetochore),GO:0003676 (MF: nucleic acid binding),GO:0003676^MF^nucleic acid binding							ENOG4110RFF (coiled-coil domain containing 75)	dre:436666
Bcin01g05450	Bcin01g05450.1		Bcin01g05450.1.p1 (1-2724[+])			PF01535.19 (PPR repeat, E:0.69
Bcin01g05460	Bcin01g05460.1	Metazoa	Bcin01g05460.1.p1 (1-2193[+])	Origin recognition complex subunit 3 (Rattus, E:2.36e-34)	Origin recognition complex subunit 3 (Rattus, E:4.41e-36)	PF07034.10 (Origin recognition complex (ORC) subunit 3 N-terminus, E:3.9e-39)	GO:0031261 (CC: DNA replication preinitiation complex),GO:0000784 (CC: nuclear chromosome, telomeric region),GO:0005664 (CC: nuclear origin of replication recognition complex),GO:0005656 (CC: nuclear pre-replicative complex),GO:0000808 (CC: origin recognition complex),GO:0003688 (MF: DNA replication origin binding),GO:0006270 (BP: DNA replication initiation),GO:0061351 (BP: neural precursor cell …							ENOG410XT1W (origin recognition complex subunit)	rno:313138,K02605
Bcin01g05480	Bcin01g05480.1	Fungi	Bcin01g05480.1.p1 (275-1024[+])	Translocation protein sec66 (Schizosaccharomyces, E:1.79e-24)	Translocation protein sec66 (Schizosaccharomyces, E:2.37e-31)	PF09802.8 (Preprotein translocase subunit Sec66, E:1.1e-78)	GO:0005783 (CC: endoplasmic reticulum),GO:0005789 (CC: endoplasmic reticulum membrane),GO:0016021 (CC: integral component of membrane),GO:0031207 (CC: Sec62/Sec63 complex),GO:0006620 (BP: posttranslational protein targeting to endoplasmic reticulum membrane),GO:0031204 (BP: posttranslational protein targeting to membrane, translocation),GO:0031207^CC^Sec62/Sec63 complex					3.A.5.8.1 (Translocation protein SEC66 (HSS1 protein) - Saccharomyces cerevisiae (Baker's yeast).)			spo:SPBC409.21,K12273
Bcin01g05490	Bcin01g05490.1	Fungi	Bcin01g05490.1.p1 (432-2270[+])	Nuclear protein localization protein 4 (Sclerotinia, E:0)	Nuclear protein localization protein 4 (Sclerotinia, E:0)	PF05020.14 (NPL4 family, putative zinc binding region, E:9.9e-70),PF05021.14 (NPL4 family, E:8.1e-139)	GO:0005789 (CC: endoplasmic reticulum membrane),GO:0031965 (CC: nuclear membrane),GO:0005634 (CC: nucleus),GO:0048471 (CC: perinuclear region of cytoplasm),GO:0043130 (MF: ubiquitin binding),GO:0031625 (MF: ubiquitin protein ligase binding),GO:0051028 (BP: mRNA transport),GO:0015031 (BP: protein transport),GO:0006511 (BP: ubiquitin-dependent protein catabolic process)					3.A.16.1.2 (NPL4 protein - Saccharomyces cerevisiae (Baker's yeast).)			ssl:SS1G_04446,K14015
Bcin01g05490	Bcin01g05490.2	Fungi	Bcin01g05490.2.p1 (432-2267[+])	Nuclear protein localization protein 4 (Sclerotinia, E:0)	Nuclear protein localization protein 4 (Sclerotinia, E:0)	PF05020.14 (NPL4 family, putative zinc binding region, E:9.8e-70),PF05021.14 (NPL4 family, E:8e-139	GO:0005789 (CC: endoplasmic reticulum membrane),GO:0031965 (CC: nuclear membrane),GO:0005634 (CC: nucleus),GO:0048471 (CC: perinuclear region of cytoplasm),GO:0043130 (MF: ubiquitin binding),GO:0031625 (MF: ubiquitin protein ligase binding),GO:0051028 (BP: mRNA transport),GO:0015031 (BP: protein transport),GO:0006511 (BP: ubiquitin-dependent protein catabolic process)					3.A.16.1.2 (NPL4 protein - Saccharomyces cerevisiae (Baker's yeast).)			ssl:SS1G_04446,K14015
Bcin01g05510	Bcin01g05510.1	Fungi	Bcin01g05510.1.p2 (285-788[+])	Copper transport protein CTR2 (Saccharomyces, E:1.09e-14)	Copper transport protein CTR2 (Saccharomyces, E:1.51e-25)	PF04145.14 (Ctr copper transporter family, E:4.2e-27)	GO:0000329 (CC: fungal-type vacuole membrane),GO:0016021 (CC: integral component of membrane),GO:0005375 (MF: copper ion transmembrane transporter activity),GO:0006878 (BP: cellular copper ion homeostasis),GO:0015677 (BP: copper ion import),GO:0015680 (BP: intracellular copper ion transport),GO:0035434 (BP: copper ion transmembrane transport),GO:0016021^CC^integral component of membrane				ctrC (Aspergillus fumigatus, unaffected pathogenicity, E:1.3e-14)	1.A.56.1.10 (CTR2 long splice variant OS=Colletotrichum gloeosporioides f. sp. aeschynomenes GN=CTR2 PE=2 SV=1)			sce:YHR175W,K14686
Bcin01g05510	Bcin01g05510.2	Fungi	Bcin01g05510.2.p1 (578-12[-]),Bcin01g05510.2.p2 (285-749[+])	Copper transport protein CTR2 (Saccharomyces, E:1.19e-16)	Copper transport protein CTR2 (Saccharomyces, E:4.7e-28)	PF04145.14 (Ctr copper transporter family, E:2.2e-24)	GO:0000329 (CC: fungal-type vacuole membrane),GO:0016021 (CC: integral component of membrane),GO:0005375 (MF: copper ion transmembrane transporter activity),GO:0006878 (BP: cellular copper ion homeostasis),GO:0015677 (BP: copper ion import),GO:0015680 (BP: intracellular copper ion transport),GO:0035434 (BP: copper ion transmembrane transport),GO:0016021^CC^integral component of membrane				ctrC (Aspergillus fumigatus, unaffected pathogenicity, E:6.86e-12)	1.A.56.1.10 (CTR2 long splice variant OS=Colletotrichum gloeosporioides f. sp. aeschynomenes GN=CTR2 PE=2 SV=1)	0.536		sce:YHR175W,K14686
Bcin01g05520	Bcin01g05520.1	Fungi	Bcin01g05520.1.p1 (383-925[+])	3-hydroxyanthranilate 3,4-dioxygenase {ECO:0000255|HAMAP-Rule:MF_03019} (Neurospora, E:1.88e-104)	3-hydroxyanthranilate 3,4-dioxygenase {ECO:0000255|HAMAP-Rule:MF_03019} (Neurospora, E:1.57e-106)	PF06052.11 (3-hydroxyanthranilic acid dioxygenase, E:1.9e-64),PF02311.18 (AraC-like ligand binding domain, E:1.6e-05)	GO:0005737 (CC: cytoplasm),GO:0000334 (MF: 3-hydroxyanthranilate 3,4-dioxygenase activity),GO:0005506 (MF: iron ion binding),GO:0009435 (BP: NAD biosynthetic process),GO:0055114 (BP: oxidation-reduction process),GO:0006355^BP^regulation of transcription, DNA-templated								ncr:NCU03282,K00452
Bcin01g05530	Bcin01g05530.1	Fungi	Bcin01g05530.1.p1 (96-821[+])	Uncharacterized hydrolase C21C3.09c (Schizosaccharomyces, E:7.92e-66)	Uncharacterized hydrolase C21C3.09c (Schizosaccharomyces, E:6.93e-75)	PF01557.17 (Fumarylacetoacetate (FAA) hydrolase family, E:5.7e-52)	GO:0005739 (CC: mitochondrion),GO:0047621 (MF: acylpyruvate hydrolase activity),GO:0046872 (MF: metal ion binding),GO:0006572 (BP: tyrosine catabolic process),GO:0003824 (MF: catalytic activity),GO:0008152^BP^metabolic process								spo:SPBC21C3.09c
Bcin01g05550	Bcin01g05550.1	Fungi	Bcin01g05550.1.p1 (519-4019[+])	Carbamoyl-phosphate synthase arginine-specific large chain (Schizosaccharomyces, E:0)	Carbamoyl-phosphate synthase arginine-specific large chain (Schizosaccharomyces, E:0)	PF02786.16 (Carbamoyl-phosphate synthase L chain, ATP binding domain, E:6.2e-84),PF02222.21 (ATP-grasp domain, E:5e-08,PF07478.12 (D-ala D-ala ligase C-terminus, E:3.3e-07),PF02787.18 (Carbamoyl-phosphate synthetase large chain, oligomerisation domain, E:4.7e-41), E:1.6e-22), E:5e-09, E:8.9e-09)	GO:0005951 (CC: carbamoyl-phosphate synthase complex),GO:0005737 (CC: cytoplasm),GO:0005739 (CC: mitochondrion),GO:0005524 (MF: ATP binding),GO:0004087 (MF: carbamoyl-phosphate synthase (ammonia) activity),GO:0004088 (MF: carbamoyl-phosphate synthase (glutamine-hydrolyzing) activity),GO:0046872 (MF: metal ion binding),GO:0006207 (BP: 'de novo' pyrimidine nucleobase biosynthetic process),GO:000652…								spo:SPBC215.08c,K01955
Bcin01g05560	Bcin01g05560.1	Fungi	Bcin01g05560.1.p1 (165-1673[+])	PWI domain-containing protein C825.05c (Schizosaccharomyces, E:5.17e-22)	PWI domain-containing protein C825.05c (Schizosaccharomyces, E:1.54e-28)	PF01480.16 (PWI domain, E:1.9e-30)	GO:0005681 (CC: spliceosomal complex),GO:0003723 (MF: RNA binding),GO:0045292 (BP: mRNA cis splicing, via spliceosome),GO:0006397^BP^mRNA processing								spo:SPCC825.05c,K13171
Bcin01g05560	Bcin01g05560.2	Fungi	Bcin01g05560.2.p1 (165-1565[+])	PWI domain-containing protein C825.05c (Schizosaccharomyces, E:5.79e-22)	PWI domain-containing protein C825.05c (Schizosaccharomyces, E:6.48e-29)	PF01480.16 (PWI domain, E:1.7e-30)	GO:0005681 (CC: spliceosomal complex),GO:0003723 (MF: RNA binding),GO:0045292 (BP: mRNA cis splicing, via spliceosome),GO:0006397^BP^mRNA processing								spo:SPCC825.05c,K13171
Bcin01g05570	Bcin01g05570.1	Fungi	Bcin01g05570.1.p1 (249-848[+])	Chromatin modification-related protein eaf6 (Neurospora, E:1.77e-25)	Chromatin modification-related protein eaf6 (Neurospora, E:9.34e-33)	PF09340.9 (Histone acetyltransferase subunit NuA4, E:7.3e-21)	GO:0000123 (CC: histone acetyltransferase complex),GO:0006281 (BP: DNA repair),GO:0016573 (BP: histone acetylation),GO:0006355 (BP: regulation of transcription, DNA-templated),GO:0006351 (BP: transcription,GO:0000123^CC^histone acetyltransferase complex								ncr:NCU03289,K11344
Bcin01g05580	Bcin01g05580.1	Viridiplantae	Bcin01g05580.1.p1 (288-1796[+])	F-box protein At5g06550 (Arabidopsis, E:3.41e-79)	F-box protein At5g06550 (Arabidopsis, E:1.45e-88)	PF13621.5 (Cupin-like domain, E:3.9e-14),PF02373.21 (JmjC domain, hydroxylase, E:1.1e-08)	GO:0005634 (CC: nucleus),GO:0000987 (MF: proximal promoter sequence-specific DNA binding),GO:0043985 (BP: histone H4-R3 methylation),GO:0010030 (BP: positive regulation of seed germination)				GzJUM004 (Fusarium graminearum, unaffected pathogenicity, E:0)			ENOG410XQCR (jumonji domain containing 6)	ath:AT5G06550
Bcin01g05590	Bcin01g05590.1	Fungi	Bcin01g05590.1.p1 (287-1483[+])	ATP-dependent RNA helicase eIF4A (Botrytis, E:0)	ATP-dependent RNA helicase eIF4A (Botrytis, E:0)	PF00270.28 (DEAD/DEAH box helicase, E:1.3e-45),PF04851.14 (Type III restriction enzyme, res subunit, E:1.9e-06),PF00271.30 (Helicase conserved C-terminal domain, E:1.7e-30)	GO:0005737 (CC: cytoplasm),GO:0005524 (MF: ATP binding),GO:0004004 (MF: ATP-dependent RNA helicase activity),GO:0003743 (MF: translation initiation factor activity),GO:0003676 (MF: nucleic acid binding),GO:0003677 (MF: DNA binding),GO:0016787^MF^hydrolase activity				VAD1 (Cryptococcus neoformans, reduced virulence, E:1.01e-94)	3.A.18.1.1 (Eukaryotic initiation factor 4A-III - Homo sapiens (Human).)			bfu:BC1G_00466,K03257
Bcin01g05610	Bcin01g05610.1	Fungi	Bcin01g05610.1.p1 (429-1670[+])	Serine/threonine-protein kinase ppk13 (Schizosaccharomyces, E:2.32e-56)	Serine/threonine-protein kinase ENV7 (Saccharomyces, E:6.09e-60)	PF00069.24 (Protein kinase domain, E:3.1e-15),PF07714.16 (Protein tyrosine kinase, E:1.1e-15), E:9.7e-21)	GO:0005774 (CC: vacuolar membrane),GO:0005524 (MF: ATP binding),GO:0004674 (MF: protein serine/threonine kinase activity),GO:0006468 (BP: protein phosphorylation),GO:0032889 (BP: regulation of vacuole fusion, non-autophagic),GO:0006624 (BP: vacuolar protein processing),GO:0004672 (MF: protein kinase activity),GO:0006468^BP^protein phosphorylation				FGSG_06832 (Fusarium graminearum, unaffected pathogenicity, E:7.11e-179)	1.I.1.1.3 (Cyclin-dependent kinase 1 OS=Homo sapiens GN=CDK1 PE=1 SV=3)			sce:YPL236C,K08856
Bcin01g05650	Bcin01g05650.1	Fungi	Bcin01g05650.1.p1 (2-910[+])	Mitochondrial genome maintenance protein MGM101 (Kluyveromyces, E:1.08e-87)	Mitochondrial genome maintenance protein MGM101 (Kluyveromyces, E:1.83e-89)	PF06420.11 (Mitochondrial genome maintenance MGM101, E:1.2e-89)	GO:0000262 (CC: mitochondrial chromosome),GO:0003697 (MF: single-stranded DNA binding),GO:0000733 (BP: DNA strand renaturation),GO:0036297 (BP: interstrand cross-link repair),GO:0000002 (BP: mitochondrial genome maintenance),GO:0000725 (BP: recombinational repair),GO:0006281 (BP: DNA repair),GO:0000262^CC^mitochondrial chromosome							ENOG4111FM5 (Mitochondrial genome maintenance protein mgm101)	kla:KLLA0B03740g
Bcin01g05660	Bcin01g05660.1	Fungi		Cytochrome oxidase assembly factor 4 (Saccharomyces, E:7.8e-14)			GO:0005743 (CC: mitochondrial inner membrane),GO:0005758 (CC: mitochondrial intermembrane space),GO:0033108 (BP: mitochondrial respiratory chain complex assembly),GO:0033617 (BP: mitochondrial respiratory chain complex IV assembly)								sce:YLR218C,K18177
Bcin01g05670	Bcin01g05670.1	Fungi	Bcin01g05670.1.p1 (74-2113[+])	Biotin--protein ligase (Saccharomyces, E:1.03e-131)	Biotin--protein ligase (Saccharomyces, E:3.89e-136)	PF09825.8 (Biotin-protein ligase, N terminal, E:2.1e-149),PF03099.18 (Biotin/lipoate A/B protein ligase family, E:4.7e-23)	GO:0005737 (CC: cytoplasm),GO:0005524 (MF: ATP binding),GO:0004077 (MF: biotin-[acetyl-CoA-carboxylase] ligase activity),GO:0004078 (MF: biotin-[methylcrotonoyl-CoA-carboxylase] ligase activity),GO:0004079 (MF: biotin-[methylmalonyl-CoA-carboxytransferase] ligase activity),GO:0004080 (MF: biotin-[propionyl-CoA-carboxylase (ATP-hydrolyzing)] ligase activity),GO:0071734 (MF: biotin-[pyruvate-carbox…								sce:YDL141W,K01942
Bcin01g05680	Bcin01g05680.1	Fungi	Bcin01g05680.1.p1 (373-1965[+])	Probable mannosyl-oligosaccharide alpha-1,2-mannosidase 1B (Aspergillus, E:0)	Probable mannosyl-oligosaccharide alpha-1,2-mannosidase 1B (Aspergillus, E:0)	PF01532.19 (Glycosyl hydrolase family 47, E:3.9e-136)	GO:0060205 (CC: cytoplasmic vesicle lumen),GO:0016020 (CC: membrane),GO:0005509 (MF: calcium ion binding),GO:0004571 (MF: mannosyl-oligosaccharide 1,2-alpha-mannosidase activity),GO:0005975 (BP: carbohydrate metabolic process),GO:0006486 (BP: protein glycosylation),GO:0016020^CC^membrane	GH47 (E:7.7e-128)					0.638
Bcin01g05690	Bcin01g05690.1	Fungi	Bcin01g05690.1.p1 (41-1681[+])	White-opaque regulator 2 (Candida, E:1.33e-06)	White-opaque regulator 2 (Candida, E:2.65e-07)	PF00172.17 (Fungal Zn(2)-Cys(6) binuclear cluster domain, E:6.9e-07)	GO:0005634 (CC: nucleus),GO:0003677 (MF: DNA binding),GO:0000981 (MF: RNA polymerase II transcription factor activity, sequence-specific DNA binding),GO:0008270 (MF: zinc ion binding),GO:0030447 (BP: filamentous growth),GO:0070783 (BP: growth of unicellular organism as a thread of attached cells),GO:0070785 (BP: negative regulation of growth of unicellular organism as a thread of attached cells),…				GzZC161 (Fusarium graminearum, unaffected pathogenicity, E:6.27e-36)				cal:CAALFM_C305170WA,K21632
Bcin01g05700	Bcin01g05700.1	Fungi	Bcin01g05700.1.p1 (361-1284[+])	Protein RTA1 (Saccharomyces, E:2.11e-26)	Protein RTA1 (Saccharomyces, E:3.03e-27)	PF04479.12 (RTA1 like protein, E:9.2e-52)	GO:0000324 (CC: fungal-type vacuole),GO:0016021 (CC: integral component of membrane),GO:0005886 (CC: plasma membrane),GO:0006950 (BP: response to stress),GO:0016021^CC^integral component of membrane					9.A.26.1.1 (RTA1 protein - Saccharomyces cerevisiae (Baker's yeast).)			sce:YGR213C
Bcin01g05700	Bcin01g05700.2	Fungi	Bcin01g05700.2.p1 (322-1095[+])	Protein RTA1 (Saccharomyces, E:2.22e-26)	Protein RTA1 (Saccharomyces, E:4.39e-26)	PF04479.12 (RTA1 like protein, E:4.8e-52)	GO:0000324 (CC: fungal-type vacuole),GO:0016021 (CC: integral component of membrane),GO:0005886 (CC: plasma membrane),GO:0006950 (BP: response to stress),GO:0016021^CC^integral component of membrane					9.A.26.1.1 (RTA1 protein - Saccharomyces cerevisiae (Baker's yeast).)			sce:YGR213C
Bcin01g05710	Bcin01g05710.1		Bcin01g05710.1.p1 (235-9258[+])			PF00534.19 (Glycosyl transferases group 1, E:4.6e-07),PF13692.5 (Glycosyl transferases group 1, E:3.3e-09)		GT4 (E:6.5e-11)				2.A.66.6.2 (Glycosyl transferases group 1 - Ralstonia solanacearum UW551.)
Bcin01g05720	Bcin01g05720.1		Bcin01g05720.1.p1 (670-2958[+])										0.64
Bcin01g05720	Bcin01g05720.2		Bcin01g05720.2.p1 (514-2802[+])										0.64
Bcin01g05730	Bcin01g05730.1		Bcin01g05730.1.p1 (532-1554[+])			PF03537.12 (Glycoside-hydrolase family GH114, E:2.5e-80)		GH114 (E:4.1e-71)
Bcin01g05740	Bcin01g05740.1	Amoebozoa	Bcin01g05740.1.p1 (69-851[+])	Spherulin-4 (Physarum, E:2.45e-13)	Spherulin-4 (Physarum, E:3.06e-14)	PF12138.7 (Spherulation-specific family 4, E:2.3e-64)		GH135 (E:6.3e-82)
Bcin01g05750	Bcin01g05750.1	Viridiplantae	Bcin01g05750.1.p1 (60-1370[+])	UDP-glucose 4-epimerase 5 (Arabidopsis, E:2.13e-96)	UDP-glucose 4-epimerase 5 (Arabidopsis, E:1.93e-97)	PF01370.20 (NAD dependent epimerase/dehydratase family, E:6.2e-07),PF16363.4 (GDP-mannose 4,6 dehydratase, E:6.8e-10),PF01073.18 (3-beta hydroxysteroid dehydrogenase/isomerase family, E:0.00028, E:6.8e-25), E:3.3e-28),PF07993.11 (Male sterility protein, E:2.7e-05)	GO:0003978 (MF: UDP-glucose 4-epimerase activity),GO:0006012 (BP: galactose metabolic process),GO:0003824 (MF: catalytic activity),GO:0050662 (MF: coenzyme binding),GO:0003854 (MF: 3-beta-hydroxy-delta5-steroid dehydrogenase activity),GO:0016616 (MF: oxidoreductase activity, acting on the CH-OH group of donors, NAD or NADP as acceptor),GO:0006694 (BP: steroid biosynthetic process),GO:0055114^BP^o…				UgeB (Aspergillus nidulans, increased virulence_(hypervirulence), E:6.71e-157)			COG1087 (udp-glucose 4-epimerase)	ath:AT4G10960,K01784
Bcin01g05770	Bcin01g05770.1		Bcin01g05770.1.p1 (312-1277[+])		Probable carboxylesterase 17 (Arabidopsis, E:2.51e-09)	PF12740.6 (Chlorophyllase enzyme, E:6.3e-08),PF07224.10 (E:3.9e-06),PF07859.12 (alpha/beta hydrolase fold, E:2e-16	GO:0052689 (MF: carboxylic ester hydrolase activity),GO:0016787 (MF: hydrolase activity),GO:0009056 (BP: catabolic process),GO:0047746 (MF: chlorophyllase activity),GO:0015996 (BP: chlorophyll catabolic process),GO:0008152^BP^metabolic process	CE10 (E:2.3e-29)						COG0657 (alpha beta hydrolase fold-3 domain protein)	ath:AT5G16080
Bcin01g05780	Bcin01g05780.1	Fungi	Bcin01g05780.1.p1 (354-3032[+])	Sterol regulatory element-binding protein 1 (Schizosaccharomyces, E:4.8e-24)	Sterol regulatory element-binding protein 1 (Schizosaccharomyces, E:8.32e-25)	PF00010.25 (Helix-loop-helix DNA-binding domain, E:6.1e-17),PF09427.9 (Domain of unknown function (DUF2014), E:1.5e-114)	GO:0071458 (CC: integral component of cytoplasmic side of endoplasmic reticulum membrane),GO:0000790 (CC: nuclear chromatin),GO:0032936 (CC: SREBP-SCAP complex),GO:0003677 (MF: DNA binding),GO:0046983 (MF: protein dimerization activity),GO:0000978 (MF: RNA polymerase II proximal promoter sequence-specific DNA binding),GO:0001077 (MF: transcriptional activator activity, RNA polymerase II proximal …				MoSRE1 (Magnaporthe oryzae, unaffected pathogenicity, E:0)				spo:SPBC19C2.09
Bcin01g05790	Bcin01g05790.1	Fungi	Bcin01g05790.1.p1 (339-3713[+])	Nitrite reductase [NAD(P)H] (Aspergillus, E:0)	Nitrite reductase [NAD(P)H] (Aspergillus, E:0)	PF07992.13 (Pyridine nucleotide-disulphide oxidoreductase, E:1.3e-45),PF00070.26 (Pyridine nucleotide-disulphide oxidoreductase, E:6.3e-16),PF04324.14 (BFD-like [2Fe-2S] binding domain, E:9.2e-12),PF03460.16 (Nitrite/Sulfite reductase ferredoxin-like half domain, E:3.5e-08),PF01077.21 (Nitrite and sulphite reductase 4Fe-4S domain, E:6.1e-19),PF13806.5 (Rieske-like [2Fe-2S] domain, E:4.3e-07),PF00…	GO:0051537 (MF: 2 iron, 2 sulfur cluster binding),GO:0051539 (MF: 4 iron, 4 sulfur cluster binding),GO:0020037 (MF: heme binding),GO:0046872 (MF: metal ion binding),GO:0008942 (MF: nitrite reductase [NAD(P)H] activity),GO:0042128 (BP: nitrate assimilation),GO:0006807 (BP: nitrogen compound metabolic process),GO:0016491 (MF: oxidoreductase activity),GO:0055114 (BP: oxidation-reduction process),GO:…				HMPREF0351_12112_(WxL_locusA) (Enterococcus faecium, reduced virulence, E:3.54e-08)				ani:AN1007.2,K17877
Bcin01g05800	Bcin01g05800.1	Fungi	Bcin01g05800.1.p1 (290-3616[+])	Vegetative incompatibility protein HET-E-1 (Podospora, E:7.84e-70)	Vegetative incompatibility protein HET-E-1 (Podospora, E:8.94e-74)	PF06985.10 (Heterokaryon incompatibility protein (HET), E:7.7e-10),PF13191.5 (AAA ATPase domain, E:7.9e-08),PF00931.21 (NB-ARC domain, E:1.1e-11),PF13424.5 (Tetratricopeptide repeat, E:2.7e-14),PF13374.5 (Tetratricopeptide repeat, E:1.4e-08),PF13181.5 (Tetratricopeptide repeat, E:0.008,PF13176.5 (Tetratricopeptide repeat, E:0.0054, E:2e-11, E:2.1e-15), E:0.23, E:0.009, E:1.7e-10), E:2.7e-18), E:1…	GO:0005525 (MF: GTP binding),GO:0043531 (MF: ADP binding),GO:0005515 (MF: protein binding),GO:0042802^MF^identical protein binding	GT41 (E:4.2e-10)				8.A.95.1.3 (Transmembrane and TPR repeat-containing protein 2 OS=Mus musculus GN=Tmtc2 PE=2 SV=1)		ENOG410XP3K (Positively regulates the activity of the minus-end directed microtubule motor protein dynein. May enhance dynein- mediated microtubule sliding by targeting dynein to the microtubule plus end. Required for)
Bcin01g05820	Bcin01g05820.1	Metazoa	Bcin01g05820.1.p1 (246-1724[+])	E3 ubiquitin-protein ligase UHRF1 (Mus, E:5.06e-09)	E3 ubiquitin-protein ligase UHRF1 (Mus, E:2.62e-09)	PF02182.16 (SAD/SRA domain, E:2.1e-35)	GO:0000791 (CC: euchromatin),GO:0000792 (CC: heterochromatin),GO:0000790 (CC: nuclear chromatin),GO:0005720 (CC: nuclear heterochromatin),GO:0016363 (CC: nuclear matrix),GO:0005654 (CC: nucleoplasm),GO:0005634 (CC: nucleus),GO:0005657 (CC: replication fork),GO:0044729 (MF: hemi-methylated DNA-binding),GO:0042393 (MF: histone binding),GO:0042802 (MF: identical protein binding),GO:0008327 (MF: meth…							COG3440 (ubiquitin-like with PHD and ring finger domains 2, E3 ubiquitin protein ligase)	mmu:18140,K10638
Bcin01g05830	Bcin01g05830.1	Proteobacteria	Bcin01g05830.1.p1 (99-2030[+])	Para-nitrophenol 4-monooxygenase (Pseudomonas, E:7.01e-56)	Para-nitrophenol 4-monooxygenase (Pseudomonas, E:1.51e-62)	PF01494.18 (FAD binding domain, E:4.3e-55),PF01266.23 (FAD dependent oxidoreductase, E:1.8e-06),PF13450.5 (NAD(P)-binding Rossmann-like domain, E:0.00014	GO:0071949 (MF: FAD binding),GO:0004497 (MF: monooxygenase activity),GO:0046196 (BP: 4-nitrophenol catabolic process),GO:0019439 (BP: aromatic compound catabolic process),GO:0016491 (MF: oxidoreductase activity),GO:0055114^BP^oxidation-reduction process								ag:ABU50908,K21725
Bcin01g05840	Bcin01g05840.1	Fungi	Bcin01g05840.1.p1 (1-594[+])	AB hydrolase superfamily protein B1A11.02 (Schizosaccharomyces, E:5.98e-22)	AB hydrolase superfamily protein B1A11.02 (Schizosaccharomyces, E:6.21e-17)	PF00135.27 (Carboxylesterase family, E:9.9e-07),PF07859.12 (alpha/beta hydrolase fold, E:4.3e-20)	GO:0016787 (MF: hydrolase activity),GO:0009056 (BP: catabolic process),GO:0008152^BP^metabolic process	CE10 (E:5.7e-27)							spo:SPAPB1A11.02
Bcin01g05860	Bcin01g05860.1	Metazoa	Bcin01g05860.1.p1 (2-1018[+])	NmrA-like family domain-containing protein 1 (Gallus, E:2.74e-30)	NmrA-like family domain-containing protein 1 (Gallus, E:1.64e-30)	PF05368.12 (NmrA-like family, E:9.6e-47),PF13460.5 (NAD(P)H-binding, E:1.2e-12)	GO:0005634 (CC: nucleus),GO:0048471 (CC: perinuclear region of cytoplasm)				NMR2 (Magnaporthe oryzae, reduced virulence, E:1.28e-06)			COG0702 (epimerase dehydratase)	gga:416672
Bcin01g05870	Bcin01g05870.1	Fungi	Bcin01g05870.1.p1 (2-1096[+])	Uncharacterized protein C2A9.02 (Schizosaccharomyces, E:9.24e-10)	Uncharacterized protein C2A9.02 (Schizosaccharomyces, E:7.12e-10)	PF05368.12 (NmrA-like family, E:4.2e-05),PF01370.20 (NAD dependent epimerase/dehydratase family, E:5e-06	GO:0004031 (MF: aldehyde oxidase activity),GO:0050662 (MF: coenzyme binding),GO:1990748 (BP: cellular detoxification),GO:0003824 (MF: catalytic activity),GO:0050662^MF^coenzyme binding								spo:SPBC2A9.02
Bcin01g05880	Bcin01g05880.1	Fungi	Bcin01g05880.1.p1 (196-1266[+])	Uncharacterized protein C2A9.02 (Schizosaccharomyces, E:1e-07)	Uncharacterized protein C2A9.02 (Schizosaccharomyces, E:2.25e-10)	PF13460.5 (NAD(P)H-binding, E:2.3e-09),PF05368.12 (NmrA-like family, E:1.6e-05),PF07993.11 (Male sterility protein, E:0.00017	GO:0004031 (MF: aldehyde oxidase activity),GO:0050662 (MF: coenzyme binding),GO:1990748 (BP: cellular detoxification)								spo:SPBC2A9.02
Bcin01g05880	Bcin01g05880.2	Fungi	Bcin01g05880.2.p1 (196-1284[+])	Uncharacterized protein C2A9.02 (Schizosaccharomyces, E:8.48e-08)	Uncharacterized protein C2A9.02 (Schizosaccharomyces, E:2.57e-10)	PF13460.5 (NAD(P)H-binding, E:2.4e-09),PF05368.12 (NmrA-like family, E:1.6e-05),PF07993.11 (Male sterility protein, E:0.00017	GO:0004031 (MF: aldehyde oxidase activity),GO:0050662 (MF: coenzyme binding),GO:1990748 (BP: cellular detoxification)								spo:SPBC2A9.02
Bcin01g05890	Bcin01g05890.1	Amoebozoa	Bcin01g05890.1.p1 (194-4621[+]),Bcin01g05890.1.p3 (2877-3203[+])	ABC transporter G family member 21 (Dictyostelium, E:0)	ABC transporter G family member 21 (Dictyostelium, E:0)	PF14510.5 (ABC-transporter extracellular N-terminal, E:1.1e-13),PF00005.26 (ABC transporter, E:7e-15,PF01061.23 (ABC-2 type transporter, E:2.6e-41),PF06422.11 (CDR ABC transporter, E:1.1e-22), E:1.5e-16), E:2.3e-39)	GO:0016021 (CC: integral component of membrane),GO:0005886 (CC: plasma membrane),GO:0005524 (MF: ATP binding),GO:0042626 (MF: ATPase activity, coupled to transmembrane movement of substances),GO:0031152 (BP: aggregation involved in sorocarp development),GO:0006972 (BP: hyperosmotic response),GO:0031288 (BP: sorocarp morphogenesis),GO:0016887 (MF: ATPase activity),GO:0016020 (CC: membrane),GO:0055…				ABC2 (Magnaporthe oryzae, unaffected pathogenicity, E:0)	3.A.1.205.6 (ABC transporter - Cryptococcus neoformans (Filobasidiella neoformans).)	0.701	COG0842 ((ABC) transporter`COG1131^(ABC) transporter)	ddi:DDB_G0269206
Bcin01g05900	Bcin01g05900.1		Bcin01g05900.1.p1 (393-1529[+])		Satratoxin biosynthesis SC1 cluster protein 4 {ECO:0000303|PubMed:25015739} (Stachybotrys, E:6.95e-10)		GO:0016021 (CC: integral component of membrane)				BTP1 (Botrytis cinerea, unaffected pathogenicity / reduced_virulence, E:4.74e-25)
Bcin01g05920	Bcin01g05920.1	Fungi	Bcin01g05920.1.p1 (165-3929[+])	Inositol-1,4,5-trisphosphate 5-phosphatase 1 (Schizosaccharomyces, E:0)	Inositol-1,4,5-trisphosphate 5-phosphatase 1 (Schizosaccharomyces, E:0)	PF02383.17 (SacI homology domain, E:2.6e-72)	GO:0032153 (CC: cell division site),GO:0051286 (CC: cell tip),GO:0005829 (CC: cytosol),GO:0005509 (MF: calcium ion binding),GO:1990651 (MF: inositol-1,2,4,5,6-pentakisphosphate 5-phosphatase activity),GO:1990649 (MF: inositol-1,5-tetrakisphosphate 5-phosphatase activity),GO:0052659 (MF: inositol-1,3,GO:0052658 (MF: inositol-1,5-trisphosphate 5-phosphatase activity),GO:1990650 (MF: inositol-2,6-te…								spo:SPBC2G2.02,K20279
Bcin01g05930	Bcin01g05930.1	Proteobacteria	Bcin01g05930.1.p1 (707-3412[+])	Sensor histidine kinase AruS (Pseudomonas, E:5.95e-15)	Sensor histidine kinase AruS (Pseudomonas, E:1.1e-20)	PF02518.25 (Histidine kinase-, DNA gyrase B-, and HSP90-like ATPase, E:1.4e-17),PF00072.23 (Response regulator receiver domain, E:1.3e-16)	GO:0016021 (CC: integral component of membrane),GO:0005622 (CC: intracellular),GO:0005886 (CC: plasma membrane),GO:0005524 (MF: ATP binding),GO:0000155 (MF: phosphorelay sensor kinase activity),GO:0006527 (BP: arginine catabolic process),GO:0000160^BP^phosphorelay signal transduction system				rpfC (Xanthomonas hortorum, reduced virulence, E:1.15e-20)	9.B.238.3.1 (hybrid sensor histidine kinase/response regulator [Balneola vulgaris])		ENOG410XNMH (Histidine kinase)
Bcin01g05930	Bcin01g05930.2	Proteobacteria	Bcin01g05930.2.p1 (572-3277[+])	Sensor histidine kinase AruS (Pseudomonas, E:5.67e-15)	Sensor histidine kinase AruS (Pseudomonas, E:1.1e-20)	PF02518.25 (Histidine kinase-, DNA gyrase B-, and HSP90-like ATPase, E:1.4e-17),PF00072.23 (Response regulator receiver domain, E:1.3e-16)	GO:0016021 (CC: integral component of membrane),GO:0005622 (CC: intracellular),GO:0005886 (CC: plasma membrane),GO:0005524 (MF: ATP binding),GO:0000155 (MF: phosphorelay sensor kinase activity),GO:0006527 (BP: arginine catabolic process),GO:0000160^BP^phosphorelay signal transduction system				rpfC (Xanthomonas hortorum, reduced virulence, E:1.15e-20)	9.B.238.3.1 (hybrid sensor histidine kinase/response regulator [Balneola vulgaris])		ENOG410XNMH (Histidine kinase)
Bcin01g05940	Bcin01g05940.1	Fungi	Bcin01g05940.1.p1 (1-1521[+])	Lipase A {ECO:0000303|PubMed:23915965} (Acremonium, E:6.79e-92)	Lipase A {ECO:0000303|PubMed:23915965} (Acremonium, E:2.19e-116)	PF01764.24 (Lipase (class 3), E:2.2e-25)	GO:0005576 (CC: extracellular region),GO:0046555 (MF: acetylxylan esterase activity),GO:0004806 (MF: triglyceride lipase activity),GO:0016042 (BP: lipid catabolic process),GO:0045493 (BP: xylan catabolic process),GO:0006629^BP^lipid metabolic process				FGL1__Fgl1 (Fusarium graminearum, reduced virulence, E:2.02e-15)
Bcin01g05950	Bcin01g05950.1	Metazoa	Bcin01g05950.1.p1 (74-955[+])	Fumarylacetoacetate hydrolase domain-containing protein 2 (Xenopus, E:9.03e-56)	Fumarylacetoacetate hydrolase domain-containing protein 2 homolog (Dictyostelium, E:8.54e-64)	PF01557.17 (Fumarylacetoacetate (FAA) hydrolase family, E:6.3e-63)	GO:0016787 (MF: hydrolase activity),GO:0046872 (MF: metal ion binding),GO:0008152 (BP: metabolic process),GO:0003824 (MF: catalytic activity),GO:0008152^BP^metabolic process							COG0179 (Fumarylacetoacetate hydrolase)	ddi:DDB_G0293650
Bcin01g05960	Bcin01g05960.1	Fungi	Bcin01g05960.1.p1 (619-1788[+])	Satratoxin biosynthesis SC1 cluster protein 4 {ECO:0000303|PubMed:25015739} (Stachybotrys, E:7.28e-09)	Satratoxin biosynthesis SC1 cluster protein 4 {ECO:0000303|PubMed:25015739} (Stachybotrys, E:1.32e-11)		GO:0016021 (CC: integral component of membrane)				BTP1 (Botrytis cinerea, unaffected pathogenicity / reduced_virulence, E:2.81e-25)
Bcin01g05970	Bcin01g05970.1	Fungi	Bcin01g05970.1.p1 (113-1573[+])	Trichothecene 3-O-acetyltransferase TRI101 {ECO:0000303|PubMed:10583973} (Fusarium, E:1.12e-13)	Trichothecene 3-O-acetyltransferase TRI101 {ECO:0000303|PubMed:10583973} (Fusarium, E:6.26e-14)	PF02458.14 (Transferase family, E:2.9e-11)	GO:0046872 (MF: metal ion binding),GO:0016747 (MF: transferase activity, transferring acyl groups other than amino-acyl groups),GO:0016747^MF^transferase activity, transferring acyl groups other than amino-acyl groups
Bcin01g05980	Bcin01g05980.1	Fungi	Bcin01g05980.1.p1 (123-1439[+])	FAD-dependent monooxygenase paxM {ECO:0000303|PubMed:11169115} (Penicillium, E:2.95e-45)	FAD-dependent monooxygenase paxM {ECO:0000303|PubMed:11169115} (Penicillium, E:7.31e-46)	PF01494.18 (FAD binding domain, E:3.5e-23)	GO:0016021 (CC: integral component of membrane),GO:0071949 (MF: FAD binding),GO:0004497 (MF: monooxygenase activity),GO:0071949^MF^FAD binding				DEP2 (Alternaria brassicicola, reduced virulence / unaffected_pathogenicity, E:1.49e-41)
Bcin01g05990	Bcin01g05990.1	Fungi		Succinate dehydrogenase assembly factor 1, mitochondrial {ECO:0000250|UniProtKB:Q3E785} (Schizosaccharomyces, E:7.86e-18)			GO:0005759 (CC: mitochondrial matrix),GO:0005739 (CC: mitochondrion),GO:0034553 (BP: mitochondrial respiratory chain complex II assembly)								spo:SPAC664.12c,K18167
Bcin01g06000	Bcin01g06000.1		Bcin01g06000.1.p1 (59-3466[+])			PF10057.8 (Uncharacterized conserved protein (DUF2294), E:0.00021
Bcin01g06010	Bcin01g06010.1	Fungi	Bcin01g06010.1.p1 (295-1470[+])	Probable glycosidase crf1 (Aspergillus, E:1.32e-67)	Probable glycosidase crf1 (Aspergillus, E:1.27e-74)	PF00722.20 (Glycosyl hydrolases family 16, E:7.5e-35)	GO:0031225 (CC: anchored component of membrane),GO:0005576 (CC: extracellular region),GO:0009277 (CC: fungal-type cell wall),GO:0005886 (CC: plasma membrane),GO:0004553 (MF: hydrolase activity, hydrolyzing O-glycosyl compounds),GO:0019863 (MF: IgE binding),GO:0005975 (BP: carbohydrate metabolic process),GO:0071555 (BP: cell wall organization),GO:0005975^BP^carbohydrate metabolic process	GH16 (E:1.7e-19)					0.805		afm:AFUA_1G16190
Bcin01g06020	Bcin01g06020.1	Fungi	Bcin01g06020.1.p1 (865-5364[+])	GTPase-activating protein BEM3 (Saccharomyces, E:2.8e-47)	GTPase-activating protein BEM3 (Saccharomyces, E:1.56e-48)	PF00169.28 (PH domain, E:1.7e-12),PF00620.26 (RhoGAP domain, E:6.6e-42)	GO:0005938 (CC: cell cortex),GO:0005934 (CC: cellular bud tip),GO:0005737 (CC: cytoplasm),GO:0000131 (CC: incipient cellular bud site),GO:0043332 (CC: mating projection tip),GO:0005096 (MF: GTPase activator activity),GO:0032266 (MF: phosphatidylinositol-3-phosphate binding),GO:0030010 (BP: establishment of cell polarity),GO:0035024 (BP: negative regulation of Rho protein signal transduction),GO:0…				MoRga6 (Magnaporthe oryzae, unaffected pathogenicity, E:0)	9.A.1.1.1 (RalA-binding protein 1 - Homo sapiens (Human).)			sce:YPL115C,K19840
Bcin01g06030	Bcin01g06030.1	Fungi	Bcin01g06030.1.p1 (3-5291[+])	ATP-dependent DNA helicase hus2/rqh1 (Schizosaccharomyces, E:9.08e-164)	ATP-dependent DNA helicase hus2/rqh1 (Schizosaccharomyces, E:1.4e-170)	PF04851.14 (Type III restriction enzyme, res subunit, E:1.4e-07),PF00270.28 (DEAD/DEAH box helicase, E:2.4e-21),PF00271.30 (Helicase conserved C-terminal domain, E:3.5e-17),PF16124.4 (RecQ zinc-binding, E:8.4e-18),PF09382.9 (RQC domain, E:4.4e-18)	GO:0005737 (CC: cytoplasm),GO:0000228 (CC: nuclear chromosome),GO:0043596 (CC: nuclear replication fork),GO:0005730 (CC: nucleolus),GO:0031422 (CC: RecQ helicase-Topo III complex),GO:0035861 (CC: site of double-strand break),GO:0005524 (MF: ATP binding),GO:0043140 (MF: ATP-dependent 3'-5' DNA helicase activity),GO:0003677 (MF: DNA binding),GO:0009378 (MF: four-way junction helicase activity),GO:0…				GzAra006 (Fusarium graminearum, unaffected pathogenicity, E:1.43e-11)	2.A.16.2.2 (ATP-dependent DNA helicase tlh1 - Schizosaccharomyces pombe (Fission yeast).)			spo:SPAC2G11.12,K10901
Bcin01g06040	Bcin01g06040.1	Fungi	Bcin01g06040.1.p1 (504-2141[+])	Ammonium transporter MEP3 (Saccharomyces, E:2.31e-160)	Ammonium transporter MEP3 (Saccharomyces, E:1.04e-180)	PF00909.20 (Ammonium Transporter Family, E:3.9e-117)	GO:0016021 (CC: integral component of membrane),GO:0005886 (CC: plasma membrane),GO:0008519 (MF: ammonium transmembrane transporter activity),GO:0015696 (BP: ammonium transport),GO:0019740 (BP: nitrogen utilization),GO:0016020^CC^membrane				mepB (Colletotrichum gloeosporioides, reduced virulence, E:8.33e-144)	1.A.11.3.1 (AMMONIUM TRANSPORTER MEP1 - Saccharomyces cerevisiae (Baker's yeast).)			sce:YPR138C,K03320
Bcin01g06050	Bcin01g06050.1	Fungi	Bcin01g06050.1.p1 (372-1406[+])	2-oxoglutarate-Fe(II) type oxidoreductase hxnY {ECO:0000305} (Aspergillus, E:8.11e-37)	2-oxoglutarate-Fe(II) type oxidoreductase hxnY {ECO:0000305} (Aspergillus, E:1.2e-38)	PF14226.5 (non-haem dioxygenase in morphine synthesis N-terminal, E:5.9e-25),PF03171.19 (2OG-Fe(II) oxygenase superfamily, E:3.6e-17)	GO:0046872 (MF: metal ion binding),GO:0016491 (MF: oxidoreductase activity),GO:0055114^BP^oxidation-reduction process
Bcin01g06070	Bcin01g06070.1	Fungi	Bcin01g06070.1.p1 (115-927[+]),Bcin01g06070.1.p2 (798-40[-])	Phosphomannomutase (Schizosaccharomyces, E:3.96e-119)	Phosphomannomutase (Schizosaccharomyces, E:2.33e-120)	PF03332.12 (Eukaryotic phosphomannomutase, E:9e-103	GO:0005829 (CC: cytosol),GO:0005634 (CC: nucleus),GO:0004615 (MF: phosphomannomutase activity),GO:0009298 (BP: GDP-mannose biosynthetic process),GO:0006013 (BP: mannose metabolic process),GO:0006487 (BP: protein N-linked glycosylation),GO:0045047 (BP: protein targeting to ER),GO:0005737^CC^cytoplasm						0.622		spo:SPAC1556.07,K17497
Bcin01g06080	Bcin01g06080.1	Fungi	Bcin01g06080.1.p1 (425-4039[+])	Uncharacterized protein YGR266W (Saccharomyces, E:2.02e-42)	Uncharacterized protein YGR266W (Saccharomyces, E:5.77e-47)	PF00397.25 (WW domain, E:2e-10	GO:0005886 (CC: plasma membrane),GO:0005515^MF^protein binding				FvSO (Fusarium verticillioides, loss of_pathogenicity, E:0)				sce:YGR266W
Bcin01g06090	Bcin01g06090.1	Fungi	Bcin01g06090.1.p1 (123-2030[+])	Cell division control protein 18 (Schizosaccharomyces, E:2.19e-72)	Cell division control protein 18 (Schizosaccharomyces, E:1.43e-77)	PF13191.5 (AAA ATPase domain, E:1.2e-08),PF13401.5 (AAA domain, E:1.2e-12),PF00004.28 (ATPase family associated with various cellular activities (AAA), E:5.7e-12),PF09079.10 (CDC6, C terminal winged helix domain, E:2.5e-06)	GO:0000790 (CC: nuclear chromatin),GO:0005656 (CC: nuclear pre-replicative complex),GO:0043596 (CC: nuclear replication fork),GO:0005634 (CC: nucleus),GO:0005524 (MF: ATP binding),GO:0003689 (MF: DNA clamp loader activity),GO:0004674 (MF: protein serine/threonine kinase activity),GO:0051301 (BP: cell division),GO:0006270 (BP: DNA replication initiation),GO:0033314 (BP: mitotic DNA replication che…				GzWing004 (Fusarium graminearum, unaffected pathogenicity, E:0)				spo:SPBC14C8.07c,K02213
Bcin01g06100	Bcin01g06100.1		Bcin01g06100.1.p1 (1-1587[+])		Lysosomal acid phosphatase (Xenopus, E:3.11e-07)		GO:0016021 (CC: integral component of membrane),GO:0043202 (CC: lysosomal lumen),GO:0005765 (CC: lysosomal membrane),GO:0003993 (MF: acid phosphatase activity)								xla:100158274,K14410
Bcin01g06110	Bcin01g06110.1	Fungi	Bcin01g06110.1.p1 (660-2462[+])	General amino-acid permease GAP2 (Candida, E:0)	General amino-acid permease GAP2 (Candida, E:0)	PF00324.20 (Amino acid permease, E:9.9e-144),PF13520.5 (Amino acid permease, E:1.7e-38)	GO:0016021 (CC: integral component of membrane),GO:0005886 (CC: plasma membrane),GO:0015171 (MF: amino acid transmembrane transporter activity),GO:0003333 (BP: amino acid transmembrane transport),GO:0055085 (BP: transmembrane transport),GO:0016020 (CC: membrane),GO:0022857^MF^transmembrane transporter activity				bcaP (Staphylococcus aureus, unaffected pathogenicity / reduced_virulence, E:1.03e-08)	2.A.3.10.24 (Potential general amino acid permease OS=Candida albicans GN=GAP2 PE=4 SV=1)			cal:CAALFM_C305580CA,K16261
Bcin01g06120	Bcin01g06120.1	Fungi	Bcin01g06120.1.p1 (133-2328[+])	Mannosyl-oligosaccharide 1,2-alpha-mannosidase (Candida, E:6.07e-169)	Mannosyl-oligosaccharide 1,2-alpha-mannosidase (Candida, E:0)	PF01532.19 (Glycosyl hydrolase family 47, E:7.6e-170)	GO:0016020 (CC: membrane),GO:0005509 (MF: calcium ion binding),GO:0004571 (MF: mannosyl-oligosaccharide 1,2-alpha-mannosidase activity),GO:0006486 (BP: protein glycosylation),GO:0016020^CC^membrane	GH47 (E:1.8e-164)
Bcin01g06130	Bcin01g06130.1		Bcin01g06130.1.p1 (282-1019[+])			PF03987.14 (Autophagocytosis associated protein, active-site domain, E:5.3e-13)					Moatg10 (Magnaporthe oryzae, loss of_pathogenicity, E:4.98e-67)
Bcin01g06140	Bcin01g06140.1	Viridiplantae	Bcin01g06140.1.p1 (1-654[+])	U2 small nuclear ribonucleoprotein B'' (Oryza sativa, E:7.12e-32)	U2 small nuclear ribonucleoprotein B'' (Oryza sativa, E:1.4e-33)	PF13893.5 (RNA recognition motif. (a.k.a. RRM, RBD, or RNP domain), E:0.0015,PF00076.21 (RNA recognition motif. (a.k.a. RRM, E:6.3e-07)	GO:0015030 (CC: Cajal body),GO:0005737 (CC: cytoplasm),GO:0005654 (CC: nucleoplasm),GO:0005681 (CC: spliceosomal complex),GO:0005686 (CC: U2 snRNP),GO:0003723 (MF: RNA binding),GO:0006397 (BP: mRNA processing),GO:0008380 (BP: RNA splicing),GO:0003676^MF^nucleic acid binding							ENOG410XPZI (Small nuclear ribonucleoprotein)
Bcin01g06150	Bcin01g06150.1	Fungi	Bcin01g06150.1.p1 (68-1156[+])	Actin-related protein 2/3 complex subunit 1 (Schizosaccharomyces, E:5.35e-136)	Actin-related protein 2/3 complex subunit 1 (Schizosaccharomyces, E:4.29e-137)	PF00400.31 (WD domain, G-beta repeat, E:0.00027, E:0.0088	GO:0030479 (CC: actin cortical patch),GO:0005885 (CC: Arp2/3 protein complex),GO:0032153 (CC: cell division site),GO:0051286 (CC: cell tip),GO:0005737 (CC: cytoplasm),GO:0005829 (CC: cytosol),GO:0051015 (MF: actin filament binding),GO:0000147 (BP: actin cortical patch assembly),GO:0034314 (BP: Arp2/3 complex-mediated actin nucleation),GO:0006897 (BP: endocytosis),GO:0000281 (BP: mitotic cytokines…								spo:SPBC14C8.06,K05757
Bcin01g06170	Bcin01g06170.1	Fungi	Bcin01g06170.1.p1 (188-1669[+])	Flavin-containing monooxygenase ustF2 {ECO:0000303|PubMed:24841822} (Aspergillus, E:1.4e-40)	Thiol-specific monooxygenase (Schizosaccharomyces, E:1.2e-49)	PF07992.13 (Pyridine nucleotide-disulphide oxidoreductase, E:6.2e-09),PF00743.18 (Flavin-binding monooxygenase-like, E:7.1e-16),PF13434.5 (L-lysine 6-monooxygenase (NADPH-requiring), E:0.00015, E:1.1e-11)	GO:0005789 (CC: endoplasmic reticulum membrane),GO:0005739 (CC: mitochondrion),GO:0050660 (MF: flavin adenine dinucleotide binding),GO:0004497 (MF: monooxygenase activity),GO:0004499 (MF: N,N-dimethylaniline monooxygenase activity),GO:0050661 (MF: NADP binding),GO:0055114 (BP: oxidation-reduction process),GO:0006457 (BP: protein folding),GO:0034975 (BP: protein folding in endoplasmic reticulum),G…								spo:SPBP16F5.08c
Bcin01g06200	Bcin01g06200.1	Fungi	Bcin01g06200.1.p1 (174-1970[+])	Homeobox protein YOX1 (Saccharomyces, E:3.35e-09)	Homeobox protein YOX1 (Saccharomyces, E:1.45e-09)	PF00046.28 (Homeobox domain, E:2.3e-12)	GO:0000790 (CC: nuclear chromatin),GO:0005634 (CC: nucleus),GO:0000977 (MF: RNA polymerase II regulatory region sequence-specific DNA binding),GO:0001191 (MF: transcriptional repressor activity, RNA polymerase II transcription factor binding),GO:0071930 (BP: negative regulation of transcription involved in G1/S transition of mitotic cell cycle),GO:0006351 (BP: transcription, DNA-templated),GO:000…				GzHOME001 (Fusarium graminearum, unaffected pathogenicity, E:1.22e-83)				sce:YML027W,K12411
Bcin01g06210	Bcin01g06210.1	Fungi	Bcin01g06210.1.p1 (94-1794[+])	Carboxypeptidase S1 homolog A (Microsporum, E:2.9e-120)	Carboxypeptidase S1 homolog A (Microsporum, E:1.7e-124)	PF00450.21 (Serine carboxypeptidase, E:1.9e-97)	GO:0031225 (CC: anchored component of membrane),GO:0005886 (CC: plasma membrane),GO:0004185 (MF: serine-type carboxypeptidase activity),GO:0009405 (BP: pathogenesis),GO:0006508^BP^proteolysis						0.493	COG2939 (carboxy-peptidase)
Bcin01g06220	Bcin01g06220.1	Fungi	Bcin01g06220.1.p1 (141-797[+])	GTP-binding nuclear protein GSP1/Ran (Candida, E:5.39e-139)	GTP-binding nuclear protein GSP1/Ran (Candida, E:4.32e-142)	PF00025.20 (ADP-ribosylation factor family, E:2e-10,PF00071.21 (Ras family, E:3.8e-48),PF08477.12 (Ras of Complex, Roc, domain of DAPkinase, E:1e-27	GO:0005634 (CC: nucleus),GO:0005525 (MF: GTP binding),GO:0003924 (MF: GTPase activity),GO:0006913 (BP: nucleocytoplasmic transport),GO:0015031 (BP: protein transport),GO:0003924^MF^GTPase activity				MoYpt7 (Magnaporthe oryzae, loss of_pathogenicity, E:3.05e-25)	9.A.50.1.1 (GTP-binding nuclear protein GSP1/CNR1 OS=Saccharomyces cerevisiae GN=GSP1 PE=1 SV=1)
Bcin01g06220	Bcin01g06220.2	Fungi	Bcin01g06220.2.p1 (140-796[+])	GTP-binding nuclear protein GSP1/Ran (Candida, E:5.39e-139)	GTP-binding nuclear protein GSP1/Ran (Candida, E:4.32e-142)	PF00025.20 (ADP-ribosylation factor family, E:2e-10,PF00071.21 (Ras family, E:3.8e-48),PF08477.12 (Ras of Complex, Roc, domain of DAPkinase, E:1e-27	GO:0005634 (CC: nucleus),GO:0005525 (MF: GTP binding),GO:0003924 (MF: GTPase activity),GO:0006913 (BP: nucleocytoplasmic transport),GO:0015031 (BP: protein transport),GO:0003924^MF^GTPase activity				MoYpt7 (Magnaporthe oryzae, loss of_pathogenicity, E:3.05e-25)	9.A.50.1.1 (GTP-binding nuclear protein GSP1/CNR1 OS=Saccharomyces cerevisiae GN=GSP1 PE=1 SV=1)
Bcin01g06230	Bcin01g06230.1	Metazoa	Bcin01g06230.1.p1 (76-789[+])	26S proteasome non-ATPase regulatory subunit 9 (Rattus, E:2.44e-41)	26S proteasome non-ATPase regulatory subunit 9 (Rattus, E:1.67e-43)	PF13180.5 (PDZ domain, E:7e-09	GO:0005737 (CC: cytoplasm),GO:0005634 (CC: nucleus),GO:0008540 (CC: proteasome regulatory particle, base subcomplex),GO:0043425 (MF: bHLH transcription factor binding),GO:0008022 (MF: protein C-terminus binding),GO:0003713 (MF: transcription coactivator activity),GO:0046676 (BP: negative regulation of insulin secretion),GO:0032024 (BP: positive regulation of insulin secretion),GO:0045944 (BP: pos…							COG0265 (Serine protease)	rno:161475,K06693
Bcin01g06240	Bcin01g06240.1		Bcin01g06240.1.p1 (333-3962[+])			PF00621.19 (RhoGEF domain, E:6.5e-18)	GO:0005089 (MF: Rho guanyl-nucleotide exchange factor activity),GO:0035023^BP^regulation of Rho protein signal transduction
Bcin01g06250	Bcin01g06250.1	Fungi	Bcin01g06250.1.p1 (265-2229[+])	Lysophospholipase 1 (Aspergillus, E:0)	Lysophospholipase 1 (Aspergillus, E:0)	PF01735.17 (Lysophospholipase catalytic domain, E:2.1e-188)	GO:0031225 (CC: anchored component of membrane),GO:0005886 (CC: plasma membrane),GO:0004622 (MF: lysophospholipase activity),GO:0009395 (BP: phospholipid catabolic process),GO:0004620 (MF: phospholipase activity),GO:0009395^BP^phospholipid catabolic process				plb1 (Candida glabrata, unaffected pathogenicity, E:3.95e-172)				afm:AFUA_4G08720,K13333
Bcin01g06260	Bcin01g06260.1	Fungi	Bcin01g06260.1.p1 (1058-4993[+])	Histidine protein kinase NIK1 (Candida, E:0)	Histidine protein kinase NIK1 (Candida, E:0)	PF00672.24 (HAMP domain, E:3.8e-06), E:3.6e-06),PF00512.24 (His Kinase A (phospho-acceptor) domain, E:1.4e-17),PF02518.25 (Histidine kinase-, DNA gyrase B-, and HSP90-like ATPase, E:1.1e-29),PF00072.23 (Response regulator receiver domain, E:4.2e-26)	GO:0005737 (CC: cytoplasm),GO:0016021 (CC: integral component of membrane),GO:0005524 (MF: ATP binding),GO:0000156 (MF: phosphorelay response regulator activity),GO:0000155 (MF: phosphorelay sensor kinase activity),GO:0004673 (MF: protein histidine kinase activity),GO:0071555 (BP: cell wall organization),GO:0097308 (BP: cellular response to farnesol),GO:0030447 (BP: filamentous growth),GO:0036180…				os-1_/_bos1_/_barA (Botrytis cinerea, chemistry target:_resistance_to_chemical, E:0)	9.B.238.3.1 (hybrid sensor histidine kinase/response regulator [Balneola vulgaris])			cal:CAALFM_C702800WA,K19691
Bcin01g06260	Bcin01g06260.2	Fungi	Bcin01g06260.2.p1 (363-4298[+])	Histidine protein kinase NIK1 (Candida, E:0)	Histidine protein kinase NIK1 (Candida, E:0)	PF00672.24 (HAMP domain, E:3.8e-06), E:3.6e-06),PF00512.24 (His Kinase A (phospho-acceptor) domain, E:1.4e-17),PF02518.25 (Histidine kinase-, DNA gyrase B-, and HSP90-like ATPase, E:1.1e-29),PF00072.23 (Response regulator receiver domain, E:4.2e-26)	GO:0005737 (CC: cytoplasm),GO:0016021 (CC: integral component of membrane),GO:0005524 (MF: ATP binding),GO:0000156 (MF: phosphorelay response regulator activity),GO:0000155 (MF: phosphorelay sensor kinase activity),GO:0004673 (MF: protein histidine kinase activity),GO:0071555 (BP: cell wall organization),GO:0097308 (BP: cellular response to farnesol),GO:0030447 (BP: filamentous growth),GO:0036180…				os-1_/_bos1_/_barA (Botrytis cinerea, chemistry target:_resistance_to_chemical, E:0)	9.B.238.3.1 (hybrid sensor histidine kinase/response regulator [Balneola vulgaris])			cal:CAALFM_C702800WA,K19691
Bcin01g06260	Bcin01g06260.3	Fungi	Bcin01g06260.3.p1 (363-4310[+])	Histidine protein kinase NIK1 (Candida, E:0)	Histidine protein kinase NIK1 (Candida, E:0)	PF00672.24 (HAMP domain, E:3.8e-06), E:3.6e-06),PF00512.24 (His Kinase A (phospho-acceptor) domain, E:1.4e-17),PF02518.25 (Histidine kinase-, DNA gyrase B-, and HSP90-like ATPase, E:1.1e-29),PF00072.23 (Response regulator receiver domain, E:4.2e-26)	GO:0005737 (CC: cytoplasm),GO:0016021 (CC: integral component of membrane),GO:0005524 (MF: ATP binding),GO:0000156 (MF: phosphorelay response regulator activity),GO:0000155 (MF: phosphorelay sensor kinase activity),GO:0004673 (MF: protein histidine kinase activity),GO:0071555 (BP: cell wall organization),GO:0097308 (BP: cellular response to farnesol),GO:0030447 (BP: filamentous growth),GO:0036180…				os-1_/_bos1_/_barA (Botrytis cinerea, chemistry target:_resistance_to_chemical, E:0)	9.B.238.3.1 (hybrid sensor histidine kinase/response regulator [Balneola vulgaris])			cal:CAALFM_C702800WA,K19691
Bcin01g06260	Bcin01g06260.4	Fungi	Bcin01g06260.4.p1 (929-4864[+])	Histidine protein kinase NIK1 (Candida, E:0)	Histidine protein kinase NIK1 (Candida, E:0)	PF00672.24 (HAMP domain, E:3.8e-06), E:3.6e-06),PF00512.24 (His Kinase A (phospho-acceptor) domain, E:1.4e-17),PF02518.25 (Histidine kinase-, DNA gyrase B-, and HSP90-like ATPase, E:1.1e-29),PF00072.23 (Response regulator receiver domain, E:4.2e-26)	GO:0005737 (CC: cytoplasm),GO:0016021 (CC: integral component of membrane),GO:0005524 (MF: ATP binding),GO:0000156 (MF: phosphorelay response regulator activity),GO:0000155 (MF: phosphorelay sensor kinase activity),GO:0004673 (MF: protein histidine kinase activity),GO:0071555 (BP: cell wall organization),GO:0097308 (BP: cellular response to farnesol),GO:0030447 (BP: filamentous growth),GO:0036180…				os-1_/_bos1_/_barA (Botrytis cinerea, chemistry target:_resistance_to_chemical, E:0)	9.B.238.3.1 (hybrid sensor histidine kinase/response regulator [Balneola vulgaris])			cal:CAALFM_C702800WA,K19691
Bcin01g06260	Bcin01g06260.5	Fungi	Bcin01g06260.5.p1 (1058-5005[+])	Histidine protein kinase NIK1 (Candida, E:0)	Histidine protein kinase NIK1 (Candida, E:0)	PF00672.24 (HAMP domain, E:3.8e-06), E:3.6e-06),PF00512.24 (His Kinase A (phospho-acceptor) domain, E:1.4e-17),PF02518.25 (Histidine kinase-, DNA gyrase B-, and HSP90-like ATPase, E:1.1e-29),PF00072.23 (Response regulator receiver domain, E:4.2e-26)	GO:0005737 (CC: cytoplasm),GO:0016021 (CC: integral component of membrane),GO:0005524 (MF: ATP binding),GO:0000156 (MF: phosphorelay response regulator activity),GO:0000155 (MF: phosphorelay sensor kinase activity),GO:0004673 (MF: protein histidine kinase activity),GO:0071555 (BP: cell wall organization),GO:0097308 (BP: cellular response to farnesol),GO:0030447 (BP: filamentous growth),GO:0036180…				os-1_/_bos1_/_barA (Botrytis cinerea, chemistry target:_resistance_to_chemical, E:0)	9.B.238.3.1 (hybrid sensor histidine kinase/response regulator [Balneola vulgaris])			cal:CAALFM_C702800WA,K19691
Bcin01g06260	Bcin01g06260.6	Fungi	Bcin01g06260.6.p1 (929-4876[+])	Histidine protein kinase NIK1 (Candida, E:0)	Histidine protein kinase NIK1 (Candida, E:0)	PF00672.24 (HAMP domain, E:3.8e-06), E:3.6e-06),PF00512.24 (His Kinase A (phospho-acceptor) domain, E:1.4e-17),PF02518.25 (Histidine kinase-, DNA gyrase B-, and HSP90-like ATPase, E:1.1e-29),PF00072.23 (Response regulator receiver domain, E:4.2e-26)	GO:0005737 (CC: cytoplasm),GO:0016021 (CC: integral component of membrane),GO:0005524 (MF: ATP binding),GO:0000156 (MF: phosphorelay response regulator activity),GO:0000155 (MF: phosphorelay sensor kinase activity),GO:0004673 (MF: protein histidine kinase activity),GO:0071555 (BP: cell wall organization),GO:0097308 (BP: cellular response to farnesol),GO:0030447 (BP: filamentous growth),GO:0036180…				os-1_/_bos1_/_barA (Botrytis cinerea, chemistry target:_resistance_to_chemical, E:0)	9.B.238.3.1 (hybrid sensor histidine kinase/response regulator [Balneola vulgaris])			cal:CAALFM_C702800WA,K19691
Bcin01g06270	Bcin01g06270.1	Fungi	Bcin01g06270.1.p1 (656-4762[+])	Uncharacterized protein C11E3.02c (Schizosaccharomyces, E:5.8e-79)	Uncharacterized protein C11E3.02c (Schizosaccharomyces, E:2.59e-98)	PF05664.10 (Plant family of unknown function (DUF810), E:1.7e-08),PF00168.29 (C2 domain, E:7.1e-16),PF10540.8 (Munc13 (mammalian uncoordinated) homology domain, E:1.8e-19)	GO:0032153 (CC: cell division site),GO:0051286 (CC: cell tip),GO:0005829 (CC: cytosol),GO:0006887 (BP: exocytosis)					1.F.1.1.1 (Synaptotagmin-1 OS=Homo sapiens GN=SYT1 PE=1 SV=1)			spo:SPAC11E3.02c
Bcin01g06290	Bcin01g06290.1	Fungi	Bcin01g06290.1.p1 (110-1705[+])	Nitrate transporter (Aspergillus, E:0)	Nitrate transporter (Aspergillus, E:0)	PF07690.15 (Major Facilitator Superfamily, E:1.6e-28)	GO:0016021 (CC: integral component of membrane),GO:0015513 (MF: high-affinity secondary active nitrite transmembrane transporter activity),GO:0015112 (MF: nitrate transmembrane transporter activity),GO:0015113 (MF: nitrite transmembrane transporter activity),GO:0022832 (MF: voltage-gated channel activity),GO:0042128 (BP: nitrate assimilation),GO:0015706 (BP: nitrate transport),GO:0015707 (BP: nit…				FGSG_00416 (Fusarium graminearum, reduced virulence, E:0)	2.A.1.8.5 (Nitrate transporter (Nitrate permease) - Emericella nidulans (Aspergillus nidulans).)			ani:AN1008.2,K02575
Bcin01g06310	Bcin01g06310.1	Fungi	Bcin01g06310.1.p1 (1817-3304[+])	Sugar transporter STL1 (Saccharomyces, E:8.28e-65)	Probable glucose transporter rco-3 (Neurospora, E:6.08e-72)	PF00083.23 (Sugar (and other) transporter, E:1.9e-118),PF07690.15 (Major Facilitator Superfamily, E:3.2e-27)	GO:0016021 (CC: integral component of membrane),GO:0005355 (MF: glucose transmembrane transporter activity),GO:0005351 (MF: carbohydrate:proton symporter activity),GO:0046323 (BP: glucose import),GO:0022857 (MF: transmembrane transporter activity),GO:0055085 (BP: transmembrane transport),GO:0016021^CC^integral component of membrane				MoST1 (Magnaporthe oryzae, unaffected pathogenicity, E:4.87e-67)	2.A.1.1.40 (Xylhp (Fragment) - Debaryomyces hansenii (Yeast) (Torulaspora hansenii).)			ncr:NCU02582
Bcin01g06320	Bcin01g06320.1	Fungi	Bcin01g06320.1.p1 (138-917[+])	Proliferating cell nuclear antigen (Schizosaccharomyces, E:4.47e-127)	Proliferating cell nuclear antigen (Schizosaccharomyces, E:4.15e-129)	PF00705.17 (Proliferating cell nuclear antigen, N-terminal domain, E:3.3e-56),PF02144.15 (Repair protein Rad1/Rec1/Rad17, E:8.9e-06),PF04139.12 (E:7e-08,PF02747.14 (Proliferating cell nuclear antigen, C-terminal domain, E:1.3e-48)	GO:0005829 (CC: cytosol),GO:0000790 (CC: nuclear chromatin),GO:0043596 (CC: nuclear replication fork),GO:0005654 (CC: nucleoplasm),GO:0005634 (CC: nucleus),GO:0043626 (CC: PCNA complex),GO:0035861 (CC: site of double-strand break),GO:0003677 (MF: DNA binding),GO:0030337 (MF: DNA polymerase processivity factor activity),GO:0006271 (BP: DNA strand elongation involved in DNA replication),GO:0070987 …								spo:SPBC16D10.09,K04802
Bcin01g06330	Bcin01g06330.1	Fungi	Bcin01g06330.1.p1 (219-1274[+])	Putative pyridoxal kinase C6F6.11c (Schizosaccharomyces, E:1.06e-60)	Putative pyridoxal kinase C6F6.11c (Schizosaccharomyces, E:6.45e-62)	PF08543.11 (Phosphomethylpyrimidine kinase, E:3.6e-10)	GO:0005737 (CC: cytoplasm),GO:0005829 (CC: cytosol),GO:0005634 (CC: nucleus),GO:0005524 (MF: ATP binding),GO:0046872 (MF: metal ion binding),GO:0008478 (MF: pyridoxal kinase activity),GO:0009443 (BP: pyridoxal 5'-phosphate salvage),GO:0042823 (BP: pyridoxal phosphate biosynthetic process)								spo:SPAC6F6.11c,K00868
Bcin01g06340	Bcin01g06340.1	Fungi	Bcin01g06340.1.p1 (2-838[+])	Deoxyuridine 5'-triphosphate nucleotidohydrolase (Neurospora, E:2.19e-59)	Deoxyuridine 5'-triphosphate nucleotidohydrolase (Neurospora, E:2.68e-69)	PF00692.18 (E:3.7e-45)	GO:0004170 (MF: dUTP diphosphatase activity),GO:0000287 (MF: magnesium ion binding),GO:0006226 (BP: dUMP biosynthetic process),GO:0046081 (BP: dUTP catabolic process)								ncr:NCU10893,K01520
Bcin01g06410	Bcin01g06410.1		Bcin01g06410.1.p1 (330-2147[+])			PF00168.29 (C2 domain, E:3.5e-11)
Bcin01g06420	Bcin01g06420.1	Fungi	Bcin01g06420.1.p1 (677-4030[+])	Protein csx2 (Schizosaccharomyces, E:2.23e-59)	Protein csx2 (Schizosaccharomyces, E:3.14e-63)	PF16746.4 (BAR domain of APPL family, E:1.2e-18),PF00169.28 (PH domain, E:3.7e-12),PF01412.17 (Putative GTPase activating protein for Arf, E:9.9e-32)	GO:0005829 (CC: cytosol),GO:0005886 (CC: plasma membrane),GO:0005096 (MF: GTPase activator activity),GO:0046872 (MF: metal ion binding),GO:0005543 (MF: phospholipid binding),GO:0007264 (BP: small GTPase mediated signal transduction),GO:0005096^MF^GTPase activator activity								spo:SPBC17G9.08c,K12488
Bcin01g06430	Bcin01g06430.1		Bcin01g06430.1.p1 (177-1115[+])			PF13622.5 (Thioesterase-like superfamily, E:4.5e-54)
Bcin01g06440	Bcin01g06440.1	Fungi	Bcin01g06440.1.p1 (228-1046[+])	Eukaryotic translation initiation factor 3 subunit J {ECO:0000255|HAMAP-Rule:MF_03009} (Neurospora, E:2.1e-43)	Eukaryotic translation initiation factor 3 subunit J {ECO:0000255|HAMAP-Rule:MF_03009} (Neurospora, E:1.44e-67)	PF08597.9 (Translation initiation factor eIF3 subunit, E:8e-73	GO:0005852 (CC: eukaryotic translation initiation factor 3 complex),GO:0003743 (MF: translation initiation factor activity),GO:0005737 (CC: cytoplasm),GO:0005852^CC^eukaryotic translation initiation factor 3 complex								ncr:NCU07954,K03245
Bcin01g06450	Bcin01g06450.1	Fungi	Bcin01g06450.1.p1 (1571-99[-]),Bcin01g06450.1.p2 (123-1439[+])	Enolase (Penicillium chrysogenum species complex, E:0)	Enolase (Penicillium chrysogenum species complex, E:0)	PF03952.15 (Enolase, N-terminal domain, E:3.7e-58),PF00113.21 (Enolase, C-terminal TIM barrel domain, E:1.4e-152)	GO:0000015 (CC: phosphopyruvate hydratase complex),GO:0000287 (MF: magnesium ion binding),GO:0004634 (MF: phosphopyruvate hydratase activity),GO:0006096 (BP: glycolytic process)						0.483	COG0148 (Catalyzes the reversible conversion of 2- phosphoglycerate into phosphoenolpyruvate. It is essential for the degradation of carbohydrates via glycolysis (By similarity))
Bcin01g06450	Bcin01g06450.2	Fungi	Bcin01g06450.2.p1 (1712-192[-]),Bcin01g06450.2.p2 (159-1580[+])	Enolase (Penicillium chrysogenum species complex, E:0)	Enolase (Penicillium chrysogenum species complex, E:0)	PF03952.15 (Enolase, N-terminal domain, E:4.3e-58),PF00113.21 (Enolase, C-terminal TIM barrel domain, E:1.7e-152)	GO:0000015 (CC: phosphopyruvate hydratase complex),GO:0000287 (MF: magnesium ion binding),GO:0004634 (MF: phosphopyruvate hydratase activity),GO:0006096 (BP: glycolytic process)						0.483	COG0148 (Catalyzes the reversible conversion of 2- phosphoglycerate into phosphoenolpyruvate. It is essential for the degradation of carbohydrates via glycolysis (By similarity))
Bcin01g06450	Bcin01g06450.3	Fungi	Bcin01g06450.3.p1 (1708-167[-]),Bcin01g06450.3.p2 (260-1576[+])	Enolase (Penicillium chrysogenum species complex, E:0)	Enolase (Penicillium chrysogenum species complex, E:0)	PF03952.15 (Enolase, N-terminal domain, E:3.7e-58),PF00113.21 (Enolase, C-terminal TIM barrel domain, E:1.4e-152)	GO:0000015 (CC: phosphopyruvate hydratase complex),GO:0000287 (MF: magnesium ion binding),GO:0004634 (MF: phosphopyruvate hydratase activity),GO:0006096 (BP: glycolytic process)						0.483	COG0148 (Catalyzes the reversible conversion of 2- phosphoglycerate into phosphoenolpyruvate. It is essential for the degradation of carbohydrates via glycolysis (By similarity))
Bcin01g06460	Bcin01g06460.1	Fungi	Bcin01g06460.1.p1 (176-1357[+])	Probable 26S proteasome subunit rpt4 (Schizosaccharomyces, E:0)	Probable 26S proteasome subunit rpt4 (Schizosaccharomyces, E:0)	PF07728.13 (AAA domain (dynein-related subfamily), E:3.6e-05),PF05496.11 (Holliday junction DNA helicase ruvB N-terminus, E:1.6e-05),PF00004.28 (ATPase family associated with various cellular activities (AAA), E:1.1e-42),PF07724.13 (AAA domain (Cdc48 subfamily), E:8.4e-06)	GO:0005829 (CC: cytosol),GO:0031597 (CC: cytosolic proteasome complex),GO:0031595 (CC: nuclear proteasome complex),GO:0005634 (CC: nucleus),GO:0008540 (CC: proteasome regulatory particle, base subcomplex),GO:0005524 (MF: ATP binding),GO:0004175 (MF: endopeptidase activity),GO:0036402 (MF: proteasome-activating ATPase activity),GO:0017025 (MF: TBP-class protein binding),GO:0045842 (BP: positive re…				GzOB006 (Fusarium graminearum, lethal, E:0)	3.A.16.1.1 (Transitional endoplasmic reticulum ATPase (TER ATPase) (15S Mg(2+)- ATPase p97 subunit) (Valosin-containing protein) (VCP) - Homo sapiens (Human).)			spo:SPCC1682.16,K03064
Bcin01g06470	Bcin01g06470.1	Fungi	Bcin01g06470.1.p1 (561-2666[+])	Glutamine--fructose-6-phosphate aminotransferase [isomerizing] (Saccharomyces, E:0)	Glutamine--fructose-6-phosphate aminotransferase [isomerizing] (Saccharomyces, E:0)	PF13522.5 (Glutamine amidotransferase domain, E:6.6e-17),PF13537.5 (Glutamine amidotransferase domain, E:7.7e-10),PF01380.21 (SIS domain, E:8.9e-32), E:2.5e-24)	GO:0097367 (MF: carbohydrate derivative binding),GO:0004360 (MF: glutamine-fructose-6-phosphate transaminase (isomerizing) activity),GO:0006002 (BP: fructose 6-phosphate metabolic process),GO:0034221 (BP: fungal-type cell wall chitin biosynthetic process),GO:0006541 (BP: glutamine metabolic process),GO:0006487 (BP: protein N-linked glycosylation),GO:0006048 (BP: UDP-N-acetylglucosamine biosynthet…				GFA1 (Aspergillus fumigatus, lethal / loss of_pathogenicity, E:0)				sce:YKL104C,K00820
Bcin01g06480	Bcin01g06480.1	Amoebozoa	Bcin01g06480.1.p1 (3-2348[+])	Probable serine/threonine-protein kinase fhkC (Dictyostelium, E:1.07e-82)	Probable serine/threonine-protein kinase fhkC (Dictyostelium, E:7.91e-89)	PF00498.25 (FHA domain, E:2.3e-15),PF00069.24 (Protein kinase domain, E:6.1e-75),PF07714.16 (Protein tyrosine kinase, E:7e-35,PF14531.5 (E:2.2e-07)	GO:0005622 (CC: intracellular),GO:0005524 (MF: ATP binding),GO:0004674 (MF: protein serine/threonine kinase activity),GO:0006974 (BP: cellular response to DNA damage stimulus),GO:0000077 (BP: DNA damage checkpoint),GO:0035556 (BP: intracellular signal transduction),GO:0018105 (BP: peptidyl-serine phosphorylation),GO:0018107 (BP: peptidyl-threonine phosphorylation),GO:0005515 (MF: protein binding)…				FGSG_07121 (Fusarium graminearum, unaffected pathogenicity, E:0)	9.B.106.3.1 (Salt overly sensitive 2 OS=Arabidopsis thaliana GN=sos2 PE=4 SV=1)		ENOG410YA63 (doublecortin-like kinase)	ddi:DDB_G0281567,K06641
Bcin01g06490	Bcin01g06490.1	Fungi	Bcin01g06490.1.p1 (55-924[+])	Meiotically up-regulated gene 151 protein (Schizosaccharomyces, E:3.71e-12)	Meiotically up-regulated gene 151 protein (Schizosaccharomyces, E:4.78e-16)	PF07818.12 (HCNGP-like protein, E:7.1e-33)	GO:0005634 (CC: nucleus),GO:0051321 (BP: meiotic cell cycle),GO:0006355 (BP: regulation of transcription, DNA-templated),GO:0006355^BP^regulation of transcription, DNA-templated								spo:SPAC3H1.03
Bcin01g06500	Bcin01g06500.1	Fungi	Bcin01g06500.1.p1 (160-942[+])	Proteasome subunit beta type-7 (Saccharomyces, E:3.2e-82)	Proteasome subunit beta type-7 (Saccharomyces, E:6.92e-90)	PF00227.25 (Proteasome subunit, E:3.2e-28)	GO:0022626 (CC: cytosolic ribosome),GO:0005789 (CC: endoplasmic reticulum membrane),GO:0005634 (CC: nucleus),GO:0019774 (CC: proteasome core complex, beta-subunit complex),GO:0034515 (CC: proteasome storage granule),GO:0004298 (MF: threonine-type endopeptidase activity),GO:0010499 (BP: proteasomal ubiquitin-independent protein catabolic process),GO:0043248 (BP: proteasome assembly),GO:0043161 (BP…								sce:YFR050C,K02736
Bcin01g06510	Bcin01g06510.1	Actinobacteria	Bcin01g06510.1.p1 (144-1349[+])	Arsenical-resistance protein Acr3 (Corynebacterium, E:1.02e-82)	Arsenical-resistance protein Acr3 (Corynebacterium, E:1.28e-100)	PF01758.15 (Sodium Bile acid symporter family, E:2.9e-47)	GO:0016021 (CC: integral component of membrane),GO:0005886 (CC: plasma membrane),GO:0015297 (MF: antiporter activity),GO:0015103 (MF: inorganic anion transmembrane transporter activity),GO:0046685 (BP: response to arsenic-containing substance),GO:0016020^CC^membrane					2.A.59.1.7 (Arsenite efflux pump ACR3 and related permeases OS=Corynebacterium glutamicum (strain ATCC 13032 / DSM 20300 / JCM 1318 / LMG 3730 / NCIMB 10025) GN=Cgl1510 PE=4 SV=1)		COG0798 (arsenical-resistance protein)	cgb:cg1705,cgl:NCgl1453,K03325
Bcin01g06520	Bcin01g06520.1	Fungi	Bcin01g06520.1.p1 (499-4188[+])	ATP-dependent DNA helicase MPH1 {ECO:0000250|UniProtKB:P40562} (Botrytis, E:0)	ATP-dependent DNA helicase MPH1 {ECO:0000250|UniProtKB:P40562} (Botrytis, E:0)	PF00270.28 (DEAD/DEAH box helicase, E:5.5e-16),PF04851.14 (Type III restriction enzyme, res subunit, E:1.1e-22),PF00271.30 (Helicase conserved C-terminal domain, E:1.3e-19)	GO:0005634 (CC: nucleus),GO:0005524 (MF: ATP binding),GO:0003677 (MF: DNA binding),GO:0004386 (MF: helicase activity),GO:0006281 (BP: DNA repair),GO:0003676 (MF: nucleic acid binding),GO:0016787^MF^hydrolase activity				CshA (Listeria monocytogenes, unaffected pathogenicity, E:9.51e-09)				bfu:BC1G_00342,K14635
Bcin01g06530	Bcin01g06530.1	Fungi	Bcin01g06530.1.p1 (135-1706[+])	UNC93-like protein C922.05c (Schizosaccharomyces, E:2.43e-92)	UNC93-like protein C922.05c (Schizosaccharomyces, E:6.52e-127)	PF05978.15 (Ion channel regulatory protein UNC-93, E:8.8e-13),PF07690.15 (Major Facilitator Superfamily, E:7.3e-12)	GO:0005737 (CC: cytoplasm),GO:0016021 (CC: integral component of membrane),GO:0022857 (MF: transmembrane transporter activity),GO:0055085 (BP: transmembrane transport),GO:0016021^CC^integral component of membrane					2.A.1.58.1 (Putative uncharacterized protein - Candida albicans (Yeast).)			spo:SPAC922.05c
Bcin01g06540	Bcin01g06540.1		Bcin01g06540.1.p1 (311-1636[+])			PF00534.19 (Glycosyl transferases group 1, E:4.9e-13),PF13692.5 (Glycosyl transferases group 1, E:5e-10		GT4 (E:1e-17)
Bcin01g06550	Bcin01g06550.1	Fungi	Bcin01g06550.1.p1 (88-3225[+])	Protein hir-1 (Neurospora, E:0)	Protein hir-1 (Neurospora, E:0)	PF00400.31 (WD domain, G-beta repeat, E:8.5e-05), E:1.7e-05), E:4.5e-05),PF09453.9 (HIRA B motif, E:7.8e-11),PF07569.10 (TUP1-like enhancer of split, E:5.7e-85)	GO:0034507 (CC: chromosome, centromeric outer repeat region),GO:0000417 (CC: HIR complex),GO:0000790 (CC: nuclear chromatin),GO:0031491 (MF: nucleosome binding),GO:0003714 (MF: transcription corepressor activity),GO:1990141 (BP: chromatin silencing at centromere outer repeat region),GO:0030466 (BP: chromatin silencing at silent mating-type cassette),GO:0016569 (BP: covalent chromatin modification…				MoTup1 (Magnaporthe oryzae, loss of_pathogenicity, E:2.29e-11)	8.A.92.1.1 (Guanine nucleotide-binding protein G(I)/G(S)/G(T) subunit beta-1 OS=Homo sapiens GN=GNB1 PE=1 SV=3)			ncr:NCU04035,K11293
Bcin01g06550	Bcin01g06550.2	Fungi	Bcin01g06550.2.p1 (88-3225[+])	Protein hir-1 (Neurospora, E:0)	Protein hir-1 (Neurospora, E:0)	PF00400.31 (WD domain, G-beta repeat, E:8.5e-05), E:1.7e-05), E:4.5e-05),PF09453.9 (HIRA B motif, E:7.8e-11),PF07569.10 (TUP1-like enhancer of split, E:5.7e-85)	GO:0034507 (CC: chromosome, centromeric outer repeat region),GO:0000417 (CC: HIR complex),GO:0000790 (CC: nuclear chromatin),GO:0031491 (MF: nucleosome binding),GO:0003714 (MF: transcription corepressor activity),GO:1990141 (BP: chromatin silencing at centromere outer repeat region),GO:0030466 (BP: chromatin silencing at silent mating-type cassette),GO:0016569 (BP: covalent chromatin modification…				MoTup1 (Magnaporthe oryzae, loss of_pathogenicity, E:2.29e-11)	8.A.92.1.1 (Guanine nucleotide-binding protein G(I)/G(S)/G(T) subunit beta-1 OS=Homo sapiens GN=GNB1 PE=1 SV=3)			ncr:NCU04035,K11293
Bcin01g06560	Bcin01g06560.1	Fungi	Bcin01g06560.1.p1 (367-1785[+])	Uncharacterized membrane protein YJR124C (Saccharomyces, E:6.42e-88)	Uncharacterized membrane protein YJR124C (Saccharomyces, E:1.27e-90)	PF07690.15 (Major Facilitator Superfamily, E:2.6e-13), E:5.8e-13)	GO:0016021 (CC: integral component of membrane),GO:0005524 (MF: ATP binding),GO:0055085 (BP: transmembrane transport),GO:0016021^CC^integral component of membrane					2.A.1.63.4 (Uncharacterized membrane protein YJR124C OS=Saccharomyces cerevisiae (strain ATCC 204508 / S288c) GN=YJR124C PE=1 SV=1)			sce:YJR124C
Bcin01g06570	Bcin01g06570.1	Fungi	Bcin01g06570.1.p1 (1126-3468[+])	Transcriptional activator protein DAL81 (Saccharomyces, E:3.36e-106)	Transcriptional activator protein DAL81 (Saccharomyces, E:3.39e-113)	PF00172.17 (Fungal Zn(2)-Cys(6) binuclear cluster domain, E:0.00024,PF04082.17 (Fungal specific transcription factor domain, E:4.5e-23)	GO:0005634 (CC: nucleus),GO:0003677 (MF: DNA binding),GO:0001128 (MF: RNA polymerase II transcription coactivator activity involved in preinitiation complex assembly),GO:0000981 (MF: RNA polymerase II transcription factor activity, sequence-specific DNA binding),GO:0001135 (MF: transcription factor activity, RNA polymerase II transcription factor recruiting),GO:0001190 (MF: transcriptional activa…				GzZC007 (Fusarium graminearum, unaffected pathogenicity, E:0)				sce:YIR023W
Bcin01g06580	Bcin01g06580.1	Fungi	Bcin01g06580.1.p1 (190-1821[+])	Protein pacG (Aspergillus, E:1.44e-73)	Protein pacG (Aspergillus, E:1.32e-83)	PF05224.11 (NDT80 / PhoG like DNA-binding family, E:3.5e-31)	GO:0005737 (CC: cytoplasm),GO:0000228 (CC: nuclear chromosome),GO:0003677 (MF: DNA binding),GO:0003700 (MF: DNA binding transcription factor activity),GO:0045944 (BP: positive regulation of transcription by RNA polymerase II),GO:0006351 (BP: transcription, DNA-templated),GO:0003677^MF^DNA binding				GzP53L004 (Fusarium graminearum, unaffected pathogenicity, E:4.22e-152)				ani:AN1414.2
Bcin01g06580	Bcin01g06580.2	Fungi	Bcin01g06580.2.p1 (190-1818[+])	Protein pacG (Aspergillus, E:1.35e-73)	Protein pacG (Aspergillus, E:1.47e-83)	PF05224.11 (NDT80 / PhoG like DNA-binding family, E:3.5e-31)	GO:0005737 (CC: cytoplasm),GO:0000228 (CC: nuclear chromosome),GO:0003677 (MF: DNA binding),GO:0003700 (MF: DNA binding transcription factor activity),GO:0045944 (BP: positive regulation of transcription by RNA polymerase II),GO:0006351 (BP: transcription, DNA-templated),GO:0003677^MF^DNA binding				GzP53L004 (Fusarium graminearum, unaffected pathogenicity, E:1.79e-153)				ani:AN1414.2
Bcin01g06600	Bcin01g06600.1	Fungi	Bcin01g06600.1.p1 (176-1315[+])	Probable 4-hydroxy-2-oxoglutarate aldolase, mitochondrial (Aspergillus, E:2.68e-109)	Probable 4-hydroxy-2-oxoglutarate aldolase, mitochondrial (Aspergillus, E:2.84e-115)	PF00701.21 (Dihydrodipicolinate synthetase family, E:4.8e-33)	GO:0008700 (MF: 4-hydroxy-2-oxoglutarate aldolase activity),GO:0008152 (BP: metabolic process),GO:0016829 (MF: lyase activity),GO:0008152^BP^metabolic process								ani:AN1503.2,K18123
Bcin01g06620	Bcin01g06620.1	Fungi	Bcin01g06620.1.p1 (282-3587[+]),Bcin01g06620.1.p3 (1171-1599[+])	FKBP12-associated protein 1 homolog (Schizosaccharomyces, E:1.63e-178)	FKBP12-associated protein 1 homolog (Schizosaccharomyces, E:0)	PF01422.16 (NF-X1 type zinc finger, E:1.2, E:0.00096, E:20, E:11000, E:0.00025, E:17000, E:53, E:8600, E:0.00018, E:0.0015, E:260,PF01424.21 (R3H domain, E:1.3e-17)	GO:0005829 (CC: cytosol),GO:0005794 (CC: Golgi apparatus),GO:0005634 (CC: nucleus),GO:0000977 (MF: RNA polymerase II regulatory region sequence-specific DNA binding),GO:0001078 (MF: transcriptional repressor activity, RNA polymerase II proximal promoter sequence-specific DNA binding),GO:0061630 (MF: ubiquitin protein ligase activity),GO:0008270 (MF: zinc ion binding),GO:0000122 (BP: negative regu…				GzNF002 (Fusarium graminearum, unaffected pathogenicity, E:0)		0.516		spo:SPCC18.03,K12236
Bcin01g06640	Bcin01g06640.1	Fungi	Bcin01g06640.1.p1 (250-1233[+])	ATP phosphoribosyltransferase (Yarrowia, E:7.65e-123)	ATP phosphoribosyltransferase (Yarrowia, E:6.99e-125)	PF01634.17 (ATP phosphoribosyltransferase, E:6.8e-56),PF08029.10 (HisG, C-terminal domain, E:2.5e-27)	GO:0005737 (CC: cytoplasm),GO:0005524 (MF: ATP binding),GO:0003879 (MF: ATP phosphoribosyltransferase activity),GO:0000287 (MF: magnesium ion binding),GO:0000105 (BP: histidine biosynthetic process),GO:0000287^MF^magnesium ion binding				prt (Salmonella enterica, reduced virulence, E:9.34e-33)				yli:YALI0C05170g,K00765
Bcin01g06660	Bcin01g06660.1		Bcin01g06660.1.p3 (849-547[-])										0.468
Bcin01g06670	Bcin01g06670.1	Fungi	Bcin01g06670.1.p1 (934-2286[+])	UPF0743 protein C215.06c (Schizosaccharomyces, E:4.86e-20)	UPF0743 protein C215.06c (Schizosaccharomyces, E:2.51e-21)	PF08790.10 (LYAR-type C2HC zinc finger, E:2.4e-13)	GO:0005730 (CC: nucleolus),GO:0005634 (CC: nucleus),GO:0046872 (MF: metal ion binding),GO:0003723 (MF: RNA binding)					2.A.47.1.19 (Zgc:65749 OS=Danio rerio GN=lyar PE=2 SV=1)			spo:SPBC215.06c,K15263
Bcin01g06700	Bcin01g06700.1	Fungi	Bcin01g06700.1.p1 (2-991[+])	Protein bem46 (Schizosaccharomyces, E:1.75e-65)	Protein bem46 (Schizosaccharomyces, E:4.2e-75)	PF12146.7 (Serine aminopeptidase, S33, E:5.1e-12),PF00561.19 (alpha/beta hydrolase fold, E:3.4e-07),PF03959.12 (Serine hydrolase (FSH1), E:8.7e-05),PF00326.20 (Prolyl oligopeptidase family, E:5.1e-06)	GO:0005783 (CC: endoplasmic reticulum),GO:0016021 (CC: integral component of membrane),GO:0016788 (MF: hydrolase activity, acting on ester bonds),GO:0008236 (MF: serine-type peptidase activity),GO:0006508^BP^proteolysis	CE10 (E:8.2e-06)			rtxA1 (Vibrio vulnificus, reduced virulence, E:3.36e-12)	1.C.57.3.4 (RTX (Repeat in toxin) cytotoxin - Vibrio vulnificus (strain YJ016).)			spo:SPBC32H8.03,K06889
Bcin01g06700	Bcin01g06700.2	Fungi	Bcin01g06700.2.p1 (256-960[+])	Protein bem46 (Schizosaccharomyces, E:1.03e-66)	Protein bem46 (Schizosaccharomyces, E:4.45e-61)	PF12146.7 (Serine aminopeptidase, S33, E:2.3e-12),PF00561.19 (alpha/beta hydrolase fold, E:1.6e-07),PF12697.6 (Alpha/beta hydrolase family, E:5.8e-06),PF05677.11 (Chlamydia CHLPS protein (DUF818), E:0.00026,PF03959.12 (Serine hydrolase (FSH1), E:3.7e-05),PF00326.20 (Prolyl oligopeptidase family, E:2.1e-06)	GO:0005783 (CC: endoplasmic reticulum),GO:0016021 (CC: integral component of membrane),GO:0016788 (MF: hydrolase activity, acting on ester bonds),GO:0008236 (MF: serine-type peptidase activity),GO:0006508^BP^proteolysis	CE10 (E:7.7e-06)			rtxA1 (Vibrio vulnificus, reduced virulence, E:7.65e-13)	1.C.57.3.4 (RTX (Repeat in toxin) cytotoxin - Vibrio vulnificus (strain YJ016).)			spo:SPBC32H8.03,K06889
Bcin01g06710	Bcin01g06710.1	Metazoa	Bcin01g06710.1.p1 (429-6401[+])	Dynamin-binding protein (Homo, E:6.88e-20)	Dynamin-binding protein (Homo, E:2.54e-21)	PF00621.19 (RhoGEF domain, E:2.6e-28)	GO:0030054 (CC: cell junction),GO:0005856 (CC: cytoskeleton),GO:0005795 (CC: Golgi stack),GO:0045202 (CC: synapse),GO:0005089 (MF: Rho guanyl-nucleotide exchange factor activity),GO:0043547 (BP: positive regulation of GTPase activity),GO:0035023 (BP: regulation of Rho protein signal transduction),GO:0007264 (BP: small GTPase mediated signal transduction),GO:0035023^BP^regulation of Rho protein si…							ENOG410XT9S (guanine nucleotide exchange factor)	hsa:23268,K20705
Bcin01g06720	Bcin01g06720.1	Fungi	Bcin01g06720.1.p1 (539-4060[+])	Telomerase reverse transcriptase {ECO:0000312|PomBase:SPBC29A3.14c} (Schizosaccharomyces, E:3.6e-76)	Telomerase reverse transcriptase {ECO:0000312|PomBase:SPBC29A3.14c} (Schizosaccharomyces, E:2.21e-85)	PF12009.7 (Telomerase ribonucleoprotein complex - RNA binding domain, E:1.2e-48),PF00078.26 (Reverse transcriptase (RNA-dependent DNA polymerase), E:3.1e-09)	GO:0000784 (CC: nuclear chromosome, telomeric region),GO:0005634 (CC: nucleus),GO:0000333 (CC: telomerase catalytic core complex),GO:0000782 (CC: telomere cap complex),GO:0046872 (MF: metal ion binding),GO:0003723 (MF: RNA binding),GO:0070034 (MF: telomerase RNA binding),GO:0003721 (MF: telomerase RNA reverse transcriptase activity),GO:0042162 (MF: telomeric DNA binding),GO:0022616 (BP: DNA stran…								spo:SPBC29A3.14c,K11126
Bcin01g06730	Bcin01g06730.1	Fungi	Bcin01g06730.1.p1 (571-3264[+])	Uncharacterized transcriptional regulatory protein C3C7.04 (Schizosaccharomyces, E:2.03e-27)	Uncharacterized transcriptional regulatory protein C3C7.04 (Schizosaccharomyces, E:2.25e-32)	PF00172.17 (Fungal Zn(2)-Cys(6) binuclear cluster domain, E:5.8e-06),PF04082.17 (Fungal specific transcription factor domain, E:6.7e-27)	GO:0005737 (CC: cytoplasm),GO:0005634 (CC: nucleus),GO:0000978 (MF: RNA polymerase II proximal promoter sequence-specific DNA binding),GO:0000982 (MF: transcription factor activity, RNA polymerase II proximal promoter sequence-specific DNA binding),GO:0008270 (MF: zinc ion binding),GO:0006357 (BP: regulation of transcription by RNA polymerase II),GO:0006351 (BP: transcription, DNA-templated),GO:0…				GzZC154 (Fusarium graminearum, unaffected pathogenicity, E:4.02e-40)				spo:SPAC3C7.04
Bcin01g06740	Bcin01g06740.1	Fungi	Bcin01g06740.1.p1 (528-2042[+])	Efflux pump radE {ECO:0000303|PubMed:19101477} (Chaetomium, E:1.82e-28)	Uncharacterized transporter C1529.01 (Schizosaccharomyces, E:1.22e-31)	PF07690.15 (Major Facilitator Superfamily, E:3.5e-34),PF00083.23 (Sugar (and other) transporter, E:2.1e-15)	GO:0005783 (CC: endoplasmic reticulum),GO:0016021 (CC: integral component of membrane),GO:0022857 (MF: transmembrane transporter activity),GO:0055085 (BP: transmembrane transport),GO:0022857^MF^transmembrane transporter activity				CaNAG4 (Candida albicans, reduced virulence, E:2.66e-16)	2.A.1.2.86 (Pc21g09220 protein OS=Penicillium chrysogenum (strain ATCC 28089 / DSM 1075 / Wisconsin 54-1255) GN=Pc21g09220 PE=4 SV=1)			spo:SPCC1529.01
Bcin01g06740	Bcin01g06740.2	Fungi	Bcin01g06740.2.p1 (565-2079[+])	Efflux pump radE {ECO:0000303|PubMed:19101477} (Chaetomium, E:1.89e-28)	Uncharacterized transporter C1529.01 (Schizosaccharomyces, E:1.22e-31)	PF07690.15 (Major Facilitator Superfamily, E:3.5e-34),PF00083.23 (Sugar (and other) transporter, E:2.1e-15)	GO:0005783 (CC: endoplasmic reticulum),GO:0016021 (CC: integral component of membrane),GO:0022857 (MF: transmembrane transporter activity),GO:0055085 (BP: transmembrane transport),GO:0022857^MF^transmembrane transporter activity				CaNAG4 (Candida albicans, reduced virulence, E:2.66e-16)	2.A.1.2.86 (Pc21g09220 protein OS=Penicillium chrysogenum (strain ATCC 28089 / DSM 1075 / Wisconsin 54-1255) GN=Pc21g09220 PE=4 SV=1)			spo:SPCC1529.01
Bcin01g06760	Bcin01g06760.1		Bcin01g06760.1.p1 (135-1877[+])			PF01753.17 (MYND finger, E:1.7e-09),PF14737.5 (Domain of unknown function (DUF4470), E:2e-24
Bcin01g06760	Bcin01g06760.2		Bcin01g06760.2.p1 (135-1418[+])			PF01753.17 (MYND finger, E:1.2e-09),PF14737.5 (Domain of unknown function (DUF4470), E:1.2e-24)
Bcin01g06760	Bcin01g06760.3		Bcin01g06760.3.p2 (135-827[+])			PF01753.17 (MYND finger, E:5e-10,PF14737.5 (Domain of unknown function (DUF4470), E:3.6e-25)
Bcin01g06760	Bcin01g06760.4		Bcin01g06760.4.p1 (135-827[+])			PF01753.17 (MYND finger, E:5e-10,PF14737.5 (Domain of unknown function (DUF4470), E:3.6e-25)
Bcin01g06770	Bcin01g06770.1	Viridiplantae	Bcin01g06770.1.p1 (295-3039[+]),Bcin01g06770.1.p2 (973-632[-])	ATP-dependent RNA helicase DEAH12, chloroplastic (Arabidopsis, E:3.96e-11)	ATP-dependent RNA helicase DEAH12, chloroplastic (Arabidopsis, E:4.11e-11)	PF14608.5 (RNA-binding, Nab2-type zinc finger, E:0.55,PF00642.23 (Zinc finger C-x8-C-x5-C-x3-H type (and similar), E:0.00026, E:0.6, E:2.7e-07), E:0.038,PF01485.20 (IBR domain, a half RING-finger domain, E:2.8e-06)	GO:0009507 (CC: chloroplast),GO:0005737 (CC: cytoplasm),GO:0005730 (CC: nucleolus),GO:0005524 (MF: ATP binding),GO:0004004 (MF: ATP-dependent RNA helicase activity),GO:0046872 (MF: metal ion binding),GO:0003723 (MF: RNA binding),GO:0006396 (BP: RNA processing),GO:0046872^MF^metal ion binding				GzC2H056 (Fusarium graminearum, unaffected pathogenicity, E:8.89e-89)		0.492	COG1643 (helicase)	ath:AT5G10370,K12818
Bcin01g06790	Bcin01g06790.1	Fungi	Bcin01g06790.1.p1 (612-1595[+])	Rhamnogalacturonan acetylesterase (Aspergillus, E:1.03e-60)	Rhamnogalacturonan acetylesterase {ECO:0000303|PubMed:16844780} (Aspergillus, E:2.71e-68)	PF13472.5 (GDSL-like Lipase/Acylhydrolase family, E:7.8e-08)	GO:0005576 (CC: extracellular region),GO:0046575 (MF: rhamnogalacturonan acetylesterase activity),GO:0045490 (BP: pectin catabolic process)	CE12 (E:2.4e-37)					0.771		ani:AN2528.2,K15530
Bcin01g06800	Bcin01g06800.1	Fungi	Bcin01g06800.1.p1 (78-1571[+])	Phospho-2-dehydro-3-deoxyheptonate aldolase (Neurospora, E:0)	Phospho-2-dehydro-3-deoxyheptonate aldolase (Neurospora, E:0)	PF01474.15 (Class-II DAHP synthetase family, E:8.1e-203)	GO:0003849 (MF: 3-deoxy-7-phosphoheptulonate synthase activity),GO:0009073 (BP: aromatic amino acid family biosynthetic process),GO:0009423 (BP: chorismate biosynthetic process),GO:0009073^BP^aromatic amino acid family biosynthetic process								ncr:NCU02785,K01626
Bcin01g06840	Bcin01g06840.1	Fungi	Bcin01g06840.1.p1 (216-1106[+])	Short chain dehydrogenase citE {ECO:0000303|Ref.1} (Monascus, E:9.05e-102)	Short chain dehydrogenase citE {ECO:0000303|Ref.1} (Monascus, E:1.33e-103)	PF00106.24 (short chain dehydrogenase, E:4.4e-45),PF08659.9 (KR domain, E:3.1e-11),PF13561.5 (Enoyl-(Acyl carrier protein) reductase, E:2.8e-37)	GO:0016491 (MF: oxidoreductase activity)				Sch1 (Parastagonospora nodorum, unaffected pathogenicity, E:1.95e-33)
Bcin01g06850	Bcin01g06850.1	Fungi	Bcin01g06850.1.p1 (217-1200[+])	D-arabinitol 2-dehydrogenase [ribulose-forming] (Candida, E:6.07e-46)	D-arabinitol 2-dehydrogenase [ribulose-forming] (Candida, E:4.46e-47)	PF00106.24 (short chain dehydrogenase, E:1.1e-46),PF08659.9 (KR domain, E:1.5e-13),PF13561.5 (Enoyl-(Acyl carrier protein) reductase, E:4.2e-57)	GO:0047038 (MF: D-arabinitol 2-dehydrogenase activity),GO:0051161 (BP: arabitol metabolic process),GO:0005975 (BP: carbohydrate metabolic process)				Mdh1 (Parastagonospora nodorum, unaffected pathogenicity, E:3.36e-34)			COG1028 (Dehydrogenase reductase)
Bcin01g06860	Bcin01g06860.1	Fungi	Bcin01g06860.1.p1 (80-2140[+])	Uncharacterized protein YPL277C (Saccharomyces, E:3.26e-07)	Uncharacterized protein YOR389W (Saccharomyces, E:3.72e-15)		GO:0005576 (CC: extracellular region)						0.786		sce:YOR389W
Bcin01g06880	Bcin01g06880.1	Fungi	Bcin01g06880.1.p1 (255-1793[+])	Protoheme IX farnesyltransferase, mitochondrial (Fusarium, E:8.67e-100)	Protoheme IX farnesyltransferase, mitochondrial (Fusarium, E:2.63e-154)	PF01040.17 (UbiA prenyltransferase family, E:2.2e-63)	GO:0016021 (CC: integral component of membrane),GO:0031966 (CC: mitochondrial membrane),GO:0008495 (MF: protoheme IX farnesyltransferase activity),GO:0048034 (BP: heme O biosynthetic process),GO:0016765 (MF: transferase activity, transferring alkyl or aryl (other than methyl) groups),GO:0016021^CC^integral component of membrane							COG0109 (Converts heme B (protoheme IX) to heme O by substitution of the vinyl group on carbon 2 of heme B porphyrin ring with a hydroxyethyl farnesyl side group (By similarity))	fgr:FGSG_07547,K02257
Bcin01g06900	Bcin01g06900.1	Fungi	Bcin01g06900.1.p1 (124-1485[+])	Purine nucleoside permease {ECO:0000303|PubMed:9802205} (Candida, E:1.75e-104)	Purine nucleoside permease {ECO:0000303|PubMed:9802205} (Candida, E:9.22e-108)	PF06516.10 (Purine nucleoside permease (NUP), E:4.7e-134)	GO:0055085 (BP: transmembrane transport),GO:0055085^BP^transmembrane transport						0.787
Bcin01g06930	Bcin01g06930.2	Fungi	Bcin01g06930.2.p1 (88-1455[+])	Carbamoyl-phosphate synthase arginine-specific small chain (Parastagonospora, E:0)	Carbamoyl-phosphate synthase arginine-specific small chain (Parastagonospora, E:0)	PF00988.21 (Carbamoyl-phosphate synthase small chain, CPSase domain, E:1.7e-45),PF00117.27 (Glutamine amidotransferase class-I, E:1.4e-46)	GO:0005951 (CC: carbamoyl-phosphate synthase complex),GO:0005524 (MF: ATP binding),GO:0004088 (MF: carbamoyl-phosphate synthase (glutamine-hydrolyzing) activity),GO:0006207 (BP: 'de novo' pyrimidine nucleobase biosynthetic process),GO:0006526 (BP: arginine biosynthetic process),GO:0006541 (BP: glutamine metabolic process),GO:0000050 (BP: urea cycle)				pabaA (Aspergillus fumigatus, reduced virulence, E:2.08e-08)				pno:SNOG_12987,K01956
Bcin01g06935	Bcin01g06935.1	Fungi	Bcin01g06935.1.p1 (280-1647[+])	Carbamoyl-phosphate synthase arginine-specific small chain (Parastagonospora, E:0)	Carbamoyl-phosphate synthase arginine-specific small chain (Parastagonospora, E:0)	PF00988.21 (Carbamoyl-phosphate synthase small chain, CPSase domain, E:1.7e-45),PF00117.27 (Glutamine amidotransferase class-I, E:1.4e-46)	GO:0005951 (CC: carbamoyl-phosphate synthase complex),GO:0005524 (MF: ATP binding),GO:0004088 (MF: carbamoyl-phosphate synthase (glutamine-hydrolyzing) activity),GO:0006207 (BP: 'de novo' pyrimidine nucleobase biosynthetic process),GO:0006526 (BP: arginine biosynthetic process),GO:0006541 (BP: glutamine metabolic process),GO:0000050 (BP: urea cycle)				pabaA (Aspergillus fumigatus, reduced virulence, E:2.08e-08)				pno:SNOG_12987,K01956
Bcin01g06940	Bcin01g06940.1		Bcin01g06940.1.p1 (142-2151[+])			PF02037.26 (SAP domain, E:2.6e-12),PF16294.4 (RNSP1-SAP18 binding (RSB) motif, E:1e-07
Bcin01g06960	Bcin01g06960.1	Metazoa	Bcin01g06960.1.p1 (3-839[+])	Electron transfer flavoprotein subunit beta {ECO:0000305} (Mus, E:2.53e-84)	Electron transfer flavoprotein subunit beta {ECO:0000305} (Mus, E:1.12e-91)	PF01012.20 (Electron transfer flavoprotein domain, E:5.5e-40)	GO:0005829 (CC: cytosol),GO:0017133 (CC: mitochondrial electron transfer flavoprotein complex),GO:0005759 (CC: mitochondrial matrix),GO:0005739 (CC: mitochondrion),GO:0009055 (MF: electron transfer activity),GO:0000166 (MF: nucleotide binding),GO:0033539 (BP: fatty acid beta-oxidation using acyl-CoA dehydrogenase)							COG2086 (Electron transfer flavoprotein)	mmu:110826,K03521
Bcin01g06970	Bcin01g06970.1	Firmicutes	Bcin01g06970.1.p1 (260-1837[+])	Para-nitrobenzyl esterase (Bacillus, E:5.49e-26)	Para-nitrobenzyl esterase (Bacillus, E:6.18e-32)	PF00135.27 (Carboxylesterase family, E:6.3e-56),PF07859.12 (alpha/beta hydrolase fold, E:2.2e-10), E:8.5e-09)	GO:0004104 (MF: cholinesterase activity),GO:0016787 (MF: hydrolase activity),GO:0008152^BP^metabolic process	CE10 (E:1.8e-29)			LIP1 (Botrytis cinerea, unaffected pathogenicity, E:2.14e-23)		0.459	COG2272 (Carboxylesterase)	bsu:BSU34390,K03929
Bcin01g06980	Bcin01g06980.1	Fungi	Bcin01g06980.1.p1 (2-1291[+])	Probable 1-alkyl-2-acetylglycerophosphocholine esterase {ECO:0000250|UniProtKB:Q13093} (Trichophyton, E:8.4e-44)	Probable 1-alkyl-2-acetylglycerophosphocholine esterase {ECO:0000250|UniProtKB:Q13093} (Trichophyton, E:2.36e-44)		GO:0005576 (CC: extracellular region),GO:0003847 (MF: 1-alkyl-2-acetylglycerophosphocholine esterase activity),GO:0016042 (BP: lipid catabolic process)							COG4188 (Platelet-activating factor acetylhydrolase plasma intracellular isoform II)	abe:ARB_01751
Bcin01g06990	Bcin01g06990.1	Metazoa	Bcin01g06990.1.p1 (3-2765[+])	ATPase family AAA domain-containing protein 1 (Mus, E:4.87e-42)	ATPase family AAA domain-containing protein 1 (Bos, E:4.01e-42)	PF05496.11 (Holliday junction DNA helicase ruvB N-terminus, E:5.8e-05),PF00004.28 (ATPase family associated with various cellular activities (AAA), E:2.2e-32)	GO:0030054 (CC: cell junction),GO:0005634 (CC: nucleus),GO:0005777 (CC: peroxisome),GO:0045211 (CC: postsynaptic membrane),GO:0005524 (MF: ATP binding),GO:0016887 (MF: ATPase activity),GO:0007612 (BP: learning),GO:0007613 (BP: memory),GO:0051967 (BP: negative regulation of synaptic transmission, glutamatergic),GO:0002092 (BP: positive regulation of receptor internalization),GO:0009378 (MF: four-w…				VPS4 (Cryptococcus neoformans, loss of_pathogenicity, E:1.39e-36)	3.A.20.1.2 (AAA family ATPase peroxin 6 OS=Arabidopsis thaliana GN=At1g03000 PE=2 SV=1)		COG0464 (Aaa atpase)	bta:506045
Bcin01g07000	Bcin01g07000.1		Bcin01g07000.1.p1 (69-1169[+])			PF12224.7 (Putative amidoligase enzyme, E:1.2e-26)
Bcin01g07020	Bcin01g07020.1	Fungi	Bcin01g07020.1.p1 (271-1185[+])	Protein RTA1 (Saccharomyces, E:6.39e-40)	Protein RTA1 (Saccharomyces, E:5.84e-42)	PF04479.12 (RTA1 like protein, E:5.8e-63)	GO:0000324 (CC: fungal-type vacuole),GO:0016021 (CC: integral component of membrane),GO:0005886 (CC: plasma membrane),GO:0006950 (BP: response to stress),GO:0016021^CC^integral component of membrane					9.A.26.1.1 (RTA1 protein - Saccharomyces cerevisiae (Baker's yeast).)			sce:YGR213C
Bcin01g07030	Bcin01g07030.1	Fungi	Bcin01g07030.1.p1 (286-1467[+])	Uncharacterized transcriptional regulatory protein C15D4.02 (Schizosaccharomyces, E:9.65e-06)	Uncharacterized transcriptional regulatory protein C965.10 (Schizosaccharomyces, E:5.76e-07)	PF00172.17 (Fungal Zn(2)-Cys(6) binuclear cluster domain, E:1e-07	GO:0005829 (CC: cytosol),GO:0005634 (CC: nucleus),GO:0000978 (MF: RNA polymerase II proximal promoter sequence-specific DNA binding),GO:0000982 (MF: transcription factor activity, RNA polymerase II proximal promoter sequence-specific DNA binding),GO:0016757 (MF: transferase activity, transferring glycosyl groups),GO:0008270 (MF: zinc ion binding),GO:0006357 (BP: regulation of transcription by RNA…				GzZC090 (Fusarium graminearum, unaffected pathogenicity, E:1.03e-58)				spo:SPCC965.10
Bcin01g07050	Bcin01g07050.1	Fungi	Bcin01g07050.1.p1 (2-6076[+])	Telomere length regulator protein rif1 (Schizosaccharomyces, E:1.57e-33)	Telomere length regulator protein rif1 (Schizosaccharomyces, E:6.75e-39)	PF12231.7 (Rap1-interacting factor 1 N terminal, E:1.9e-127)	GO:0000790 (CC: nuclear chromatin),GO:0000783 (CC: nuclear telomere cap complex),GO:0005724 (CC: nuclear telomeric heterochromatin),GO:0005730 (CC: nucleolus),GO:0005634 (CC: nucleus),GO:0051880 (MF: G-quadruplex DNA binding),GO:0007049 (BP: cell cycle),GO:0101018 (BP: negative regulation of mitotic DNA replication initiation from late origin),GO:0070203 (BP: regulation of establishment of protei…								spo:SPAC6F6.17
Bcin01g07070	Bcin01g07070.1	Fungi	Bcin01g07070.1.p1 (2-1246[+])	Glucose-6-phosphate 1-epimerase {ECO:0000305} (Saccharomyces, E:2.29e-46)	Glucose-6-phosphate 1-epimerase {ECO:0000305} (Saccharomyces, E:8.37e-56)	PF01263.19 (Aldose 1-epimerase, E:7.6e-36)	GO:0030246 (MF: carbohydrate binding),GO:0047938 (MF: glucose-6-phosphate 1-epimerase activity),GO:0044262 (BP: cellular carbohydrate metabolic process),GO:0016853 (MF: isomerase activity),GO:0005975^BP^carbohydrate metabolic process								sce:YMR099C,K01792
Bcin01g07070	Bcin01g07070.2	Fungi	Bcin01g07070.2.p1 (2-1192[+])	Glucose-6-phosphate 1-epimerase {ECO:0000305} (Saccharomyces, E:1.68e-46)	Glucose-6-phosphate 1-epimerase {ECO:0000305} (Saccharomyces, E:5.38e-56)	PF01263.19 (Aldose 1-epimerase, E:6.6e-36)	GO:0030246 (MF: carbohydrate binding),GO:0047938 (MF: glucose-6-phosphate 1-epimerase activity),GO:0044262 (BP: cellular carbohydrate metabolic process),GO:0016853 (MF: isomerase activity),GO:0005975^BP^carbohydrate metabolic process								sce:YMR099C,K01792
Bcin01g07080	Bcin01g07080.1		Bcin01g07080.1.p1 (58-681[+])		Copper transporter 6 (Arabidopsis, E:3.65e-06)	PF04145.14 (Ctr copper transporter family, E:3e-20	GO:0016021 (CC: integral component of membrane),GO:0005773 (CC: vacuole),GO:0005375 (MF: copper ion transmembrane transporter activity),GO:0035434 (BP: copper ion transmembrane transport),GO:0016021^CC^integral component of membrane					1.A.56.3.2 (Ctr copper transporter, putative OS=Neosartorya fumigata (strain ATCC MYA-4609 / Af293 / CBS 101355 / FGSC A1100) GN=AFUA_6G02810 PE=4 SV=1)		ENOG4111I8D (Solute carrier family 31 copper transporters member)	ath:AT2G26975,K14686
Bcin01g07090	Bcin01g07090.1	Fungi	Bcin01g07090.1.p1 (201-2105[+])	Ferric/cupric reductase transmembrane component 7 (Saccharomyces, E:9.71e-41)	Ferric/cupric reductase transmembrane component 7 (Saccharomyces, E:1.39e-41)	PF01794.18 (Ferric reductase like transmembrane component, E:5.6e-20),PF08022.11 (FAD-binding domain, E:3.5e-13),PF08030.11 (Ferric reductase NAD binding domain, E:2.2e-13)	GO:0016021 (CC: integral component of membrane),GO:0005886 (CC: plasma membrane),GO:0052851 (MF: ferric-chelate reductase (NADPH) activity),GO:0000293 (MF: ferric-chelate reductase activity),GO:0046872 (MF: metal ion binding),GO:0015677 (BP: copper ion import),GO:0055072 (BP: iron ion homeostasis),GO:0006826 (BP: iron ion transport),GO:0016491 (MF: oxidoreductase activity),GO:0055114^BP^oxidation…			New NoxC (E:4e-04)	FRE3 (Cryptococcus neoformans, increased virulence_(hypervirulence), E:3.08e-23)	5.B.1.5.1 (Ferric reductase transmembrane component 1 precursor (EC 1.6.99.13) (Ferric-chelate reductase 1) - Saccharomyces cerevisiae (Baker's yeast).)			sce:YOL152W
Bcin01g07100	Bcin01g07100.1	Fungi	Bcin01g07100.1.p1 (135-761[+])	Copper transport protein ctr4 (Schizosaccharomyces, E:7.92e-28)	Copper transport protein ctr4 (Schizosaccharomyces, E:5.29e-35)	PF04145.14 (Ctr copper transporter family, E:7.4e-41)	GO:0005783 (CC: endoplasmic reticulum),GO:0005887 (CC: integral component of plasma membrane),GO:0005886 (CC: plasma membrane),GO:0005375 (MF: copper ion transmembrane transporter activity),GO:0098705 (BP: copper ion import across plasma membrane),GO:0035434 (BP: copper ion transmembrane transport),GO:0016021^CC^integral component of membrane				ctrC (Aspergillus fumigatus, unaffected pathogenicity, E:1.39e-65)	1.A.56.1.16 (Ctr copper transporter family protein OS=Neosartorya fumigata (strain ATCC MYA-4609 / Af293 / CBS 101355 / FGSC A1100) GN=AFUA_2G03730 PE=4 SV=1)			spo:SPCC1393.10,K14686
Bcin01g07110	Bcin01g07110.1	Metazoa	Bcin01g07110.1.p1 (107-1597[+])	Sphingosine kinase 1 (Homo, E:5.28e-06)	Sphingosine kinase 1 (Arabidopsis, E:1.09e-06)	PF00781.23 (Diacylglycerol kinase catalytic domain, E:2.2e-09)	GO:0009705 (CC: plant-type vacuole membrane),GO:0005773 (CC: vacuole),GO:0005524 (MF: ATP binding),GO:0017050 (MF: D-erythro-sphingosine kinase activity),GO:0003951 (MF: NAD+ kinase activity),GO:0008481 (MF: sphinganine kinase activity),GO:0071215 (BP: cellular response to abscisic acid stimulus),GO:0009737 (BP: response to abscisic acid),GO:0009845 (BP: seed germination),GO:0006665 (BP: sphingol…							COG1597 (diacylglycerol kinase)	ath:AT4G21540,K04718
Bcin01g07120	Bcin01g07120.1		Bcin01g07120.1.p1 (498-2129[+])			PF04646.11 (Protein of unknown function, DUF604, E:2.5e-06)
Bcin01g07160	Bcin01g07160.1		Bcin01g07160.1.p1 (35-718[+])			PF00382.18 (Transcription factor TFIIB repeat, E:7.6e-05)	GO:0017025^MF^TBP-class protein binding
Bcin01g07170	Bcin01g07170.1	Fungi	Bcin01g07170.1.p1 (688-2943[+])	Uncharacterized protein C3H7.13 (Schizosaccharomyces, E:6.5e-26)	Uncharacterized protein C3H7.13 (Schizosaccharomyces, E:1.57e-29)	PF00498.25 (FHA domain, E:9.3e-16)	GO:0032153 (CC: cell division site),GO:0051286 (CC: cell tip),GO:0005829 (CC: cytosol),GO:0090443 (CC: FAR/SIN/STRIPAK complex),GO:0044732 (CC: mitotic spindle pole body),GO:0005634 (CC: nucleus),GO:0061509 (BP: asymmetric protein localization to old mitotic spindle pole body),GO:0031030 (BP: negative regulation of septation initiation signaling),GO:0005515^MF^protein binding								spo:SPBC3H7.13
Bcin01g07170	Bcin01g07170.2	Fungi	Bcin01g07170.2.p1 (371-2626[+])	Uncharacterized protein C3H7.13 (Schizosaccharomyces, E:5.8e-26)	Uncharacterized protein C3H7.13 (Schizosaccharomyces, E:1.57e-29)	PF00498.25 (FHA domain, E:9.3e-16)	GO:0032153 (CC: cell division site),GO:0051286 (CC: cell tip),GO:0005829 (CC: cytosol),GO:0090443 (CC: FAR/SIN/STRIPAK complex),GO:0044732 (CC: mitotic spindle pole body),GO:0005634 (CC: nucleus),GO:0061509 (BP: asymmetric protein localization to old mitotic spindle pole body),GO:0031030 (BP: negative regulation of septation initiation signaling),GO:0005515^MF^protein binding								spo:SPBC3H7.13
Bcin01g07180	Bcin01g07180.1	Fungi	Bcin01g07180.1.p1 (140-478[+])	Protein MGR2 (Saccharomyces, E:9.63e-17)	Protein MGR2 (Saccharomyces, E:1.07e-20)	PF10247.8 (Reactive mitochondrial oxygen species modulator 1, E:6.8e-26)	GO:0016021 (CC: integral component of membrane),GO:0005744 (CC: mitochondrial inner membrane presequence translocase complex),GO:0045039 (BP: protein import into mitochondrial inner membrane),GO:0030150 (BP: protein import into mitochondrial matrix)					1.A.111.1.2 (Putative uncharacterized protein An07g06340 OS=Aspergillus niger (strain CBS 513.88 / FGSC A1513) GN=An07g06340 PE=4 SV=1)			sce:YPL098C
Bcin01g07190	Bcin01g07190.1	Fungi	Bcin01g07190.1.p1 (460-2241[+])	Oxydoreductase ptaK {ECO:0000303|PubMed:24302702} (Pestalotiopsis, E:0)	Oxydoreductase ptaK {ECO:0000303|PubMed:24302702} (Pestalotiopsis, E:0)	PF07732.14 (Multicopper oxidase, E:4.3e-44),PF00394.21 (Multicopper oxidase, E:1.1e-33),PF07731.13 (Multicopper oxidase, E:1.5e-31)	GO:0005507 (MF: copper ion binding),GO:0016491 (MF: oxidoreductase activity),GO:0055114 (BP: oxidation-reduction process),GO:0016491^MF^oxidoreductase activity	AA1_3 (E:6.7e-128)			BcLCC2 (Botrytis cinerea, unaffected pathogenicity, E:5.09e-116)	2.A.108.1.7 (Fet3 protein - Phanerochaete chrysosporium (White-rot fungus) (Sporotrichum pruinosum).)	0.592		pfy:PFICI_10836
Bcin01g07200	Bcin01g07200.1	Fungi	Bcin01g07200.1.p1 (229-774[+])	Probable GPI-anchored cupredoxin ARB_05732-1 {ECO:0000305} (Trichophyton, E:1.09e-14)	Probable GPI-anchored cupredoxin ARB_05732-1 {ECO:0000305} (Trichophyton, E:1.03e-16)		GO:0031225 (CC: anchored component of membrane),GO:0005576 (CC: extracellular region),GO:0005886 (CC: plasma membrane),GO:0046872 (MF: metal ion binding),GO:0055114 (BP: oxidation-reduction process)						0.804
Bcin01g07210	Bcin01g07210.1	Fungi	Bcin01g07210.1.p1 (204-2570[+])	Uncharacterized secreted glycosidase ARB_07629 {ECO:0000305} (Trichophyton, E:3.92e-96)	Uncharacterized secreted glycosidase ARB_07629 {ECO:0000305} (Trichophyton, E:2.21e-97)	PF07971.11 (Glycosyl hydrolase family 92, E:6.9e-142)	GO:0005576 (CC: extracellular region),GO:0030246 (MF: carbohydrate binding),GO:0016798 (MF: hydrolase activity, acting on glycosyl bonds),GO:0008152 (BP: metabolic process)	GH92 (E:9.3e-142)					0.93	COG3537 (Alpha-1,2-mannosidase)	abe:ARB_07629
Bcin01g07220	Bcin01g07220.1	Fungi	Bcin01g07220.1.p1 (75-4526[+])	Alpha-factor-transporting ATPase (Saccharomyces, E:5.75e-88)	Alpha-factor-transporting ATPase (Saccharomyces, E:1.44e-98)	PF00664.22 (ABC transporter transmembrane region, E:6.4e-39),PF00005.26 (ABC transporter, E:1e-30, E:2.1e-54), E:8.5e-25)	GO:0005794 (CC: Golgi apparatus),GO:0005887 (CC: integral component of plasma membrane),GO:0043332 (CC: mating projection tip),GO:0005886 (CC: plasma membrane),GO:0005774 (CC: vacuolar membrane),GO:0005524 (MF: ATP binding),GO:0015440 (MF: peptide-transporting ATPase activity),GO:0000770 (BP: peptide pheromone export),GO:0019236 (BP: response to pheromone),GO:0042626 (MF: ATPase activity, coupled…				ABC3 (Magnaporthe oryzae, loss of_pathogenicity, E:3.82e-59)	3.A.1.206.1 (Mating factor A secretion protein STE6 (Multiple drug resistance protein homolog) (P-glycoprotein) - Saccharomyces cerevisiae (Baker's yeast).)			sce:YKL209C,K05658
Bcin01g07230	Bcin01g07230.1	Metazoa	Bcin01g07230.1.p1 (940-3252[+])	Neutral ceramidase (Sophophora, E:1.52e-137)	Neutral ceramidase (Sophophora, E:1.51e-154)	PF04734.12 (Neutral/alkaline non-lysosomal ceramidase, N-terminal, E:1.6e-218),PF17048.4 (Neutral/alkaline non-lysosomal ceramidase, C-terminal, E:2.4e-50)	GO:0005576 (CC: extracellular region),GO:0017040 (MF: N-acylsphingosine amidohydrolase activity),GO:0006665 (BP: sphingolipid metabolic process)								dpo:Dpse_GA13191,K12349
Bcin01g07240	Bcin01g07240.1	Fungi	Bcin01g07240.1.p1 (1-1209[+])	Protein HGH1 homolog (Schizosaccharomyces, E:4.88e-102)	Protein HGH1 homolog (Schizosaccharomyces, E:1.35e-109)	PF04063.13 (Domain of unknown function (DUF383), E:3.3e-69),PF04064.12 (Domain of unknown function (DUF384), E:7.7e-22)	GO:0005737 (CC: cytoplasm),GO:0005634 (CC: nucleus)								spo:SPAC26F1.12c
Bcin01g07250	Bcin01g07250.1	Fungi	Bcin01g07250.1.p1 (92-1429[+])	Exopolygalacturonase X-1 (Aspergillus, E:6.19e-139)	Probable exopolygalacturonase X (Aspergillus, E:1.61e-146)	PF00295.16 (Glycosyl hydrolases family 28, E:1.3e-48)	GO:0005576 (CC: extracellular region),GO:0047911 (MF: galacturan 1,4-alpha-galacturonidase activity),GO:0004650 (MF: polygalacturonase activity),GO:0071555 (BP: cell wall organization),GO:0045490 (BP: pectin catabolic process),GO:0005975^BP^carbohydrate metabolic process	GH28 (E:4.8e-69)			PGX1 (Cochliobolus carbonum, unaffected pathogenicity, E:1.62e-134)		0.603		afm:AFUA_6G02980,K01213
Bcin01g07260	Bcin01g07260.1	Bacteroidetes	Bcin01g07260.1.p1 (249-1898[+])	Non-reducing end alpha-L-arabinofuranosidase BoGH43B (Bacteroides, E:1.15e-68)	Non-reducing end alpha-L-arabinofuranosidase BoGH43B (Bacteroides, E:1.38e-72)	PF04616.13 (Glycosyl hydrolases family 43, E:2e-64	GO:0042597 (CC: periplasmic space),GO:0046556 (MF: alpha-L-arabinofuranosidase activity),GO:0085030 (BP: symbiont process benefiting host),GO:2000899 (BP: xyloglucan catabolic process),GO:0004553 (MF: hydrolase activity, hydrolyzing O-glycosyl compounds),GO:0005975^BP^carbohydrate metabolic process	GH43_13 (E:2.2e-153)						COG3507 (hydrolase family 43)
[truncated: 9,477 more rows]

## Sheet: Facu Transcript annotations
Gene	Transcript	Kingdom	Peptides	Top_BlastX_Hit	Top_BlastP_Hit	Pfam	GO	CAZy	CBM	fPox	PHI	TCDB	SignalP	eggnog	Kegg
[truncated: 10,279 more rows]

## Sheet: Rsto Transcript annotations
Gene	Transcript	Kingdom	Peptides	Top_BlastX_Hit	Top_BlastP_Hit	Pfam	GO	CAZy	CBM	fPox	PHI	TCDB	SignalP	eggnog	Kegg
[truncated: 12,872 more rows]
