# Supplementary material for: Infection Strategies Deployed by Botrytis cinerea, Fusarium acuminatum, and Rhizopus stolonifer as a Function of Tomato Fruit Ripening Stage
Source: Front Plant Sci. 2019 Mar 1;10:223. doi: 10.3389/fpls.2019.00223 (PMC6405687; doi:10.3389/fpls.2019.00223)
Supplement: Supplementary file 4 [file Table_4.XLSX]

## Sheet: Caption
Supplemental Table 4: Relative expression values of genes utilized for calculations of correlation between RNASeq data and qPCR data. The first column in the sheet 'qPCR - RNAseq validation' indicates gene names, the second and third columns display relative expression values of the genes according to RNASeq data and qPCR data, respectively. The third column indicates the pathogen where the gene …

## Sheet: qPCR - RNAseq validation
Gene	RNAseq	qPCR	Pathogen	Description
Bcpme1	1.80787	2.1053	B. cinerea	MG-1dpi
BcPGA1	3.88089	1.35452	B. cinerea	MG-1dpi
Bcpme1	3.29029	4.32169	B. cinerea	RR-1dpi
BcPGA1	4.27655	3.45076	B. cinerea	RR-1dpi
Bcpme1	2.52394	4.63989	B. cinerea	MG-3dpi
BcPGA1	4.21978	2.73682	B. cinerea	MG-3dpi
Bcpme1	2.21305	4.44474	B. cinerea	RR-3dpi
BcPGA1	2.88256	2.28291	B. cinerea	RR-3dpi
Bspl1	-3.95533	-2.96277	B. cinerea	MG-1dpi
Bcmp1	11.661	5.21763	B. cinerea	MG-1dpi
Bspl1	-1.16081	-3.47578	B. cinerea	RR-1dpi
Bcmp1	8.98944	2.42216	B. cinerea	RR-1dpi
Bspl1	-1.77564	-3.70778	B. cinerea	MG-3dpi
Bcmp1	9.74289	2.7001	B. cinerea	MG-3dpi
Bspl1	-0.83814	-2.90719	B. cinerea	RR-3dpi
Bcmp1	6.67691	0.894828	B. cinerea	RR-3dpi
Ftry	7.49601	6.47604	F. acuminatum	MG-1dpi
Fcut	3.43726	2.80986	F. acuminatum	MG-1dpi
Fcyt	1.7745	0.151383	F. acuminatum	MG-1dpi
Fao1	5.92192	6.24682	F. acuminatum	MG-1dpi
BVM	5.17902	3.32652	F. acuminatum	MG-1dpi
Ftry	6.72005	3.73175	F. acuminatum	RR-1dpi
Fcut	2.93629	0.807476	F. acuminatum	RR-1dpi
Fcyt	3.20776	1.13842	F. acuminatum	RR-1dpi
Fao1	2.22619	0.416289	F. acuminatum	RR-1dpi
BVM	-0.64425	-1.6589	F. acuminatum	RR-1dpi
Ftry	5.70627	5.28393	F. acuminatum	MG-3dpi
Fcut	2.74596	2.47149	F. acuminatum	MG-3dpi
Fcyt	1.15922	0.116273	F. acuminatum	MG-3dpi
Fao1	2.37476	3.46757	F. acuminatum	MG-3dpi
BVM	-0.568786	-1.11708	F. acuminatum	MG-3dpi
Ftry	5.61355	4.67942	F. acuminatum	RR-3dpi
Fcut	2.60366	0.422938	F. acuminatum	RR-3dpi
Fcyt	2.04432	0.455934	F. acuminatum	RR-3dpi
Fao1	-0.874908	-3.28867	F. acuminatum	RR-3dpi
BVM	-1.85455	-1.72373	F. acuminatum	RR-3dpi
Pep5	4.63521	6.76485	R. stolonifer	MG-1dpi
CTF1	-3.10833	-5.36596	R. stolonifer	MG-1dpi
Pep5	-0.11214	-5.25203	R. stolonifer	RR-1dpi
CTF1	-0.00805367	-7.20351	R. stolonifer	RR-1dpi
Pep5	3.3423	4.06766	R. stolonifer	MG-3dpi
CTF1	-1.50868	-18.1411	R. stolonifer	MG-3dpi
Pep5	2.22632	0.555619	R. stolonifer	RR-3dpi
CTF1	-0.484905	-1.97984	R. stolonifer	RR-3dpi
