# Supplementary material for: Infection Strategies Deployed by Botrytis cinerea, Fusarium acuminatum, and Rhizopus stolonifer as a Function of Tomato Fruit Ripening Stage
Source: Front Plant Sci. 2019 Mar 1;10:223. doi: 10.3389/fpls.2019.00223 (PMC6405687; doi:10.3389/fpls.2019.00223)
Supplement: Supplementary file 5 [file Table_5.XLSX]

## Sheet: Caption
Supplemental Table 5: Differentially expressed genes of Botrytis cinerea. The first sheet (1 DPI MG vs IV) shows genes differentially expressed in mature green (MG) fruit infections at 1 days post inoculations (DPI) as compared to in vitro (IV) expression. The second sheet (1 DPI RR vs IV) shows genes differentially expressed in red ripe (RR) fruit infections at 1DPI as compared to IV. The third …

## Sheet: 1 DPI MG vs IV
Transcript	baseMean	log2FoldChange	lfcSE	stat	pvalue	padj
Bcin01g00010.1	309	8.29363	0.377774	21.954	7.93515e-107	7.73765e-104
Bcin01g00020.1	53.9741	5.61094	0.644465	8.70635	3.13812e-18	2.00318e-16
Bcin01g00030.1	253.299	7.01507	0.361952	19.3812	1.11123e-83	5.41787e-81
Bcin01g00040.1	139.828	6.45648	0.374378	17.2459	1.20194e-66	4.58618e-64
Bcin01g00050.1	70.6671	6.24037	0.35299	17.6786	6.12663e-70	2.68836e-67
Bcin01g00060.1	163.247	5.72133	0.239883	23.8505	9.99542e-126	1.462e-122
Bcin01g00070.1	198.65	3.59259	0.132857	27.041	4.87474e-161	4.27807e-157
Bcin01g00080.1	63.1386	4.23188	0.269852	15.6822	2.00199e-55	5.49046e-53
Bcin01g00090.1	188.01	6.04239	0.416982	14.4908	1.38562e-47	3.118e-45
Bcin01g00100.1	5.3255	7.16492	1.17905	6.07687	1.2255e-09	2.67537e-08
Bcin01g00100.2	0.00960914	5.45146	3.61676	1.50728	0.131739	NA
Bcin01g00110.1	65.443	8.53638	0.527108	16.1947	5.49336e-59	1.78555e-56
Bcin01g00120.1	139.57	6.99042	0.309295	22.6012	4.22072e-113	5.29158e-110
Bcin01g00130.1	0.0704678	2.60067	2.09248	1.24286	0.213918	NA
Bcin01g00130.2	0	NA	NA	NA	NA	NA
Bcin01g00140.1	3.29226	-0.979116	0.94017	-1.04142	0.297679	0.462214
Bcin01g00150.1	0.107302	1.99316	1.31687	1.51356	0.130137	NA
Bcin01g00160.1	49.017	0.523358	0.531021	0.985569	0.324344	0.492635
Bcin01g00170.1	142.452	-0.114037	0.539673	-0.211307	0.832647	0.915261
Bcin01g00180.1	4.19516	0.005946	0.874562	0.00679884	0.994575	0.997355
Bcin01g00190.1	13.0337	0.156657	0.953537	0.164291	0.869502	0.935282
Bcin01g00200.1	2.47808	-2.53825	0.935985	-2.71185	0.00669092	0.025508
Bcin01g00210.1	22.6007	-0.710351	0.406395	-1.74793	0.0804756	0.176597
Bcin01g00220.1	33.3097	-1.05208	0.529942	-1.98527	0.0471148	0.117767
Bcin01g00230.1	13.0455	0.310468	0.459654	0.675438	0.499398	0.661242
Bcin01g00240.1	0.191885	1.15279	1.11194	1.03674	0.299858	NA
Bcin01g00250.1	1.31232	-1.61949	0.938858	-1.72495	0.0845359	0.182821
Bcin01g00260.1	7.47479	0.932357	0.619247	1.50563	0.132162	0.255869
Bcin01g00270.1	1.0075	1.04139	1.05045	0.991383	0.321499	0.489414
Bcin01g00270.2	0.00960914	5.45146	3.61676	1.50728	0.131739	NA
Bcin01g00280.1	11.39	-1.72362	0.660278	-2.61044	0.00904251	0.0323774
Bcin01g00290.1	3.66084	-0.045016	0.865868	-0.0519895	0.958537	0.980891
Bcin01g00300.1	0.00584754	6.20903	3.64971	1.70124	0.0888977	NA
Bcin01g00310.1	0.205368	1.05806	1.16726	0.906444	0.364701	NA
Bcin01g00320.1	0.0268532	3.99104	3.5143	1.13566	0.2561	NA
Bcin01g00330.1	27.1906	-0.576257	0.347559	-1.65802	0.0973144	0.202937
Bcin01g00340.1	22.9689	-0.439984	0.496369	-0.886404	0.3754	0.545265
Bcin01g00350.1	264.979	-2.7307	0.47233	-5.78135	7.41057e-09	1.42309e-07
Bcin01g00360.1	71.2796	-2.28847	0.792234	-2.88863	0.00386921	0.0164996
Bcin01g00370.1	212.094	-0.565366	0.285213	-1.98226	0.0474504	0.118437
Bcin01g00380.1	2.94586	1.22706	0.869735	1.41084	0.158292	0.292026
Bcin01g00390.1	8.29239	-1.64486	0.744531	-2.20926	0.0271565	0.0775813
Bcin01g00400.1	59.3678	0.37361	0.421566	0.886244	0.375486	0.545265
Bcin01g00410.1	19.6129	0.761363	0.595327	1.2789	0.200933	0.347808
Bcin01g00420.1	45.7951	-1.32998	0.565374	-2.35238	0.0186536	0.0580304
Bcin01g00430.1	0.0103167	5.36377	3.60739	1.48688	0.137046	NA
Bcin01g00430.2	0.108681	1.97733	1.38131	1.43149	0.15229	NA
Bcin01g00440.1	59.2408	0.968328	0.427597	2.26458	0.0235384	0.0693896
Bcin01g00450.1	0.0509509	3.06935	3.48615	0.880442	0.37862	NA
Bcin01g00450.2	0	NA	NA	NA	NA	NA
Bcin01g00460.1	7.68191	-1.34807	0.733289	-1.83839	0.066005	0.152157
Bcin01g00470.1	40.4075	-0.11303	0.279801	-0.403967	0.686237	0.813413
Bcin01g00480.1	16.0259	0.356971	0.495712	0.720117	0.471453	0.63585
Bcin01g00490.1	5.31081	-1.22676	0.840972	-1.45874	0.144637	0.27399
Bcin01g00500.1	18.3143	-3.01228	0.767147	-3.9266	8.6156e-05	0.000661509
Bcin01g00510.1	19.7624	-0.156866	0.892752	-0.175711	0.860521	0.929011
Bcin01g00520.1	42.4301	-0.20716	0.376208	-0.550652	0.581872	0.730707
Bcin01g00530.1	20.3239	0.564227	0.356751	1.58157	0.113748	0.228851
Bcin01g00540.1	15.6712	-0.0717188	0.43735	-0.163985	0.869743	0.935282
Bcin01g00550.1	68.2948	-0.548003	0.588789	-0.930729	0.351994	0.519875
Bcin01g00560.1	5.54534	0.512763	0.698643	0.733941	0.462985	0.628388
Bcin01g00570.1	2.31639	-1.34168	0.950271	-1.41189	0.157981	0.291619
Bcin01g00580.1	0.688064	-0.686807	1.07185	-0.640769	0.521673	0.682295
Bcin01g00590.1	4.12545	-0.226354	0.855822	-0.264487	0.791405	0.8877
Bcin01g00600.1	0.884937	3.5672	1.14106	3.12623	0.00177063	0.00870273
Bcin01g00610.1	0.0161643	4.72508	2.55338	1.85052	0.0642382	NA
Bcin01g00610.2	0.00551215	6.20903	3.64971	1.70124	0.0888977	NA
Bcin01g00620.1	0	NA	NA	NA	NA	NA
Bcin01g00620.2	0	NA	NA	NA	NA	NA
Bcin01g00620.3	0	NA	NA	NA	NA	NA
Bcin01g00630.1	44.3948	-0.084988	0.320897	-0.264845	0.791129	0.887618
Bcin01g00640.1	1.42343	-1.736	1.13906	-1.52406	0.127493	0.249193
Bcin01g00650.1	9.62172	0.513864	0.94106	0.546048	0.585033	0.732836
Bcin01g00660.1	26.7897	0.59252	0.369757	1.60246	0.109054	0.222108
Bcin01g00670.1	119.26	1.05783	0.385307	2.74543	0.00604313	0.0235395
Bcin01g00680.1	0	NA	NA	NA	NA	NA
Bcin01g00680.2	0	NA	NA	NA	NA	NA
Bcin01g00690.1	0	NA	NA	NA	NA	NA
Bcin01g00700.1	0.0327007	3.70921	2.39796	1.54682	0.121907	NA
Bcin01g00710.1	1.32946	-1.63734	1.06389	-1.539	0.123803	0.243828
Bcin01g00720.1	36.9033	-0.028136	0.31369	-0.0896935	0.928531	0.966068
Bcin01g00730.1	28.0901	2.51741	0.543428	4.63245	3.61359e-06	3.93949e-05
Bcin01g00740.1	7.52613	0.106671	0.648553	0.164475	0.869357	0.935282
Bcin01g00750.1	46.4846	-0.126401	0.358568	-0.352517	0.724451	0.841644
Bcin01g00760.1	7.18947	1.27575	0.542854	2.35008	0.0187695	0.0583085
Bcin01g00770.1	91.4549	1.16915	0.336743	3.47193	0.000516722	0.00310599
Bcin01g00770.2	1.08836	1.6937	1.3679	1.23817	0.215652	0.366067
Bcin01g00780.1	0.0326639	3.71176	2.21941	1.6724	0.0944445	NA
Bcin01g00780.2	0	NA	NA	NA	NA	NA
Bcin01g00790.1	3.79874	0.108081	0.892223	0.121137	0.903583	0.952924
Bcin01g00800.1	0.65037	-0.604162	0.998295	-0.605194	0.54505	0.702085
Bcin01g00810.1	1.06016	0.816409	0.980101	0.832985	0.404853	0.575104
Bcin01g00810.2	0.0103167	5.36377	3.60739	1.48688	0.137046	NA
Bcin01g00820.1	7.12764	0.0490764	0.694267	0.0706882	0.943646	0.97509
Bcin01g00830.1	53.6658	-1.0701	0.290258	-3.68671	0.000227175	0.0015289
Bcin01g00840.1	5.97828	-0.750456	0.743164	-1.00981	0.312585	0.479505
Bcin01g00850.1	4.54055	-2.54269	0.967167	-2.62901	0.00856338	0.0310034
Bcin01g00860.1	3.97677	-1.62721	1.02331	-1.59015	0.111801	0.226076
Bcin01g00870.1	32.2035	1.72962	0.665865	2.59755	0.0093891	0.0334411
Bcin01g00880.1	24.0561	-0.306273	0.417545	-0.733509	0.463248	0.628551
Bcin01g00890.1	11.6875	-0.371406	0.626379	-0.592942	0.55322	0.707735
Bcin01g00900.1	0	NA	NA	NA	NA	NA
Bcin01g00900.2	0	NA	NA	NA	NA	NA
Bcin01g00900.3	0	NA	NA	NA	NA	NA
Bcin01g00910.1	0	NA	NA	NA	NA	NA
Bcin01g00920.1	12.483	-1.54911	1.00396	-1.54299	0.122832	0.242569
Bcin01g00930.1	27.8407	0.214936	0.369561	0.5816	0.560836	0.71425
Bcin01g00930.2	0.223059	0.932891	1.29928	0.718005	0.472754	NA
Bcin01g00940.1	4.50317	-2.46189	0.93871	-2.62264	0.00872524	0.0315096
Bcin01g00940.2	0.240715	0.829459	1.32528	0.625877	0.531396	NA
Bcin01g00950.1	10.1192	0.125124	1.07686	0.116193	0.907499	0.954976
Bcin01g00960.1	0.620946	-0.542436	0.984492	-0.55098	0.581647	0.730576
Bcin01g00970.1	16.7733	-5.29602	0.950413	-5.57234	2.51342e-08	4.21754e-07
Bcin01g00980.1	489.095	1.96663	0.398755	4.93191	8.14279e-07	1.01652e-05
Bcin01g00990.1	1.69636	3.81761	2.06091	1.85239	0.06397	0.148558
Bcin01g01000.1	5.65342	2.23811	0.851081	2.62972	0.0085454	0.0309766
Bcin01g01010.1	3.52846	1.53274	0.759684	2.0176	0.0436324	0.110917
Bcin01g01020.1	0	NA	NA	NA	NA	NA
Bcin01g01030.1	0.0460347	3.20758	2.19808	1.45926	0.144493	NA
Bcin01g01040.1	23.4571	1.34168	0.887176	1.5123	0.130457	0.253294
Bcin01g01050.1	0	NA	NA	NA	NA	NA
Bcin01g01050.2	0	NA	NA	NA	NA	NA
Bcin01g01060.1	0.0257734	4.04307	2.36907	1.7066	0.0878956	NA
Bcin01g01070.1	12.2846	0.550671	0.446576	1.23309	0.21754	0.368357
Bcin01g01080.1	34.6324	-2.58265	0.593435	-4.35203	1.34883e-05	0.000128666
Bcin01g01090.1	2.67083	-0.596423	0.95553	-0.62418	0.532509	0.69235
Bcin01g01100.1	1.45577	4.1025	1.9384	2.11643	0.0343083	0.0927029
Bcin01g01100.2	0.956252	3.29345	1.13214	2.90904	0.00362537	0.0156499
Bcin01g01110.1	7.41861	-0.677389	0.711889	-0.951538	0.341331	0.50979
Bcin01g01115.1	0.911308	-1.09186	0.972046	-1.12325	0.261329	0.41986
Bcin01g01120.1	6.28163	-2.46124	0.938465	-2.62262	0.00872554	0.0315096
Bcin01g01130.1	0	NA	NA	NA	NA	NA
Bcin01g01130.2	0	NA	NA	NA	NA	NA
Bcin01g01140.1	36.3765	0.487079	0.460791	1.05705	0.290489	0.453941
Bcin01g01150.1	0.233786	0.867403	1.11229	0.779834	0.435488	NA
Bcin01g01150.2	0.0220486	4.27777	3.52733	1.21275	0.225224	NA
Bcin01g01160.1	17.9961	1.96374	0.350993	5.59481	2.20864e-08	3.73221e-07
Bcin01g01170.1	2.74778	0.326922	0.935816	0.349344	0.726831	0.843292
Bcin01g01180.1	26.8003	0.0632845	0.328121	0.192869	0.847061	0.921851
Bcin01g01190.1	136.461	-1.35204	0.564088	-2.39686	0.016536	0.0529443
Bcin01g01200.1	4.13387	-2.43077	0.922717	-2.63436	0.00842951	0.0306134
Bcin01g01210.1	4.1405	-2.49883	1.03341	-2.41806	0.0156037	0.0506803
Bcin01g01210.2	0.355912	0.264754	1.04708	0.25285	0.800384	NA
Bcin01g01220.1	2.37597	-2.47566	1.06395	-2.32686	0.0199729	0.0612661
Bcin01g01220.2	0.106596	2.00486	2.22106	0.90266	0.366706	NA
Bcin01g01230.1	7.00786	0.128808	0.73863	0.174388	0.861561	0.929448
Bcin01g01240.1	1.33593	-1.64689	1.15275	-1.42867	0.153099	0.285143
Bcin01g01250.1	0.0880091	2.27445	1.77102	1.28426	0.199051	NA
Bcin01g01260.1	0.171923	1.31353	1.1953	1.09892	0.271805	NA
Bcin01g01270.1	0.00584754	6.20903	3.64971	1.70124	0.0888977	NA
Bcin01g01270.2	0.0395544	3.43904	2.42479	1.41829	0.156107	NA
Bcin01g01280.1	16.6337	0.517191	0.412158	1.25484	0.209538	0.35867
Bcin01g01290.1	17.1941	-1.62237	0.519944	-3.12028	0.00180679	0.00882872
Bcin01g01300.1	17.0549	-1.92976	1.49525	-1.2906	0.196843	0.342688
Bcin01g01310.1	0.471855	-0.14348	0.988078	-0.145211	0.884544	0.943571
Bcin01g01320.1	22.558	4.12056	0.895442	4.60171	4.19045e-06	4.49028e-05
Bcin01g01330.1	1.20864	1.58084	0.998727	1.58286	0.113454	0.228507
Bcin01g01340.1	0.0601879	2.83065	1.76526	1.60354	0.108816	NA
Bcin01g01350.1	0.650219	-0.609344	1.00105	-0.608705	0.54272	0.700015
Bcin01g01360.1	0.00551215	6.20903	3.64971	1.70124	0.0888977	NA
Bcin01g01370.1	0.00551215	6.20903	3.64971	1.70124	0.0888977	NA
Bcin01g01380.1	1.40726	-1.72266	0.961396	-1.79183	0.0731603	0.164419
Bcin01g01390.1	0.395801	0.109323	0.998684	0.109467	0.912832	0.958025
Bcin01g01390.2	0.00551215	6.20903	3.64971	1.70124	0.0888977	NA
Bcin01g01400.1	7.97864	-1.18482	0.756618	-1.56595	0.117361	0.233988
Bcin01g01410.1	2.72468	-2.67463	1.03587	-2.58201	0.00982261	0.0346337
Bcin01g01420.1	8.68632	-4.34695	0.92528	-4.69799	2.62734e-06	2.95231e-05
Bcin01g01430.1	0.0227194	4.23754	3.52534	1.20202	0.229354	NA
Bcin01g01430.2	0.00584754	6.20903	3.64971	1.70124	0.0888977	NA
Bcin01g01440.1	29.0767	2.91576	0.632831	4.60748	4.07577e-06	4.38883e-05
Bcin01g01450.1	10.8118	4.39184	0.752171	5.83888	5.25526e-09	1.03641e-07
Bcin01g01460.1	1.17949	-0.0142727	0.99586	-0.014332	0.988565	0.994565
Bcin01g01470.1	0	NA	NA	NA	NA	NA
Bcin01g01480.1	7.50421	-2.55556	1.17672	-2.17176	0.0298736	0.0833877
Bcin01g01490.1	7.96917	-0.676935	1.23633	-0.547535	0.584011	0.732088
Bcin01g01500.1	23.7585	-1.40523	0.687868	-2.04288	0.0410644	0.106026
Bcin01g01510.1	0.780408	1.39724	0.99881	1.39891	0.161841	0.297014
Bcin01g01510.2	0.763805	3.30884	1.12703	2.93589	0.00332588	0.0145141
Bcin01g01520.1	71.6649	-0.755147	0.376066	-2.00802	0.0446415	0.113099
Bcin01g01530.1	10.5946	0.0971162	0.512246	0.189589	0.849631	0.923389
Bcin01g01540.1	0	NA	NA	NA	NA	NA
Bcin01g01540.2	0	NA	NA	NA	NA	NA
Bcin01g01550.1	482.387	1.56414	0.521505	2.99928	0.00270622	0.0123247
Bcin01g01560.1	0	NA	NA	NA	NA	NA
Bcin01g01570.1	57.2974	-0.329251	0.869125	-0.378831	0.704813	0.826722
Bcin01g01580.1	1.9653	-2.20313	0.952269	-2.31356	0.0206919	0.0629054
Bcin01g01590.1	662.257	-1.41869	0.667668	-2.12484	0.0336001	0.0915192
Bcin01g01600.1	0.849739	-0.994542	0.97787	-1.01705	0.30913	0.475824
Bcin01g01610.1	1.82686	-2.09738	0.942961	-2.22425	0.0261315	0.0752396
Bcin01g01620.1	0.702213	-0.719381	0.974995	-0.73783	0.460618	0.626146
Bcin01g01620.2	0	NA	NA	NA	NA	NA
Bcin01g01620.3	0.0412669	3.36911	3.49344	0.964409	0.334841	NA
Bcin01g01630.1	0.547721	-0.362167	1.03423	-0.350181	0.726203	0.84301
Bcin01g01630.2	0	NA	NA	NA	NA	NA
Bcin01g01640.1	0.113522	1.91313	1.37855	1.38779	0.165202	NA
Bcin01g01650.1	0.0261088	4.02979	3.51591	1.14616	0.25173	NA
Bcin01g01660.1	0	NA	NA	NA	NA	NA
Bcin01g01670.1	0.00960914	5.45146	3.61676	1.50728	0.131739	NA
Bcin01g01680.1	7.17735	-0.879837	0.747616	-1.17686	0.239252	0.394456
Bcin01g01690.1	0.123727	1.7825	1.56179	1.14132	0.253737	NA
Bcin01g01700.1	32.1699	-1.76289	0.395698	-4.45513	8.38417e-06	8.45741e-05
Bcin01g01710.1	85.0597	-1.25985	0.240927	-5.22917	1.70271e-07	2.4537e-06
Bcin01g01720.1	81.6866	1.37486	0.275908	4.98305	6.25903e-07	8.03059e-06
Bcin01g01730.1	1.52197	-1.83314	0.940941	-1.9482	0.0513906	0.125418
Bcin01g01740.1	6.5144	0.576675	0.653596	0.882311	0.377608	0.546805
Bcin01g01750.1	0.00584754	6.20903	3.64971	1.70124	0.0888977	NA
Bcin01g01760.1	84.9096	-6.45632	0.908165	-7.10919	1.16723e-12	3.8949e-11
Bcin01g01770.1	10.7992	-0.601753	0.594608	-1.01202	0.31153	0.478577
Bcin01g01780.1	8.05042	-1.10964	0.699395	-1.58658	0.112609	0.227184
Bcin01g01790.1	12.7674	-0.401595	0.584185	-0.687445	0.491803	0.654147
Bcin01g01800.1	845.074	1.48809	0.531648	2.79902	0.00512584	0.020673
Bcin01g01810.1	0	NA	NA	NA	NA	NA
Bcin01g01810.2	0.00551215	6.20903	3.64971	1.70124	0.0888977	NA
Bcin01g01810.3	0.0110243	5.27985	3.59893	1.46706	0.142359	NA
Bcin01g01810.4	0.0846197	2.33357	1.78497	1.30734	0.191097	NA
Bcin01g01820.1	40.214	1.69045	0.490883	3.4437	0.000573818	0.00338202
Bcin01g01830.1	61.8572	0.405922	0.234817	1.72867	0.0838682	0.18187
Bcin01g01840.1	23.9798	-1.1524	0.535456	-2.15218	0.0313835	0.0865562
Bcin01g01850.1	22.156	-0.0767573	0.425947	-0.180204	0.856993	0.927637
Bcin01g01860.1	0.0164997	4.69742	3.5516	1.32262	0.185961	NA
Bcin01g01860.2	0	NA	NA	NA	NA	NA
Bcin01g01870.1	5.26575	-2.02715	0.94739	-2.13973	0.032377	0.088719
Bcin01g01880.1	1.55967	0.173077	0.99055	0.174728	0.861293	0.929387
Bcin01g01890.1	33.1446	0.247856	0.297753	0.832422	0.405171	0.575221
Bcin01g01900.1	63.4622	-0.421766	0.24513	-1.72058	0.0853275	0.184147
Bcin01g01910.1	0.180862	1.24156	1.54632	0.802916	0.422023	NA
Bcin01g01910.2	0.175758	1.27961	1.24252	1.02985	0.303081	NA
Bcin01g01920.1	7.3751	-2.53198	0.920291	-2.75128	0.00593633	0.0232681
Bcin01g01930.1	0.106259	2.00498	1.34758	1.48783	0.136795	NA
Bcin01g01940.1	0.108308	1.98109	1.51082	1.31127	0.189767	NA
Bcin01g01940.2	0	NA	NA	NA	NA	NA
Bcin01g01950.1	12.9144	0.753166	0.423332	1.77914	0.0752168	0.16788
Bcin01g01960.1	5.04254	0.788008	0.688124	1.14515	0.252146	0.409784
Bcin01g01970.1	8.80167	0.915892	0.611292	1.49829	0.134058	0.258343
Bcin01g01980.1	0.444329	-0.0591047	1.10446	-0.0535147	0.957322	0.98004
Bcin01g01990.1	22.0534	0.938143	0.372053	2.52153	0.0116846	0.0399159
Bcin01g02000.1	85.1858	-0.449165	0.214681	-2.09224	0.0364166	0.0968756
Bcin01g02010.1	2.99082	-0.339972	1.2164	-0.279489	0.779869	0.8809
Bcin01g02020.1	23.1221	0.165076	0.333018	0.495698	0.620107	0.761867
Bcin01g02030.1	22.8158	0.527651	0.361422	1.45993	0.144309	0.273711
Bcin01g02040.1	68.1553	-0.175154	0.278494	-0.628934	0.529393	0.689822
Bcin01g02050.1	198.783	0.305573	0.425699	0.717815	0.472871	0.636881
Bcin01g02060.1	0.246821	0.787091	1.14784	0.685715	0.492893	NA
Bcin01g02060.2	0	NA	NA	NA	NA	NA
Bcin01g02070.1	28.9553	1.63909	0.350745	4.67318	2.96577e-06	3.3114e-05
Bcin01g02080.1	3.51189	3.34011	1.20985	2.76077	0.00576645	0.0227957
Bcin01g02090.1	0.957916	0.603382	0.982197	0.614319	0.539005	0.697788
Bcin01g02090.2	0.0732981	2.54706	2.12192	1.20036	0.230001	NA
Bcin01g02100.1	26.1083	0.695148	0.35476	1.95949	0.0500554	0.123015
Bcin01g02110.1	7.84349	-0.592487	0.666277	-0.889249	0.373869	0.543495
Bcin01g02120.1	156.258	-0.0473217	0.255036	-0.185549	0.852799	0.925113
Bcin01g02130.1	0.127191	1.74564	1.37033	1.27388	0.202705	NA
Bcin01g02130.2	0.00584754	6.20903	3.64971	1.70124	0.0888977	NA
Bcin01g02140.1	0.0261088	4.02979	3.51591	1.14616	0.25173	NA
Bcin01g02150.1	0.0381761	3.48729	2.00198	1.74192	0.0815224	NA
Bcin01g02160.1	45.3508	0.0353681	0.346511	0.102069	0.918702	0.960602
Bcin01g02170.1	26.6016	-0.234204	0.357383	-0.65533	0.512255	0.673289
Bcin01g02180.1	2.20629	0.174328	0.972325	0.179289	0.85771	0.927903
Bcin01g02190.1	14.6336	0.00895053	0.477059	0.0187619	0.985031	0.992821
Bcin01g02200.1	667.715	1.74937	0.417309	4.19202	2.76484e-05	0.000242642
Bcin01g02210.1	680.438	1.37387	0.355212	3.86774	0.000109848	0.000815592
Bcin01g02220.1	2.75472	0.464988	0.85985	0.540779	0.58866	0.73549
Bcin01g02220.2	0.111474	1.94182	1.70032	1.14204	0.253439	NA
Bcin01g02230.1	19.2556	0.00905834	0.70251	0.0128942	0.989712	0.995269
Bcin01g02240.1	30.313	-0.21138	0.696493	-0.303492	0.761515	0.868493
Bcin01g02250.1	13.8505	0.922393	0.417912	2.20715	0.0273038	0.0778741
Bcin01g02260.1	37.1827	0.00614378	0.304332	0.0201878	0.983894	0.992458
Bcin01g02270.1	30.1907	-1.81602	0.579004	-3.13645	0.00171008	0.00845033
Bcin01g02280.1	66.8397	-0.568344	0.269171	-2.11146	0.0347326	0.0934819
Bcin01g02290.1	23.8466	-0.0896632	0.392669	-0.228343	0.81938	0.906679
Bcin01g02300.1	162.699	0.134379	0.175222	0.766909	0.443136	0.610895
Bcin01g02310.1	81.9371	0.173275	0.280744	0.617202	0.537101	0.696215
Bcin01g02320.1	22.9097	2.78713	0.558414	4.99116	6.00178e-07	7.77693e-06
Bcin01g02330.1	2.46511	0.024863	0.935686	0.0265719	0.978801	0.989972
Bcin01g02340.1	32.3006	-0.0995225	0.33919	-0.293412	0.769207	0.874085
Bcin01g02350.1	5.53381	-0.779511	0.761648	-1.02345	0.306094	0.472188
Bcin01g02360.1	2.34171	0.758759	0.957167	0.792714	0.427945	0.598318
Bcin01g02370.1	0.254233	0.749916	1.16125	0.645782	0.51842	NA
Bcin01g02380.1	0.633537	-0.566532	1.06436	-0.532276	0.594535	0.740826
Bcin01g02390.1	0	NA	NA	NA	NA	NA
Bcin01g02390.2	0	NA	NA	NA	NA	NA
Bcin01g02400.1	10.8168	0.307021	0.510791	0.601071	0.547793	0.704076
Bcin01g02410.1	0.0769848	2.46632	1.83279	1.34567	0.17841	NA
Bcin01g02410.2	0.0529252	3.01099	2.08503	1.4441	0.148711	NA
Bcin01g02410.3	0	NA	NA	NA	NA	NA
Bcin01g02420.1	38.6548	0.976193	0.250481	3.89727	9.72827e-05	0.000735994
Bcin01g02430.1	4.98643	5.09958	0.832156	6.12816	8.89009e-10	1.98019e-08
Bcin01g02440.1	1.88724	-0.727042	1.01752	-0.714523	0.474904	0.63903
Bcin01g02450.1	1.15493	0.979915	0.982258	0.997615	0.318466	0.485894
Bcin01g02460.1	48.8075	0.846482	0.314203	2.69406	0.00705877	0.0265528
Bcin01g02470.1	0.165851	1.36776	1.48403	0.921652	0.35671	NA
Bcin01g02480.1	0.0271886	3.97568	2.39577	1.65946	0.097023	NA
Bcin01g02490.1	17.5002	0.0377065	0.935325	0.0403138	0.967843	0.986053
Bcin01g02500.1	22.0895	0.311612	0.46783	0.66608	0.50536	0.666714
Bcin01g02510.1	0.743768	3.83355	2.09709	1.82803	0.0675444	0.154846
Bcin01g02510.2	0.131065	1.7077	1.34516	1.26951	0.204259	NA
Bcin01g02520.1	0.0347499	3.62401	3.50093	1.03515	0.300597	NA
Bcin01g02530.1	0.0549362	2.95564	3.48375	0.848407	0.396211	NA
Bcin01g02540.1	0.0161643	4.72508	2.55338	1.85052	0.0642382	NA
Bcin01g02540.2	0.0168718	4.66722	3.54961	1.31485	0.188559	NA
Bcin01g02540.3	0	NA	NA	NA	NA	NA
Bcin01g02550.1	3.96957	-1.05629	0.951922	-1.10964	0.267152	0.426977
Bcin01g02560.1	0.0144137	4.8731	3.56398	1.36732	0.171525	NA
Bcin01g02560.2	0.675359	-0.663469	1.04164	-0.636947	0.52416	0.684833
Bcin01g02565.1	5.08089	-1.19791	0.840795	-1.42473	0.154234	0.286346
Bcin01g02570.1	11.1398	-1.57187	0.659345	-2.38399	0.0171262	0.0544565
Bcin01g02580.1	9.85063	0.444562	0.516315	0.861029	0.389222	0.559236
Bcin01g02580.2	0.0333715	3.68419	2.23338	1.6496	0.0990245	NA
Bcin01g02590.1	0.122051	1.80493	1.29749	1.39109	0.164197	NA
Bcin01g02600.1	29.8718	-0.361335	0.585517	-0.617122	0.537155	0.696215
Bcin01g02600.2	47.1232	-3.62565	0.669533	-5.41519	6.12235e-08	9.62898e-07
Bcin01g02610.1	30.826	0.674475	0.325878	2.06972	0.0384789	0.101257
Bcin01g02620.1	11.5731	0.730608	0.504084	1.44938	0.147232	0.277594
Bcin01g02620.2	0.681282	-0.673167	0.96284	-0.699147	0.48446	0.648113
Bcin01g02630.1	0.485524	-0.186249	0.986263	-0.188843	0.850216	0.923681
Bcin01g02630.2	0.0106521	5.32454	3.60338	1.47765	0.139501	NA
Bcin01g02640.1	17.2258	1.3122	0.462016	2.84015	0.00450923	0.0186577
Bcin01g02650.1	19.3751	0.547856	0.365401	1.49933	0.133789	0.257884
Bcin01g02660.1	64.3771	-1.24736	0.27076	-4.60689	4.08728e-06	4.39474e-05
Bcin01g02670.1	69.9587	0.798027	0.216545	3.68527	0.000228457	0.00153486
Bcin01g02680.1	151.882	1.55787	0.369002	4.22184	2.42314e-05	0.000215674
Bcin01g02690.1	11.7991	-1.85049	0.666416	-2.77677	0.00549015	0.0218709
Bcin01g02700.1	0.106595	2.00117	1.32222	1.51349	0.130154	NA
Bcin01g02700.2	0	NA	NA	NA	NA	NA
Bcin01g02710.1	0.368576	0.211989	1.04905	0.202078	0.839856	0.918338
Bcin01g02720.1	3.52438	-3.04436	1.07434	-2.8337	0.00460118	0.0189934
Bcin01g02730.1	17.351	-1.75378	0.961061	-1.82483	0.068026	0.155711
Bcin01g02740.1	12.8429	0.801391	0.551476	1.45317	0.146175	0.275938
Bcin01g02750.1	14.4048	0.73114	0.5959	1.22695	0.219841	0.370882
Bcin01g02760.1	2.35487	2.93921	1.40344	2.09429	0.036234	0.0965067
Bcin01g02770.1	22.7248	-1.03567	0.480094	-2.15722	0.0309888	0.0856559
Bcin01g02780.1	21.6097	-0.73082	0.389016	-1.87864	0.0602943	0.142052
Bcin01g02790.1	24.9483	0.0367711	0.443819	0.0828515	0.93397	0.969199
Bcin01g02800.1	26.1868	-0.891669	0.821841	-1.08496	0.277937	0.440047
Bcin01g02810.1	8.2654	-0.771099	0.715734	-1.07735	0.281322	0.443884
Bcin01g02820.1	3.20356	-0.586583	0.939963	-0.624049	0.532595	0.69235
Bcin01g02830.1	20.8464	-2.25749	0.605284	-3.72964	0.000191753	0.0013178
Bcin01g02840.1	11.9381	1.36881	0.424604	3.22372	0.00126535	0.00658252
Bcin01g02850.1	0	NA	NA	NA	NA	NA
Bcin01g02850.2	0.0116951	5.20537	3.5918	1.44924	0.147272	NA
Bcin01g02860.1	0.435841	-0.0267219	1.20013	-0.0222658	0.982236	0.991842
Bcin01g02870.1	0.00584754	6.20903	3.64971	1.70124	0.0888977	NA
Bcin01g02870.2	0	NA	NA	NA	NA	NA
Bcin01g02880.1	34.4636	0.579565	0.840659	0.689418	0.49056	0.653287
Bcin01g02890.1	2.75378	-2.68815	1.0373	-2.59148	0.00955631	0.0338443
Bcin01g02900.1	9.43142	-2.28767	0.837421	-2.73181	0.00629883	0.0242769
Bcin01g02910.1	0	NA	NA	NA	NA	NA
Bcin01g02910.2	0	NA	NA	NA	NA	NA
Bcin01g02920.1	16.3459	2.34252	0.733526	3.19351	0.00140555	0.00714251
Bcin01g02930.1	16.5458	-1.28817	0.550207	-2.34124	0.0192197	0.0594963
Bcin01g02940.1	36.0062	-0.0120559	1.60515	-0.00751077	0.994007	0.997321
Bcin01g02950.1	4.27437	-0.395982	0.843516	-0.469442	0.638753	0.776413
Bcin01g02960.1	25.0254	-0.0416713	0.34718	-0.120028	0.904461	0.953231
Bcin01g02970.1	3.51878	-1.9866	0.98638	-2.01404	0.0440057	0.111649
Bcin01g02980.1	9.39385	-1.03647	0.672122	-1.54209	0.123052	0.242947
Bcin01g02990.1	23.4933	-0.594449	0.38063	-1.56175	0.118347	0.235713
Bcin01g03000.1	367.419	0.965787	0.261452	3.69393	0.00022081	0.00149409
Bcin01g03010.1	9.67562	-0.0386031	0.60797	-0.063495	0.949372	0.976486
Bcin01g03020.1	0.0281947	3.92483	3.51163	1.11766	0.263711	NA
Bcin01g03020.2	0	NA	NA	NA	NA	NA
Bcin01g03030.1	12.926	0.130167	0.484555	0.268632	0.788213	0.885592
Bcin01g03040.1	0.0629446	2.76706	2.4798	1.11584	0.264491	NA
Bcin01g03050.1	15.9687	-0.676387	0.745471	-0.907328	0.364233	0.532752
Bcin01g03060.1	63.7477	-1.08509	0.344113	-3.15329	0.00161441	0.00805461
Bcin01g03070.1	4.26523	-0.483505	0.856166	-0.564732	0.572256	0.7231
Bcin01g03080.1	0.136502	1.64188	1.35117	1.21516	0.224306	NA
Bcin01g03090.1	0.00551215	6.20903	3.64971	1.70124	0.0888977	NA
Bcin01g03100.1	0.030578	3.79561	2.36473	1.6051	0.108473	NA
Bcin01g03110.1	42.6056	-1.0251	0.458616	-2.2352	0.0254042	0.073737
Bcin01g03110.2	1.47173	-0.0121981	1.05466	-0.0115659	0.990772	0.995878
Bcin01g03120.1	6.45602	2.53079	0.687812	3.67947	0.000233717	0.00156334
Bcin01g03130.1	14.9725	-0.376407	0.475639	-0.79137	0.428728	0.598936
Bcin01g03140.1	2.73708	-0.812439	0.928609	-0.874898	0.381629	0.551577
Bcin01g03150.1	0.0690894	2.62688	1.78729	1.46976	0.141627	NA
Bcin01g03150.2	0.0977668	2.12773	2.0385	1.04377	0.29659	NA
Bcin01g03150.3	0	NA	NA	NA	NA	NA
Bcin01g03160.1	40.7627	0.312373	0.300092	1.04092	0.297911	0.462409
Bcin01g03170.1	15.3893	0.533789	0.561728	0.950262	0.341979	0.510342
Bcin01g03180.1	6.97631	1.33192	0.772121	1.72502	0.0845246	0.182821
Bcin01g03190.1	1726.56	-0.0171768	0.832282	-0.0206382	0.983534	0.992354
Bcin01g03200.1	390.696	0.0412672	0.291381	0.141627	0.887375	0.944841
Bcin01g03210.1	2.15975	0.930903	0.951101	0.978763	0.327697	0.496011
Bcin01g03210.2	0.0756814	2.49802	1.58369	1.57734	0.114717	NA
Bcin01g03220.1	32.8182	2.22945	0.522583	4.26622	1.98813e-05	0.000181182
Bcin01g03230.1	21.7222	-1.18891	0.502851	-2.36434	0.0180623	0.0567341
Bcin01g03240.1	24.3873	-1.5489	0.696633	-2.22341	0.0261881	0.0753531
Bcin01g03250.1	8.76669	0.404757	0.531045	0.762191	0.445946	0.613325
Bcin01g03260.1	9.10642	-0.975024	0.634555	-1.53655	0.124404	0.244737
Bcin01g03270.1	61.4178	-6.57145	0.966002	-6.80273	1.02655e-11	2.93454e-10
Bcin01g03280.1	0.41729	0.035306	1.07637	0.0328009	0.973833	0.98779
Bcin01g03290.1	3.29775	-0.193638	0.945824	-0.204729	0.837784	0.91726
Bcin01g03300.1	0.512712	-0.264589	0.978546	-0.27039	0.78686	0.884814
Bcin01g03310.1	0.0684187	2.63859	1.63123	1.61755	0.10576	NA
Bcin01g03320.1	0.426341	-0.00106418	1.05594	-0.0010078	0.999196	0.999508
Bcin01g03330.1	0.0447312	3.26097	2.16169	1.50853	0.131419	NA
Bcin01g03340.1	0.0213042	4.32478	3.52971	1.22525	0.220481	NA
Bcin01g03350.1	0.0811567	2.3977	1.5305	1.56661	0.117205	NA
Bcin01g03360.1	0.585822	-0.455667	1.04883	-0.434453	0.66396	0.79777
Bcin01g03370.1	1.58476	-1.89122	0.986715	-1.91668	0.0552786	0.132379
Bcin01g03380.1	0	NA	NA	NA	NA	NA
Bcin01g03390.1	0.022384	4.25754	3.52632	1.20736	0.227293	NA
Bcin01g03390.2	0.0309502	3.78349	3.50633	1.07904	0.280568	NA
Bcin01g03400.1	3.5666	-2.10322	1.21868	-1.72582	0.0843805	0.18271
Bcin01g03410.1	5.33847	-0.225784	0.792879	-0.284765	0.775824	0.87808
Bcin01g03410.2	0	NA	NA	NA	NA	NA
Bcin01g03410.3	0.37353	0.196078	1.18314	0.165727	0.868372	0.934612
Bcin01g03410.4	0.026481	4.00886	2.24701	1.78409	0.0744096	NA
Bcin01g03420.1	12.3527	-1.03593	0.60783	-1.70432	0.0883222	0.18896
Bcin01g03430.1	2.55506	1.12621	0.888296	1.26783	0.204857	0.352791
Bcin01g03440.1	60.1864	1.15722	0.54087	2.13955	0.0323914	0.0887225
Bcin01g03450.1	0.0502066	3.0932	2.25249	1.37324	0.169679	NA
Bcin01g03460.1	19.033	-2.36189	0.602032	-3.92319	8.73839e-05	0.000669765
Bcin01g03470.1	0	NA	NA	NA	NA	NA
Bcin01g03470.2	0	NA	NA	NA	NA	NA
Bcin01g03470.3	0	NA	NA	NA	NA	NA
Bcin01g03470.4	0	NA	NA	NA	NA	NA
Bcin01g03480.1	50.0547	-1.58705	0.314788	-5.04166	4.61516e-07	6.07657e-06
Bcin01g03490.1	17.3977	-2.34934	0.687006	-3.41968	0.000626949	0.00364861
Bcin01g03500.1	57.3985	-1.23954	0.67088	-1.84763	0.0646552	0.149792
Bcin01g03510.1	0.442728	-0.0538612	1.81412	-0.02969	0.976314	0.989164
Bcin01g03520.1	0.865755	-1.02076	1.68074	-0.607326	NA	NA
Bcin01g03530.1	0.0903556	2.23583	2.14231	1.04365	0.296646	NA
Bcin01g03530.2	0.00551215	6.20903	3.64971	1.70124	0.0888977	NA
Bcin01g03540.1	12.7517	-4.9004	1.26517	-3.87331	0.000107369	0.000799887
Bcin01g03550.1	0.0216764	4.30251	2.42209	1.77636	0.0756732	NA
Bcin01g03560.1	0.00584754	6.20903	3.64971	1.70124	0.0888977	NA
Bcin01g03570.1	0	NA	NA	NA	NA	NA
Bcin01g03570.2	0	NA	NA	NA	NA	NA
Bcin01g03580.1	20.8408	-0.803288	0.827493	-0.970749	0.331673	0.500177
Bcin01g03590.1	0	NA	NA	NA	NA	NA
Bcin01g03590.2	0.115571	1.88962	1.50235	1.25778	0.208471	NA
Bcin01g03590.3	0.0867057	2.30181	1.62158	1.41948	0.155758	NA
Bcin01g03600.1	0.0573944	2.89131	1.85532	1.55839	0.11914	NA
Bcin01g03600.2	0.358221	0.250056	1.06684	0.234389	0.814683	NA
Bcin01g03610.1	11.215	0.536813	0.444675	1.2072	0.227354	0.380339
Bcin01g03620.1	0.545225	-0.351631	1.44835	-0.24278	0.808176	0.899043
Bcin01g03630.1	19.4553	-3.12314	0.743836	-4.19869	2.68462e-05	0.000236786
Bcin01g03640.1	157.094	-0.193167	0.159947	-1.2077	0.227163	0.380093
Bcin01g03650.1	8.56854	-1.5253	0.759493	-2.00831	0.0446101	0.113052
Bcin01g03660.1	20.8945	0.151241	0.364865	0.414512	0.678499	0.808268
Bcin01g03670.1	1.10222	-1.36819	0.947054	-1.44468	0.148546	0.279165
Bcin01g03680.1	6.81508	-2.42496	0.926728	-2.61669	0.00887859	0.0319338
Bcin01g03690.1	2.67589	0.818471	0.878869	0.931278	0.35171	0.519727
Bcin01g03700.1	0.00584754	6.20903	3.64971	1.70124	0.0888977	NA
Bcin01g03700.2	0	NA	NA	NA	NA	NA
Bcin01g03710.1	25.5782	-0.879775	0.410171	-2.1449	0.0319609	0.0878174
Bcin01g03720.1	3.77765	-0.216528	0.863289	-0.250817	0.801955	0.895301
Bcin01g03730.1	15.1571	-0.317271	0.631949	-0.502052	0.615631	0.758923
Bcin01g03740.1	16.2341	-1.23834	0.501639	-2.46859	0.0135647	0.0451952
Bcin01g03750.1	24.3911	0.0407123	0.620896	0.0655702	0.94772	0.976486
Bcin01g03760.1	3.44768	-1.94525	1.04408	-1.86312	0.0624453	0.145827
Bcin01g03770.1	0.300156	0.504952	1.09051	0.463044	0.643333	NA
Bcin01g03780.1	25.1046	-0.690726	0.400385	-1.72516	0.0844995	0.182821
Bcin01g03790.1	0.738155	-0.792544	0.999285	-0.793111	0.427713	0.598185
Bcin01g03790.2	0.0103167	5.36377	3.60739	1.48688	0.137046	NA
Bcin01g03800.1	0.00480457	6.20903	3.64971	1.70124	0.0888977	NA
Bcin01g03800.2	0	NA	NA	NA	NA	NA
Bcin01g03810.1	0.0405593	3.39311	3.49409	0.971098	0.331499	NA
Bcin01g03810.2	0.158514	1.42663	1.21292	1.1762	0.239516	NA
Bcin01g03820.1	136.75	1.70714	0.402029	4.24631	2.17317e-05	0.000196211
Bcin01g03830.1	57.6305	1.40066	0.311312	4.49922	6.82029e-06	6.93568e-05
Bcin01g03840.1	22.0404	0.51773	1.00301	0.516176	0.605731	0.750833
Bcin01g03850.1	0.45636	-0.0977155	1.04466	-0.0935379	0.925476	0.964567
Bcin01g03860.1	24.6214	-0.338691	0.738623	-0.458544	0.646562	0.7833
Bcin01g03890.1	19.1031	0.811813	0.526988	1.54048	0.123444	0.243394
Bcin01g03900.1	5.55915	-3.70289	1.17621	-3.14815	0.00164309	0.00817446
Bcin01g03910.1	0.148049	1.52541	1.90128	0.802308	0.422375	NA
Bcin01g03910.2	0.869031	-1.02623	1.63683	-0.626963	0.530684	0.691196
Bcin01g03920.1	0	NA	NA	NA	NA	NA
Bcin01g03920.2	0	NA	NA	NA	NA	NA
Bcin01g03930.1	11.8151	2.62686	0.989741	2.65409	0.00795221	0.029286
Bcin01g03940.1	0.00551215	6.20903	3.64971	1.70124	0.0888977	NA
Bcin01g03940.2	1.62061	4.92042	1.23965	3.9692	7.21138e-05	0.0005635
Bcin01g03950.1	17.1758	-3.36905	0.934653	-3.6046	0.000312634	0.00202785
Bcin01g03960.1	0.130395	1.71499	1.95641	0.876598	0.380705	NA
Bcin01g03970.1	0.0557555	2.94173	2.12611	1.38362	0.166475	NA
Bcin01g03980.1	0.0106521	5.32454	3.60338	1.47765	0.139501	NA
Bcin01g03990.1	0.044768	3.25568	3.4905	0.932725	0.350962	NA
Bcin01g04000.1	0	NA	NA	NA	NA	NA
Bcin01g04000.2	0	NA	NA	NA	NA	NA
Bcin01g04010.1	9.15499	-0.142002	0.565155	-0.251262	0.801611	0.895112
Bcin01g04020.1	9.45314	-0.700633	0.610331	-1.14795	0.250987	0.408402
Bcin01g04030.1	13.6914	-0.195982	0.489191	-0.400625	0.688696	0.815764
Bcin01g04040.1	8.41706	0.630481	0.922359	0.683552	0.494258	0.656219
Bcin01g04050.1	11.1917	-2.20681	0.77689	-2.84056	0.00450339	0.0186423
Bcin01g04060.1	0.00480457	6.20903	3.64971	1.70124	0.0888977	NA
Bcin01g04060.2	0	NA	NA	NA	NA	NA
Bcin01g04070.1	12.3258	0.193789	0.498403	0.38882	0.697409	0.822311
Bcin01g04080.1	0.233898	0.872059	1.13036	0.771487	0.440418	NA
Bcin01g04080.2	0.0216764	4.30251	2.42209	1.77636	0.0756732	NA
Bcin01g04090.1	24.3358	-0.339402	0.624008	-0.543907	0.586506	0.733372
Bcin01g04100.1	22.7175	-0.23718	0.398764	-0.594788	0.551985	0.706876
Bcin01g04110.1	0.0329993	3.69566	3.50329	1.05491	0.291465	NA
Bcin01g04120.1	0.28049	0.602583	1.23674	0.487235	0.626092	NA
Bcin01g04130.1	17.6137	0.975058	0.485964	2.00644	0.0448092	0.113405
Bcin01g04140.1	0.0970224	2.13878	1.56762	1.36435	0.172459	NA
Bcin01g04150.1	0	NA	NA	NA	NA	NA
Bcin01g04150.2	0	NA	NA	NA	NA	NA
Bcin01g04150.3	0	NA	NA	NA	NA	NA
Bcin01g04150.4	0	NA	NA	NA	NA	NA
Bcin01g04160.1	5.27164	-0.266492	0.770101	-0.346048	0.729306	0.845159
Bcin01g04170.1	11.1867	-0.117758	0.519754	-0.226565	0.820762	0.907637
Bcin01g04180.1	1.5541	-0.422085	0.945268	-0.446524	0.655219	0.790731
Bcin01g04190.1	0	NA	NA	NA	NA	NA
Bcin01g04200.1	0.00551215	6.20903	3.64971	1.70124	0.0888977	NA
Bcin01g04210.1	0.953422	3.33807	1.85132	1.80308	0.0713754	0.161275
Bcin01g04220.1	0.00551215	6.20903	3.64971	1.70124	0.0888977	NA
Bcin01g04220.2	0	NA	NA	NA	NA	NA
Bcin01g04230.1	69.5745	0.943066	0.217663	4.33269	1.47298e-05	0.000138849
Bcin01g04240.1	0.679048	-0.671508	0.98108	-0.684458	0.493686	0.655699
Bcin01g04240.2	0.0233902	4.19826	3.52346	1.19152	0.233451	NA
Bcin01g04250.1	0.11829	1.85311	1.30315	1.42203	0.155018	NA
Bcin01g04260.1	41.2861	0.644925	0.388431	1.66033	0.0968477	0.202332
Bcin01g04270.1	20.4048	0.106669	0.390975	0.272829	0.784985	0.883726
Bcin01g04280.1	0.106668	2.00064	1.8566	1.07758	0.281222	NA
Bcin01g04280.2	0.07326	2.54077	2.05254	1.23787	0.215766	NA
Bcin01g04290.1	0.656234	2.43207	1.0601	2.29418	0.0217801	0.0654821
Bcin01g04300.1	11.8979	0.648832	0.461373	1.40631	0.159633	0.29376
Bcin01g04310.1	16.7497	0.103269	0.500498	0.206333	0.836531	0.916529
Bcin01g04320.1	0.219037	0.962617	1.0847	0.88745	0.374837	NA
Bcin01g04330.1	0	NA	NA	NA	NA	NA
Bcin01g04330.2	0	NA	NA	NA	NA	NA
Bcin01g04340.1	125.876	2.35902	0.281611	8.37688	5.43473e-17	3.07711e-15
Bcin01g04350.1	42.5108	0.786947	0.243314	3.23428	0.0012195	0.00639707
Bcin01g04360.1	17.3226	-0.427979	0.434071	-0.985967	0.324149	0.49251
Bcin01g04370.1	19.5642	-2.20214	0.551824	-3.99066	6.58908e-05	0.000521422
Bcin01g04380.1	36.6212	-0.389864	0.478181	-0.815306	0.414897	0.584738
Bcin01g04390.1	0.176801	1.27223	1.20877	1.0525	0.292572	NA
Bcin01g04390.2	0	NA	NA	NA	NA	NA
Bcin01g04390.3	0.00480457	6.20903	3.64971	1.70124	0.0888977	NA
Bcin01g04390.4	0	NA	NA	NA	NA	NA
Bcin01g04390.5	0.00584754	6.20903	3.64971	1.70124	0.0888977	NA
Bcin01g04400.1	0.0694248	2.62072	2.06858	1.26691	0.205186	NA
Bcin01g04410.1	3.66374	0.638648	0.760139	0.840173	0.400811	0.570748
Bcin01g04420.1	0.0838753	2.34427	1.55462	1.50793	0.131572	NA
Bcin01g04430.1	0.00960914	5.45146	3.61676	1.50728	0.131739	NA
Bcin01g04440.1	0.219223	0.958308	1.54125	0.621771	0.534092	NA
Bcin01g04440.2	0	NA	NA	NA	NA	NA
Bcin01g04450.1	0	NA	NA	NA	NA	NA
Bcin01g04450.2	0.0110243	5.27985	3.59893	1.46706	0.142359	NA
Bcin01g04460.1	8.89638	-1.13979	0.663732	-1.71724	0.0859352	0.185163
Bcin01g04470.1	3.28477	0.197062	0.890391	0.22132	0.824843	0.910192
Bcin01g04480.1	26.2277	-1.58873	1.1394	-1.39435	0.163211	0.298902
Bcin01g04490.1	0.0309134	3.7854	3.5064	1.07957	0.280334	NA
Bcin01g04490.2	0	NA	NA	NA	NA	NA
Bcin01g04500.1	2.79342	6.5162	1.48426	4.39021	1.13239e-05	0.000110054
Bcin01g04510.1	1.60694	2.19377	1.0685	2.05312	0.0400606	0.104231
Bcin01g04520.1	0.0175426	4.61576	3.54632	1.30156	0.193066	NA
Bcin01g04530.1	5.20542	-3.60683	0.940019	-3.83697	0.00012456	0.000909431
Bcin01g04540.1	22.2612	-1.09876	0.663906	-1.65499	0.0979266	0.203747
Bcin01g04550.1	0.0113597	5.24226	3.59529	1.45809	0.144815	NA
Bcin01g04550.2	0.00551215	6.20903	3.64971	1.70124	0.0888977	NA
Bcin01g04560.1	4.09347	-2.28221	0.92432	-2.46907	0.0135463	0.0451854
Bcin01g04570.1	6.33624	-0.424037	0.759503	-0.558309	0.576633	0.727373
Bcin01g04580.1	4.19157	1.4799	0.827764	1.78783	0.0738027	0.165693
Bcin01g04580.2	0.0385483	3.47359	2.22184	1.56338	0.117963	NA
Bcin01g04590.1	0	NA	NA	NA	NA	NA
Bcin01g04590.2	0	NA	NA	NA	NA	NA
Bcin01g04590.3	0.0202613	4.39183	3.53326	1.243	0.213868	NA
Bcin01g04600.1	64.4063	1.65834	0.833305	1.99008	0.0465826	0.116736
Bcin01g04610.1	0	NA	NA	NA	NA	NA
Bcin01g04620.1	0.458263	-0.0998305	1.39706	-0.0714577	0.943033	0.974622
Bcin01g04630.1	14.5882	-1.06482	0.493753	-2.15658	0.0310383	0.0857304
Bcin01g04640.1	128.535	-0.145555	0.231211	-0.62953	0.529002	0.689415
Bcin01g04650.1	1.08871	2.7943	1.15036	2.42906	0.0151381	0.0494793
Bcin01g04660.1	1.65719	1.89409	1.26547	1.49676	0.134457	0.25877
Bcin01g04670.1	19.013	1.03288	1.06911	0.96611	0.333989	0.502161
Bcin01g04680.1	0.0106521	5.32454	3.60338	1.47765	0.139501	NA
Bcin01g04690.1	0	NA	NA	NA	NA	NA
Bcin01g04700.1	11.455	0.780943	0.466744	1.67317	0.0942938	0.198235
Bcin01g04710.1	66.5735	0.0983947	0.624397	0.157584	0.874785	0.939013
Bcin01g04720.1	18.0755	0.388682	0.403318	0.96371	0.335191	0.503446
Bcin01g04730.1	0.219261	0.958965	1.35546	0.707483	0.479266	NA
Bcin01g04740.1	3.40472	0.437608	0.888265	0.492655	0.622256	0.763445
Bcin01g04750.1	1.24316	1.37491	1.2527	1.09756	0.272398	0.433467
Bcin01g04760.1	0.239373	0.838508	1.14255	0.733894	0.463014	NA
Bcin01g04770.1	1.24241	0.632844	1.04692	0.604481	0.545524	0.702085
Bcin01g04780.1	7.76271	-0.129454	0.750047	-0.172594	0.86297	0.930511
Bcin01g04790.1	30.9661	-0.285621	0.323582	-0.882686	0.377406	0.546734
Bcin01g04800.1	19.7475	-0.565486	0.404389	-1.39837	0.162001	0.29712
Bcin01g04810.1	2.96356	-0.391128	0.919397	-0.425418	0.670532	0.802699
Bcin01g04820.1	0.565936	-0.406823	1.00349	-0.405407	0.685179	0.813313
Bcin01g04830.1	0.0172072	4.6413	3.54794	1.30817	0.190816	NA
Bcin01g04830.2	0	NA	NA	NA	NA	NA
Bcin01g04830.3	0	NA	NA	NA	NA	NA
Bcin01g04840.1	0.404964	0.0789074	1.30943	0.0602608	0.951948	0.976996
Bcin01g04850.1	0.488762	-0.1958	1.12947	-0.173356	0.862371	0.929979
Bcin01g04860.1	351.557	9.22356	0.592633	15.5637	1.28461e-54	3.41629e-52
Bcin01g04870.1	0.119444	1.839	3.46797	0.530282	0.595916	NA
Bcin01g04880.1	18.7301	-5.45466	0.934333	-5.83803	5.28219e-09	1.03938e-07
Bcin01g04890.1	31.6824	-6.21309	0.943951	-6.582	4.64151e-11	1.20159e-09
Bcin01g04900.1	99.9351	-7.28564	0.927866	-7.85204	4.09328e-15	1.91712e-13
Bcin01g04910.1	20.8366	-5.60837	0.92583	-6.05767	1.38109e-09	3.0001e-08
Bcin01g04920.1	2.60934	-2.61035	1.03092	-2.53205	0.0113399	0.0389201
Bcin01g04930.1	825.789	-6.50256	2.0609	-3.1552	0.00160389	0.00801123
Bcin01g04940.1	7.08999	-4.05321	0.944515	-4.29131	1.77621e-05	0.000163055
Bcin01g04950.1	15.1154	1.1718	0.384202	3.04995	0.00228878	0.0107242
Bcin01g04960.1	7.96292	0.186282	0.580204	0.321063	0.748162	0.858733
Bcin01g04970.1	0.558187	-0.389003	1.20288	-0.323393	0.746397	0.857692
Bcin01g04980.1	173.06	0.7301	0.33405	2.1856	0.0288451	0.0810597
Bcin01g04990.1	0.718618	1.82266	1.19376	1.52682	0.126805	0.248069
Bcin01g05000.1	0.0175426	4.61576	3.54632	1.30156	0.193066	NA
Bcin01g05010.1	14.4949	0.542086	0.684758	0.791646	0.428567	0.598807
Bcin01g05020.1	87.5893	0.98994	0.561723	1.76233	0.0780141	0.172543
Bcin01g05030.1	0	NA	NA	NA	NA	NA
Bcin01g05030.2	0.00960914	5.45146	3.61676	1.50728	0.131739	NA
Bcin01g05040.1	9.46759	-0.0160088	1.01136	-0.015829	0.987371	0.993902
Bcin01g05050.1	0	NA	NA	NA	NA	NA
Bcin01g05050.2	0	NA	NA	NA	NA	NA
Bcin01g05060.1	0.00584754	6.20903	3.64971	1.70124	0.0888977	NA
Bcin01g05060.2	4.41559	0.78825	0.749477	1.05173	0.292922	0.456861
Bcin01g05070.1	14.112	-0.501244	0.517867	-0.967901	0.333094	0.50124
Bcin01g05080.1	0.0471144	3.17661	2.08336	1.52475	0.127322	NA
Bcin01g05090.1	0.0691262	2.62561	1.61376	1.62701	0.103735	NA
Bcin01g05100.1	1.12491	-1.39552	0.975093	-1.43117	0.152382	0.28423
Bcin01g05110.1	21.1284	-0.0818168	0.423219	-0.19332	0.846708	0.921822
Bcin01g05120.1	385.095	-1.30592	0.320416	-4.0757	4.58755e-05	0.000379457
Bcin01g05130.1	60.4925	0.0508683	0.225824	0.225257	0.82178	0.908167
Bcin01g05140.1	9.76241	-0.0671611	0.524655	-0.12801	0.898141	0.950107
Bcin01g05140.2	0.0209688	4.34328	2.40665	1.8047	0.0711212	NA
Bcin01g05150.1	3.35963	-0.0983887	0.858342	-0.114627	0.908741	0.955616
Bcin01g05160.1	168.014	-1.28585	0.469646	-2.73792	0.00618289	0.0239005
Bcin01g05170.1	14.2613	-1.44858	1.07077	-1.35284	0.176107	0.316381
Bcin01g05180.1	3.35233	-2.97349	0.926183	-3.21048	0.00132513	0.00682172
Bcin01g05190.1	14.0098	-5.03582	1.05047	-4.79387	1.63597e-06	1.93755e-05
Bcin01g05200.1	3.2039	0.0893097	0.907685	0.0983928	0.92162	0.962187
Bcin01g05210.1	12.3178	0.503851	0.491316	1.02551	0.30512	0.471018
Bcin01g05220.1	24.24	-0.231568	0.395494	-0.585515	0.558201	0.712031
Bcin01g05230.1	46.0071	-1.38055	0.429419	-3.21493	0.00130475	0.00675144
Bcin01g05240.1	13.1899	-0.687956	0.498732	-1.37941	0.167768	0.304894
Bcin01g05250.1	37.8313	0.231603	0.332819	0.695882	0.486503	0.649855
Bcin01g05260.1	0	NA	NA	NA	NA	NA
Bcin01g05260.2	0	NA	NA	NA	NA	NA
Bcin01g05260.3	0	NA	NA	NA	NA	NA
Bcin01g05260.4	0	NA	NA	NA	NA	NA
Bcin01g05270.1	14.7079	-0.126544	1.03665	-0.12207	0.902844	0.952338
Bcin01g05280.1	4.04832	1.82045	0.879694	2.06941	0.0385073	0.101301
Bcin01g05290.1	0	NA	NA	NA	NA	NA
Bcin01g05290.2	0	NA	NA	NA	NA	NA
Bcin01g05290.3	0	NA	NA	NA	NA	NA
Bcin01g05290.4	0	NA	NA	NA	NA	NA
Bcin01g05300.1	9.38275	0.210362	0.539971	0.38958	0.696847	0.82198
Bcin01g05310.1	11.5008	1.42777	0.64943	2.1985	0.0279134	0.0791496
Bcin01g05310.2	0	NA	NA	NA	NA	NA
Bcin01g05320.1	0.0323285	3.72483	2.05552	1.81211	0.0699692	NA
Bcin01g05330.1	6.96745	-4.02855	1.24389	-3.23867	0.0012009	0.00631462
Bcin01g05340.1	5.27369	0.223486	0.667043	0.33504	0.737595	0.851504
Bcin01g05350.1	11.7537	-1.31642	0.604492	-2.17772	0.0294266	0.0824545
Bcin01g05360.1	7.35568	0.167754	0.571369	0.293599	0.769064	0.874036
Bcin01g05370.1	5.14143	-0.646411	0.877484	-0.736665	0.461326	0.62686
Bcin01g05380.1	21.8263	0.0982424	0.348318	0.282048	0.777907	0.879303
Bcin01g05390.1	2.08377	3.17381	1.08934	2.91353	0.00357365	0.0154647
Bcin01g05390.2	0.901474	3.18163	1.18739	2.67952	0.00737278	0.0274983
Bcin01g05390.3	0.00551215	6.20903	3.64971	1.70124	0.0888977	NA
Bcin01g05400.1	14.1186	0.476226	0.545673	0.872732	0.382809	0.552373
Bcin01g05410.1	13.9318	-0.76861	0.556874	-1.38022	0.167518	0.304503
Bcin01g05420.1	2.75451	-2.68941	0.979022	-2.74703	0.00601368	0.0234665
Bcin01g05430.1	56.6069	0.204872	0.483179	0.42401	0.671559	0.803709
Bcin01g05440.1	2.85182	-0.173894	0.949581	-0.183127	0.854698	0.925926
Bcin01g05450.1	17.9928	0.768032	0.511711	1.50091	0.133379	0.257374
Bcin01g05460.1	11.1122	1.03944	0.489837	2.12201	0.0338372	0.0917661
Bcin01g05470.1	0.0268164	3.9937	2.25445	1.77148	0.0764812	NA
Bcin01g05480.1	45.1265	-0.749318	0.282475	-2.65269	0.00798531	0.0293586
Bcin01g05490.1	0.0367977	3.53325	2.13363	1.65598	0.0977249	NA
Bcin01g05490.2	3.06291	1.23459	0.876666	1.40828	0.159048	0.292928
Bcin01g05500.1	0	NA	NA	NA	NA	NA
Bcin01g05500.2	0	NA	NA	NA	NA	NA
Bcin01g05510.1	7.03361	-4.04263	0.93949	-4.30301	1.68491e-05	0.000155487
Bcin01g05510.2	5.26924	-3.62589	0.977585	-3.70903	0.000208054	0.00141651
Bcin01g05520.1	53.6792	-0.680143	0.336812	-2.01936	0.0434503	0.110654
Bcin01g05530.1	57.5095	-0.611408	0.305191	-2.00336	0.0451383	0.114065
Bcin01g05540.1	1.07657	2.99165	1.34267	2.22813	0.0258717	0.0746806
Bcin01g05540.2	0	NA	NA	NA	NA	NA
Bcin01g05550.1	124.346	1.90831	0.343229	5.55988	2.69964e-08	4.51277e-07
Bcin01g05560.1	1.89503	3.07597	1.34997	2.27855	0.0226937	0.0675805
Bcin01g05560.2	2.05145	0.607573	0.958005	0.634206	0.525946	0.686861
Bcin01g05570.1	12.7663	0.0906035	1.18884	0.0762116	0.939251	0.972804
Bcin01g05580.1	12.6834	-0.118264	0.595834	-0.198485	0.842666	0.919718
Bcin01g05590.1	427.055	0.840463	0.475498	1.76755	0.077137	0.171078
Bcin01g05600.1	4.09516	-2.48046	0.928575	-2.67125	0.00755691	0.0280658
Bcin01g05610.1	18.1477	-0.376189	0.400736	-0.938746	0.347861	0.516466
Bcin01g05620.1	6.76574	-3.98639	1.01314	-3.93468	8.33082e-05	0.00064189
Bcin01g05630.1	51.1026	-3.60295	0.542124	-6.64599	3.01187e-11	7.93759e-10
Bcin01g05640.1	3.74556	-2.19522	0.938551	-2.33895	0.0193381	0.0596733
Bcin01g05650.1	30.0968	0.590963	0.288319	2.04969	0.0403951	0.104894
Bcin01g05660.1	4.92835	-3.52814	0.925105	-3.81377	0.000136865	0.000986144
Bcin01g05670.1	6.50206	-0.809127	0.74526	-1.0857	0.277612	0.439691
Bcin01g05680.1	9.65843	2.05837	0.871223	2.36262	0.0181464	0.0569777
Bcin01g05690.1	0.0948629	2.16827	1.61008	1.34668	0.178082	NA
Bcin01g05700.1	0.0113597	5.24226	3.59529	1.45809	0.144815	NA
Bcin01g05700.2	0	NA	NA	NA	NA	NA
Bcin01g05710.1	101.71	-2.70597	0.490933	-5.51189	3.54994e-08	5.82323e-07
Bcin01g05720.1	2.54479	-2.57638	0.960709	-2.68175	0.00732377	0.0273504
Bcin01g05720.2	0	NA	NA	NA	NA	NA
Bcin01g05730.1	68.2514	-2.91753	0.418374	-6.9735	3.09161e-12	9.62126e-11
Bcin01g05740.1	15.0214	-0.0294959	0.435774	-0.0676862	0.946035	0.97614
Bcin01g05750.1	335.032	-3.40953	0.306302	-11.1313	8.83798e-29	1.0073e-26
Bcin01g05760.1	6.93499	2.44959	0.603644	4.05801	4.94934e-05	0.000404804
Bcin01g05770.1	1.49732	-0.0666963	0.95199	-0.0700599	0.944146	0.975417
Bcin01g05780.1	258.752	-3.05135	0.420049	-7.26427	3.75053e-13	1.34345e-11
Bcin01g05790.1	7.05773	-4.04698	1.81569	-2.2289	NA	NA
Bcin01g05800.1	6.54495	-3.23644	0.948748	-3.41127	0.000646607	0.00374069
Bcin01g05810.1	2.94263	0.470226	0.864258	0.544081	0.586386	0.733372
Bcin01g05820.1	0.216989	0.979314	1.19007	0.822901	0.410564	NA
Bcin01g05830.1	2.76134	-0.495691	0.952862	-0.520213	0.602915	0.748294
Bcin01g05840.1	0.141418	1.59638	1.43501	1.11245	0.265944	NA
Bcin01g05840.2	0	NA	NA	NA	NA	NA
Bcin01g05850.1	0	NA	NA	NA	NA	NA
Bcin01g05850.3	0	NA	NA	NA	NA	NA
Bcin01g05850.4	0	NA	NA	NA	NA	NA
Bcin01g05860.1	1.13574	3.98257	1.13139	3.52008	0.000431415	0.00266814
Bcin01g05870.1	0	NA	NA	NA	NA	NA
Bcin01g05880.1	1.00129	6.78615	2.37009	2.86325	0.00419318	0.0175905
Bcin01g05880.2	0	NA	NA	NA	NA	NA
Bcin01g05890.1	197.493	1.84558	0.33862	5.45028	5.02892e-08	8.01148e-07
Bcin01g05900.1	3.84717	4.55863	1.20758	3.77501	0.00016	0.00112603
Bcin01g05910.1	1.32285	0.0337177	1.26791	0.0265932	0.978784	0.989972
Bcin01g05920.1	17.6465	-0.123285	0.472342	-0.261007	0.794087	0.889459
Bcin01g05930.1	0.169129	1.33388	1.25362	1.06402	0.287319	NA
Bcin01g05930.2	0.0275608	3.95541	3.51285	1.12598	0.260173	NA
Bcin01g05940.1	14.2736	-2.18901	0.658125	-3.32614	0.000880589	0.00481498
Bcin01g05950.1	68.1584	-0.592078	0.75512	-0.784085	0.43299	0.602398
Bcin01g05960.1	15.0034	0.652598	0.437921	1.49022	0.136167	0.261164
Bcin01g05970.1	38.3772	3.00709	0.575001	5.22972	1.69769e-07	2.45049e-06
Bcin01g05980.1	15.758	0.682788	0.395735	1.72537	0.0844616	0.182795
Bcin01g05990.1	0.931644	-1.12336	0.990262	-1.13441	0.256623	0.414321
Bcin01g06000.1	2.27224	-0.999596	0.954101	-1.04768	0.294784	0.459121
Bcin01g06010.1	65.2477	-1.78182	0.631857	-2.81997	0.00480281	0.0196955
Bcin01g06020.1	13.9779	-0.437666	0.482493	-0.907093	0.364357	0.532845
Bcin01g06030.1	4.54237	-1.58626	0.908416	-1.74618	0.0807789	0.177052
Bcin01g06040.1	59.8683	0.866891	0.75879	1.14247	0.253261	0.410607
Bcin01g06050.1	0.441425	-0.0513931	1.05542	-0.0486946	0.961163	0.982595
Bcin01g06060.1	120.778	-8.14392	0.924568	-8.80836	1.26995e-18	8.31723e-17
Bcin01g06070.1	79.0159	-0.776353	0.384058	-2.02145	0.0432333	0.110256
Bcin01g06080.1	19.6528	-0.263551	0.422632	-0.623595	0.532894	0.692635
Bcin01g06090.1	12.5313	0.506449	0.772713	0.655417	0.512199	0.673289
Bcin01g06100.1	30.2541	1.00849	0.510504	1.97547	0.0482148	0.119834
Bcin01g06110.1	9.87645	-3.13967	0.936495	-3.35258	0.00080063	0.00445268
Bcin01g06120.1	20.491	-0.309393	0.398124	-0.777127	0.437084	0.605787
Bcin01g06130.1	2.17044	0.899743	0.940777	0.956383	0.338879	0.507595
Bcin01g06140.1	20.0665	0.08237	0.457209	0.180158	0.857028	0.927637
Bcin01g06150.1	95.4205	0.775905	0.192504	4.03058	5.56386e-05	0.000449204
Bcin01g06160.1	0.288758	0.561897	1.45976	0.384924	0.700294	NA
Bcin01g06170.1	5.51742	-1.18487	0.851728	-1.39114	0.164182	0.30014
Bcin01g06180.1	0.0464068	3.19633	2.10261	1.52017	0.128469	NA
Bcin01g06190.1	0.101865	2.07122	2.11762	0.978088	0.328031	NA
Bcin01g06200.1	4.34751	-0.577092	0.846338	-0.681869	0.495321	0.657432
Bcin01g06210.1	52.4621	-0.456313	0.59669	-0.76474	0.444426	0.61229
Bcin01g06220.1	12.1775	-0.24153	0.478083	-0.505204	0.613415	0.75683
Bcin01g06220.2	1.57926	1.46872	0.951584	1.54345	0.122722	0.242514
Bcin01g06230.1	10.9365	0.494725	0.513793	0.962888	0.335604	0.503721
Bcin01g06240.1	0.708673	1.90382	1.3132	1.44976	0.147126	0.277494
Bcin01g06250.1	73.55	-0.996382	0.455186	-2.18896	0.0286	0.0805759
Bcin01g06260.1	0	NA	NA	NA	NA	NA
Bcin01g06260.2	0	NA	NA	NA	NA	NA
Bcin01g06260.3	0	NA	NA	NA	NA	NA
Bcin01g06260.4	0	NA	NA	NA	NA	NA
Bcin01g06260.5	0	NA	NA	NA	NA	NA
Bcin01g06260.6	0	NA	NA	NA	NA	NA
Bcin01g06270.1	24.4932	-0.902797	0.400297	-2.25532	0.0241132	0.0707751
Bcin01g06280.1	34.0053	-0.107678	0.301024	-0.357706	0.720563	0.839165
Bcin01g06290.1	3.59634	-0.918754	1.38108	-0.665241	NA	NA
Bcin01g06300.1	71.0193	-5.636	0.86794	-6.49354	8.38425e-11	2.09035e-09
Bcin01g06310.1	6.64891	-3.14934	0.930565	-3.38433	0.000713521	0.00406087
Bcin01g06320.1	44.5528	0.880703	0.274615	3.20705	0.00134105	0.00688248
Bcin01g06330.1	16.1243	0.50965	0.432124	1.17941	0.238236	0.393296
Bcin01g06340.1	23.3633	1.69802	0.369551	4.59482	4.33129e-06	4.61864e-05
Bcin01g06350.1	0.0929622	2.20081	2.14816	1.02451	0.305595	NA
Bcin01g06360.1	0.192928	1.14662	1.10487	1.03779	0.29937	NA
Bcin01g06370.1	7.20965	-0.366972	0.60704	-0.604527	0.545493	0.702085
Bcin01g06380.1	6.33206	-0.822468	0.771238	-1.06642	0.286232	0.448967
Bcin01g06390.1	1.73154	-0.404249	0.961315	-0.420517	0.674108	0.805771
Bcin01g06400.1	0.45044	-0.0764401	1.01783	-0.075101	0.940134	0.97341
Bcin01g06410.1	9.39697	-1.35615	0.662281	-2.0477	0.0405891	0.10517
Bcin01g06420.1	16.3326	-0.423298	0.987355	-0.428719	0.668128	0.800549
Bcin01g06430.1	16.3069	0.737358	0.609249	1.21027	0.226174	0.379305
Bcin01g06440.1	97.0514	0.345912	0.321647	1.07544	0.282178	0.444755
Bcin01g06450.1	10.2307	0.00656137	0.556545	0.0117895	0.990594	0.995813
Bcin01g06450.2	0	NA	NA	NA	NA	NA
Bcin01g06450.3	0.0285669	3.90657	3.51092	1.11269	0.265841	NA
Bcin01g06460.1	52.593	0.885229	0.376235	2.35286	0.0186296	0.0580041
Bcin01g06470.1	162.379	-0.618135	0.179495	-3.44375	0.000573705	0.00338202
Bcin01g06480.1	18.9581	-1.69606	0.525996	-3.22447	0.00126207	0.00657115
Bcin01g06490.1	11.4688	0.938455	0.596311	1.57377	0.115541	0.231398
Bcin01g06500.1	63.8316	0.118336	0.265477	0.445751	0.655777	0.790876
Bcin01g06510.1	1.60789	0.816046	1.05652	0.772389	0.439884	0.60794
Bcin01g06520.1	2.9213	0.720926	0.9311	0.774274	0.438769	0.607173
Bcin01g06530.1	0.0595171	2.8447	1.74871	1.62674	0.103791	NA
Bcin01g06540.1	0.661243	-0.629576	1.075	-0.585653	0.558109	0.712031
Bcin01g06550.1	0.0474498	3.16683	1.84942	1.71234	0.0868344	NA
Bcin01g06550.2	0	NA	NA	NA	NA	NA
Bcin01g06560.1	12.6812	-0.738102	1.07395	-0.687277	0.491908	0.654188
Bcin01g06570.1	35.287	-0.322269	0.310886	-1.03662	0.299915	0.464535
Bcin01g06580.1	0.188421	1.17706	1.31793	0.893114	0.371796	NA
Bcin01g06580.2	0.0540049	2.98479	1.75264	1.70302	0.0885644	NA
Bcin01g06590.1	0.0281947	3.92483	3.51163	1.11766	0.263711	NA
Bcin01g06590.2	0	NA	NA	NA	NA	NA
Bcin01g06600.1	9.20159	-4.42916	0.928093	-4.77233	1.82109e-06	2.11681e-05
Bcin01g06610.1	2.09912	-2.2964	0.988353	-2.32346	0.0201545	0.0616721
Bcin01g06620.1	11.8477	-0.9308	0.537721	-1.73101	0.0834502	0.181367
Bcin01g06630.1	0.353565	0.272482	1.02862	0.2649	0.791086	NA
Bcin01g06640.1	36.5512	0.855915	1.02886	0.831909	0.40546	0.575407
Bcin01g06650.1	470.394	1.70936	0.510527	3.34822	0.000813317	0.0045118
Bcin01g06660.1	0.0958677	2.15084	2.10575	1.02141	0.307059	NA
Bcin01g06670.1	47.8699	-0.961881	0.783646	-1.22744	0.219656	0.370712
Bcin01g06680.1	1.80895	-0.347405	0.993461	-0.349691	0.72657	0.843292
Bcin01g06690.1	2.36968	-1.52178	0.945845	-1.60891	0.107637	0.219729
Bcin01g06700.1	2.11104	1.08435	0.956928	1.13316	0.257147	0.415067
Bcin01g06700.2	3.44084	0.886018	0.829243	1.06847	0.28531	0.448008
Bcin01g06710.1	14.7241	-0.416215	0.50139	-0.830122	0.40647	0.575988
Bcin01g06720.1	8.22108	0.763306	0.533471	1.43083	0.152479	0.284281
Bcin01g06730.1	4.50504	-0.629304	0.846455	-0.743459	0.457204	0.623407
Bcin01g06740.1	0.0585109	2.8671	3.48201	0.823403	0.410279	NA
Bcin01g06740.2	0.0319563	3.7399	3.5048	1.06708	0.285936	NA
Bcin01g06750.1	3.80216	-2.19394	0.944035	-2.324	0.0201254	0.0616189
Bcin01g06760.1	0	NA	NA	NA	NA	NA
Bcin01g06760.2	0	NA	NA	NA	NA	NA
Bcin01g06760.3	0	NA	NA	NA	NA	NA
Bcin01g06760.4	0	NA	NA	NA	NA	NA
Bcin01g06770.1	0.26507	0.685045	1.34418	0.509639	0.610304	NA
Bcin01g06780.1	0	NA	NA	NA	NA	NA
Bcin01g06780.2	0	NA	NA	NA	NA	NA
Bcin01g06790.1	1.28271	-1.5882	0.954443	-1.664	0.0961118	0.201115
Bcin01g06800.1	21.8022	-0.804503	0.408595	-1.96895	0.0489589	0.121032
Bcin01g06810.1	15.0523	-0.933321	0.505884	-1.84493	0.0650473	0.150463
Bcin01g06820.1	3.73653	-1.21971	0.946366	-1.28884	0.197455	0.343574
Bcin01g06830.1	0.0154567	4.7831	3.55745	1.34453	0.178778	NA
Bcin01g06840.1	12.8778	-0.129703	0.454133	-0.285606	0.77518	0.877804
Bcin01g06850.1	27.1628	-0.681055	0.574891	-1.18467	0.236149	0.390879
Bcin01g06860.1	3.44191	-0.613696	0.926574	-0.662329	0.507761	0.668784
Bcin01g06870.1	12.6005	0.742467	0.491743	1.50987	0.131078	0.25405
Bcin01g06880.1	33.1795	0.182311	0.303954	0.599798	0.548641	0.704383
Bcin01g06890.1	0	NA	NA	NA	NA	NA
Bcin01g06890.2	0	NA	NA	NA	NA	NA
Bcin01g06900.1	133.147	2.10746	0.390353	5.39886	6.70647e-08	1.05022e-06
Bcin01g06910.1	7.70406	-1.35613	0.742107	-1.82741	0.0676382	0.154945
Bcin01g06920.1	0.0629065	2.75928	1.71138	1.61231	0.106894	NA
Bcin01g06930.2	0	NA	NA	NA	NA	NA
Bcin01g06935.1	4.31961	-0.251536	0.852603	-0.295021	0.767978	0.87382
Bcin01g06940.1	11.0196	1.39953	0.510851	2.7396	0.00615142	0.0238239
Bcin01g06950.1	14.1056	6.04526	1.04849	5.76566	8.13367e-09	1.53839e-07
Bcin01g06960.1	73.0253	0.145976	0.255348	0.571677	0.567541	0.719298
Bcin01g06970.1	0.732696	1.71216	1.13865	1.50368	0.132664	0.256501
Bcin01g06980.1	0.0192183	4.46164	3.53712	1.26138	0.207173	NA
Bcin01g06990.1	1.78884	-2.06565	0.985217	-2.09665	0.0360248	0.0959965
Bcin01g07000.1	0	NA	NA	NA	NA	NA
Bcin01g07010.1	0.0151213	4.81119	3.55945	1.35167	0.176482	NA
Bcin01g07020.1	0.304179	0.486889	1.21046	0.402234	0.687512	NA
Bcin01g07030.1	11.1769	-1.38875	0.63487	-2.18745	0.0287097	0.0808328
Bcin01g07040.1	2.44829	-2.52083	0.974496	-2.5868	0.00968708	0.0342246
Bcin01g07050.1	13.0193	0.945471	0.929671	1.017	0.309156	0.475824
Bcin01g07060.1	0.00480457	6.20903	3.64971	1.70124	0.0888977	NA
Bcin01g07070.1	4.58618	1.38867	0.801348	1.73292	0.0831103	0.1809
Bcin01g07070.2	0.0113597	5.24226	3.59529	1.45809	0.144815	NA
Bcin01g07080.1	134.027	-8.29405	1.01479	-8.17319	3.00347e-16	1.55967e-14
Bcin01g07090.1	89.2904	-7.70813	0.955067	-8.07077	6.98556e-16	3.48325e-14
Bcin01g07100.1	221.47	-9.01862	1.07927	-8.35626	6.47368e-17	3.64186e-15
Bcin01g07110.1	44.6849	-0.851887	0.320926	-2.65446	0.00794343	0.0292823
Bcin01g07120.1	48.8925	-1.14383	0.340127	-3.36296	0.000771106	0.00430759
Bcin01g07130.1	0.0470776	3.1781	2.1135	1.50371	0.132656	NA
Bcin01g07140.1	0.00480457	6.20903	3.64971	1.70124	0.0888977	NA
Bcin01g07150.1	0.126894	1.75384	1.6524	1.06139	0.288514	NA
Bcin01g07160.1	0.0378039	3.4983	3.49708	1.00035	0.317142	NA
Bcin01g07170.1	0.393715	0.115204	1.00508	0.114622	0.908744	0.955616
Bcin01g07170.2	0.00551215	6.20903	3.64971	1.70124	0.0888977	NA
Bcin01g07180.1	36.8775	0.747869	0.325429	2.2981	0.0215559	0.0649208
Bcin01g07190.1	1.92183	2.06274	0.994407	2.07434	0.0380478	0.100423
Bcin01g07200.1	6.38503	6.01969	1.51477	3.974	7.06747e-05	0.000554281
Bcin01g07210.1	0.256544	0.737864	1.23366	0.598108	0.549768	NA
Bcin01g07220.1	1.28193	1.16185	0.980656	1.18477	0.236108	0.390879
Bcin01g07230.1	4.63092	-0.176107	1.11052	-0.158581	0.873999	0.938563
Bcin01g07240.1	12.827	-0.291367	0.594505	-0.4901	0.624063	0.764807
Bcin01g07250.1	9.01713	4.98207	0.851727	5.84938	4.93423e-09	9.77491e-08
Bcin01g07260.1	3.69555	0.809852	0.755763	1.07157	0.283914	0.446707
Bcin01g07270.1	23.7494	4.19608	0.905081	4.63614	3.54975e-06	3.89185e-05
Bcin01g07280.1	1.18436	-0.0184909	1.01588	-0.0182019	0.985478	0.992945
Bcin01g07280.2	0.0116951	5.20537	3.5918	1.44924	0.147272	NA
Bcin01g07290.1	2.46265	0.474393	0.932568	0.508695	0.610966	0.754763
Bcin01g07290.2	0	NA	NA	NA	NA	NA
Bcin01g07300.1	11.2308	-0.775489	0.655742	-1.18261	0.236962	0.392004
Bcin01g07310.1	0.239447	0.837354	1.1859	0.706091	0.480132	NA
Bcin01g07320.1	70.2436	1.13509	0.275542	4.11948	3.79721e-05	0.000321043
Bcin01g07330.1	0.0839121	2.34458	1.76028	1.33193	0.182882	NA
Bcin01g07340.1	43.7923	1.84094	0.654362	2.81334	0.00490303	0.0199856
Bcin01g07350.1	0.17546	1.28673	1.31668	0.97725	0.328446	NA
Bcin01g07360.1	0.0165365	4.69353	3.55134	1.32162	0.186294	NA
Bcin01g07370.1	0.0680833	2.64542	1.76701	1.49712	0.134362	NA
Bcin01g07370.2	0	NA	NA	NA	NA	NA
Bcin01g07380.1	164.441	-0.776999	0.296243	-2.62284	0.00871991	0.0315096
Bcin01g07390.1	2.83426	-0.572577	0.963604	-0.594203	0.552376	0.707274
Bcin01g07400.1	3.71984	-0.128512	0.91986	-0.139708	0.888891	0.945449
Bcin01g07410.1	2.81218	2.05489	0.906746	2.26622	0.0234377	0.069209
Bcin01g07410.2	1.33139	-1.63974	1.02773	-1.5955	0.110601	0.224217
Bcin01g07420.1	27.2822	-0.659785	0.408269	-1.61605	0.106083	0.217013
Bcin01g07430.1	1.00714	5.89851	1.66667	3.53909	0.000401502	0.00250789
Bcin01g07430.2	0.0453271	3.23289	3.48994	0.926345	0.354267	NA
Bcin01g07440.1	18.3869	-2.06963	0.575133	-3.59853	0.000320024	0.00206966
Bcin01g07450.1	20.269	-0.599531	0.397647	-1.5077	0.131632	0.255067
Bcin01g07460.1	187.104	1.0699	0.282803	3.7832	0.000154824	0.00109753
Bcin01g07470.1	2.63515	3.27599	1.00775	3.25079	0.00115083	0.00607429
Bcin01g07480.1	7.07737	-1.61951	0.844264	-1.91825	0.055079	0.132069
Bcin01g07490.1	34.2149	1.05854	0.790402	1.33925	0.18049	0.321948
Bcin01g07500.1	0.115236	1.8938	1.44797	1.3079	0.190908	NA
Bcin01g07510.1	72.7015	-0.586393	0.38064	-1.54055	0.123427	0.243394
Bcin01g07520.1	7.07272	0.343461	0.620654	0.553386	0.579999	0.729281
Bcin01g07520.2	1.32096	1.92962	1.06301	1.81525	0.0694856	0.158268
Bcin01g07530.1	14.8382	2.9857	0.697216	4.28231	1.84963e-05	0.000168911
Bcin01g07540.1	0	NA	NA	NA	NA	NA
Bcin01g07540.2	0.0158289	4.75137	3.55525	1.33644	0.181406	NA
Bcin01g07550.1	6.94307	-0.489153	0.660879	-0.740155	0.459206	0.625095
Bcin01g07560.1	0.0815289	2.39173	1.54122	1.55184	0.120699	NA
Bcin01g07560.2	0.0106521	5.32454	3.60338	1.47765	0.139501	NA
Bcin01g07560.3	0.0381761	3.48729	2.00198	1.74192	0.0815224	NA
Bcin01g07570.1	0.231179	0.888951	1.27359	0.697989	0.485184	NA
Bcin01g07580.1	8.87214	-0.0612248	0.619637	-0.0988075	0.921291	0.96207
Bcin01g07590.1	23.8808	-0.225835	0.347791	-0.649342	0.516118	0.677351
Bcin01g07600.1	19.6971	-0.592549	0.388625	-1.52473	0.127326	0.248923
Bcin01g07610.1	22.0438	0.220051	0.67549	0.325765	0.744602	0.856327
Bcin01g07620.1	10.9293	0.314945	0.507225	0.620917	0.534654	0.694102
Bcin01g07630.1	1.37123	-0.0798777	1.06612	-0.0749234	0.940276	0.973441
Bcin01g07640.1	1.14881	-1.42866	1.64921	-0.866269	NA	NA
Bcin01g07650.1	0.0209688	4.34328	2.40665	1.8047	0.0711212	NA
Bcin01g07650.2	0	NA	NA	NA	NA	NA
Bcin01g07650.3	0.0154567	4.7831	3.55745	1.34453	0.178778	NA
Bcin01g07660.1	8.04079	-0.384257	0.864034	-0.444724	0.656519	0.791539
Bcin01g07665.1	0	NA	NA	NA	NA	NA
Bcin01g07670.1	1.38872	-1.69991	1.02215	-1.66307	0.0962982	0.201457
Bcin01g07670.2	0.318147	0.427805	1.19308	0.358571	0.719916	NA
Bcin01g07680.1	2.79761	-0.0321659	0.924045	-0.0348099	0.972231	0.987422
Bcin01g07690.1	18.1314	0.788973	0.941121	0.838333	0.401844	0.57185
Bcin01g07700.1	5.32036	-1.08893	0.847779	-1.28445	0.198985	0.34539
Bcin01g07710.1	7.95644	-0.336863	0.630032	-0.534676	0.592874	0.739177
Bcin01g07720.1	88.2651	-0.972641	0.538609	-1.80584	0.0709436	0.160671
Bcin01g07730.1	1.60292	-0.743287	0.943622	-0.787696	0.430875	0.600406
Bcin01g07740.1	6.84706	0.76995	0.974543	0.790062	0.429492	0.599695
Bcin01g07750.1	0.112182	1.93226	1.85764	1.04017	0.29826	NA
Bcin01g07750.2	0.0711754	2.5879	1.86784	1.38551	0.165898	NA
Bcin01g07760.1	34.9844	0.339885	0.874055	0.388861	0.697379	0.822311
Bcin01g07770.1	16.3299	-0.665755	0.708699	-0.939404	0.347523	0.516137
Bcin01g07780.1	15.8979	0.699042	0.416912	1.67671	0.0935982	0.197125
Bcin01g07790.1	0.00584754	6.20903	3.64971	1.70124	0.0888977	NA
Bcin01g07800.1	13.1964	1.18612	0.457912	2.59027	0.00959009	0.0339366
Bcin01g07810.1	0.145739	1.54658	1.37786	1.12245	0.261671	NA
Bcin01g07810.2	0.086594	2.29663	1.87014	1.22806	0.219426	NA
Bcin01g07820.1	20.5393	-0.313253	0.426211	-0.734971	0.462357	0.62773
Bcin01g07830.1	2.80783	0.180491	0.853904	0.211372	0.832597	0.915261
Bcin01g07830.2	1.65261	1.74466	1.00781	1.73115	0.0834254	0.181358
Bcin01g07840.1	2.54707	-1.28378	0.93092	-1.37904	0.167882	0.304975
Bcin01g07840.2	0.00480457	6.20903	3.64971	1.70124	0.0888977	NA
Bcin01g07850.1	0.504779	-0.243651	0.988574	-0.246467	0.805321	0.897315
Bcin01g07860.1	18.5194	0.464312	0.460986	1.00722	0.313831	0.480592
Bcin01g07870.1	18.3048	0.91524	0.37979	2.40986	0.0159587	0.0514713
Bcin01g07870.2	0.062646	2.77105	3.48024	0.796224	0.425902	NA
Bcin01g07870.3	0.0656632	2.70354	2.12416	1.27276	0.203104	NA
Bcin01g07880.1	4.46641	0.93137	0.793367	1.17395	0.240417	0.395779
Bcin01g07880.2	29.1709	1.12182	0.742175	1.51153	0.130654	0.253453
Bcin01g07890.1	0.0192183	4.46164	3.53712	1.26138	0.207173	NA
Bcin01g07890.2	0	NA	NA	NA	NA	NA
Bcin01g07900.1	0	NA	NA	NA	NA	NA
Bcin01g07900.2	0	NA	NA	NA	NA	NA
Bcin01g07910.1	0.00960914	5.45146	3.61676	1.50728	0.131739	NA
Bcin01g07910.2	0.129575	1.71601	1.47294	1.16502	0.244009	NA
Bcin01g07920.1	64.58	0.982223	0.573786	1.71183	0.0869281	0.186752
Bcin01g07930.1	56.4369	-0.811116	0.542858	-1.49416	0.135134	0.259618
Bcin01g07940.1	0.211998	1.00771	1.54309	0.653045	0.513727	NA
Bcin01g07950.1	0.327829	0.384855	1.12096	0.343327	0.731352	NA
Bcin01g07960.1	52.04	0.0362907	0.247482	0.14664	0.883416	0.942712
Bcin01g07970.1	20.6676	0.141445	0.394774	0.358293	0.720124	0.83895
Bcin01g07980.1	29.3688	5.58267	0.568228	9.82469	8.81411e-23	7.29741e-21
Bcin01g07990.1	18.8555	-0.116563	0.90063	-0.129424	0.897023	0.949496
Bcin01g08000.1	10.1796	-0.923046	0.7077	-1.30429	0.192135	0.336763
Bcin01g08010.1	42.1034	1.2617	0.592019	2.13118	0.0330746	0.0902839
Bcin01g08020.1	1.18904	0.83044	1.0673	0.778079	0.436523	0.605297
Bcin01g08020.2	0.026481	4.00886	2.24701	1.78409	0.0744096	NA
Bcin01g08030.1	21.0199	0.82859	0.338388	2.44864	0.0143396	0.0473099
Bcin01g08040.1	265.306	0.630619	0.290975	2.16726	0.0302148	0.0841526
Bcin01g08050.1	0.366042	0.225312	1.12521	0.200241	0.841292	0.918992
Bcin01g08050.2	0.0175426	4.61576	3.54632	1.30156	0.193066	NA
Bcin01g08060.1	0.138289	1.62567	1.51772	1.07112	0.284113	NA
Bcin01g08070.1	2.08794	-0.0966806	0.923543	-0.104684	0.916626	0.959369
Bcin01g08080.1	7.06944	-4.04866	0.921536	-4.39338	1.11599e-05	0.000108822
Bcin01g08080.2	5.60799	-3.7145	0.971097	-3.82506	0.000130743	0.000949047
Bcin01g08090.1	0.516288	-0.27073	1.02651	-0.263738	0.791982	0.888007
Bcin01g08100.1	17.415	-2.55675	0.669668	-3.81793	0.000134576	0.000970448
Bcin01g08110.1	2.88845	-2.75913	0.983941	-2.80416	0.00504473	0.0204398
Bcin01g08120.1	9.84771	-4.52771	1.07963	-4.19378	2.74345e-05	0.000241248
Bcin01g08130.1	0.124249	1.7839	2.10735	0.846513	0.397267	NA
Bcin01g08140.1	0.163617	1.38186	1.32413	1.0436	0.296671	NA
Bcin01g08150.1	0.0289023	3.89061	3.5103	1.10834	0.267715	NA
Bcin01g08150.2	0	NA	NA	NA	NA	NA
Bcin01g08150.3	0	NA	NA	NA	NA	NA
Bcin01g08160.1	0.29453	0.533877	1.7723	0.301234	0.763236	NA
Bcin01g08170.1	0.193225	1.14062	1.32942	0.857977	0.390905	NA
Bcin01g08170.2	0.0103167	5.36377	3.60739	1.48688	0.137046	NA
Bcin01g08180.1	21.7983	0.766047	0.755583	1.01385	0.310655	0.477713
Bcin01g08190.1	4.39025	2.37572	1.33745	1.77631	0.0756826	0.168659
Bcin01g08200.1	7.20535	0.97853	0.585637	1.67088	0.0947451	0.198905
Bcin01g08210.1	0	NA	NA	NA	NA	NA
Bcin01g08210.2	0	NA	NA	NA	NA	NA
Bcin01g08210.3	0	NA	NA	NA	NA	NA
Bcin01g08210.4	0	NA	NA	NA	NA	NA
Bcin01g08220.1	137.912	2.44449	0.190738	12.816	1.3345e-37	2.16881e-35
Bcin01g08230.1	35.0997	-0.955234	0.701577	-1.36155	0.173339	0.312495
Bcin01g08240.1	13.5269	-0.423318	0.567535	-0.745888	0.455735	0.622108
Bcin01g08250.1	0	NA	NA	NA	NA	NA
Bcin01g08250.2	0.282055	0.601559	1.08164	0.556155	0.578105	NA
Bcin01g08250.3	0.00480457	6.20903	3.64971	1.70124	0.0888977	NA
Bcin01g08260.1	55.9109	0.363104	0.415267	0.874387	0.381908	0.551707
Bcin01g08270.1	3.98868	-1.37439	0.950666	-1.44572	0.148256	0.278847
Bcin01g08280.1	12.2347	-0.0733219	0.48061	-0.15256	0.878745	0.94083
Bcin01g08290.1	9.3315	0.721249	0.520028	1.38694	0.165459	0.30176
Bcin01g08300.1	0.0199259	4.41375	3.53445	1.24878	0.211745	NA
Bcin01g08300.2	0.0103167	5.36377	3.60739	1.48688	0.137046	NA
Bcin01g08300.3	0.0103167	5.36377	3.60739	1.48688	0.137046	NA
Bcin01g08310.1	20.5705	0.845526	0.342994	2.46513	0.0136962	0.0455296
Bcin01g08320.1	343.416	-0.485225	0.117659	-4.12398	3.72377e-05	0.000315747
Bcin01g08330.1	3.40878	-2.09006	0.953123	-2.19286	0.0283178	0.0799347
Bcin01g08340.1	67.7999	-6.71478	0.932184	-7.20328	5.87819e-13	2.03901e-11
Bcin01g08350.1	25.8674	-1.12232	0.450829	-2.48946	0.0127938	0.0429199
Bcin01g08360.1	29.5552	1.99845	0.494462	4.04167	5.30711e-05	0.000431252
Bcin01g08370.1	18.0019	4.49432	0.502017	8.95253	3.47411e-19	2.41974e-17
Bcin01g08380.1	0.728808	-0.768552	1.01498	-0.757206	0.448926	0.615963
Bcin01g08390.1	5.62751	-3.72073	0.972995	-3.824	0.000131304	0.000952333
Bcin01g08400.1	64.907	0.0327849	0.257161	0.127488	0.898554	0.950282
Bcin01g08410.1	36.2938	0.514267	0.271409	1.8948	0.0581186	0.13815
Bcin01g08420.1	4.92188	0.122234	0.751754	0.162598	0.870835	0.935778
Bcin01g08430.1	0.177508	1.26715	1.2524	1.01177	0.311647	NA
Bcin01g08430.2	0.0168718	4.66722	3.54961	1.31485	0.188559	NA
Bcin01g08440.1	9.7621	0.939428	0.639239	1.4696	0.141669	0.269401
Bcin01g08450.1	1.65165	-0.256168	0.949348	-0.269836	0.787287	0.884891
Bcin01g08460.1	18.8668	-1.97579	0.612765	-3.22439	0.00126242	0.00657115
Bcin01g08470.1	16.5512	0.112508	0.415547	0.270745	0.786587	0.884671
Bcin01g08480.1	25.5712	1.5246	0.376406	4.0504	5.11303e-05	0.000417025
Bcin01g08490.1	71.4147	0.0507422	0.251013	0.202149	0.8398	0.918338
Bcin01g08500.1	20.5081	0.743042	0.385099	1.92949	0.0536706	0.129542
Bcin01g08510.1	7.50923	-0.240789	0.624449	-0.385602	0.699791	0.82346
Bcin01g08520.1	121.17	-0.0581385	0.223398	-0.260247	0.794674	0.889888
Bcin01g08530.1	0	NA	NA	NA	NA	NA
Bcin01g08530.2	0.0330361	3.6969	2.22704	1.66	0.0969137	NA
Bcin01g08530.3	0	NA	NA	NA	NA	NA
Bcin01g08540.1	0.356433	0.26353	1.17906	0.223509	0.82314	NA
Bcin01g08540.2	0.052962	3.00919	1.81263	1.66012	0.09689	NA
Bcin01g08550.1	24.0428	-1.66869	0.446438	-3.73778	0.000185651	0.00128289
Bcin01g08560.1	4.58311	-1.59354	0.941978	-1.6917	0.0907041	0.192694
Bcin01g08570.1	22.2814	0.878468	0.361282	2.43153	0.0150353	0.0492533
Bcin01g08580.1	3.92482	-1.14616	0.924537	-1.23971	0.215083	0.365382
Bcin01g08590.1	6.00019	-3.10073	0.998731	-3.10466	0.00190495	0.00922109
Bcin01g08600.1	4.2999	1.01089	0.813907	1.24203	0.214227	0.364069
Bcin01g08610.1	5.87365	0.829181	1.38649	0.598044	0.549811	0.705145
Bcin01g08620.1	12.7252	2.57886	1.20349	2.14283	0.0321271	0.0882189
Bcin01g08630.1	0.145069	1.55814	1.51758	1.02672	0.30455	NA
Bcin01g08640.1	5.38588	3.0068	0.676559	4.44425	8.81986e-06	8.79937e-05
Bcin01g08650.1	18.3291	1.5803	0.451481	3.50026	0.000464811	0.0028308
Bcin01g08660.1	30.9479	0.959357	0.343738	2.79095	0.00525528	0.0211077
Bcin01g08670.1	0.624782	-0.549733	0.972262	-0.565416	0.571791	0.722748
Bcin01g08680.1	286.091	-1.14752	0.588204	-1.95088	0.0510711	0.124882
Bcin01g08690.1	0.0161643	4.72508	2.55338	1.85052	0.0642382	NA
Bcin01g08690.2	0.00480457	6.20903	3.64971	1.70124	0.0888977	NA
Bcin01g08700.1	5.07489	4.90358	1.69458	2.89368	0.00380752	0.016284
Bcin01g08710.1	26.9894	-0.375169	0.347592	-1.07934	0.280437	0.443124
Bcin01g08720.1	56.1768	0.120167	0.250357	0.479984	0.631239	0.770373
Bcin01g08730.1	6.63999	-0.142888	0.650766	-0.219569	0.826207	0.910904
Bcin01g08740.1	29.2232	-0.330561	0.404706	-0.816793	0.414047	0.583817
Bcin01g08750.1	8.75381	0.632734	0.555722	1.13858	0.254879	0.412545
Bcin01g08760.1	38.4232	-0.353893	0.508728	-0.695643	0.486652	0.649956
Bcin01g08770.1	43.6647	0.198798	0.284575	0.69858	0.484814	0.648291
Bcin01g08780.1	92.8326	1.28562	0.231044	5.5644	2.63056e-08	4.40569e-07
Bcin01g08790.1	8.71453	0.0609379	0.644717	0.0945188	0.924697	0.964366
Bcin01g08800.1	0.23319	0.876133	1.10883	0.790145	0.429443	NA
Bcin01g08810.1	4.19156	-0.287581	0.855948	-0.33598	0.736886	0.851173
Bcin01g08820.1	4.32033	0.372498	0.873644	0.426373	0.669836	0.802304
Bcin01g08830.1	0.622511	-0.541004	0.99312	-0.544752	0.585924	0.733324
Bcin01g08830.2	0.372375	0.198889	1.12589	0.176651	0.859783	0.928786
Bcin01g08840.1	0.445709	-0.0606694	0.990201	-0.0612698	0.951144	0.976743
Bcin01g08840.2	0.276395	0.626446	1.14559	0.546834	0.584493	NA
Bcin01g08850.1	10.3157	0.241604	0.858274	0.2815	0.778327	0.879551
Bcin01g08860.1	2.01734	0.617199	1.01221	0.609755	0.542024	0.699633
Bcin01g08870.1	25.1157	-0.834081	0.424569	-1.96454	0.0494679	0.121904
Bcin01g08880.1	17.0824	-0.741214	0.448774	-1.65164	0.0986078	0.204921
Bcin01g08880.2	0	NA	NA	NA	NA	NA
Bcin01g08880.3	0	NA	NA	NA	NA	NA
Bcin01g08890.1	0	NA	NA	NA	NA	NA
Bcin01g08900.1	38.2473	4.08005	0.514275	7.9336	2.1289e-15	1.02094e-13
Bcin01g08910.1	7.31256	-0.356462	0.692122	-0.515027	0.606534	0.751298
Bcin01g08920.1	0	NA	NA	NA	NA	NA
Bcin01g08920.2	0	NA	NA	NA	NA	NA
Bcin01g08920.3	0	NA	NA	NA	NA	NA
Bcin01g08920.4	0	NA	NA	NA	NA	NA
Bcin01g08930.1	4.63443	0.515593	0.780919	0.660238	0.509101	0.670248
Bcin01g08940.1	4.63761	-2.57938	0.926923	-2.78274	0.00539027	0.0215414
Bcin01g08950.1	0.986502	-1.21003	1.10345	-1.09659	0.272821	0.43379
Bcin01g08960.1	5.11591	-1.01126	0.869893	-1.16251	0.245028	0.401579
Bcin01g08970.1	107.107	-2.5045	0.358511	-6.98584	2.83166e-12	8.93909e-11
Bcin01g08980.1	32.1601	-0.894078	0.756751	-1.18147	0.237416	0.392533
Bcin01g08990.1	9.54714	-0.781434	0.613759	-1.27319	0.20295	0.350395
Bcin01g09000.1	10.8586	-1.17909	0.66963	-1.76082	0.0782696	0.17292
Bcin01g09010.1	1.06107	-1.31172	1.08031	-1.21421	0.224666	0.377281
Bcin01g09020.1	0.0557187	2.94341	2.0357	1.4459	0.148206	NA
Bcin01g09030.1	0.00960914	5.45146	3.61676	1.50728	0.131739	NA
Bcin01g09030.2	0	NA	NA	NA	NA	NA
Bcin01g09040.1	22.9935	-0.690358	0.416795	-1.65635	0.0976513	0.203415
Bcin01g09050.1	32.2119	-2.07706	1.02522	-2.02596	0.0427685	0.109459
Bcin01g09060.1	9.96231	-0.507232	0.649564	-0.78088	0.434873	0.603964
Bcin01g09070.1	0.191625	1.15958	1.26802	0.914483	0.360463	NA
Bcin01g09080.1	19.3568	-0.369679	0.39147	-0.944335	0.344999	0.513432
Bcin01g09090.1	0.0161643	4.72508	2.55338	1.85052	0.0642382	NA
Bcin01g09090.2	1.12189	1.13432	0.982502	1.15452	0.248286	0.405168
Bcin01g09100.1	59.5594	-1.64702	0.370118	-4.44998	8.58772e-06	8.62265e-05
Bcin01g09110.1	0.232109	0.876527	1.16263	0.753917	0.450899	NA
Bcin01g09110.2	0.0161643	4.72508	2.55338	1.85052	0.0642382	NA
Bcin01g09110.3	0.00584754	6.20903	3.64971	1.70124	0.0888977	NA
Bcin01g09120.1	66.0081	-0.151201	0.261857	-0.577419	0.563656	0.716681
Bcin01g09130.1	0.105812	2.00789	1.93782	1.03616	0.300126	NA
Bcin01g09140.1	47.0836	-1.2813	0.754017	-1.6993	0.0892622	0.190368
Bcin01g09150.1	71.3865	0.46202	0.287372	1.60774	0.107892	0.220046
Bcin01g09160.1	16.5728	0.303179	0.393516	0.770436	0.441042	0.60861
Bcin01g09170.1	49.4496	1.93347	0.37899	5.10164	3.3673e-07	4.6288e-06
Bcin01g09180.1	5.62069	-2.94873	0.95234	-3.09629	0.00195955	0.00941065
Bcin01g09190.1	0.0870411	2.29724	1.54912	1.48293	0.138093	NA
Bcin01g09200.1	13.469	-4.97938	0.980227	-5.07982	3.77785e-07	5.10854e-06
Bcin01g09210.1	0.0233902	4.19826	3.52346	1.19152	0.233451	NA
Bcin01g09220.1	0.287903	0.572158	1.08654	0.526588	0.59848	NA
Bcin01g09230.1	26.8323	-3.68793	0.792257	-4.65497	3.24029e-06	3.58146e-05
Bcin01g09240.1	15.3381	-0.986079	0.571123	-1.72656	0.0842464	0.18251
Bcin01g09250.1	7.03542	0.585327	0.56631	1.03358	0.301333	0.466484
Bcin01g09260.1	2.34837	0.866923	0.948114	0.914366	0.360525	0.528826
Bcin01g09270.1	4.5702	1.89317	0.686776	2.7566	0.0058405	0.0229849
Bcin01g09280.1	24.4723	-0.830158	0.847589	-0.979434	0.327365	0.49568
Bcin01g09290.1	0.1222	1.80758	1.89103	0.955869	0.339138	NA
Bcin01g09300.1	6.36969	-0.938787	0.744404	-1.26113	0.207264	0.356041
Bcin01g09310.1	356.536	0.143127	0.231379	0.618585	0.53619	0.695478
Bcin01g09320.1	66.2267	-1.1184	0.343745	-3.25359	0.00113957	0.00603187
Bcin01g09330.1	55.1748	0.243217	0.286705	0.848315	0.396263	0.566079
Bcin01g09340.1	9.84012	-1.41535	0.668102	-2.11847	0.0341353	0.0923747
Bcin01g09350.1	569.587	0.755816	0.514266	1.4697	0.141644	0.269401
Bcin01g09360.1	224.281	0.291584	0.299413	0.973853	0.330129	0.498488
Bcin01g09370.1	0.283843	0.591907	1.19267	0.496286	0.619692	NA
Bcin01g09370.2	0.0680465	2.6466	1.81274	1.46	0.144291	NA
Bcin01g09370.3	0.0646571	2.72479	1.61067	1.69171	0.0907011	NA
Bcin01g09370.4	0.329058	0.373403	1.03109	0.362144	0.717245	NA
Bcin01g09380.1	3.35007	-0.510247	1.03164	-0.494596	0.620885	0.762296
Bcin01g09390.1	0.150283	1.50742	1.17552	1.28234	0.199723	NA
Bcin01g09400.1	31.1527	-0.0278166	0.425855	-0.0653192	0.94792	0.976486
Bcin01g09410.1	0.105291	2.02391	1.66793	1.21343	0.224967	NA
Bcin01g09420.1	1.12372	2.31734	1.0342	2.24071	0.0250452	0.0728522
Bcin01g09430.1	201.248	9.93842	0.598268	16.612	5.70867e-62	1.92689e-59
Bcin01g09440.1	17.7098	0.764143	0.57977	1.31801	0.1875	0.33102
Bcin01g09450.1	0.260825	0.712676	1.30315	0.546886	0.584457	NA
Bcin01g09450.2	0.0543771	2.9751	2.01492	1.47654	0.1398	NA
Bcin01g09450.3	0.0110243	5.27985	3.59893	1.46706	0.142359	NA
Bcin01g09460.1	0.116576	1.8708	1.33647	1.39981	0.161571	NA
Bcin01g09470.1	11.7742	0.791023	0.442116	1.78918	0.0735865	0.16525
Bcin01g09480.1	21.9896	-1.01405	0.420722	-2.41025	0.0159415	0.0514347
Bcin01g09490.1	37.4526	-1.9046	1.05376	-1.80743	0.0706957	0.160275
Bcin01g09500.1	16.7072	-0.266943	0.454139	-0.5878	0.556667	0.71059
Bcin01g09510.1	43.5177	-0.40627	0.270901	-1.4997	0.133693	0.257865
Bcin01g09520.1	0	NA	NA	NA	NA	NA
Bcin01g09520.2	0.0426085	3.32491	3.49227	0.952076	0.341058	NA
Bcin01g09520.3	0.0165365	4.69353	3.55134	1.32162	0.186294	NA
Bcin01g09530.1	517.24	-5.60664	0.972665	-5.76421	8.20418e-09	1.54606e-07
Bcin01g09540.1	52.9545	1.31776	0.422121	3.12177	0.00179768	0.00879615
Bcin01g09550.1	51.155	-1.20588	0.362249	-3.32888	0.000871947	0.00477368
Bcin01g09560.1	102.892	1.54866	0.471965	3.28131	0.00103325	0.00554265
Bcin01g09570.1	0.021341	4.32188	3.52957	1.22448	0.220772	NA
Bcin01g09570.2	0.0116951	5.20537	3.5918	1.44924	0.147272	NA
Bcin01g09580.1	0.0515468	3.04453	1.96427	1.54996	0.121151	NA
Bcin01g09580.2	0.592284	3.56235	1.16644	3.05402	0.00225793	0.010596
Bcin01g09590.1	1.2839	-1.58724	0.948677	-1.67311	0.0943063	0.198235
Bcin01g09590.2	0.021341	4.32188	3.52957	1.22448	0.220772	NA
Bcin01g09590.3	0	NA	NA	NA	NA	NA
Bcin01g09600.1	15.5916	0.20729	0.418378	0.49546	0.620276	0.761867
Bcin01g09600.2	0	NA	NA	NA	NA	NA
Bcin01g09610.1	2.34305	0.850892	0.962309	0.88422	0.376578	0.546077
Bcin01g09610.2	0.172629	1.30424	1.50918	0.864208	0.387474	NA
Bcin01g09620.1	614.48	1.33961	0.554266	2.41692	0.0156526	0.0508015
Bcin01g09630.1	388.468	-5.07888	0.384593	-13.2059	8.11686e-40	1.45375e-37
Bcin01g09640.1	2.604	0.0690395	0.991189	0.0696532	0.94447	0.975596
Bcin01g09650.1	169.706	0.757445	0.393673	1.92405	0.0543486	0.13089
Bcin01g09660.1	540.456	1.59717	0.491124	3.25208	0.00114565	0.0060552
Bcin01g09670.1	109.211	-0.970595	0.44926	-2.16043	0.0307395	0.0851546
Bcin01g09680.1	12.0526	-0.346053	1.07731	-0.32122	0.748044	0.858709
Bcin01g09690.1	6.96431	-0.601858	0.667328	-0.901892	0.367114	0.53634
Bcin01g09700.1	0.512565	-0.260818	1.16662	-0.223566	0.823095	0.908842
Bcin01g09710.1	12.4014	-4.1752	1.01015	-4.13325	3.57674e-05	0.000304456
Bcin01g09720.1	15.4367	-4.51945	0.934821	-4.83457	1.33436e-06	1.61745e-05
Bcin01g09730.1	20.663	-1.14369	0.668791	-1.71009	0.0872488	0.187166
Bcin01g09740.1	97.5677	-2.149	0.933466	-2.30217	0.0213253	0.0644238
Bcin01g09750.1	0.074937	2.51073	1.78787	1.40431	0.160227	NA
Bcin01g09750.2	0.0540049	2.98479	1.75264	1.70302	0.0885644	NA
Bcin01g09760.1	9.77274	0.206198	0.533583	0.386441	0.69917	0.823282
Bcin01g09770.1	9.54358	-2.54854	0.965328	-2.64008	0.00828866	0.0302207
Bcin01g09780.1	0.0312856	3.76559	2.19102	1.71865	0.0856789	NA
Bcin01g09780.2	0.00480457	6.20903	3.64971	1.70124	0.0888977	NA
Bcin01g09780.3	0.0340791	3.65089	3.5018	1.04257	0.297146	NA
Bcin01g09790.1	0.0540049	2.98479	1.75264	1.70302	0.0885644	NA
Bcin01g09790.2	0.187082	1.19359	1.44221	0.827613	0.40789	NA
Bcin01g09800.1	13.6596	0.203664	0.562583	0.362016	0.71734	0.837152
Bcin01g09810.1	31.8288	-0.11361	0.2996	-0.379206	0.704535	0.826638
Bcin01g09820.1	0.0227194	4.23754	3.52534	1.20202	0.229354	NA
Bcin01g09830.1	1.70893	-0.361554	0.948453	-0.381204	0.703052	0.825969
Bcin01g09840.1	58.1818	-0.302826	0.452898	-0.668639	0.503726	0.665166
Bcin01g09850.1	0.67186	-0.65487	0.975436	-0.671361	0.501991	0.663474
Bcin01g09860.1	28.947	0.0147979	0.312771	0.0473124	0.962264	0.982986
Bcin01g09870.1	5.76969	0.0787281	0.745618	0.105588	0.915909	0.959198
Bcin01g09880.1	0.15397	1.46752	1.57331	0.932758	0.350945	NA
Bcin01g09890.1	13.4593	-0.454762	0.488417	-0.931093	0.351806	0.519727
Bcin01g09900.1	118.721	0.586532	0.633053	0.926514	0.354179	0.522487
Bcin01g09910.1	0.0230548	4.21779	3.52439	1.19674	0.231407	NA
Bcin01g09910.2	0	NA	NA	NA	NA	NA
Bcin01g09920.1	4.03091	4.7629	0.830107	5.73769	9.59744e-09	1.7732e-07
Bcin01g09930.1	1.6678	4.51879	1.3992	3.22954	0.00123988	0.00648398
Bcin01g09940.1	61.2108	-0.453171	0.24553	-1.84568	0.0649386	0.15029
Bcin01g09950.1	549.942	1.17625	0.312267	3.7668	0.000165357	0.00115723
Bcin01g09960.1	3.90557	-1.38883	0.931498	-1.49096	0.135971	0.260941
Bcin01g09970.1	7.07205	-0.513152	0.861115	-0.595915	0.551232	0.706118
Bcin01g09980.1	17.3815	-0.940343	0.608517	-1.5453	0.122273	0.2419
Bcin01g09990.1	11.3088	-1.46661	0.811935	-1.80632	0.0708689	0.160545
Bcin01g10000.1	2.22666	1.08819	0.967238	1.12504	0.26057	0.419613
Bcin01g10010.1	27.878	0.307027	0.528794	0.580618	0.561498	0.714782
Bcin01g10020.1	4.51673	-1.6244	0.976838	-1.66292	0.0963282	0.201472
Bcin01g10030.1	0.125516	1.76936	1.46888	1.20456	0.228372	NA
Bcin01g10040.1	12.8683	-1.37174	0.713945	-1.92136	0.0546868	0.131416
Bcin01g10050.1	32.4865	-0.498542	0.329872	-1.51132	0.130707	0.253499
Bcin01g10060.1	20.6487	-0.442686	0.802713	-0.551488	0.581299	0.730453
Bcin01g10070.1	7.45408	-0.304941	0.61351	-0.497044	0.619158	0.761505
Bcin01g10080.1	2.88938	0.72215	0.871346	0.828776	0.407231	0.576802
Bcin01g10090.1	7.75461	-0.248902	0.66447	-0.374587	0.707967	0.829301
Bcin01g10100.1	8.18145	1.47712	1.26264	1.16987	0.242054	0.398063
Bcin01g10100.2	3.38791	1.81208	0.969501	1.86908	0.0616115	0.144403
Bcin01g10110.1	0	NA	NA	NA	NA	NA
Bcin01g10110.2	0	NA	NA	NA	NA	NA
Bcin01g10110.3	0	NA	NA	NA	NA	NA
Bcin01g10110.4	0	NA	NA	NA	NA	NA
Bcin01g10120.1	20.9029	-0.555722	0.429667	-1.29338	0.195881	0.34142
Bcin01g10130.1	16.2546	-5.25071	0.961187	-5.46274	4.68846e-08	7.53588e-07
Bcin01g10140.1	6.72429	-3.97765	0.969313	-4.10357	4.0682e-05	0.000340024
Bcin01g10150.1	91.429	-7.15107	1.02957	-6.94569	3.76608e-12	1.16377e-10
Bcin01g10160.1	1.71348	0.563551	0.963773	0.584733	0.558727	0.712495
Bcin01g10170.1	6.67234	0.142197	0.72237	0.196848	0.843946	0.920059
Bcin01g10180.1	51.9956	0.920437	0.611793	1.50449	0.132455	0.25621
Bcin01g10190.1	0.00480457	6.20903	3.64971	1.70124	0.0888977	NA
Bcin01g10200.1	0.0106521	5.32454	3.60338	1.47765	0.139501	NA
Bcin01g10210.1	0.0220118	4.28394	2.42875	1.76384	0.0777582	NA
Bcin01g10220.1	1.6117	-1.91437	0.972067	-1.96938	0.0489094	0.120944
Bcin01g10230.1	0.261348	0.710866	1.21663	0.58429	0.559025	NA
Bcin01g10240.1	2.17704	2.37427	1.05116	2.25871	0.0239015	0.0702555
Bcin01g10240.2	0	NA	NA	NA	NA	NA
Bcin01g10240.3	0.0172072	4.6413	3.54794	1.30817	0.190816	NA
Bcin01g10250.1	0.0257734	4.04307	2.36907	1.7066	0.0878956	NA
Bcin01g10250.2	0.0113597	5.24226	3.59529	1.45809	0.144815	NA
Bcin01g10260.1	0	NA	NA	NA	NA	NA
Bcin01g10270.1	0.00960914	5.45146	3.61676	1.50728	0.131739	NA
Bcin01g10270.2	0.0213042	4.32478	3.52971	1.22525	0.220481	NA
Bcin01g10280.1	5.18981	-1.75293	0.923087	-1.89899	0.0575658	0.136947
Bcin01g10280.2	0.0578033	2.88421	3.48234	0.828237	0.407536	NA
Bcin01g10290.1	7.25067	-0.795747	0.67677	-1.1758	0.239674	0.395001
Bcin01g10300.1	2.2544	-0.981484	0.934772	-1.04997	0.293731	0.457703
Bcin01g10310.1	61.2497	-1.22283	0.344181	-3.55287	0.000381046	0.00239032
Bcin01g10320.1	0.496549	-0.215819	1.0322	-0.209086	0.834381	0.915607
Bcin01g10320.2	0	NA	NA	NA	NA	NA
Bcin01g10330.1	55.9369	-1.32855	0.330387	-4.0212	5.79015e-05	0.000465333
Bcin01g10340.1	201.417	0.738272	0.381212	1.93664	0.0527889	0.128083
Bcin01g10350.1	9.70964	-0.120002	0.60469	-0.198453	0.842691	0.919718
Bcin01g10360.1	4.55294	-0.0707426	0.807809	-0.0875734	0.930216	0.96741
Bcin01g10370.1	0.0385115	3.47531	2.2209	1.56482	0.117625	NA
Bcin01g10380.1	0.101121	2.08231	1.93015	1.07884	0.280661	NA
Bcin01g10380.2	0.0172072	4.6413	3.54794	1.30817	0.190816	NA
Bcin01g10390.1	39.7532	-4.71448	1.00293	-4.70071	2.59262e-06	2.92077e-05
Bcin01g10400.1	0	NA	NA	NA	NA	NA
Bcin01g10400.2	0	NA	NA	NA	NA	NA
Bcin01g10400.3	0	NA	NA	NA	NA	NA
Bcin01g10400.4	0	NA	NA	NA	NA	NA
Bcin01g10410.1	10.4307	-3.90402	0.924159	-4.22441	2.39572e-05	0.000213667
Bcin01g10420.1	36.5816	-5.19808	1.27899	-4.06421	4.81963e-05	0.00039604
Bcin01g10430.1	0	NA	NA	NA	NA	NA
Bcin01g10430.2	0.0113597	5.24226	3.59529	1.45809	0.144815	NA
Bcin01g10440.1	0.216616	0.975845	1.12242	0.869415	0.38462	NA
Bcin01g10450.1	9.623	-1.77368	0.763563	-2.3229	0.0201843	0.0617419
Bcin01g10460.1	5.17825	-0.441993	0.807253	-0.547527	0.584017	0.732088
Bcin01g10470.1	0	NA	NA	NA	NA	NA
Bcin01g10470.2	0.0154567	4.7831	3.55745	1.34453	0.178778	NA
Bcin01g10470.3	0.0818643	2.3866	1.55052	1.53923	0.123749	NA
Bcin01g10480.1	35.8438	-0.719876	0.738817	-0.974363	0.329876	0.498364
Bcin01g10490.1	53.3163	1.18366	0.295851	4.00086	6.31139e-05	0.000502621
Bcin01g10500.1	724.558	0.0771501	0.455862	0.16924	0.865608	0.932438
Bcin01g10510.1	0	NA	NA	NA	NA	NA
Bcin01g10510.2	0	NA	NA	NA	NA	NA
Bcin01g10510.3	0	NA	NA	NA	NA	NA
Bcin01g10520.1	43.5448	-0.817627	0.310632	-2.63215	0.00848475	0.0307949
Bcin01g10530.1	10.0153	0.755187	0.726822	1.03903	0.298792	0.46345
Bcin01g10540.1	17.1768	1.5667	0.567553	2.76044	0.00577231	0.022799
Bcin01g10550.1	4.69878	-0.70318	0.845588	-0.831587	0.405642	0.575448
Bcin01g10560.1	35.2573	-0.319935	0.297322	-1.07606	0.281902	0.444559
Bcin01g10570.1	4.96498	1.08217	1.25218	0.864224	0.387465	0.557441
Bcin01g10580.1	0	NA	NA	NA	NA	NA
Bcin01g10580.2	0.0202613	4.39183	3.53326	1.243	0.213868	NA
Bcin01g10590.1	0	NA	NA	NA	NA	NA
Bcin01g10590.2	0	NA	NA	NA	NA	NA
Bcin01g10600.1	9.37228	0.0354564	0.528568	0.0670802	0.946518	0.97614
Bcin01g10610.1	20.4853	0.478356	0.36788	1.30031	0.193496	0.338474
Bcin01g10620.1	0.578078	-0.434802	1.00803	-0.431337	0.666223	0.79874
Bcin01g10630.1	0.0938567	2.18172	1.59048	1.37174	0.170146	NA
Bcin01g10640.1	22.2156	-0.325141	0.42448	-0.765974	0.443692	0.611566
Bcin01g10650.1	11.2662	0.27983	0.835873	0.334776	0.737794	0.851622
Bcin01g10660.1	45.5669	-0.254922	0.266436	-0.956787	0.338675	0.507383
Bcin01g10670.1	5.31966	1.14301	0.623454	1.83335	0.0667505	0.153392
Bcin01g10680.1	68.1665	-0.876349	0.548875	-1.59663	0.110348	0.223808
Bcin01g10690.1	15.4228	-0.359658	0.47954	-0.750006	0.453251	0.620164
Bcin01g10700.1	20.0221	-0.00117013	0.657661	-0.00177924	0.99858	0.99909
Bcin01g10710.1	24.9168	-0.111301	0.381852	-0.291476	0.770687	0.874522
Bcin01g10720.1	0	NA	NA	NA	NA	NA
Bcin01g10720.2	3.09165	-0.55644	0.923111	-0.602787	0.54665	0.703225
Bcin01g10730.1	20.7371	2.04906	0.518662	3.95067	7.7932e-05	0.000603646
Bcin01g10740.1	17.4651	-5.35389	1.0172	-5.26337	1.41437e-07	2.09671e-06
Bcin01g10750.1	61.1606	-7.16211	0.972506	-7.3646	1.77682e-13	6.63546e-12
Bcin01g10760.1	2.31645	-2.4385	1.04174	-2.34079	0.0192428	0.0595291
Bcin01g10770.1	6.08846	-3.83321	1.00183	-3.82621	0.000130134	0.000945408
Bcin01g10780.1	1.43449	-1.74626	0.965842	-1.80801	0.0706042	0.16025
Bcin01g10790.1	2.28976	-1.13748	0.996695	-1.14125	0.253765	0.411258
Bcin01g10790.2	0.0240229	4.14196	3.52084	1.17641	0.23943	NA
Bcin01g10810.1	288.42	-0.197827	0.211813	-0.933968	0.350321	0.518626
Bcin01g10820.1	7.43168	-1.21992	0.752456	-1.62125	0.104964	0.215176
Bcin01g10830.1	54.2672	8.1277	0.794626	10.2283	1.48034e-24	1.38207e-22
Bcin01g10840.1	29.9197	0.167679	0.634301	0.264352	0.791509	0.887704
Bcin01g10850.1	2.59702	-1.32776	1.10557	-1.20097	0.229762	0.383636
Bcin01g10860.1	6.94874	-0.801588	0.691204	-1.1597	0.246171	0.402684
Bcin01g10870.1	49.3968	-0.0153574	0.423172	-0.0362911	0.97105	0.987135
Bcin01g10880.1	30.6256	-2.56555	0.517367	-4.95884	7.09135e-07	8.99331e-06
Bcin01g10890.1	30.6621	-1.15614	0.393438	-2.93855	0.00329748	0.0144404
Bcin01g10900.1	0.587462	-0.45828	0.985454	-0.465045	0.641899	0.779158
Bcin01g10910.1	3.47651	3.6539	1.3479	2.71081	0.00671189	0.0255642
Bcin01g10920.1	8.45151	-1.21353	0.657857	-1.84467	0.0650858	0.150484
Bcin01g10930.1	0	NA	NA	NA	NA	NA
Bcin01g10930.2	0.0161643	4.72508	2.55338	1.85052	0.0642382	NA
Bcin01g10930.3	0	NA	NA	NA	NA	NA
Bcin01g10940.1	0.384106	0.151673	1.00249	0.151297	0.879741	0.94137
Bcin01g10950.1	15.7652	0.319891	0.525629	0.608587	0.542799	0.700015
Bcin01g10960.1	15.7266	0.509605	0.425188	1.19854	0.230707	0.384847
Bcin01g10970.1	9.50154	-3.09606	0.904493	-3.42297	0.000619402	0.00361428
Bcin01g10980.1	62.616	0.566265	0.250707	2.25867	0.0239041	0.0702555
Bcin01g10990.1	0.368984	0.208296	1.56342	0.133231	0.89401	0.948267
Bcin01g10990.2	0.0172072	4.6413	3.54794	1.30817	0.190816	NA
Bcin01g11000.1	2.76692	2.32597	0.912475	2.54908	0.0108008	0.0373392
Bcin01g11000.2	0.00480457	6.20903	3.64971	1.70124	0.0888977	NA
Bcin01g11010.1	2.64361	3.08487	1.04671	2.9472	0.00320669	0.0140991
Bcin01g11020.1	1.68039	1.77351	1.32323	1.34029	0.180151	0.32167
Bcin01g11030.1	1.62149	-0.196107	1.20614	-0.16259	0.870841	0.935778
Bcin01g11040.1	4.69357	1.83841	0.694281	2.64793	0.00809853	0.0296755
Bcin01g11050.1	8.63122	-0.946746	0.791297	-1.19645	0.231522	0.385548
Bcin01g11060.1	4.69797	-1.62087	0.937243	-1.7294	0.0837372	0.181631
Bcin01g11070.1	0.118997	1.84585	1.2963	1.42394	0.154464	NA
Bcin01g11080.1	0	NA	NA	NA	NA	NA
Bcin01g11090.1	0	NA	NA	NA	NA	NA
Bcin01g11090.2	0	NA	NA	NA	NA	NA
Bcin01g11100.1	0	NA	NA	NA	NA	NA
Bcin01g11110.1	0.150991	1.50177	1.19091	1.26103	0.207296	NA
Bcin01g11120.1	4.45661	-1.55729	0.927571	-1.67889	0.0931725	0.19651
Bcin01g11130.1	0.3009	0.50257	1.14263	0.439835	0.660057	NA
Bcin01g11140.1	1.44276	-1.75566	1.35199	-1.29858	0.194089	0.339106
Bcin01g11150.1	1.81239	4.90849	1.25299	3.91742	8.95017e-05	0.000684801
Bcin01g11160.1	1.94656	4.00688	1.08699	3.68623	0.000227598	0.00153057
Bcin01g11170.1	0.062646	2.77105	3.48024	0.796224	0.425902	NA
Bcin01g11170.2	0.0395912	3.43386	3.49522	0.982443	0.325882	NA
Bcin01g11180.1	5.00774	0.0123531	0.742329	0.016641	0.986723	0.993744
Bcin01g11190.1	0.0223472	4.26031	3.52646	1.2081	0.227009	NA
Bcin01g11200.1	1.30167	-1.60637	0.993734	-1.61649	0.105988	0.216868
Bcin01g11200.2	0.0164997	4.69742	3.5516	1.32262	0.185961	NA
Bcin01g11210.1	0	NA	NA	NA	NA	NA
Bcin01g11210.2	0	NA	NA	NA	NA	NA
Bcin01g11210.3	0.00584754	6.20903	3.64971	1.70124	0.0888977	NA
Bcin01g11220.1	134.93	-1.41587	0.527503	-2.68409	0.00727276	0.0272526
Bcin01g11230.1	37.0668	0.383573	0.402274	0.953511	0.340331	0.508795
Bcin01g11240.1	5.90405	-2.16211	0.918871	-2.35301	0.0186222	0.0580041
Bcin01g11250.1	0.32433	0.399754	1.23687	0.323198	0.746545	NA
Bcin01g11260.1	0.116614	1.87681	1.62275	1.15656	0.247452	NA
Bcin01g11270.1	1.04241	-1.28551	0.998508	-1.28743	0.197944	0.344232
Bcin01g11280.1	3.63245	-1.43434	0.927319	-1.54676	0.121921	0.241475
Bcin01g11290.1	1.4772	0.121048	0.969032	0.124916	0.90059	0.950806
Bcin01g11300.1	67.0791	-1.65831	0.436456	-3.79949	0.000144992	0.00103536
Bcin01g11310.1	21.293	-5.64005	1.24414	-4.5333	5.8068e-06	5.99535e-05
Bcin01g11320.1	3.57029	-2.01457	0.928817	-2.16897	0.0300852	0.0838449
Bcin01g11330.1	64.2427	-0.615353	0.265736	-2.31565	0.0205772	0.0626599
Bcin01g11340.1	0	NA	NA	NA	NA	NA
Bcin01g11340.2	0.0227194	4.23754	3.52534	1.20202	0.229354	NA
Bcin01g11340.3	0.00480457	6.20903	3.64971	1.70124	0.0888977	NA
Bcin01g11340.4	0	NA	NA	NA	NA	NA
Bcin01g11350.1	18.3997	-1.69193	0.528513	-3.2013	0.00136809	0.00698856
Bcin01g11360.1	19.6295	-0.676664	0.403524	-1.67689	0.0935646	0.197101
Bcin01g11370.1	0	NA	NA	NA	NA	NA
Bcin01g11380.1	0.0388469	3.46052	3.49598	0.989856	0.322245	NA
Bcin01g11390.1	0.0113597	5.24226	3.59529	1.45809	0.144815	NA
Bcin01g11390.2	0	NA	NA	NA	NA	NA
Bcin01g11400.1	0	NA	NA	NA	NA	NA
Bcin01g11400.2	0	NA	NA	NA	NA	NA
Bcin01g11410.1	0.117545	1.86107	1.80349	1.03192	0.302108	NA
Bcin01g11420.1	0.287605	0.5734	1.30134	0.440623	0.659486	NA
Bcin01g11430.1	3.54085	-1.19558	0.934041	-1.28	0.200544	0.347477
Bcin01g11440.1	0.0526266	3.01797	2.0808	1.45039	0.14695	NA
Bcin01g11450.1	21.974	-5.68555	0.962783	-5.90533	3.51949e-09	7.13326e-08
Bcin01g11460.1	140.052	-8.3575	0.947326	-8.8222	1.12236e-18	7.40587e-17
Bcin01g11470.1	0.107302	1.99316	1.31687	1.51356	0.130137	NA
Bcin01g11470.2	3.79509	-3.15265	0.985604	-3.19869	0.00138052	0.00704094
Bcin01g11480.1	20.8359	-5.60877	0.997625	-5.62212	1.88631e-08	3.27807e-07
Bcin01g11490.1	28.622	-6.06678	1.04626	-5.79855	6.689e-09	1.29301e-07
Bcin01g11500.1	27.5087	-5.3851	0.94282	-5.71169	1.11859e-08	2.03231e-07
Bcin01g11510.1	14.6213	-5.09794	0.938813	-5.4302	5.62916e-08	8.88516e-07
Bcin01g11520.1	26.1543	-5.93677	0.988614	-6.00514	1.91164e-09	4.08189e-08
Bcin01g11530.1	58.32	-7.09364	0.956106	-7.4193	1.17745e-13	4.53215e-12
Bcin01g11540.1	24.0685	-5.81684	1.01256	-5.74472	9.20756e-09	1.71198e-07
Bcin01g11550.1	36.8126	-5.83152	1.00606	-5.79639	6.77585e-09	1.30692e-07
Bcin01g11560.1	0.342095	0.319752	1.07542	0.297327	0.766217	NA
Bcin02g00002.1	0.451034	-0.0824345	1.06865	-0.0771387	0.938513	0.972534
Bcin02g00003.1	0	NA	NA	NA	NA	NA
Bcin02g00004.1	0.0268164	3.9937	2.25445	1.77148	0.0764812	NA
Bcin02g00005.1	9.72595	-0.856934	0.644622	-1.32936	0.18373	0.326201
Bcin02g00006.1	4.90277	1.48973	0.691391	2.15468	0.0311868	0.0860947
Bcin02g00007.1	0.0859613	2.3134	1.48938	1.55326	0.120361	NA
Bcin02g00007.2	0.102199	2.06323	1.72493	1.19613	0.231648	NA
Bcin02g00008.1	2.05286	-2.26495	0.936245	-2.41918	0.0155554	0.0506172
Bcin02g00009.1	0.0312856	3.76559	2.19102	1.71865	0.0856789	NA
Bcin02g00010.1	0.0557187	2.94341	2.0357	1.4459	0.148206	NA
Bcin02g00011.1	0.0168718	4.66722	3.54961	1.31485	0.188559	NA
Bcin02g00012.1	0	NA	NA	NA	NA	NA
Bcin02g00013.1	344.203	1.91233	0.519663	3.67995	0.000233283	0.00156163
Bcin02g00014.1	68.7199	5.86134	0.426065	13.7569	4.6284e-43	9.23156e-41
Bcin02g00015.1	1.09719	5.42821	1.75191	3.09846	0.00194531	0.00936482
Bcin02g00015.2	0	NA	NA	NA	NA	NA
Bcin02g00016.1	1116.42	11.138	0.448245	24.8479	2.72235e-136	5.97285e-133
Bcin02g00018.1	0.0446944	3.25827	3.49057	0.933449	0.350588	NA
Bcin02g00020.1	0.0944907	2.1747	2.06379	1.05374	0.292003	NA
Bcin02g00020.2	0.0836149	2.35697	1.84187	1.27966	0.200664	NA
Bcin02g00030.1	2.33815	0.621209	0.997487	0.622774	0.533433	0.693202
Bcin02g00040.1	0.253824	0.753084	1.07009	0.703759	0.481583	NA
Bcin02g00050.1	0.119221	1.83813	1.83358	1.00248	0.316113	NA
Bcin02g00060.1	0	NA	NA	NA	NA	NA
Bcin02g00060.2	0.0357179	3.5767	3.49944	1.02208	0.306745	NA
Bcin02g00070.1	0.0106521	5.32454	3.60338	1.47765	0.139501	NA
Bcin02g00070.2	0	NA	NA	NA	NA	NA
Bcin02g00080.1	47.2411	4.03405	0.431844	9.34145	9.50239e-21	7.31517e-19
Bcin02g00090.1	0.987956	-1.21094	0.946963	-1.27876	0.200982	0.347824
Bcin02g00100.1	0.110393	1.94913	1.58452	1.23011	0.218656	NA
Bcin02g00110.1	9.06847	0.276307	0.508061	0.543846	0.586547	0.733372
Bcin02g00120.1	49.3711	0.284622	0.275928	1.03151	0.302302	0.467804
Bcin02g00130.1	18.5267	-1.09143	0.49658	-2.19789	0.0279568	0.0792353
Bcin02g00140.1	3.55478	-3.05696	1.21746	-2.51093	0.0120415	0.0408647
Bcin02g00150.1	5.8033	-0.549391	0.736269	-0.746182	0.455557	0.621962
Bcin02g00160.1	1862.12	-1.66956	0.442912	-3.76951	0.000163571	0.00114657
Bcin02g00170.1	28.7591	-0.591725	0.356442	-1.66009	0.0968971	0.202344
Bcin02g00180.1	0.428799	-0.00873087	1.02919	-0.00848327	0.993231	0.99706
Bcin02g00190.1	0.0216764	4.30251	2.42209	1.77636	0.0756732	NA
Bcin02g00190.2	0.0381761	3.48729	2.00198	1.74192	0.0815224	NA
Bcin02g00200.1	8.37239	-1.36148	0.759791	-1.79191	0.0731471	0.164419
Bcin02g00210.1	39.4041	2.58631	0.538471	4.80306	1.56257e-06	1.85312e-05
Bcin02g00220.1	29.6536	-3.40395	1.24779	-2.72799	0.00637206	0.0245161
Bcin02g00230.1	217.879	-3.48682	0.422744	-8.24807	1.60971e-16	8.61392e-15
Bcin02g00240.1	148.566	-4.94089	0.605736	-8.15684	3.43912e-16	1.77539e-14
Bcin02g00250.1	23.5399	-4.55943	0.995522	-4.57994	4.65112e-06	4.90935e-05
Bcin02g00260.1	0.182984	1.22396	1.14498	1.06898	0.285079	NA
Bcin02g00260.2	0.0106521	5.32454	3.60338	1.47765	0.139501	NA
Bcin02g00270.1	112.238	-5.07608	0.741483	-6.84585	7.60248e-12	2.25403e-10
Bcin02g00280.1	264.521	-3.76202	0.531135	-7.08298	1.41089e-12	4.60297e-11
Bcin02g00290.1	0.0698338	2.61275	1.67013	1.5644	0.117723	NA
Bcin02g00300.1	0	NA	NA	NA	NA	NA
Bcin02g00300.2	0	NA	NA	NA	NA	NA
Bcin02g00300.3	0	NA	NA	NA	NA	NA
Bcin02g00300.4	0	NA	NA	NA	NA	NA
Bcin02g00310.1	40.0101	-0.460243	0.331739	-1.38736	0.165331	0.301652
Bcin02g00320.1	13.3238	-4.32733	1.01291	-4.27218	1.93575e-05	0.000176592
Bcin02g00330.1	0.0419377	3.34403	1.94975	1.7151	0.0863265	NA
Bcin02g00340.1	0	NA	NA	NA	NA	NA
Bcin02g00350.1	11.9123	-4.80179	1.03143	-4.65546	3.23253e-06	3.57763e-05
Bcin02g00360.1	1.24834	-1.54613	0.948825	-1.62951	0.103204	0.212162
Bcin02g00370.1	0.143094	1.57598	1.50325	1.04838	0.294462	NA
Bcin02g00380.1	0.776218	-0.864534	1.09508	-0.789468	0.429838	0.599805
Bcin02g00390.1	1.09071	1.67639	1.01197	1.65656	0.0976083	0.203384
Bcin02g00400.1	3.81994	0.0553099	0.923236	0.0599087	0.952228	0.977097
Bcin02g00410.1	0.1495	1.50973	1.49295	1.01124	0.311899	NA
Bcin02g00420.2	6.52007	0.383746	0.670042	0.572719	0.566835	0.719114
Bcin02g00430.1	0.0334083	3.67823	3.5027	1.05011	0.293667	NA
Bcin02g00430.2	0	NA	NA	NA	NA	NA
Bcin02g00440.1	40.5051	-0.282265	0.869159	-0.324756	0.745366	0.85698
Bcin02g00450.1	0.0285669	3.90657	3.51092	1.11269	0.265841	NA
Bcin02g00460.1	79.4747	-1.99402	0.724054	-2.75396	0.00588781	0.0231089
Bcin02g00470.1	68.0975	-1.15837	0.277281	-4.17759	2.94617e-05	0.000255742
Bcin02g00480.1	26.7228	-0.529162	0.365794	-1.44661	0.148006	0.278554
Bcin02g00490.1	43.3873	0.718352	0.27132	2.64762	0.00810608	0.0296907
Bcin02g00500.1	0.405673	0.0747799	1.31272	0.0569656	0.954573	0.978431
Bcin02g00500.2	0.343287	0.317685	1.30269	0.243868	0.807333	NA
Bcin02g00510.1	0.0319563	3.7399	3.5048	1.06708	0.285936	NA
Bcin02g00520.1	3.95103	-2.42074	0.945258	-2.56093	0.0104393	0.036384
Bcin02g00530.1	0.235276	0.86378	1.19024	0.72572	0.46801	NA
Bcin02g00530.2	0.133114	1.68557	1.58193	1.06551	0.286644	NA
Bcin02g00540.1	26.9762	-1.31536	0.39745	-3.30949	0.000934662	0.00507586
Bcin02g00550.1	0.784039	-0.875604	1.05323	-0.831354	0.405774	0.57548
Bcin02g00560.1	0.026481	4.00886	2.24701	1.78409	0.0744096	NA
Bcin02g00570.1	13.8463	0.459714	0.872883	0.526661	0.598429	0.743988
Bcin02g00580.1	0	NA	NA	NA	NA	NA
Bcin02g00580.2	0	NA	NA	NA	NA	NA
Bcin02g00580.3	0	NA	NA	NA	NA	NA
Bcin02g00580.4	0	NA	NA	NA	NA	NA
Bcin02g00590.1	0	NA	NA	NA	NA	NA
Bcin02g00600.1	0.146558	1.5452	1.31828	1.17214	0.241142	NA
Bcin02g00610.1	0.00551215	6.20903	3.64971	1.70124	0.0888977	NA
Bcin02g00620.1	4.52684	-0.55312	0.861565	-0.641995	0.520876	0.681724
Bcin02g00630.1	28.0819	0.79511	0.847948	0.937688	0.348405	0.517186
Bcin02g00640.1	12.1417	1.13515	0.489502	2.31898	0.0203962	0.0622383
Bcin02g00650.1	0.00960914	5.45146	3.61676	1.50728	0.131739	NA
Bcin02g00650.2	0	NA	NA	NA	NA	NA
Bcin02g00660.1	41.3636	-0.396633	0.281959	-1.4067	0.159515	0.293605
Bcin02g00670.1	10.7453	-0.272729	0.508763	-0.536063	0.591915	0.738505
Bcin02g00680.1	0	NA	NA	NA	NA	NA
Bcin02g00680.2	0.788275	2.8546	1.26794	2.25136	0.0243626	0.0713399
Bcin02g00680.3	0.0463701	3.20126	3.48918	0.917484	0.358889	NA
Bcin02g00690.1	0.548968	5.85992	2.82934	2.07113	0.0383469	0.101
Bcin02g00700.1	0	NA	NA	NA	NA	NA
Bcin02g00700.2	0.0110243	5.27985	3.59893	1.46706	0.142359	NA
Bcin02g00710.1	11.5872	-0.315851	1.01567	-0.310979	0.755817	0.864353
Bcin02g00720.1	3.06155	-2.84145	1.29103	-2.20091	0.0277421	0.0787401
Bcin02g00730.1	0.00551215	6.20903	3.64971	1.70124	0.0888977	NA
Bcin02g00730.2	0	NA	NA	NA	NA	NA
Bcin02g00740.1	10.0123	-3.1805	0.923482	-3.44403	0.000573116	0.00338202
Bcin02g00750.1	0.0791076	2.43025	1.7711	1.37217	0.170009	NA
Bcin02g00760.1	2.56709	-1.55177	0.929544	-1.66939	0.0950402	0.199396
Bcin02g00770.1	4.15943	-0.301233	0.848961	-0.354825	0.72272	0.840858
Bcin02g00780.1	10.4981	-0.625745	0.755491	-0.828263	0.407522	0.57712
Bcin02g00790.1	25.5999	-2.96758	0.601939	-4.93004	8.22114e-07	1.02339e-05
Bcin02g00800.1	155.18	-0.692385	0.534959	-1.29428	0.19557	0.341127
Bcin02g00810.1	0.370398	0.203482	1.13874	0.17869	0.858181	0.927969
Bcin02g00810.2	0.0116951	5.20537	3.5918	1.44924	0.147272	NA
Bcin02g00820.1	25.7459	-2.93038	0.673528	-4.35079	1.35648e-05	0.000129117
Bcin02g00830.1	19.2945	-1.59929	0.508345	-3.14608	0.00165475	0.00822782
Bcin02g00840.1	4.39602	-0.665106	1.00155	-0.664077	0.506641	0.667754
Bcin02g00850.1	0.0815289	2.39173	1.54122	1.55184	0.120699	NA
Bcin02g00850.2	0.0687908	2.63211	1.78183	1.47719	0.139623	NA
Bcin02g00860.1	0	NA	NA	NA	NA	NA
Bcin02g00860.2	0.0344145	3.63739	3.50137	1.03885	0.298875	NA
Bcin02g00870.1	1.10792	-1.37327	0.986525	-1.39203	0.163914	0.299814
Bcin02g00880.1	0.00584754	6.20903	3.64971	1.70124	0.0888977	NA
Bcin02g00880.2	0	NA	NA	NA	NA	NA
Bcin02g00880.3	0.932423	-1.12651	0.970472	-1.16078	0.245731	0.402074
Bcin02g00890.1	3.91045	-0.280171	0.854099	-0.328031	0.742888	0.85554
Bcin02g00900.1	132.74	0.811623	0.255658	3.17464	0.00150022	0.00755795
Bcin02g00910.1	43.9647	0.00890041	0.316392	0.0281309	0.977558	0.989793
Bcin02g00920.1	6.35202	-0.720403	0.738446	-0.975566	0.32928	0.497805
Bcin02g00930.1	0.00584754	6.20903	3.64971	1.70124	0.0888977	NA
Bcin02g00940.1	0.00584754	6.20903	3.64971	1.70124	0.0888977	NA
Bcin02g00950.1	0.429955	-0.00652052	1.05147	-0.00620136	0.995052	0.997452
Bcin02g00950.2	0.0172072	4.6413	3.54794	1.30817	0.190816	NA
Bcin02g00960.1	23.8083	-2.32615	0.61066	-3.80924	0.000139392	0.00100302
Bcin02g00970.1	0.588174	-0.460059	1.27939	-0.359593	0.719152	0.838596
Bcin02g00980.1	0.236095	0.857049	1.77518	0.482797	0.62924	NA
Bcin02g00990.1	28.0298	0.359954	0.329853	1.09125	0.275161	0.436754
Bcin02g01000.1	25.9204	-1.68746	0.433647	-3.89133	9.96975e-05	0.000751671
Bcin02g01010.1	0.391704	0.125421	0.999898	0.125434	0.90018	0.950806
Bcin02g01020.1	97.9546	-0.942473	0.796351	-1.18349	0.236615	0.391504
Bcin02g01030.1	25.7714	0.170817	1.04218	0.163903	0.869807	0.935282
Bcin02g01040.1	0.935369	-1.12936	1.10123	-1.02555	0.305104	0.471018
Bcin02g01050.1	0.0230548	4.21779	3.52439	1.19674	0.231407	NA
Bcin02g01060.1	633.509	1.25027	0.272376	4.59021	4.42791e-06	4.70453e-05
Bcin02g01070.1	85.8293	-0.642579	0.313729	-2.0482	0.0405405	0.105106
Bcin02g01080.1	21.1586	0.830253	0.580677	1.4298	0.152774	0.284658
Bcin02g01090.1	16.4466	0.811057	0.48686	1.66589	0.0957346	0.200469
Bcin02g01100.1	0	NA	NA	NA	NA	NA
Bcin02g01110.1	0.022384	4.25754	3.52632	1.20736	0.227293	NA
Bcin02g01110.2	0	NA	NA	NA	NA	NA
Bcin02g01120.1	2.69489	-2.65666	0.980273	-2.71012	0.0067258	0.0255966
Bcin02g01130.1	3.88993	-2.18422	1.05204	-2.07619	0.0378768	0.100032
Bcin02g01140.1	12.3394	-4.85318	0.97473	-4.979	6.39149e-07	8.18857e-06
Bcin02g01150.1	5.88761	-3.78547	1.04006	-3.63967	0.000272991	0.00180405
Bcin02g01160.1	8.66995	-1.15407	0.678384	-1.70121	0.0889038	0.189785
Bcin02g01170.1	40.7166	-1.3161	0.38359	-3.431	0.000601365	0.00352073
Bcin02g01180.1	0.237771	0.847567	1.40291	0.604151	0.545743	NA
Bcin02g01190.1	0.0161643	4.72508	2.55338	1.85052	0.0642382	NA
Bcin02g01200.1	0.051919	3.03567	2.06968	1.46673	0.142449	NA
Bcin02g01210.1	4.57162	0.290273	0.752546	0.385722	0.699703	0.82346
Bcin02g01220.1	0.723703	-0.760939	1.0084	-0.754601	0.450488	0.617154
Bcin02g01230.1	21.2246	-5.63544	1.0716	-5.25888	1.44932e-07	2.13769e-06
Bcin02g01240.1	0.0110243	5.27985	3.59893	1.46706	0.142359	NA
Bcin02g01240.2	0	NA	NA	NA	NA	NA
Bcin02g01240.3	0	NA	NA	NA	NA	NA
Bcin02g01250.1	1.55475	-1.86279	1.03172	-1.80552	0.0709934	0.160742
Bcin02g01260.1	81.8745	2.63188	0.526721	4.99673	5.83108e-07	7.58126e-06
Bcin02g01270.1	0	NA	NA	NA	NA	NA
Bcin02g01270.2	0.0220118	4.28394	2.42875	1.76384	0.0777582	NA
Bcin02g01280.1	9.5385	0.655174	0.519574	1.26098	0.207315	0.356046
Bcin02g01290.1	0	NA	NA	NA	NA	NA
Bcin02g01290.2	0	NA	NA	NA	NA	NA
Bcin02g01290.3	0	NA	NA	NA	NA	NA
Bcin02g01290.4	0	NA	NA	NA	NA	NA
Bcin02g01300.1	31.5838	-1.08071	0.356561	-3.03093	0.00243801	0.0113027
Bcin02g01310.1	7.0945	-1.26979	0.749009	-1.6953	0.0900193	0.19161
Bcin02g01320.1	2.74742	-0.359886	0.93449	-0.385115	0.700153	0.823775
Bcin02g01330.1	0	NA	NA	NA	NA	NA
Bcin02g01330.2	0	NA	NA	NA	NA	NA
Bcin02g01330.3	0.117954	1.85652	1.26768	1.46451	0.143056	NA
Bcin02g01340.1	2.87739	-0.146501	0.922519	-0.158805	0.873822	0.938563
Bcin02g01350.1	21.0853	-1.0131	0.759238	-1.33437	0.182083	0.323998
Bcin02g01360.1	32.8868	-0.0213996	0.619879	-0.0345222	0.972461	0.987422
Bcin02g01370.1	101.784	0.273095	0.197996	1.3793	0.167804	0.304895
Bcin02g01380.1	0.342204	0.317922	1.29548	0.245409	0.80614	NA
Bcin02g01390.1	51.9456	0.305886	0.494941	0.618026	0.536558	0.695835
Bcin02g01400.1	0.20317	1.06768	1.29028	0.827481	0.407965	NA
Bcin02g01410.1	0.0879723	2.27473	1.70384	1.33506	0.181856	NA
Bcin02g01420.1	47.6992	-2.45738	0.729899	-3.36674	0.000760619	0.00426837
Bcin02g01430.1	36.8066	-1.37566	0.37841	-3.63537	0.000277583	0.00183301
Bcin02g01440.1	28.2863	-2.44695	0.850467	-2.87718	0.00401247	0.0169703
Bcin02g01450.1	7.28989	1.9662	0.74987	2.62206	0.0087401	0.0315391
Bcin02g01460.1	0.50176	-0.234349	1.11884	-0.209457	0.834091	0.915607
Bcin02g01470.1	0	NA	NA	NA	NA	NA
Bcin02g01470.2	0.0564263	2.92561	2.17847	1.34296	0.179284	NA
Bcin02g01470.3	0.0890153	2.25903	1.63378	1.3827	0.166756	NA
Bcin02g01480.1	1.85549	-0.601413	1.0859	-0.553837	0.57969	0.729266
Bcin02g01490.1	6.64719	0.141443	0.670703	0.210888	0.832975	0.915261
Bcin02g01500.1	2.0159	-1.04919	1.06528	-0.984901	0.324673	0.492878
Bcin02g01510.1	0.214232	0.99538	1.08677	0.915903	0.359718	NA
Bcin02g01510.2	0.129724	1.72238	1.89174	0.910477	0.362571	NA
Bcin02g01520.1	15.3583	-0.715504	0.782811	-0.914018	0.360707	0.529005
Bcin02g01530.1	3.93825	-0.552856	0.920507	-0.600599	0.548107	0.70417
Bcin02g01540.1	57.5428	-0.320177	0.240669	-1.33036	0.1834	0.325813
Bcin02g01550.1	2.6292	2.72713	0.93108	2.929	0.00340057	0.0147959
Bcin02g01560.1	0.100115	2.09713	1.69996	1.23364	0.217338	NA
Bcin02g01560.2	0	NA	NA	NA	NA	NA
Bcin02g01570.1	0.0202613	4.39183	3.53326	1.243	0.213868	NA
Bcin02g01580.1	6.63353	-0.56694	0.805062	-0.70422	0.481296	0.645553
Bcin02g01590.1	2.53086	2.49119	0.931613	2.67406	0.00749394	0.0278791
Bcin02g01600.1	0.55962	4.8871	1.39175	3.51147	0.000445628	0.00274256
Bcin02g01610.1	0.0151213	4.81119	3.55945	1.35167	0.176482	NA
Bcin02g01610.2	0.0670035	2.66704	1.88837	1.41235	0.157846	NA
Bcin02g01610.3	0	NA	NA	NA	NA	NA
Bcin02g01610.4	0	NA	NA	NA	NA	NA
Bcin02g01620.1	0.0319563	3.7399	3.5048	1.06708	0.285936	NA
Bcin02g01620.2	0	NA	NA	NA	NA	NA
Bcin02g01620.3	0.309803	0.462432	1.03978	0.444739	0.656509	NA
Bcin02g01630.1	31.7996	-1.58107	0.389974	-4.0543	5.02836e-05	0.000410502
Bcin02g01640.1	0.492339	-0.208145	1.00804	-0.206485	0.836412	0.916529
Bcin02g01650.1	10.8152	-0.501482	0.604179	-0.830023	0.406526	0.575988
Bcin02g01660.1	74.5821	-0.428039	0.246393	-1.73722	0.0823482	0.179416
Bcin02g01670.1	0.193709	1.14082	1.38811	0.82185	0.411162	NA
Bcin02g01680.1	0.808251	-0.917865	0.991318	-0.925903	0.354496	0.522691
Bcin02g01690.1	0.671337	-0.65378	1.00235	-0.652249	0.514241	0.675292
Bcin02g01700.1	0.0743043	2.52752	2.323	1.08804	0.276577	NA
Bcin02g01710.1	0.115533	1.88272	1.44247	1.30521	0.191823	NA
Bcin02g01710.2	0.0821997	2.38098	1.62266	1.46733	0.142287	NA
Bcin02g01720.1	23.294	0.538023	0.604912	0.889423	0.373776	0.543495
Bcin02g01730.1	75.5268	-3.03246	0.567004	-5.34822	8.88239e-08	1.35805e-06
Bcin02g01740.1	23.1862	0.79365	0.560975	1.41477	0.157136	0.290505
Bcin02g01750.1	4.69895	1.56859	0.76547	2.04919	0.0404439	0.104972
Bcin02g01760.1	50.3428	0.178096	0.262155	0.679356	0.496913	0.658747
Bcin02g01770.1	80.801	-6.969	1.11526	-6.24879	4.13651e-10	9.74093e-09
Bcin02g01780.1	94.2973	-7.78682	1.02603	-7.58928	3.21683e-14	1.30699e-12
Bcin02g01790.1	151	0.680889	0.228608	2.97841	0.00289748	0.0130401
Bcin02g01800.1	0.370435	0.203856	1.23309	0.165322	0.868691	0.934841
Bcin02g01800.2	0.048456	3.13988	3.48773	0.900264	0.36798	NA
Bcin02g01800.3	0.00480457	6.20903	3.64971	1.70124	0.0888977	NA
Bcin02g01810.1	74.1853	-1.06808	0.43563	-2.45182	0.0142137	0.0469473
Bcin02g01820.1	12.2712	-4.8452	0.969747	-4.99635	5.84245e-07	7.58482e-06
Bcin02g01830.1	21.3338	1.04179	0.371827	2.80181	0.00508166	0.020542
Bcin02g01840.1	9.96557	0.384855	0.499546	0.770409	0.441057	0.60861
Bcin02g01850.1	44.4407	-2.07534	0.473328	-4.38458	1.16212e-05	0.000112445
Bcin02g01860.1	0	NA	NA	NA	NA	NA
Bcin02g01860.2	0	NA	NA	NA	NA	NA
Bcin02g01860.3	0	NA	NA	NA	NA	NA
Bcin02g01860.4	0	NA	NA	NA	NA	NA
Bcin02g01870.1	3.31462	-0.69365	0.926255	-0.748876	0.453932	0.620709
Bcin02g01880.1	0.139334	1.6197	1.61543	1.00264	0.316032	NA
Bcin02g01890.1	1.09334	0.195259	1.01819	0.191771	0.847921	0.922216
Bcin02g01900.1	3.13385	0.436782	0.858314	0.508884	0.610834	0.754763
Bcin02g01910.1	1.09027	-1.35004	0.980845	-1.3764	0.168697	0.305949
Bcin02g01920.1	63.2404	1.02197	0.330668	3.09063	0.00199731	0.00953865
Bcin02g01930.1	73.487	0.411413	0.194299	2.11743	0.0342235	0.0925279
Bcin02g01940.1	1.3496	-1.65901	0.947798	-1.75039	0.0800516	0.17604
Bcin02g01950.1	0.112516	1.92406	1.70136	1.1309	0.258099	NA
Bcin02g01950.2	0.230061	0.892159	1.06814	0.835244	0.40358	NA
Bcin02g01960.1	24.9569	5.71568	0.790256	7.2327	4.73493e-13	1.66883e-11
Bcin02g01970.1	9.18009	-0.805785	0.616391	-1.30726	0.191124	0.335381
Bcin02g01980.1	55.0317	-0.0902143	0.382514	-0.235846	0.813552	0.90285
Bcin02g01990.1	52.207	-6.34174	0.972507	-6.52102	6.98295e-11	1.7763e-09
Bcin02g02000.1	6.57711	0.270871	0.621855	0.435585	0.663138	0.79709
Bcin02g02010.1	10.057	-0.675069	0.600055	-1.12501	0.260584	0.419613
Bcin02g02020.1	9.84189	0.0964493	0.612726	0.15741	0.874922	0.939013
Bcin02g02030.1	75.95	-0.0375982	0.349822	-0.107478	0.91441	0.958078
Bcin02g02040.1	2.11607	2.94847	1.01997	2.89073	0.00384346	0.0164057
Bcin02g02050.1	1.20166	-1.49167	1.02141	-1.46041	0.144177	0.273518
Bcin02g02060.1	0.18805	1.18381	1.35995	0.870478	0.384039	NA
Bcin02g02070.1	0	NA	NA	NA	NA	NA
Bcin02g02080.1	0.00551215	6.20903	3.64971	1.70124	0.0888977	NA
Bcin02g02090.1	58.2648	-1.34162	0.410037	-3.27195	0.00106808	0.0057016
Bcin02g02100.1	29.5324	1.21737	0.282118	4.3151	1.59532e-05	0.000148311
Bcin02g02110.1	45.6855	-0.505619	0.280918	-1.79988	0.0718798	0.162221
Bcin02g02120.1	0.303694	0.49055	1.09086	0.449691	0.652933	NA
Bcin02g02130.1	0.048456	3.13988	3.48773	0.900264	0.36798	NA
Bcin02g02140.1	6.48553	0.234336	0.781383	0.299899	0.764254	0.870599
Bcin02g02150.1	10.3409	1.64086	0.68271	2.40345	0.016241	0.0521901
Bcin02g02160.1	23.521	-0.559481	0.558468	-1.00181	0.316434	0.483213
Bcin02g02170.1	0.666941	-0.643806	1.05093	-0.612603	0.540139	0.698451
Bcin02g02180.1	16.3126	0.25334	1.03238	0.245394	0.806152	0.897624
Bcin02g02190.1	0.573013	-0.421416	1.05871	-0.398048	0.690595	0.817462
Bcin02g02200.1	0.0168718	4.66722	3.54961	1.31485	0.188559	NA
Bcin02g02200.2	0.0364623	3.54799	3.49856	1.01413	0.310522	NA
Bcin02g02210.1	7.58628	0.934826	1.10912	0.842852	0.399311	0.569147
Bcin02g02210.2	0.275388	0.630114	1.07487	0.586221	0.557727	NA
Bcin02g02220.1	0.121307	1.81453	1.80317	1.0063	0.314273	NA
Bcin02g02230.1	1.07395	1.38269	1.13193	1.22153	0.221885	0.373611
Bcin02g02240.1	73.0558	0.396117	0.198295	1.99762	0.0457581	0.115229
Bcin02g02250.1	85.2796	0.54552	0.212178	2.57105	0.0101392	0.0354941
Bcin02g02260.1	15.7037	1.15763	0.586041	1.97534	0.0482297	0.119837
Bcin02g02270.1	6.45733	-0.55317	0.937322	-0.59016	0.555083	0.709395
Bcin02g02280.1	11.5944	-0.335973	0.609388	-0.551329	0.581408	0.730485
Bcin02g02290.1	5.91929	1.19785	0.620457	1.93059	0.0535342	0.129355
Bcin02g02300.1	23.7452	1.29315	0.692673	1.86689	0.0619163	0.144939
Bcin02g02310.1	20.5992	0.808337	0.352872	2.29074	0.0219786	0.0659207
Bcin02g02320.1	11.4275	0.362147	0.456802	0.792788	0.427902	0.598318
Bcin02g02330.1	17.8608	0.219038	0.556972	0.393265	0.694124	0.81987
Bcin02g02340.1	33.1582	-1.26326	0.396363	-3.18714	0.00143689	0.0072742
Bcin02g02350.1	36.0432	-0.0820274	0.799467	-0.102603	0.918278	0.960553
Bcin02g02360.1	11.7767	0.600264	0.522808	1.14815	0.250905	0.408402
Bcin02g02370.1	12.5473	-0.753905	0.529272	-1.42442	0.154326	0.286456
Bcin02g02380.1	1.76206	-2.04564	0.961281	-2.12803	0.0333343	0.0908796
Bcin02g02390.1	8.46489	3.21987	1.83651	1.75326	0.0795581	0.175208
Bcin02g02400.1	9.87602	-1.01795	0.669721	-1.51995	0.128522	0.250647
Bcin02g02410.1	279.443	-3.19202	0.553194	-5.77016	7.91968e-09	1.51094e-07
Bcin02g02420.1	0.0643217	2.73106	1.6605	1.64472	0.100027	NA
Bcin02g02420.2	1.90688	0.906067	0.973119	0.931097	0.351804	0.519727
Bcin02g02430.1	0.979576	2.10902	1.13084	1.865	0.0621814	0.145405
Bcin02g02440.1	0.246561	0.792868	1.06009	0.747924	0.454506	NA
Bcin02g02450.1	1.12498	2.29975	1.25165	1.83738	0.0661544	0.152381
Bcin02g02460.1	24.2259	-3.99182	0.864319	-4.61846	3.86603e-06	4.17322e-05
Bcin02g02470.1	11.155	1.54281	0.566335	2.72419	0.00644589	0.0247351
Bcin02g02480.1	72.9033	-3.37948	0.441746	-7.65027	2.0056e-14	8.38151e-13
Bcin02g02490.1	55.2717	-0.176082	0.458079	-0.384393	0.700688	0.824184
Bcin02g02500.1	12.8	-0.549256	0.718957	-0.763963	0.444889	0.612639
Bcin02g02510.1	238.905	-0.56089	0.3294	-1.70276	0.0886125	0.189305
Bcin02g02520.1	319.607	0.770465	0.325585	2.3664	0.017962	0.0565201
Bcin02g02530.1	27.6336	0.818276	0.36091	2.26726	0.0233745	0.0690921
Bcin02g02540.1	62.3644	1.125	0.632492	1.77868	0.0752918	0.167961
Bcin02g02550.1	4.89046	0.23825	0.681963	0.349359	0.72682	0.843292
Bcin02g02560.1	5.81711	1.68383	0.62312	2.70226	0.00688693	0.0260506
Bcin02g02570.1	151.613	-0.600014	0.466712	-1.28562	0.198575	0.344891
Bcin02g02580.1	0.0784013	2.44887	2.22633	1.09996	0.271351	NA
Bcin02g02580.2	5.79012	1.19275	0.695261	1.71554	0.0862469	0.185561
Bcin02g02590.1	3.23254	2.03593	1.14195	1.78287	0.0746081	0.166903
Bcin02g02600.1	63.5903	0.0250911	0.305045	0.0822536	0.934445	0.969578
Bcin02g02610.1	128.011	0.584961	0.389237	1.50284	0.132881	0.25675
Bcin02g02620.1	0.0732232	2.53983	1.6389	1.54971	0.121211	NA
Bcin02g02630.1	66.1775	0.823347	0.340684	2.41675	0.0156597	0.0508059
Bcin02g02640.1	5.91435	-0.574604	0.758425	-0.757627	0.448674	0.615778
Bcin02g02650.1	0.0460347	3.20758	2.19808	1.45926	0.144493	NA
Bcin02g02650.2	0.0285669	3.90657	3.51092	1.11269	0.265841	NA
Bcin02g02660.1	6.24151	2.41796	1.597	1.51407	0.130009	0.252634
Bcin02g02670.1	155.253	-1.41368	0.88315	-1.60073	0.109438	0.22263
Bcin02g02680.1	29.1109	-0.590668	0.369496	-1.59858	0.109915	0.223342
Bcin02g02690.1	5.93255	-2.2689	0.932923	-2.43204	0.0150142	0.0492027
Bcin02g02700.1	87.9729	-1.51557	0.318811	-4.75382	1.99608e-06	2.2989e-05
Bcin02g02710.1	25.3349	0.151866	0.354327	0.428604	0.668211	0.800549
Bcin02g02720.1	0.599159	-0.485703	1.03547	-0.469065	0.639023	0.776526
Bcin02g02730.1	1.5372	-1.84984	0.986099	-1.87592	0.0606663	0.142732
Bcin02g02740.1	156.237	0.767198	0.30577	2.50907	0.012105	0.0410169
Bcin02g02750.1	427.609	1.20686	0.274532	4.39605	1.10238e-05	0.000107614
Bcin02g02760.1	18.9624	2.04955	0.418499	4.89738	9.71239e-07	1.19546e-05
Bcin02g02770.1	9.11469	-0.200378	0.566857	-0.353489	0.723722	0.841358
Bcin02g02780.1	102.573	-5.4381	0.65968	-8.24354	1.67195e-16	8.83918e-15
Bcin02g02790.1	2.75544	-2.69114	0.974898	-2.76043	0.0057725	0.022799
Bcin02g02790.2	0.0574325	2.89703	3.48259	0.831861	0.405487	NA
Bcin02g02800.1	3.14279	-1.86097	1.01745	-1.82905	0.0673918	0.154582
Bcin02g02810.1	7.43835	-0.779865	0.668028	-1.16741	0.243044	0.399205
Bcin02g02820.1	40.3483	0.316823	0.282407	1.12187	0.261919	0.420527
Bcin02g02830.1	5.56779	-3.705	1.43767	-2.57709	0.00996368	0.0350863
Bcin02g02840.1	6.91385	0.253088	0.584387	0.433084	0.664954	0.798418
Bcin02g02850.1	6.42431	-2.40466	0.91987	-2.61413	0.00894552	0.0321219
Bcin02g02860.1	0	NA	NA	NA	NA	NA
Bcin02g02860.2	0	NA	NA	NA	NA	NA
Bcin02g02870.1	10.9862	0.0301384	0.498105	0.0605061	0.951753	0.976996
Bcin02g02880.1	1.47268	-0.553998	0.947849	-0.58448	0.558898	0.712587
Bcin02g02890.1	26.4695	1.16031	0.384356	3.01883	0.0025375	0.0116714
Bcin02g02900.1	0.188086	1.1801	1.41237	0.835544	0.403412	NA
Bcin02g02900.2	0.0164997	4.69742	3.5516	1.32262	0.185961	NA
Bcin02g02910.1	0.485225	-0.185648	0.987423	-0.188012	0.850867	0.924274
Bcin02g02910.2	0.0192183	4.46164	3.53712	1.26138	0.207173	NA
Bcin02g02920.1	71.0183	0.0421676	0.213188	0.197795	0.843206	0.919822
Bcin02g02930.1	17.8789	-0.848852	0.432784	-1.96138	0.0498351	0.122508
Bcin02g02940.1	5.52926	-0.173006	0.7457	-0.232004	0.816535	0.904901
Bcin02g02950.1	0.707018	-0.729381	0.975927	-0.747372	0.454839	0.621561
Bcin02g02960.1	0	NA	NA	NA	NA	NA
Bcin02g02960.2	0	NA	NA	NA	NA	NA
Bcin02g02960.3	0	NA	NA	NA	NA	NA
Bcin02g02960.4	0	NA	NA	NA	NA	NA
Bcin02g02970.1	1.21087	-1.50466	0.949875	-1.58406	0.11318	0.22818
Bcin02g02980.1	56.5561	-0.275352	0.254778	-1.08075	0.279807	0.442211
Bcin02g02990.1	13.9692	1.18249	0.501193	2.35936	0.0183066	0.0573781
Bcin02g03000.1	4.13262	-1.17529	0.91329	-1.28687	0.198139	0.344398
Bcin02g03010.1	8.63692	-0.980175	0.799169	-1.22649	0.220013	0.3711
Bcin02g03020.1	1.16364	-1.4457	0.952898	-1.51716	0.129227	0.251573
Bcin02g03030.1	1.98279	-1.01269	0.953459	-1.06212	0.288181	0.451218
Bcin02g03040.1	1.21399	0.982711	1.08802	0.903207	0.366416	0.535588
Bcin02g03050.1	1.20491	0.771771	1.39332	0.553909	0.579641	0.729266
Bcin02g03060.1	121.752	0.261898	0.770017	0.340119	0.733767	0.849095
Bcin02g03070.1	8.66343	-1.16096	0.66167	-1.75459	0.07933	0.174749
Bcin02g03080.1	159.32	-0.463514	0.346194	-1.33888	0.180608	0.322063
Bcin02g03090.1	86.8644	0.329564	0.371878	0.886216	0.375501	0.545265
Bcin02g03100.1	5.79377	-1.2736	0.846186	-1.50511	0.132296	0.256072
Bcin02g03110.1	12.209	0.300873	0.498848	0.603136	0.546418	0.70303
Bcin02g03120.1	0.0509509	3.06935	3.48615	0.880442	0.37862	NA
Bcin02g03130.1	0.0223472	4.26031	3.52646	1.2081	0.227009	NA
Bcin02g03140.1	0.274457	0.639381	1.04941	0.609277	0.542341	NA
Bcin02g03150.1	7.17766	0.334128	0.585793	0.570385	0.568417	0.71983
Bcin02g03160.1	44.2641	1.07545	0.330831	3.25074	0.00115104	0.00607429
Bcin02g03170.1	37.0193	-0.198332	0.457848	-0.433184	0.664881	0.798418
Bcin02g03180.1	49.9626	-0.603747	0.648209	-0.931409	0.351642	0.519727
Bcin02g03190.1	3.82256	0.730405	0.902464	0.809346	0.418316	0.587947
Bcin02g03200.1	23.4392	-0.546086	0.540857	-1.00967	0.312655	0.479528
Bcin02g03210.1	1.66406	-0.387843	0.953064	-0.406943	0.68405	0.812674
Bcin02g03220.1	2.07685	3.48998	1.08311	3.22218	0.00127221	0.00660644
Bcin02g03230.1	0.407384	0.0654838	1.04905	0.0624218	0.950227	0.976486
Bcin02g03240.1	46.7003	-4.27708	0.719604	-5.94366	2.78731e-09	5.74213e-08
Bcin02g03250.1	15.4701	0.904976	0.383074	2.36241	0.0181567	0.0569896
Bcin02g03260.1	13.743	0.779663	0.833002	0.935968	0.349289	0.518103
Bcin02g03270.1	15.366	0.249288	0.502083	0.496508	0.619536	0.761718
Bcin02g03280.1	9.66007	-0.629768	0.654	-0.962948	0.335574	0.503721
Bcin02g03290.1	24.1105	0.807706	0.358073	2.2557	0.0240891	0.0707281
Bcin02g03300.1	19.204	-0.0399401	0.430341	-0.0928104	0.926054	0.964832
Bcin02g03310.1	0.0227194	4.23754	3.52534	1.20202	0.229354	NA
Bcin02g03310.2	0	NA	NA	NA	NA	NA
Bcin02g03310.3	0	NA	NA	NA	NA	NA
Bcin02g03310.4	0	NA	NA	NA	NA	NA
Bcin02g03320.1	57.5935	-1.43775	0.300378	-4.78647	1.69738e-06	1.99681e-05
Bcin02g03330.1	6.73432	-1.72468	0.855637	-2.01567	0.0438345	0.111311
Bcin02g03340.1	52.7866	1.60534	0.350766	4.57666	4.72448e-06	4.97743e-05
Bcin02g03350.1	3.53564	-2.08589	1.01828	-2.04844	0.0405166	0.105106
Bcin02g03350.2	0.0344145	3.63739	3.50137	1.03885	0.298875	NA
Bcin02g03360.1	12.0654	-0.194306	0.557056	-0.348808	0.727233	0.843536
Bcin02g03370.1	13.8856	0.00465162	0.45001	0.0103367	0.991753	0.99675
Bcin02g03380.1	0.0337069	3.67021	2.41233	1.52144	0.12815	NA
Bcin02g03380.2	0.026481	4.00886	2.24701	1.78409	0.0744096	NA
Bcin02g03390.1	33.8385	-1.68075	0.425794	-3.94734	7.90253e-05	0.000611575
Bcin02g03400.1	72.6781	-2.54317	0.659732	-3.85486	0.000115798	0.000855532
Bcin02g03410.1	2.04011	-1.07439	0.981739	-1.09438	0.27379	0.434893
Bcin02g03420.1	27.3365	-1.26256	0.403944	-3.12559	0.00177451	0.00871465
Bcin02g03430.1	12.9764	-0.394069	0.472372	-0.834235	0.404149	0.574382
Bcin02g03440.1	1.44003	-1.75432	0.974726	-1.79981	0.0718906	0.162221
Bcin02g03450.1	76.4984	0.406987	0.443261	0.918167	0.358532	0.527042
Bcin02g03460.1	10.0931	1.36922	0.464984	2.94465	0.00323317	0.0142014
Bcin02g03470.1	15.5166	-0.560238	0.459733	-1.21862	0.22299	0.375328
Bcin02g03480.1	9.45007	0.398606	0.699208	0.570083	0.568622	0.719882
Bcin02g03490.1	41.5916	-0.448753	0.274966	-1.63203	0.102673	0.211416
Bcin02g03500.1	8.62224	-2.09176	0.862423	-2.42545	0.0152896	0.0498445
Bcin02g03510.1	59.2215	3.59895	0.984639	3.6551	0.000257085	0.00171182
Bcin02g03520.1	46.8408	-0.493138	0.354545	-1.3909	0.164255	0.300187
Bcin02g03530.1	767.174	1.3104	0.420138	3.11897	0.00181486	0.00885829
Bcin02g03540.1	664.426	1.31966	0.390027	3.38352	0.000715631	0.0040676
Bcin02g03550.1	0.116204	1.87479	1.32883	1.41086	0.158287	NA
Bcin02g03550.2	0	NA	NA	NA	NA	NA
Bcin02g03560.1	105.746	-1.86492	0.893355	-2.08754	0.0368389	0.0977914
Bcin02g03570.1	12.6057	1.09358	0.454483	2.4062	0.0161195	0.0518755
Bcin02g03580.1	44.247	0.959264	0.438867	2.18577	0.0288321	0.0810597
Bcin02g03590.1	6.9009	-1.88182	0.852987	-2.20615	0.0273735	0.0780331
Bcin02g03600.1	49.1641	-2.24602	0.442496	-5.07579	3.8588e-07	5.17811e-06
Bcin02g03610.1	8.4789	0.663793	0.57403	1.15637	0.247529	0.404302
Bcin02g03620.1	1.20507	-0.0699864	1.09868	-0.0637003	0.949209	0.976486
Bcin02g03630.1	8.57226	1.31768	1.74176	0.756525	0.449334	0.616155
Bcin02g03640.1	15.0737	-0.243519	0.445648	-0.546438	0.584765	0.732605
Bcin02g03650.1	2.0518	1.81664	0.975712	1.86186	0.062623	0.146087
Bcin02g03660.1	15.9435	-0.243559	0.480967	-0.506394	0.61258	0.756119
Bcin02g03670.1	11.8624	-0.993051	0.603635	-1.64512	0.0999455	0.206917
Bcin02g03680.1	0	NA	NA	NA	NA	NA
Bcin02g03690.1	0	NA	NA	NA	NA	NA
Bcin02g03700.1	0	NA	NA	NA	NA	NA
Bcin02g03710.1	0	NA	NA	NA	NA	NA
Bcin02g03720.1	0	NA	NA	NA	NA	NA
Bcin02g03730.1	0.0946024	2.17896	1.73064	1.25905	0.208013	NA
Bcin02g03740.1	0	NA	NA	NA	NA	NA
Bcin02g03740.2	0	NA	NA	NA	NA	NA
Bcin02g03750.1	0	NA	NA	NA	NA	NA
Bcin02g03760.1	0	NA	NA	NA	NA	NA
Bcin02g03770.1	2.64353	-1.37074	0.942364	-1.45457	0.145788	0.275502
Bcin02g03780.1	0.0302426	3.81517	3.50748	1.08772	0.276717	NA
Bcin02g03780.2	0.0412301	3.36701	2.18714	1.53946	0.123692	NA
Bcin02g03790.1	13.3075	0.70141	0.481744	1.45598	0.145398	0.275002
Bcin02g03800.1	6.84452	-3.23954	0.925896	-3.49882	0.000467326	0.00284415
Bcin02g03810.1	42.986	1.15368	0.359997	3.2047	0.00135203	0.00692666
Bcin02g03820.1	0.121791	1.81403	1.55888	1.16368	0.244555	NA
Bcin02g03820.2	0.0581387	2.87498	2.08857	1.37653	0.168656	NA
Bcin02g03830.1	13.8761	-0.679448	0.495036	-1.37252	0.169901	0.307559
Bcin02g03840.1	0.158552	1.43298	1.31593	1.08895	0.276176	NA
Bcin02g03850.1	0.395502	0.110089	1.01103	0.108888	0.913291	0.958049
Bcin02g03860.1	16.6062	4.89095	0.963519	5.07614	3.85188e-07	5.17811e-06
Bcin02g03870.1	61.4251	1.20774	0.355313	3.3991	0.000676085	0.0038704
Bcin02g03880.1	36.5866	-0.426654	0.319254	-1.33641	0.181415	0.32333
Bcin02g03890.1	26.4118	-0.83018	0.380142	-2.18387	0.028972	0.0813626
Bcin02g03900.1	0	NA	NA	NA	NA	NA
Bcin02g03900.2	0	NA	NA	NA	NA	NA
Bcin02g03900.3	0	NA	NA	NA	NA	NA
Bcin02g03910.1	24.9282	-4.05086	0.836087	-4.84502	1.26598e-06	1.54095e-05
Bcin02g03920.1	5.79391	-0.242382	0.804788	-0.301175	0.763281	0.869891
Bcin02g03930.1	46.2806	0.96109	0.574353	1.67334	0.0942598	0.198233
Bcin02g03940.1	25.0042	0.32854	0.636757	0.515958	0.605884	0.750916
Bcin02g03950.1	33.0813	0.08543	0.362	0.235994	0.813437	0.902836
Bcin02g03960.1	50.0642	-0.300658	0.495933	-0.606246	0.544351	0.701605
Bcin02g03970.1	0.537889	-0.335723	1.19004	-0.282112	0.777858	0.879303
Bcin02g03970.2	0.0645454	2.72328	3.4794	0.782685	0.433812	NA
Bcin02g03980.1	16.3941	-1.81834	0.57903	-3.14033	0.00168759	0.00836269
Bcin02g03990.1	0.707129	-0.727534	0.977653	-0.744164	0.456777	0.62324
Bcin02g04000.1	5.97115	-0.165363	0.667272	-0.24782	0.804274	0.896873
Bcin02g04010.1	13.4716	0.279941	0.465858	0.600915	0.547896	0.704106
Bcin02g04020.1	33.6424	-1.05279	0.364622	-2.88733	0.00388522	0.0165357
Bcin02g04030.1	2.40542	0.35437	0.933642	0.379556	0.704275	0.826638
Bcin02g04040.1	0.281533	0.597085	1.18855	0.502365	0.615411	NA
Bcin02g04050.1	0	NA	NA	NA	NA	NA
Bcin02g04050.2	0	NA	NA	NA	NA	NA
Bcin02g04060.1	5.21159	-0.696084	0.774354	-0.898923	0.368694	0.538289
Bcin02g04070.1	12.8457	-1.87366	0.666053	-2.81307	0.00490704	0.0199889
Bcin02g04080.1	13.5365	-0.820081	0.512536	-1.60004	0.109589	0.222871
Bcin02g04090.1	6.27067	-3.87664	1.12337	-3.45091	0.000558699	0.00330846
Bcin02g04100.1	0.319859	0.420144	1.05866	0.396865	0.691467	NA
Bcin02g04110.1	16.0263	0.585333	0.405548	1.44331	0.148932	0.279476
Bcin02g04120.1	15.6983	-0.969215	0.492599	-1.96755	0.0491195	0.121258
Bcin02g04130.1	9.59595	-0.0702059	0.575196	-0.122056	0.902855	0.952338
Bcin02g04140.1	196.938	-2.0681	0.368357	-5.61439	1.97262e-08	3.40781e-07
Bcin02g04150.1	14.9047	-0.907177	0.501322	-1.80957	0.0703626	0.159809
Bcin02g04160.1	27.0781	0.726864	0.359969	2.01924	0.0434622	0.110654
Bcin02g04170.1	265.397	1.11293	0.220753	5.04153	4.61836e-07	6.07657e-06
Bcin02g04180.1	0.0288274	3.88046	3.50991	1.10557	0.268912	NA
Bcin02g04180.2	0.0849551	2.32803	1.59308	1.46134	0.143923	NA
Bcin02g04190.1	50.7443	-0.566645	0.736494	-0.769382	0.441667	0.609349
Bcin02g04200.1	18.8541	0.648152	0.394665	1.64229	0.100531	0.207835
Bcin02g04210.1	0.103094	2.0456	1.6426	1.24534	0.213007	NA
Bcin02g04220.1	711.096	2.47153	0.440842	5.60639	2.06589e-08	3.548e-07
Bcin02g04230.1	0.285034	0.579689	1.07929	0.537101	0.591198	NA
Bcin02g04230.2	0	NA	NA	NA	NA	NA
Bcin02g04240.1	55.5917	0.455818	0.370474	1.23036	0.218561	0.369433
Bcin02g04250.1	0.0165365	4.69353	3.55134	1.32162	0.186294	NA
Bcin02g04250.2	0	NA	NA	NA	NA	NA
Bcin02g04250.3	0	NA	NA	NA	NA	NA
Bcin02g04260.1	0.0161643	4.72508	2.55338	1.85052	0.0642382	NA
Bcin02g04260.2	0	NA	NA	NA	NA	NA
Bcin02g04270.1	10.2494	1.22381	0.504655	2.42505	0.0153063	0.0498804
Bcin02g04280.1	0.474052	-0.148018	1.07432	-0.137779	0.890415	0.946109
Bcin02g04290.1	3.89238	-3.18904	1.03211	-3.08982	0.00200281	0.00955253
Bcin02g04300.1	0.183952	1.21147	1.23442	0.981406	0.326393	NA
Bcin02g04310.1	13.8685	-1.41204	0.583892	-2.41831	0.0155926	0.0506803
Bcin02g04320.1	7.31889	0.259471	0.66022	0.393006	0.694315	0.819985
Bcin02g04330.1	10.8343	-3.9916	1.09881	-3.63264	0.000280539	0.00184559
Bcin02g04340.1	7.38761	-4.11238	1.01329	-4.05842	4.94054e-05	0.000404461
Bcin02g04350.1	24.9858	-5.87078	1.11321	-5.27374	1.33669e-07	1.99165e-06
Bcin02g04360.1	6.75622	-2.32815	0.941455	-2.47293	0.0134012	0.0447523
Bcin02g04370.1	4.2255	1.42861	0.74354	1.92136	0.0546858	0.131416
Bcin02g04380.1	19.0368	-4.85978	1.04123	-4.66733	3.05135e-06	3.394e-05
Bcin02g04390.1	2.66816	2.32158	0.888814	2.612	0.00900145	0.0322699
Bcin02g04400.1	2.01915	-2.24227	1.2225	-1.83416	0.0666296	0.153234
Bcin02g04410.1	0.0522544	3.02632	1.84092	1.64392	0.100193	NA
Bcin02g04410.2	0.027524	3.96103	2.27028	1.74473	0.0810323	NA
Bcin02g04410.3	0.031621	3.75258	2.198	1.70727	0.0877721	NA
Bcin02g04420.1	0.119742	1.83656	1.50049	1.22397	0.220962	NA
Bcin02g04430.1	0.00960914	5.45146	3.61676	1.50728	0.131739	NA
Bcin02g04440.1	0.624613	2.8858	1.09547	2.63429	0.00843123	0.0306134
Bcin02g04450.1	14.2776	0.522142	0.411804	1.26794	0.20482	0.352791
Bcin02g04460.1	12.0217	1.44817	0.715259	2.02468	0.0429002	0.109764
Bcin02g04470.1	10.3163	1.1542	0.561431	2.05581	0.0398006	0.103955
Bcin02g04480.1	19.5205	-0.64877	0.410903	-1.57889	0.114362	0.229823
Bcin02g04490.1	7.58889	-0.505771	0.704471	-0.717944	0.472792	0.636881
Bcin02g04500.1	3.13478	-2.8774	0.939205	-3.06365	0.00218655	0.0103001
Bcin02g04510.1	48.9588	-0.537515	0.438043	-1.22708	0.219792	0.37087
Bcin02g04520.1	23.564	-2.33573	0.553737	-4.21812	2.4635e-05	0.000218601
Bcin02g04530.1	0.106595	2.00117	1.32222	1.51349	0.130154	NA
Bcin02g04530.2	0.0172072	4.6413	3.54794	1.30817	0.190816	NA
Bcin02g04540.1	19.8373	-0.252234	1.04249	-0.241953	0.808817	0.899414
Bcin02g04550.1	0.112107	1.92875	1.29399	1.49054	0.136082	NA
Bcin02g04550.2	0.00551215	6.20903	3.64971	1.70124	0.0888977	NA
Bcin02g04560.1	30.8342	-0.8669	0.356062	-2.43469	0.0149046	0.0488981
Bcin02g04570.1	19.7393	-3.06696	0.89714	-3.41859	0.00062946	0.00365837
Bcin02g04580.1	17.1755	-2.96497	0.799099	-3.71039	0.00020694	0.00141002
Bcin02g04590.1	6.43462	-1.55601	0.869082	-1.79041	0.0733885	0.164847
Bcin02g04600.1	0.123839	1.78686	1.34267	1.33082	0.183247	NA
Bcin02g04600.2	0.00551215	6.20903	3.64971	1.70124	0.0888977	NA
Bcin02g04610.1	1.44164	-1.75643	0.959027	-1.83147	0.06703	0.153832
Bcin02g04620.1	11.5824	0.136733	0.503257	0.271696	0.785855	0.884302
Bcin02g04630.1	0.22321	0.938543	1.6099	0.582981	0.559906	NA
Bcin02g04640.1	3.24293	-2.92544	1.03842	-2.81721	0.00484425	0.0197944
Bcin02g04650.1	0	NA	NA	NA	NA	NA
Bcin02g04660.1	0.357289	0.255949	1.0109	0.25319	0.800122	NA
Bcin02g04670.1	23.3905	-1.56591	0.462353	-3.38682	0.000707073	0.0040294
Bcin02g04680.1	39.99	0.772322	0.514469	1.5012	0.133303	0.25734
Bcin02g04690.1	62.8151	-6.60061	0.98485	-6.70214	2.05384e-11	5.59767e-10
Bcin02g04700.1	7.61727	-0.0667617	0.609332	-0.109565	0.912754	0.958025
Bcin02g04710.1	6.99897	-0.0173992	0.634836	-0.0274074	0.978135	0.989923
Bcin02g04720.1	0.260342	0.717034	1.10603	0.648294	0.516795	NA
Bcin02g04720.2	0.0364255	3.54668	2.18372	1.62415	0.104344	NA
Bcin02g04730.1	1.88872	-2.14683	0.957282	-2.24263	0.0249206	0.0726106
Bcin02g04740.1	0.0106521	5.32454	3.60338	1.47765	0.139501	NA
Bcin02g04750.1	0.0601879	2.83065	1.76526	1.60354	0.108816	NA
Bcin02g04760.1	12.4749	-0.657704	0.603925	-1.08905	0.276132	0.437928
Bcin02g04770.1	17.6896	-0.10918	0.445231	-0.24522	0.806286	0.897624
Bcin02g04780.1	0.85499	-1.0033	1.27113	-0.789296	0.429939	0.599805
Bcin02g04790.1	0	NA	NA	NA	NA	NA
Bcin02g04790.2	0	NA	NA	NA	NA	NA
Bcin02g04800.1	40.5421	7.10727	1.11759	6.35946	2.02468e-10	4.90844e-09
Bcin02g04810.1	4.83041	-0.817294	0.864043	-0.945895	0.344202	0.512682
Bcin02g04820.1	0.744353	1.62388	1.26597	1.28272	0.19959	0.346235
Bcin02g04830.1	12.5327	-2.0037	0.676589	-2.96147	0.00306172	0.0136237
Bcin02g04840.1	6.96866	-1.16738	0.777587	-1.50129	0.133282	0.25734
[truncated: 11,750 more rows]

## Sheet: 1 DPI RR vs IV
Transcript	baseMean	log2FoldChange	lfcSE	stat	pvalue	padj
Bcin01g00010.1	214.094	7.62068	0.49026	15.5441	1.7435e-54	5.43442e-52
Bcin01g00020.1	52.2625	5.38304	0.522945	10.2937	7.52369e-25	7.93196e-23
Bcin01g00030.1	279.341	6.97122	0.434198	16.0554	5.23925e-58	1.87801e-55
Bcin01g00040.1	103.238	5.87387	0.52149	11.2636	1.98404e-29	2.53993e-27
Bcin01g00050.1	21.4366	4.6976	0.595096	7.89385	2.93002e-15	1.64104e-13
Bcin01g00060.1	302.912	6.54776	0.266218	24.5955	1.41228e-133	2.53116e-130
Bcin01g00070.1	198.344	3.31067	0.190314	17.3958	8.87696e-68	4.54564e-65
Bcin01g00080.1	52.5281	3.92372	0.379132	10.3492	4.21848e-25	4.58216e-23
Bcin01g00090.1	338.813	6.70231	0.244241	27.4414	8.79286e-166	2.1012e-162
Bcin01g00100.1	4.30566	6.25088	1.7379	3.59681	0.000322143	0.00294572
Bcin01g00100.2	0.0183904	6.45823	4.03063	1.60229	0.109092	NA
Bcin01g00110.1	45.2387	7.92683	0.646663	12.2581	1.52108e-34	2.72616e-32
Bcin01g00120.1	82.9712	6.1212	0.350154	17.4814	1.98455e-68	1.0944e-65
Bcin01g00130.1	0.132882	3.5679	2.32104	1.5372	0.124244	NA
Bcin01g00130.2	0	NA	NA	NA	NA	NA
Bcin01g00140.1	3.53702	-1.27955	1.19215	-1.07332	0.283129	0.472364
Bcin01g00150.1	0.203406	2.89984	1.68573	1.72023	0.0853899	NA
Bcin01g00160.1	79.296	1.22011	0.428804	2.84539	0.00443571	0.0242745
Bcin01g00170.1	158.046	-0.956291	0.648009	-1.47574	0.140015	0.300355
Bcin01g00180.1	4.06792	-0.41795	1.14362	-0.365463	0.714766	0.830226
Bcin01g00190.1	9.3926	-1.79975	1.07376	-1.67612	0.093714	0.227741
Bcin01g00200.1	5.43966	-0.922107	1.03204	-0.893479	0.371601	0.556232
Bcin01g00210.1	33.9252	-0.282518	0.504838	-0.559621	0.575738	0.726539
Bcin01g00220.1	52.0269	-0.612118	0.44179	-1.38554	0.165888	0.335472
Bcin01g00230.1	14.3488	-1.00694	0.908125	-1.10881	0.267511	0.454076
Bcin01g00240.1	0.363967	2.03375	1.45288	1.39981	0.16157	NA
Bcin01g00250.1	2.48765	-0.773707	1.17022	-0.661164	0.508507	NA
Bcin01g00260.1	11.519	1.50156	0.729983	2.05698	0.0396883	0.12782
Bcin01g00270.1	0.585458	1.34556	1.44143	0.933492	0.350566	NA
Bcin01g00270.2	0.0183904	6.45823	4.03063	1.60229	0.109092	NA
Bcin01g00280.1	39.0876	0.308873	0.503622	0.613304	0.539675	0.69912
Bcin01g00290.1	2.65943	-0.867931	1.19543	-0.726038	0.467816	NA
Bcin01g00300.1	0.0109141	7.22771	4.06145	1.77959	0.0751432	NA
Bcin01g00310.1	0.389327	1.94272	1.48438	1.30877	0.190613	NA
Bcin01g00320.1	0.0512264	5.00101	3.93986	1.26934	0.204321	NA
Bcin01g00330.1	55.1989	-0.288836	0.50152	-0.575921	0.564668	0.718259
Bcin01g00340.1	22.0053	-1.57032	0.899456	-1.74585	0.0808367	0.206602
Bcin01g00350.1	443.459	-3.00037	0.345492	-8.68433	3.80969e-18	2.73116e-16
Bcin01g00360.1	114.243	-2.31052	0.582849	-3.96418	7.36486e-05	0.000842085
Bcin01g00370.1	238.127	-1.73725	0.313399	-5.54325	2.96903e-08	7.33965e-07
Bcin01g00380.1	2.58198	1.75328	0.990488	1.77012	0.0767074	NA
Bcin01g00390.1	16.6899	-2.09401	1.02225	-2.04843	0.0405181	0.129618
Bcin01g00400.1	72.0811	-0.254124	0.598715	-0.424449	0.671238	0.799685
Bcin01g00410.1	12.8956	-0.205056	0.809525	-0.253304	0.800033	0.884416
Bcin01g00420.1	92.6174	-0.168367	0.304961	-0.552092	0.580886	0.730207
Bcin01g00430.1	0.019703	6.37305	4.02253	1.58434	0.113117	NA
Bcin01g00430.2	0.205531	2.89008	1.71847	1.68177	0.0926138	NA
Bcin01g00440.1	81.3018	1.37541	0.337017	4.08113	4.48175e-05	0.000550166
Bcin01g00450.1	0.0961952	4.09354	3.91522	1.04555	0.295771	NA
Bcin01g00450.2	0	NA	NA	NA	NA	NA
Bcin01g00460.1	14.5007	-0.731621	0.810299	-0.902903	0.366577	0.552215
Bcin01g00470.1	50.8152	-0.37892	0.427811	-0.885719	0.375769	0.559594
Bcin01g00480.1	9.89619	-2.76592	1.16369	-2.37685	0.0174611	0.0698759
Bcin01g00490.1	11.9969	-1.26729	1.01849	-1.24428	0.213395	0.395203
Bcin01g00500.1	28.0383	-4.26885	1.16481	-3.66486	0.000247473	0.00234984
Bcin01g00510.1	29.4137	0.57129	0.459424	1.24349	0.213686	0.395526
Bcin01g00520.1	78.9101	0.306937	0.501154	0.61246	0.540234	0.699591
Bcin01g00530.1	12.8121	-2.28302	1.01444	-2.25052	0.0244158	0.0900394
Bcin01g00540.1	19.9045	-0.768115	0.757194	-1.01442	0.310381	0.499802
Bcin01g00550.1	78.6106	-1.19352	0.503613	-2.36992	0.0177921	0.0710594
Bcin01g00560.1	3.75953	-0.28158	1.07603	-0.261686	0.793564	0.879978
Bcin01g00570.1	5.28268	0.744823	0.877108	0.84918	0.395781	0.576347
Bcin01g00580.1	1.30039	0.181204	1.30593	0.138755	0.889644	NA
Bcin01g00590.1	3.01959	-1.05254	1.17311	-0.897223	0.3696	0.554322
Bcin01g00600.1	0.102359	3.92742	2.09134	1.87795	0.0603887	NA
Bcin01g00610.1	0.0306171	5.71627	2.99831	1.9065	0.0565859	NA
Bcin01g00610.2	0.0105078	7.22771	4.06145	1.77959	0.0751432	NA
Bcin01g00620.1	0	NA	NA	NA	NA	NA
Bcin01g00620.2	0	NA	NA	NA	NA	NA
Bcin01g00620.3	0	NA	NA	NA	NA	NA
Bcin01g00630.1	39.9726	-1.24097	0.638056	-1.94493	0.0517834	0.154064
Bcin01g00640.1	4.90556	0.855986	1.09118	0.784456	0.432773	0.607152
Bcin01g00650.1	10.3704	1.07718	0.727051	1.48157	0.138454	0.29834
Bcin01g00660.1	29.1529	0.579017	0.48761	1.18746	0.235046	0.418645
Bcin01g00670.1	78.1803	-0.722755	0.364631	-1.98216	0.0474619	0.144851
Bcin01g00680.1	0	NA	NA	NA	NA	NA
Bcin01g00680.2	0	NA	NA	NA	NA	NA
Bcin01g00690.1	0	NA	NA	NA	NA	NA
Bcin01g00700.1	0.0621405	4.68671	2.7173	1.72477	0.0845697	NA
Bcin01g00710.1	3.25115	-0.00920503	1.144	-0.00804635	0.99358	0.996081
Bcin01g00720.1	44.1908	0.119977	0.504225	0.237943	0.811925	0.891823
Bcin01g00730.1	13.5243	1.27313	0.671673	1.89546	0.058032	0.166111
Bcin01g00740.1	5.57077	-0.960228	1.05754	-0.907979	0.363889	0.549089
Bcin01g00750.1	85.6722	0.694264	0.401623	1.72865	0.0838719	0.211635
Bcin01g00760.1	3.5719	-0.190484	1.04236	-0.182742	0.855	0.91834
Bcin01g00770.1	51.0725	-0.75054	0.542797	-1.38273	0.166749	0.336385
Bcin01g00770.2	0.371867	2.05817	1.94093	1.0604	0.288961	NA
Bcin01g00780.1	0.0616404	4.68934	2.55553	1.83498	0.0665086	NA
Bcin01g00780.2	0	NA	NA	NA	NA	NA
Bcin01g00790.1	3.13844	0.0544103	1.08671	0.050069	0.960067	0.978215
Bcin01g00800.1	1.23065	0.253217	1.2458	0.203257	0.838934	NA
Bcin01g00810.1	0.684185	1.10521	1.31115	0.842936	0.399264	NA
Bcin01g00810.2	0.019703	6.37305	4.02253	1.58434	0.113117	NA
Bcin01g00820.1	4.99874	-1.78065	1.17504	-1.5154	0.129672	0.285291
Bcin01g00830.1	76.4563	-1.56662	0.473395	-3.30934	0.000935175	0.00712462
Bcin01g00840.1	8.00433	-0.161164	0.841147	-0.1916	0.848056	0.913967
Bcin01g00850.1	7.78677	-1.50389	1.06817	-1.40791	0.159156	0.326371
Bcin01g00860.1	11.4782	-1.02975	1.1763	-0.875411	0.38135	0.563691
Bcin01g00870.1	17.1957	0.137424	0.666892	0.206067	0.836739	0.907775
Bcin01g00880.1	31.4407	-0.666926	0.632001	-1.05526	0.291306	0.480577
Bcin01g00890.1	11.391	-1.41673	0.989176	-1.43223	0.152077	0.317207
Bcin01g00900.1	0	NA	NA	NA	NA	NA
Bcin01g00900.2	0	NA	NA	NA	NA	NA
Bcin01g00900.3	0	NA	NA	NA	NA	NA
Bcin01g00910.1	0	NA	NA	NA	NA	NA
Bcin01g00920.1	18.0519	-1.27399	0.978694	-1.30173	0.19301	0.369674
Bcin01g00930.1	20.3285	-2.32757	0.901812	-2.58099	0.00985182	0.044532
Bcin01g00930.2	0.42399	1.82582	1.57238	1.16118	0.245567	NA
Bcin01g00940.1	8.13136	-0.831114	0.93305	-0.89075	0.373064	0.557236
Bcin01g00940.2	0.454218	1.73142	1.57112	1.10203	0.270449	NA
Bcin01g00950.1	7.09817	-1.35775	1.02731	-1.32165	0.186284	0.360951
Bcin01g00960.1	1.1776	0.312987	1.2402	0.252369	0.800756	NA
Bcin01g00970.1	33.3307	-3.09171	0.940168	-3.28847	0.00100733	0.00756186
Bcin01g00980.1	364.311	1.07584	0.213291	5.04398	4.5595e-07	8.92832e-06
Bcin01g00990.1	0.897814	4.01055	2.03849	1.96741	0.0491357	NA
Bcin01g01000.1	1.13094	0.402714	1.45569	0.276647	0.782051	NA
Bcin01g01010.1	7.88661	1.69246	0.935969	1.80824	0.0705686	0.189195
Bcin01g01020.1	0	NA	NA	NA	NA	NA
Bcin01g01030.1	0.0875073	4.17288	2.48036	1.68237	0.0924973	NA
Bcin01g01040.1	23.9645	0.84359	0.690064	1.22248	0.221526	0.403896
Bcin01g01050.1	0	NA	NA	NA	NA	NA
Bcin01g01050.2	0	NA	NA	NA	NA	NA
Bcin01g01060.1	0.0490075	5.02024	2.73515	1.83546	0.0664379	NA
Bcin01g01070.1	12.2007	0.687587	0.662067	1.03855	0.299016	0.48808
Bcin01g01080.1	68.0907	-1.48185	0.623481	-2.37674	0.0174665	0.0698759
Bcin01g01090.1	3.45459	-0.124711	1.08331	-0.115121	0.90835	0.949826
Bcin01g01100.1	0.107109	3.93837	3.91234	1.00665	0.314101	NA
Bcin01g01100.2	4.387	4.46392	1.25676	3.55192	0.000382436	0.00339371
Bcin01g01110.1	11.8613	-0.82539	0.953967	-0.865219	0.386919	0.568173
Bcin01g01115.1	2.46507	0.52827	1.07134	0.493093	0.621947	NA
Bcin01g01120.1	25.6134	0.359663	0.64919	0.554018	0.579567	0.728805
Bcin01g01130.1	0	NA	NA	NA	NA	NA
Bcin01g01130.2	0	NA	NA	NA	NA	NA
Bcin01g01140.1	42.6215	0.256915	0.433218	0.593038	0.553156	0.710167
Bcin01g01150.1	0.443092	1.7466	1.42677	1.22417	0.22089	NA
Bcin01g01150.2	0.0420312	5.28883	3.95146	1.33845	0.18075	NA
Bcin01g01160.1	13.8555	1.61436	0.56286	2.86814	0.00412886	0.0230528
Bcin01g01170.1	2.17251	0.79401	1.07658	0.73753	0.4608	NA
Bcin01g01180.1	39.0598	0.236796	0.440148	0.537993	0.590582	0.738382
Bcin01g01190.1	210.227	-1.37945	0.559662	-2.46479	0.0137093	0.058145
Bcin01g01200.1	12.4717	-1.38137	1.01152	-1.36564	0.172053	0.342911
Bcin01g01210.1	7.54236	-1.44823	1.12589	-1.28629	0.198342	0.376896
Bcin01g01210.2	0.673482	1.13248	1.32694	0.853451	0.393409	NA
Bcin01g01220.1	4.4881	-1.61135	1.26511	-1.27368	0.202775	0.382451
Bcin01g01220.2	0.200086	2.98436	2.39458	1.2463	0.212655	NA
Bcin01g01230.1	6.92172	0.0782913	1.00155	0.0781698	0.937693	0.967273
Bcin01g01240.1	2.5421	-0.780563	1.35995	-0.573965	0.565991	NA
Bcin01g01250.1	0.167632	3.20743	2.02949	1.58041	0.114012	NA
Bcin01g01260.1	3.28613	4.27571	0.984184	4.34442	1.39644e-05	0.000198239
Bcin01g01270.1	0.0109141	7.22771	4.06145	1.77959	0.0751432	NA
Bcin01g01270.2	0.0742734	4.43234	2.70852	1.63645	0.101746	NA
Bcin01g01280.1	10.5209	-1.27076	0.919463	-1.38207	0.166949	0.336385
Bcin01g01290.1	34.1294	-0.627509	0.533343	-1.17656	0.239372	0.423718
Bcin01g01300.1	23.6751	-2.56087	0.891501	-2.87254	0.00407192	0.0227881
Bcin01g01310.1	0.894559	0.713167	1.25647	0.567594	0.57031	NA
Bcin01g01320.1	16.9819	3.90478	0.679324	5.74804	9.0284e-09	2.47987e-07
Bcin01g01330.1	0.402467	1.8857	1.43347	1.31548	0.18835	NA
Bcin01g01340.1	0.113679	3.77686	2.07726	1.8182	0.0690343	NA
Bcin01g01350.1	1.23467	0.246877	1.25705	0.196393	0.844302	NA
Bcin01g01360.1	0.0105078	7.22771	4.06145	1.77959	0.0751432	NA
Bcin01g01370.1	0.0105078	7.22771	4.06145	1.77959	0.0751432	NA
Bcin01g01380.1	2.67035	-0.874061	1.19373	-0.732213	0.464039	NA
Bcin01g01390.1	0.750169	0.969202	1.27709	0.758914	0.447904	NA
Bcin01g01390.2	0.0105078	7.22771	4.06145	1.77959	0.0751432	NA
Bcin01g01400.1	7.88929	-2.44066	1.16074	-2.10268	0.0354938	0.117423
Bcin01g01410.1	5.18108	-1.82169	1.24986	-1.45751	0.144976	0.306859
Bcin01g01420.1	16.4694	-3.50492	1.14017	-3.07404	0.0021118	0.013578
Bcin01g01430.1	0.0428437	5.26311	3.95033	1.33232	0.182755	NA
Bcin01g01430.2	0.0109141	7.22771	4.06145	1.77959	0.0751432	NA
Bcin01g01440.1	208.983	5.63545	0.517715	10.8852	1.35538e-27	1.6753e-25
Bcin01g01450.1	10.5778	3.81741	1.01723	3.75274	0.000174911	0.00175622
Bcin01g01460.1	1.21851	0.268545	1.27951	0.209881	0.833761	NA
Bcin01g01470.1	0	NA	NA	NA	NA	NA
Bcin01g01480.1	11.4493	-2.09448	1.30936	-1.59962	0.109682	0.25414
Bcin01g01490.1	8.70997	-1.68323	1.02515	-1.64194	0.100603	0.239449
Bcin01g01500.1	36.4536	-1.69126	0.725795	-2.33021	0.0197948	0.0770826
Bcin01g01510.1	0.459256	1.69177	1.38458	1.22187	0.221758	NA
Bcin01g01510.2	0.122062	3.66508	1.99669	1.83557	0.0664206	NA
Bcin01g01520.1	78.8588	-1.99225	0.784104	-2.5408	0.01106	0.0490954
Bcin01g01530.1	14.4465	0.237657	0.700495	0.33927	0.734406	0.843673
Bcin01g01540.1	0	NA	NA	NA	NA	NA
Bcin01g01540.2	0	NA	NA	NA	NA	NA
Bcin01g01550.1	354.847	0.352536	0.282818	1.24651	0.212576	0.394583
Bcin01g01560.1	0	NA	NA	NA	NA	NA
Bcin01g01570.1	76.0963	-1.06188	0.523414	-2.02877	0.0424822	0.133694
Bcin01g01580.1	3.72449	-1.35564	1.17629	-1.15248	0.249125	0.43328
Bcin01g01590.1	804.441	-5.02484	0.69683	-7.211	5.55445e-13	2.48874e-11
Bcin01g01600.1	3.09347	1.20327	0.985246	1.22129	0.221976	0.404109
Bcin01g01610.1	3.46156	-1.25097	1.16803	-1.07101	0.284164	0.472932
Bcin01g01620.1	1.33259	0.133462	1.22773	0.108707	0.913435	NA
Bcin01g01620.2	0	NA	NA	NA	NA	NA
Bcin01g01620.3	0.0788121	4.37732	3.92135	1.11628	0.264303	NA
Bcin01g01630.1	1.04046	0.498644	1.29625	0.384683	0.700472	NA
Bcin01g01630.2	0	NA	NA	NA	NA	NA
Bcin01g01640.1	0.215226	2.82254	1.71273	1.64798	0.0993569	NA
Bcin01g01650.1	0.0494138	5.05036	3.94169	1.28127	0.2001	NA
Bcin01g01660.1	0	NA	NA	NA	NA	NA
Bcin01g01670.1	0.0183904	6.45823	4.03063	1.60229	0.109092	NA
Bcin01g01680.1	12.1129	-0.26766	0.833021	-0.321313	0.747973	0.852499
Bcin01g01690.1	0.235436	2.69951	1.82665	1.47785	0.139449	NA
Bcin01g01700.1	58.6391	-0.56994	0.444591	-1.28194	0.199863	0.378376
Bcin01g01710.1	118.726	-1.61287	0.38587	-4.17983	2.91728e-05	0.000375476
Bcin01g01720.1	117.048	1.64283	0.241785	6.79457	1.08633e-11	4.55432e-10
Bcin01g01730.1	3.62346	-0.215931	1.03849	-0.207928	0.835285	0.907324
Bcin01g01740.1	3.47134	-1.25325	1.18682	-1.05597	0.29098	0.480433
Bcin01g01750.1	0.0109141	7.22771	4.06145	1.77959	0.0751432	NA
Bcin01g01760.1	162.187	-5.9829	1.00807	-5.93498	2.93882e-09	8.7785e-08
Bcin01g01770.1	11.4297	-0.843891	0.870038	-0.969947	0.332073	0.518949
Bcin01g01780.1	9.91972	-1.88563	1.04274	-1.80834	0.0705533	0.189195
Bcin01g01790.1	19.3334	-0.689892	0.823818	-0.837432	0.40235	0.581776
Bcin01g01800.1	628.041	0.384814	0.28625	1.34433	0.178841	0.351168
Bcin01g01810.1	0	NA	NA	NA	NA	NA
Bcin01g01810.2	0.0105078	7.22771	4.06145	1.77959	0.0751432	NA
Bcin01g01810.3	0.0210156	6.29143	4.01519	1.56691	0.117136	NA
Bcin01g01810.4	0.161062	3.26867	2.04516	1.59825	0.109988	NA
Bcin01g01820.1	28.276	0.485022	0.546571	0.88739	0.374869	0.558514
Bcin01g01830.1	92.7037	0.572023	0.323028	1.77081	0.0765916	0.199305
Bcin01g01840.1	35.5192	-2.18822	0.900783	-2.42924	0.0151303	0.0625904
Bcin01g01850.1	29.429	0.316103	0.595683	0.530657	0.595657	0.742267
Bcin01g01860.1	0.0310234	5.72651	3.97409	1.44096	0.149596	NA
Bcin01g01860.2	0	NA	NA	NA	NA	NA
Bcin01g01870.1	8.08415	-1.56396	1.06076	-1.47437	0.140381	0.300864
Bcin01g01880.1	1.06977	0.458031	1.29254	0.354365	0.723066	NA
Bcin01g01890.1	32.5494	-0.373279	0.523538	-0.712993	0.47585	0.644277
Bcin01g01900.1	86.0307	-0.992699	0.384162	-2.58406	0.0097644	0.0441925
Bcin01g01910.1	1.08113	2.88426	1.36861	2.10744	0.0350794	NA
Bcin01g01910.2	0.33385	2.1716	1.56219	1.3901	0.164498	NA
Bcin01g01920.1	11.1397	-2.0668	1.02645	-2.01354	0.0440583	0.137627
Bcin01g01930.1	0.201687	2.91306	1.70822	1.70532	0.0881353	NA
Bcin01g01940.1	0.204624	2.90418	1.80171	1.6119	0.106984	NA
Bcin01g01940.2	0	NA	NA	NA	NA	NA
Bcin01g01950.1	11.6263	-0.802376	0.901684	-0.889865	0.373539	0.557308
Bcin01g01960.1	2.4827	-0.769147	1.19228	-0.645107	0.518858	NA
Bcin01g01970.1	5.86533	-0.234117	0.966127	-0.242325	0.808528	0.890238
Bcin01g01980.1	0.844528	0.809833	1.36903	0.591539	0.554159	NA
Bcin01g01990.1	12.4441	-0.985259	0.84916	-1.16027	0.245937	0.430208
Bcin01g02000.1	93.693	-1.11674	0.38541	-2.89754	0.00376107	0.0213823
Bcin01g02010.1	2.30174	-0.622765	1.47517	-0.422165	0.672905	NA
Bcin01g02020.1	30.8944	0.432909	0.457348	0.946563	0.343861	0.53048
Bcin01g02030.1	27.0274	0.437047	0.501189	0.872021	0.383197	0.565488
Bcin01g02040.1	62.6026	-1.80677	0.566125	-3.19146	0.00141553	0.00999798
Bcin01g02050.1	207.329	-0.350824	0.37614	-0.932695	0.350977	0.536837
Bcin01g02060.1	0.468552	1.66785	1.4508	1.14961	0.250305	NA
Bcin01g02060.2	0	NA	NA	NA	NA	NA
Bcin01g02070.1	24.9903	0.942679	0.538211	1.75151	0.0798587	0.204759
Bcin01g02080.1	0.356991	2.07071	1.51545	1.3664	0.171815	NA
Bcin01g02090.1	1.53633	1.64613	1.11389	1.47782	0.139456	NA
Bcin01g02090.2	0.138133	3.51698	2.34236	1.50147	0.133235	NA
Bcin01g02100.1	27.6229	-0.176995	0.624829	-0.283269	0.776971	0.870356
Bcin01g02110.1	6.50044	-2.1625	1.15047	-1.87966	0.0601544	0.169582
Bcin01g02120.1	184.599	-0.528514	0.31624	-1.67124	0.0946739	0.229529
Bcin01g02130.1	0.240999	2.65425	1.68906	1.57143	0.116082	NA
Bcin01g02130.2	0.0109141	7.22771	4.06145	1.77959	0.0751432	NA
Bcin01g02140.1	0.0494138	5.05036	3.94169	1.28127	0.2001	NA
Bcin01g02150.1	0.0721482	4.45056	2.34398	1.89872	0.0576012	NA
Bcin01g02160.1	87.2517	0.922686	0.36821	2.50586	0.0122152	0.0531378
Bcin01g02170.1	31.9874	-0.158225	0.516125	-0.306563	0.759176	0.860072
Bcin01g02180.1	3.07133	1.21452	1.03487	1.1736	0.240557	0.424796
Bcin01g02190.1	16.7699	-0.579272	0.754948	-0.767301	0.442903	0.615701
Bcin01g02200.1	455.544	0.491361	0.195345	2.51534	0.0118916	0.0519507
Bcin01g02210.1	445.507	-0.130803	0.35223	-0.371357	0.710371	0.827267
Bcin01g02220.1	2.59812	0.417976	1.05917	0.394627	0.693118	NA
Bcin01g02220.2	0.210281	2.88	1.93421	1.48898	0.136491	NA
Bcin01g02230.1	25.6123	0.148125	0.523427	0.28299	0.777184	0.870356
Bcin01g02240.1	32.4461	-0.998727	0.582354	-1.71498	0.0863482	0.215114
Bcin01g02250.1	7.83298	-0.759378	0.911994	-0.832657	0.405038	0.584262
Bcin01g02260.1	36.2065	-0.886244	0.54732	-1.61924	0.105395	0.247677
Bcin01g02270.1	45.0426	-2.1575	0.770303	-2.80085	0.00509684	0.0270862
Bcin01g02280.1	96.0551	-1.13256	0.694514	-1.63073	0.102948	0.243488
Bcin01g02290.1	37.1242	-0.00986733	0.519345	-0.0189996	0.984841	0.991494
Bcin01g02300.1	176.244	-0.540394	0.280447	-1.9269	0.0539918	0.158439
Bcin01g02310.1	109.561	0.228467	0.338811	0.674319	0.500109	0.665602
Bcin01g02320.1	34.2487	2.8795	0.582433	4.94391	7.65711e-07	1.41479e-05
Bcin01g02330.1	1.76567	-0.273765	1.211	-0.226065	0.821151	NA
Bcin01g02340.1	32.5926	-1.27426	0.645692	-1.97348	0.048441	0.147067
Bcin01g02350.1	6.59619	-1.23754	1.03886	-1.19125	0.233557	0.417445
Bcin01g02360.1	1.064	0.464217	1.26858	0.365933	0.714415	NA
Bcin01g02370.1	0.482084	1.6312	1.45488	1.12119	0.262207	NA
Bcin01g02380.1	1.19722	0.300915	1.30305	0.230932	0.817368	NA
Bcin01g02390.1	0	NA	NA	NA	NA	NA
Bcin01g02390.2	0	NA	NA	NA	NA	NA
Bcin01g02400.1	18.4983	0.941668	0.598996	1.57208	0.115933	0.263263
Bcin01g02410.1	0.146616	3.40457	2.09672	1.62376	0.104427	NA
Bcin01g02410.2	0.10014	3.97518	2.35752	1.68617	0.0917635	NA
Bcin01g02410.3	0	NA	NA	NA	NA	NA
Bcin01g02420.1	46.7666	0.655281	0.40162	1.6316	0.102765	0.243222
Bcin01g02430.1	5.15659	4.71792	1.13408	4.16013	3.18063e-05	0.000407178
Bcin01g02440.1	2.73629	0.321945	1.13155	0.284518	0.776014	NA
Bcin01g02450.1	2.09403	2.59763	1.01883	2.54963	0.0107837	NA
Bcin01g02460.1	56.236	0.636253	0.480713	1.32356	0.185649	0.360205
Bcin01g02470.1	0.313546	2.28376	1.72728	1.32218	0.18611	NA
Bcin01g02480.1	0.0516327	4.95483	2.74812	1.80299	0.0713903	NA
Bcin01g02490.1	20.6529	-0.0489764	0.711527	-0.0688328	0.945123	0.971132
Bcin01g02500.1	15.3307	-1.89207	0.948383	-1.99505	0.0460378	0.141608
Bcin01g02510.1	0.0844759	4.27494	3.919	1.09083	0.27535	NA
Bcin01g02510.2	0.247968	2.61467	1.66497	1.5704	0.116321	NA
Bcin01g02520.1	0.0650781	4.6593	3.92875	1.18595	0.235643	NA
Bcin01g02530.1	0.104585	3.96816	3.91287	1.01413	0.310521	NA
Bcin01g02540.1	0.0306171	5.71627	2.99831	1.9065	0.0565859	NA
Bcin01g02540.2	0.0319297	5.68796	3.97182	1.43208	0.15212	NA
Bcin01g02540.3	0	NA	NA	NA	NA	NA
Bcin01g02550.1	3.73905	-1.35726	1.19231	-1.13834	0.254978	0.440252
Bcin01g02560.1	0.0275857	5.87928	3.98371	1.47583	0.139989	NA
Bcin01g02560.2	2.76375	1.52167	1.04767	1.45243	0.146383	NA
Bcin01g02565.1	7.38633	-0.655724	0.91376	-0.717611	0.472997	0.641855
Bcin01g02570.1	15.7629	-0.919266	0.750465	-1.22493	0.220602	0.402519
Bcin01g02580.1	7.17239	-0.605357	0.928095	-0.652258	0.514235	0.67755
Bcin01g02580.2	0.062953	4.66274	2.56349	1.8189	0.0689263	NA
Bcin01g02590.1	0.231397	2.70868	1.65088	1.64076	0.100848	NA
Bcin01g02600.1	26.7263	-2.26833	0.903107	-2.51169	0.0120153	0.0523954
Bcin01g02600.2	82.8805	-4.91375	1.05307	-4.66611	3.06954e-06	4.93397e-05
Bcin01g02610.1	24.3438	-0.191303	0.698854	-0.273738	0.784286	0.875377
Bcin01g02620.1	8.36755	-0.277029	0.911922	-0.303786	0.761291	0.861836
Bcin01g02620.2	1.29127	0.178055	1.21277	0.146816	0.883277	NA
Bcin01g02630.1	0.920332	0.670776	1.25275	0.535444	0.592343	NA
Bcin01g02630.2	0.0201093	6.34797	4.02023	1.57901	0.114335	NA
Bcin01g02640.1	20.1078	1.5587	0.57101	2.72973	0.00633857	0.0319391
Bcin01g02650.1	12.0658	-1.49449	0.902662	-1.65565	0.0977928	0.234709
Bcin01g02660.1	115.635	-0.540495	0.304891	-1.77275	0.0762706	0.198767
Bcin01g02670.1	72.156	0.109785	0.347967	0.315504	0.752379	0.855073
Bcin01g02680.1	152.79	1.13041	0.244176	4.62947	3.66595e-06	5.78881e-05
Bcin01g02690.1	18.4597	-1.19987	0.759458	-1.57991	0.114128	0.260494
Bcin01g02700.1	0.202093	2.90861	1.69054	1.72052	0.0853379	NA
Bcin01g02700.2	0	NA	NA	NA	NA	NA
Bcin01g02710.1	0.698036	1.07969	1.32842	0.812762	0.416355	NA
Bcin01g02720.1	6.65601	-2.17922	1.2676	-1.71917	0.0855843	0.21423
Bcin01g02730.1	39.8085	-0.0552817	0.732699	-0.0754493	0.939857	0.967802
Bcin01g02740.1	13.2305	0.491782	0.811852	0.605754	0.544678	0.703689
Bcin01g02750.1	9.19005	-0.454197	0.901813	-0.503649	0.614508	0.756829
Bcin01g02760.1	0.385476	1.99865	1.86843	1.0697	0.284756	NA
Bcin01g02770.1	47.4646	0.0441866	0.501854	0.0880467	0.92984	0.962324
Bcin01g02780.1	36.6967	0.241042	0.504662	0.47763	0.632914	0.771737
Bcin01g02790.1	50.8249	0.879663	0.438772	2.00483	0.0449813	0.139236
Bcin01g02800.1	55.9129	0.299578	0.482408	0.621006	0.534596	0.695683
Bcin01g02810.1	8.15958	-1.57881	1.06281	-1.48551	0.137409	0.29698
Bcin01g02820.1	2.70025	-0.88956	1.19732	-0.742958	0.457507	NA
Bcin01g02830.1	38.5253	-1.50739	0.679503	-2.21837	0.0265296	0.0953338
Bcin01g02840.1	28.818	2.00178	0.793916	2.5214	0.0116887	0.0512831
Bcin01g02850.1	0	NA	NA	NA	NA	NA
Bcin01g02850.2	0.0218281	6.24362	4.01108	1.55659	0.119567	NA
Bcin01g02860.1	0.822834	0.858673	1.43161	0.599796	0.548642	NA
Bcin01g02870.1	4.27373	8.29073	2.16257	3.83374	0.000126212	0.00135046
Bcin01g02870.2	0	NA	NA	NA	NA	NA
Bcin01g02880.1	33.8413	-0.264773	0.695804	-0.380528	0.703554	0.824216
Bcin01g02890.1	24.6919	1.39796	0.955658	1.46282	0.143516	0.304939
Bcin01g02900.1	17.6222	-1.73329	0.901099	-1.92353	0.0544131	0.159114
Bcin01g02910.1	0.74019	8.84163	4.0459	2.18533	0.0288643	NA
Bcin01g02910.2	0	NA	NA	NA	NA	NA
Bcin01g02920.1	3.20057	-1.1316	1.21671	-0.930051	0.352344	0.538058
Bcin01g02930.1	24.7301	-2.88471	1.04452	-2.76176	0.00574912	0.0296301
Bcin01g02940.1	31.5618	-1.06918	0.724405	-1.47595	0.139958	0.300355
Bcin01g02950.1	17.5441	1.35934	0.692421	1.96316	0.0496272	0.149361
Bcin01g02960.1	20.7315	-1.82951	0.815258	-2.24409	0.0248268	0.09104
Bcin01g02970.1	10.5362	0.161188	0.90567	0.177977	0.858741	0.920661
Bcin01g02980.1	19.6309	-0.0262585	0.697751	-0.0376331	0.96998	0.984119
Bcin01g02990.1	24.8989	-1.69497	0.747831	-2.26652	0.0234195	0.0875362
Bcin01g03000.1	351.754	0.285919	0.219548	1.30231	0.192811	0.369486
Bcin01g03010.1	17.7723	0.733257	0.66975	1.09482	0.273595	0.461506
Bcin01g03020.1	0.0528515	4.95859	3.93834	1.25906	0.20801	NA
Bcin01g03020.2	0	NA	NA	NA	NA	NA
Bcin01g03030.1	9.38361	-1.80082	1.03296	-1.74336	0.0812705	0.207193
Bcin01g03040.1	0.11793	3.7647	2.69982	1.39442	0.163189	NA
Bcin01g03050.1	19.5633	-0.323968	0.629777	-0.514417	0.606961	0.751033
Bcin01g03060.1	105.605	-1.26162	0.518002	-2.43554	0.0148695	0.0617969
Bcin01g03070.1	3.6127	-1.31245	1.17422	-1.11772	0.263686	0.450544
Bcin01g03080.1	0.259483	2.54499	1.6713	1.52276	0.127818	NA
Bcin01g03090.1	0.0105078	7.22771	4.06145	1.77959	0.0751432	NA
Bcin01g03100.1	0.0582028	4.77012	2.69919	1.76724	0.0771876	NA
Bcin01g03110.1	65.2614	-1.3835	0.554254	-2.49615	0.0125548	0.0541101
Bcin01g03110.2	1.2187	0.279045	1.35996	0.205186	0.837426	NA
Bcin01g03120.1	1.91618	1.08515	1.21732	0.891421	0.372703	NA
Bcin01g03130.1	13.7335	-1.70666	0.907148	-1.88135	0.0599247	0.169258
Bcin01g03140.1	10.5924	0.751342	0.843948	0.89027	0.373321	0.557236
Bcin01g03150.1	0.130757	3.57092	2.0722	1.72325	0.084844	NA
Bcin01g03150.2	0.186015	3.07844	2.24197	1.37309	0.169724	NA
Bcin01g03150.3	0	NA	NA	NA	NA	NA
Bcin01g03160.1	41.3231	-0.392176	0.508605	-0.771081	0.440659	0.613653
Bcin01g03170.1	14.943	-0.296301	0.789553	-0.375277	0.707455	0.82629
Bcin01g03180.1	3.41467	-0.1013	1.17324	-0.0863416	0.931195	0.962907
Bcin01g03190.1	1307.6	-4.30108	0.804174	-5.34845	8.87121e-08	1.99993e-06
Bcin01g03200.1	356.184	-1.71071	0.291811	-5.86239	4.56259e-09	1.30316e-07
Bcin01g03210.1	0.942973	0.637859	1.26426	0.504532	0.613887	NA
Bcin01g03210.2	0.143484	3.4262	1.91405	1.79003	0.0734493	NA
Bcin01g03220.1	15.6724	0.725427	0.72813	0.996287	0.319111	0.50669
Bcin01g03230.1	41.8268	-0.703764	0.648494	-1.08523	0.277821	0.466987
Bcin01g03240.1	28.9225	-4.30077	1.25728	-3.4207	0.000624599	0.00510576
Bcin01g03250.1	14.4582	0.0551968	0.822399	0.0671169	0.946489	0.97169
Bcin01g03260.1	23.1898	1.03455	0.563404	1.83625	0.0663213	0.181325
Bcin01g03270.1	125.937	-3.11736	0.647318	-4.81581	1.46604e-06	2.56342e-05
Bcin01g03280.1	0.79088	0.903635	1.34336	0.672668	0.501158	NA
Bcin01g03290.1	2.89255	-0.97877	1.27032	-0.770491	0.441009	NA
Bcin01g03300.1	0.971965	0.590811	1.24212	0.475648	0.634325	NA
Bcin01g03310.1	0.129945	3.56958	1.96656	1.81514	0.0695025	NA
Bcin01g03320.1	0.809879	0.864184	1.33044	0.649546	0.515985	NA
Bcin01g03330.1	0.0843749	4.23444	2.44945	1.72873	0.0838578	NA
Bcin01g03340.1	0.0402186	5.3487	3.95417	1.35267	0.17616	NA
Bcin01g03350.1	0.153492	3.32439	1.86447	1.78302	0.0745826	NA
Bcin01g03360.1	1.11169	0.40638	1.30246	0.312009	0.755034	NA
Bcin01g03370.1	3.00538	-1.03987	1.21298	-0.857281	0.39129	0.572004
Bcin01g03380.1	0	NA	NA	NA	NA	NA
Bcin01g03390.1	0.0424374	5.27592	3.95089	1.33537	0.181754	NA
Bcin01g03390.2	0.059109	4.79183	3.93276	1.21844	0.223057	NA
Bcin01g03400.1	5.21324	-1.80407	1.45349	-1.2412	0.214533	0.396184
Bcin01g03410.1	4.78249	-0.701609	1.07447	-0.65298	0.513769	0.67731
Bcin01g03410.2	0	NA	NA	NA	NA	NA
Bcin01g03410.3	2.1856	2.37932	1.12611	2.11287	0.034612	NA
Bcin01g03410.4	0.0503201	4.981	2.62218	1.89956	0.0574906	NA
Bcin01g03420.1	21.1893	-1.36803	0.86281	-1.58555	0.112841	0.258867
Bcin01g03430.1	1.17285	0.321009	1.25909	0.254953	0.79876	NA
Bcin01g03440.1	49.5247	0.350693	0.377152	0.929845	0.352451	0.538058
Bcin01g03450.1	0.0943826	4.07536	2.51201	1.62235	0.104728	NA
Bcin01g03460.1	31.7318	-1.1783	0.587418	-2.00589	0.0448675	0.139124
Bcin01g03470.1	0	NA	NA	NA	NA	NA
Bcin01g03470.2	0	NA	NA	NA	NA	NA
Bcin01g03470.3	0	NA	NA	NA	NA	NA
Bcin01g03470.4	0	NA	NA	NA	NA	NA
Bcin01g03480.1	97.0274	-0.384673	0.31181	-1.23368	0.217323	0.398463
Bcin01g03490.1	47.0266	0.0733396	0.534009	0.137338	0.890764	0.940345
Bcin01g03500.1	104.58	-0.589868	0.422858	-1.39495	0.16303	0.331281
Bcin01g03510.1	0.845345	0.869289	1.93891	0.448338	0.653909	NA
Bcin01g03520.1	1.6515	-0.108907	1.7971	-0.0606014	0.951677	NA
Bcin01g03530.1	0.172483	3.18815	2.34428	1.35997	0.17384	NA
Bcin01g03530.2	0.0105078	7.22771	4.06145	1.77959	0.0751432	NA
Bcin01g03540.1	30.2649	-3.04169	1.37446	-2.21301	0.0268966	0.0961705
Bcin01g03550.1	0.0411249	5.28514	2.81675	1.87633	0.0606104	NA
Bcin01g03560.1	0.0109141	7.22771	4.06145	1.77959	0.0751432	NA
Bcin01g03570.1	0	NA	NA	NA	NA	NA
Bcin01g03570.2	0	NA	NA	NA	NA	NA
Bcin01g03580.1	55.5599	0.433963	0.490042	0.885563	0.375853	0.559603
Bcin01g03590.1	0	NA	NA	NA	NA	NA
Bcin01g03590.2	0.218164	2.81216	1.78468	1.57573	0.115089	NA
Bcin01g03590.3	0.1645	3.22991	1.91669	1.68515	0.0919589	NA
Bcin01g03600.1	0.108929	3.838	2.15719	1.77917	0.0752116	NA
Bcin01g03600.2	0.679841	1.11892	1.35014	0.828747	0.407248	NA
Bcin01g03610.1	17.7957	0.293671	0.672448	0.43672	0.662315	0.793388
Bcin01g03620.1	1.03377	0.550529	1.61825	0.3402	0.733706	NA
Bcin01g03630.1	30.0523	-4.3718	1.14134	-3.83042	0.000127923	0.00136268
Bcin01g03640.1	242.9	0.18433	0.273844	0.67312	0.500871	0.66631
Bcin01g03650.1	11.432	-1.41178	0.929714	-1.51851	0.128887	0.283781
Bcin01g03660.1	22.5823	-0.515995	0.619901	-0.832383	0.405193	0.584262
Bcin01g03670.1	6.35295	0.272172	1.03551	0.262838	0.792676	0.879881
Bcin01g03680.1	10.4052	-1.96103	1.03758	-1.89	0.0587578	0.167622
Bcin01g03690.1	3.67655	1.80665	0.911076	1.98298	0.0473697	0.144693
Bcin01g03700.1	0.0109141	7.22771	4.06145	1.77959	0.0751432	NA
Bcin01g03700.2	0	NA	NA	NA	NA	NA
Bcin01g03710.1	38.6495	-0.470643	0.514632	-0.914523	0.360442	0.545265
Bcin01g03720.1	13.2184	0.551413	1.02802	0.536381	0.591695	0.739218
Bcin01g03730.1	34.2135	1.1252	0.606187	1.8562	0.0634258	0.175831
Bcin01g03740.1	36.7817	0.589477	0.531124	1.10987	0.267056	0.453612
Bcin01g03750.1	39.6631	-0.0920133	0.630628	-0.145907	0.883994	0.936094
Bcin01g03760.1	4.66163	-1.66572	1.27738	-1.30401	0.192229	0.368867
Bcin01g03770.1	0.570099	1.37754	1.38776	0.992632	0.320889	NA
Bcin01g03780.1	46.4669	0.283073	0.401796	0.70452	0.481109	0.648688
Bcin01g03790.1	2.88169	1.40131	1.00658	1.39215	0.163878	NA
Bcin01g03790.2	0.019703	6.37305	4.02253	1.58434	0.113117	NA
Bcin01g03800.1	0.00919522	7.22771	4.06145	1.77959	0.0751432	NA
Bcin01g03800.2	0	NA	NA	NA	NA	NA
Bcin01g03810.1	0.0774995	4.40063	3.92191	1.12206	0.261836	NA
Bcin01g03810.2	0.301014	2.31879	1.55704	1.48923	0.136427	NA
Bcin01g03820.1	308.152	2.82234	0.494345	5.70925	1.13473e-08	3.06976e-07
Bcin01g03830.1	34.1559	0.042497	0.86674	0.0490308	0.960895	0.978502
Bcin01g03840.1	17.5136	-0.0924686	0.615956	-0.150122	0.880668	0.935327
Bcin01g03850.1	0.866762	0.765478	1.31613	0.581614	0.560827	NA
Bcin01g03860.1	23.3259	-1.58838	0.749147	-2.12025	0.0339847	0.114009
Bcin01g03890.1	16.8807	-0.335006	0.796196	-0.420758	0.673932	0.802028
Bcin01g03900.1	22.4667	0.373426	0.907364	0.411551	0.680669	0.806831
Bcin01g03910.1	0.281319	2.466	2.079	1.18614	0.235565	NA
Bcin01g03910.2	1.65866	-0.118796	1.75982	-0.0675047	0.94618	NA
Bcin01g03920.1	0	NA	NA	NA	NA	NA
Bcin01g03920.2	0	NA	NA	NA	NA	NA
Bcin01g03930.1	8.68447	0.946189	0.922177	1.02604	0.304874	0.493865
Bcin01g03940.1	0.0105078	7.22771	4.06145	1.77959	0.0751432	NA
Bcin01g03940.2	0.0582028	4.77012	2.69919	1.76724	0.0771876	NA
Bcin01g03950.1	34.552	-2.33152	0.925687	-2.51869	0.0117794	0.0515427
Bcin01g03960.1	0.245148	2.67491	2.1325	1.25435	0.209714	NA
Bcin01g03970.1	0.10539	3.90936	2.38467	1.63937	0.101136	NA
Bcin01g03980.1	0.0201093	6.34797	4.02023	1.57901	0.114335	NA
Bcin01g03990.1	0.0848749	4.27405	3.91898	1.0906	0.275448	NA
Bcin01g04000.1	0	NA	NA	NA	NA	NA
Bcin01g04000.2	0	NA	NA	NA	NA	NA
Bcin01g04010.1	13.8685	0.359291	0.68907	0.521414	0.602078	0.74772
Bcin01g04020.1	14.1525	-0.67138	0.820144	-0.818612	0.413008	0.590935
Bcin01g04030.1	13.0131	-1.06325	0.848377	-1.25328	0.210104	0.39123
Bcin01g04040.1	14.4743	0.6735	0.775094	0.868927	0.384887	0.566699
Bcin01g04050.1	15.8288	-3.44318	1.17187	-2.93819	0.00330139	0.0193363
Bcin01g04060.1	0.00919522	7.22771	4.06145	1.77959	0.0751432	NA
Bcin01g04060.2	0	NA	NA	NA	NA	NA
Bcin01g04070.1	21.5045	0.671615	0.604464	1.11109	0.266529	0.452998
Bcin01g04080.1	0.442585	1.75289	1.43672	1.22006	0.222441	NA
Bcin01g04080.2	0.0411249	5.28514	2.81675	1.87633	0.0606104	NA
Bcin01g04090.1	27.7468	-1.27117	0.733398	-1.73326	0.08305	0.210161
Bcin01g04100.1	24.7121	-0.218147	0.693995	-0.314335	0.753267	0.855592
Bcin01g04110.1	0.0620467	4.72533	3.9307	1.20216	0.229302	NA
Bcin01g04120.1	1.27361	2.224	1.24334	1.78873	0.0736578	NA
Bcin01g04130.1	14.2175	0.708132	0.891587	0.794238	0.427057	0.602079
Bcin01g04140.1	0.184203	3.06133	1.86275	1.64345	0.100289	NA
Bcin01g04150.1	0	NA	NA	NA	NA	NA
Bcin01g04150.2	0	NA	NA	NA	NA	NA
Bcin01g04150.3	0	NA	NA	NA	NA	NA
Bcin01g04150.4	0	NA	NA	NA	NA	NA
Bcin01g04160.1	6.36203	0.298682	0.896122	0.333306	0.738904	0.847281
Bcin01g04170.1	18.4045	-0.251487	0.755491	-0.332878	0.739226	0.84738
Bcin01g04180.1	5.88208	0.643025	1.03891	0.618944	0.535954	0.696691
Bcin01g04190.1	0	NA	NA	NA	NA	NA
Bcin01g04200.1	0.0105078	7.22771	4.06145	1.77959	0.0751432	NA
Bcin01g04210.1	0.118937	3.78321	3.84656	0.983531	0.325346	NA
Bcin01g04220.1	0.0105078	7.22771	4.06145	1.77959	0.0751432	NA
Bcin01g04220.2	0	NA	NA	NA	NA	NA
Bcin01g04230.1	71.7288	0.295006	0.360131	0.819163	0.412694	0.590775
Bcin01g04240.1	2.02803	0.947395	1.08575	0.872569	0.382898	NA
Bcin01g04240.2	0.0436563	5.23777	3.94924	1.32628	0.184749	NA
Bcin01g04250.1	0.964111	3.48039	1.21847	2.85636	0.00428534	NA
Bcin01g04260.1	36.7665	-0.474906	0.582574	-0.815185	0.414966	0.592372
Bcin01g04270.1	47.7803	0.993819	0.472341	2.10403	0.0353761	0.11725
Bcin01g04280.1	0.203093	2.93806	2.07431	1.4164	0.156657	NA
Bcin01g04280.2	0.13964	3.49141	2.28659	1.52691	0.126784	NA
Bcin01g04290.1	0.964111	3.48039	1.21847	2.85636	0.00428534	NA
Bcin01g04300.1	16.043	0.214681	0.745147	0.288105	0.773266	0.868892
Bcin01g04310.1	16.2628	-1.53659	0.964476	-1.59318	0.111119	0.256064
Bcin01g04320.1	0.4151	1.83942	1.41131	1.30334	0.192459	NA
Bcin01g04330.1	0	NA	NA	NA	NA	NA
Bcin01g04330.2	0	NA	NA	NA	NA	NA
Bcin01g04340.1	81.8645	1.47644	0.463199	3.1875	0.00143509	0.0101162
Bcin01g04350.1	33.0724	-1.61997	0.730119	-2.21878	0.0265018	0.0952815
Bcin01g04360.1	19.6647	-1.40175	0.804831	-1.74167	0.0815666	0.207683
Bcin01g04370.1	35.8096	-0.745877	0.648093	-1.15088	0.249781	0.433708
Bcin01g04380.1	50.3122	-0.0556224	0.68328	-0.081405	0.93512	0.965204
Bcin01g04390.1	0.335569	2.16191	1.53655	1.40699	0.15943	NA
Bcin01g04390.2	0	NA	NA	NA	NA	NA
Bcin01g04390.3	0.00919522	7.22771	4.06145	1.77959	0.0751432	NA
Bcin01g04390.4	0	NA	NA	NA	NA	NA
Bcin01g04390.5	0.0109141	7.22771	4.06145	1.77959	0.0751432	NA
Bcin01g04400.1	0.131164	3.58408	2.30277	1.55642	0.119609	NA
Bcin01g04410.1	2.19564	-0.590638	1.18433	-0.49871	0.617984	NA
Bcin01g04420.1	1.63963	4.50896	1.18532	3.80399	0.000142384	NA
Bcin01g04430.1	0.0183904	6.45823	4.03063	1.60229	0.109092	NA
Bcin01g04440.1	1.15771	2.58346	1.39873	1.84701	0.0647461	NA
Bcin01g04440.2	0	NA	NA	NA	NA	NA
Bcin01g04450.1	0	NA	NA	NA	NA	NA
Bcin01g04450.2	0.0210156	6.29143	4.01519	1.56691	0.117136	NA
Bcin01g04460.1	10.9449	-1.33414	0.90763	-1.46991	0.141585	0.302709
Bcin01g04470.1	2.99056	0.14434	1.0781	0.133884	0.893494	0.941702
Bcin01g04480.1	37.2554	-1.79067	1.09513	-1.63512	0.102024	0.242027
Bcin01g04490.1	0.058609	4.80364	3.93313	1.22133	0.221962	NA
Bcin01g04490.2	0	NA	NA	NA	NA	NA
Bcin01g04500.1	0.0302108	5.76103	3.97618	1.44889	0.147369	NA
Bcin01g04510.1	6.35504	2.80818	1.24102	2.26281	0.0236476	0.088159
Bcin01g04520.1	0.0327422	5.65483	3.96991	1.42442	0.154324	NA
Bcin01g04530.1	9.8535	-2.76112	1.1525	-2.39576	0.016586	0.067216
Bcin01g04540.1	22.9721	-3.97681	1.19435	-3.32967	0.000869479	0.0067533
Bcin01g04550.1	0.0214219	6.26738	4.0131	1.56173	0.118352	NA
Bcin01g04550.2	0.0105078	7.22771	4.06145	1.77959	0.0751432	NA
Bcin01g04560.1	6.61239	-1.24383	1.01839	-1.22137	0.221947	0.404109
Bcin01g04570.1	5.40213	-0.909685	1.04529	-0.870267	0.384154	0.566085
Bcin01g04580.1	4.46526	2.04022	1.01379	2.01246	0.0441717	0.137741
Bcin01g04580.2	0.813244	5.12055	1.52165	3.36513	0.000765077	NA
Bcin01g04590.1	0	NA	NA	NA	NA	NA
Bcin01g04590.2	0	NA	NA	NA	NA	NA
Bcin01g04590.3	0.0384997	5.40706	3.95693	1.36648	0.171789	NA
Bcin01g04600.1	43.782	-0.308273	0.783655	-0.393379	0.69404	0.816605
Bcin01g04610.1	0	NA	NA	NA	NA	NA
Bcin01g04620.1	0.863764	0.806096	1.57925	0.510429	0.609751	NA
Bcin01g04630.1	21.1475	-2.09177	0.894171	-2.33934	0.0193178	0.0755945
Bcin01g04640.1	174.121	-0.0790044	0.45683	-0.17294	0.862698	0.923203
Bcin01g04650.1	0.175007	3.1416	1.92558	1.63151	0.102782	NA
Bcin01g04660.1	0.48646	1.64996	1.73429	0.951374	0.341415	NA
Bcin01g04670.1	14.8527	-1.04135	1.02163	-1.0193	0.308059	0.49718
Bcin01g04680.1	0.0201093	6.34797	4.02023	1.57901	0.114335	NA
Bcin01g04690.1	0	NA	NA	NA	NA	NA
Bcin01g04700.1	6.70761	-1.26532	1.02632	-1.23287	0.217623	0.398809
Bcin01g04710.1	60.6367	-0.992957	0.702111	-1.41424	0.15729	0.323934
Bcin01g04720.1	12.7561	-1.02756	0.843684	-1.21795	0.223244	0.405526
Bcin01g04730.1	0.416013	1.85832	1.6109	1.15359	0.248669	NA
Bcin01g04740.1	2.64949	0.382598	1.08882	0.351387	0.725298	NA
Bcin01g04750.1	0.464624	1.71922	1.75165	0.981487	0.326352	NA
Bcin01g04760.1	0.452592	1.72117	1.44173	1.19383	0.232546	NA
Bcin01g04770.1	0.780466	0.928886	1.39297	0.666839	0.504875	NA
Bcin01g04780.1	5.71135	-1.95793	1.28105	-1.52839	0.126417	0.280036
Bcin01g04790.1	48.0753	-0.337147	0.469379	-0.718284	0.472582	0.641699
Bcin01g04800.1	25.7544	-0.800821	0.622896	-1.28564	0.198568	0.376896
Bcin01g04810.1	3.09588	0.0750216	1.04519	0.0717779	0.942779	0.969557
Bcin01g04820.1	5.33483	1.25929	1.07539	1.17101	0.241594	0.425444
Bcin01g04830.1	0.0323359	5.67132	3.97085	1.42824	0.153223	NA
Bcin01g04830.2	0	NA	NA	NA	NA	NA
Bcin01g04830.3	0	NA	NA	NA	NA	NA
Bcin01g04840.1	0.764725	0.975115	1.52099	0.641107	0.521453	NA
Bcin01g04850.1	0.928996	0.674674	1.38231	0.488079	0.625494	NA
Bcin01g04860.1	234.427	8.45472	0.639007	13.231	5.80854e-40	1.26186e-37
Bcin01g04870.1	0.225133	2.85809	3.53756	0.807927	0.419133	NA
Bcin01g04880.1	35.4566	-4.61008	1.14297	-4.03341	5.49725e-05	0.00065248
Bcin01g04890.1	61.4481	-4.00081	0.922273	-4.33798	1.43795e-05	0.000203327
Bcin01g04900.1	194.906	-5.63189	0.899065	-6.26416	3.74844e-10	1.27965e-08
Bcin01g04910.1	39.4646	-4.76554	1.13604	-4.19488	2.73011e-05	0.000355857
Bcin01g04920.1	4.93002	-1.75025	1.23628	-1.41574	0.156851	0.323527
Bcin01g04930.1	1576.38	-4.93628	0.47189	-10.4606	1.30958e-25	1.44437e-23
Bcin01g04940.1	26.9734	-0.676058	0.868318	-0.778584	0.436225	0.610085
Bcin01g04950.1	21.6381	1.53465	0.483179	3.17614	0.00149248	0.0103477
Bcin01g04960.1	16.0276	0.721432	0.691638	1.04308	0.296913	0.485922
Bcin01g04970.1	1.06209	0.48647	1.43308	0.339458	0.734264	NA
Bcin01g04980.1	137.478	-0.556872	0.426798	-1.30477	0.191973	0.36853
Bcin01g04990.1	0.342538	2.15538	1.72706	1.24801	0.212028	NA
Bcin01g05000.1	0.0327422	5.65483	3.96991	1.42442	0.154324	NA
Bcin01g05010.1	11.7821	-1.5751	1.03259	-1.52538	0.127164	0.280936
Bcin01g05020.1	46.2418	-1.93834	0.768073	-2.52364	0.0116147	0.0509894
Bcin01g05030.1	0	NA	NA	NA	NA	NA
Bcin01g05030.2	0.0183904	6.45823	4.03063	1.60229	0.109092	NA
Bcin01g05040.1	6.44369	-2.1381	1.22547	-1.74471	0.0810347	0.206813
Bcin01g05050.1	0	NA	NA	NA	NA	NA
Bcin01g05050.2	0	NA	NA	NA	NA	NA
Bcin01g05060.1	0.0109141	7.22771	4.06145	1.77959	0.0751432	NA
Bcin01g05060.2	7.73947	1.40811	0.83644	1.68345	0.092288	0.225422
Bcin01g05070.1	12.8935	-2.29101	1.03517	-2.21318	0.0268852	0.0961705
Bcin01g05080.1	0.0897261	4.13356	2.37812	1.73816	0.0821823	NA
Bcin01g05090.1	0.131257	3.5555	1.95295	1.82058	0.0686712	NA
Bcin01g05100.1	2.12846	-0.542842	1.20524	-0.450404	0.652419	NA
Bcin01g05110.1	19.1128	-1.27647	0.791596	-1.61253	0.106847	0.249669
Bcin01g05120.1	586.439	-1.47295	0.313076	-4.70476	2.54165e-06	4.16006e-05
Bcin01g05130.1	55.6354	-1.18775	0.471988	-2.51649	0.0118531	0.0518137
Bcin01g05140.1	12.9437	-0.449628	0.811378	-0.554153	0.579474	0.728805
Bcin01g05140.2	0.0398123	5.32507	2.81047	1.89473	0.0581286	NA
Bcin01g05150.1	2.7536	-0.918408	1.17821	-0.779492	0.43569	NA
Bcin01g05160.1	291.669	-0.649963	0.384148	-1.69196	0.0906536	0.222567
Bcin01g05170.1	27.9263	-1.68274	1.14676	-1.46738	0.142272	0.303573
Bcin01g05180.1	8.57548	-0.291452	0.827144	-0.352359	0.724569	0.836598
Bcin01g05190.1	27.957	-2.84333	1.04312	-2.72578	0.00641488	0.0322047
Bcin01g05200.1	2.4074	-0.717886	1.24165	-0.57817	0.563149	NA
Bcin01g05210.1	13.7078	-0.0689661	0.786455	-0.0876923	0.930121	0.962338
Bcin01g05220.1	22.0144	-1.15452	0.736019	-1.5686	0.116741	0.26468
Bcin01g05230.1	77.4185	-1.36515	0.658669	-2.0726	0.03821	0.124456
Bcin01g05240.1	13.1991	-2.3287	1.01135	-2.30257	0.0213028	0.0813639
Bcin01g05250.1	28.0966	-1.90271	0.770261	-2.47021	0.0135032	0.0574449
Bcin01g05260.1	0	NA	NA	NA	NA	NA
Bcin01g05260.2	0	NA	NA	NA	NA	NA
Bcin01g05260.3	0	NA	NA	NA	NA	NA
Bcin01g05260.4	0	NA	NA	NA	NA	NA
Bcin01g05270.1	15.7184	-0.193393	0.677524	-0.28544	0.775307	0.869688
Bcin01g05280.1	6.74182	2.44077	0.993472	2.45681	0.0140176	0.0591132
Bcin01g05290.1	0	NA	NA	NA	NA	NA
Bcin01g05290.2	0	NA	NA	NA	NA	NA
Bcin01g05290.3	0	NA	NA	NA	NA	NA
Bcin01g05290.4	0	NA	NA	NA	NA	NA
Bcin01g05300.1	5.94465	-2.03307	1.15663	-1.75775	0.0787904	0.203014
Bcin01g05310.1	12.1068	0.812571	0.803661	1.01109	0.311975	0.50114
Bcin01g05310.2	0	NA	NA	NA	NA	NA
Bcin01g05320.1	0.0612342	4.68974	2.42124	1.93691	0.0527561	NA
Bcin01g05330.1	16.2342	-1.18877	1.2007	-0.990067	0.322141	0.509583
Bcin01g05340.1	8.67604	0.0502269	0.908217	0.0553028	0.955897	0.976298
Bcin01g05350.1	22.5321	-0.331044	0.620047	-0.533902	0.59341	0.74011
Bcin01g05360.1	9.59672	-1.08717	1.02146	-1.06433	0.287181	0.476024
Bcin01g05370.1	4.08404	-1.48702	1.18398	-1.25595	0.209132	0.390232
Bcin01g05380.1	29.1165	0.589973	0.471976	1.25001	0.211298	0.392841
Bcin01g05390.1	0.279686	2.45659	1.85592	1.32366	0.185618	NA
Bcin01g05390.2	0.133882	3.53971	2.06903	1.7108	0.0871174	NA
Bcin01g05390.3	0.0105078	7.22771	4.06145	1.77959	0.0751432	NA
Bcin01g05400.1	10.2895	-1.23671	0.942134	-1.31267	0.189293	0.364894
Bcin01g05410.1	14.7535	-1.82876	0.938635	-1.94832	0.0513769	0.153035
Bcin01g05420.1	5.96794	-1.07202	1.07514	-0.997103	0.318714	0.506651
Bcin01g05430.1	66.6673	-0.288475	0.386891	-0.745623	0.455895	0.626409
Bcin01g05440.1	13.9546	1.45108	1.25994	1.15171	0.249441	0.433618
Bcin01g05450.1	18.5476	-0.687534	0.90198	-0.76225	0.445911	0.618085
Bcin01g05460.1	5.3065	-1.86665	1.16797	-1.5982	0.109999	0.254383
Bcin01g05470.1	0.0507264	4.97132	2.62464	1.89409	0.0582126	NA
Bcin01g05480.1	58.9934	-1.38547	0.489079	-2.83282	0.0046139	0.0250964
Bcin01g05490.1	0.0700231	4.49579	2.46285	1.82545	0.0679338	NA
Bcin01g05490.2	1.10362	0.410305	1.24975	0.328309	0.742678	NA
Bcin01g05500.1	0	NA	NA	NA	NA	NA
Bcin01g05500.2	0	NA	NA	NA	NA	NA
Bcin01g05510.1	14.0847	-2.4274	1.03018	-2.3563	0.0184582	0.0729878
Bcin01g05510.2	10.0111	-2.77955	1.19229	-2.33126	0.0197396	0.0769272
Bcin01g05520.1	68.1277	-1.93654	0.653887	-2.96158	0.00306062	0.0181336
Bcin01g05530.1	84.9922	-1.21881	0.638623	-1.90849	0.0563274	0.162762
Bcin01g05540.1	0.151273	3.37715	2.2808	1.48069	0.138689	NA
Bcin01g05540.2	0	NA	NA	NA	NA	NA
Bcin01g05550.1	109.118	1.45115	0.357294	4.06151	4.87558e-05	0.000589427
Bcin01g05560.1	0.216632	2.84568	2.06493	1.3781	0.168171	NA
Bcin01g05560.2	1.18011	0.315907	1.26281	0.250162	0.802462	NA
Bcin01g05570.1	9.89063	-1.16616	0.91555	-1.27372	0.202761	0.382451
Bcin01g05580.1	18.7604	0.478535	0.707847	0.676043	0.499013	0.664579
Bcin01g05590.1	508.663	0.683431	0.288685	2.36739	0.0179141	0.0714273
Bcin01g05600.1	7.48218	-1.44196	1.02075	-1.41264	0.15776	0.324564
Bcin01g05610.1	36.213	-0.0047106	0.507978	-0.00927325	0.992601	0.995517
Bcin01g05620.1	12.8589	-3.1368	1.21987	-2.57142	0.0101283	0.0456501
Bcin01g05630.1	88.1867	-5.06752	1.01265	-5.00423	5.60846e-07	1.07505e-05
Bcin01g05640.1	5.52755	-1.92734	1.16225	-1.65829	0.0972588	0.233741
Bcin01g05650.1	21.7115	-0.492146	0.584368	-0.842185	0.399684	0.579793
Bcin01g05660.1	10.0814	-1.91294	1.01416	-1.88623	0.0592637	0.168466
Bcin01g05670.1	8.25657	-0.221155	0.840755	-0.263043	0.792517	0.879881
Bcin01g05680.1	2.19795	-0.547429	1.54932	-0.353334	0.723838	NA
Bcin01g05690.1	0.179765	3.09627	1.89387	1.63489	0.102073	NA
Bcin01g05700.1	0.0214219	6.26738	4.0131	1.56173	0.118352	NA
Bcin01g05700.2	0	NA	NA	NA	NA	NA
Bcin01g05710.1	221.415	-1.07106	0.263852	-4.05933	4.92142e-05	0.000593968
Bcin01g05720.1	10.57	0.139486	0.861912	0.161833	0.871437	0.929248
Bcin01g05720.2	0	NA	NA	NA	NA	NA
Bcin01g05730.1	142.982	-1.27323	0.367906	-3.46074	0.000538694	0.00451156
Bcin01g05740.1	22.2674	0.549616	0.540027	1.01776	0.308794	0.497918
Bcin01g05750.1	631.511	-2.59562	0.417581	-6.21585	5.1049e-10	1.72628e-08
Bcin01g05760.1	1.11414	0.391899	1.22632	0.319573	0.749292	NA
Bcin01g05770.1	2.74366	1.55941	0.969183	1.60899	0.107618	NA
Bcin01g05780.1	496.544	-2.18248	0.287831	-7.58248	3.39005e-14	1.69953e-12
Bcin01g05790.1	20.9277	-1.19928	1.54728	-0.775088	0.438288	0.611653
Bcin01g05800.1	11.3693	-2.96629	1.16118	-2.55455	0.0106325	0.047551
Bcin01g05810.1	1.85227	-0.345267	1.20238	-0.287152	0.773996	NA
Bcin01g05820.1	5.41316	3.26352	1.02049	3.198	0.00138383	0.00982245
Bcin01g05830.1	16.6751	1.84533	0.784909	2.35101	0.0187225	0.0738701
Bcin01g05840.1	0.268171	2.50673	1.71668	1.46022	0.14423	NA
Bcin01g05840.2	0	NA	NA	NA	NA	NA
Bcin01g05850.1	0	NA	NA	NA	NA	NA
Bcin01g05850.3	0	NA	NA	NA	NA	NA
Bcin01g05850.4	0	NA	NA	NA	NA	NA
Bcin01g05860.1	0.113273	3.77826	2.03806	1.85385	0.0637603	NA
Bcin01g05870.1	0	NA	NA	NA	NA	NA
Bcin01g05880.1	0.00919522	7.22771	4.06145	1.77959	0.0751432	NA
Bcin01g05880.2	0	NA	NA	NA	NA	NA
Bcin01g05890.1	505.234	3.12655	0.324162	9.645	5.16108e-22	4.25285e-20
Bcin01g05900.1	4.46278	4.03159	1.67532	2.40647	0.0161077	0.0655371
Bcin01g05910.1	1.17349	0.365959	1.59844	0.228947	0.81891	NA
Bcin01g05920.1	14.6163	-1.81729	0.956884	-1.89917	0.057542	0.165374
Bcin01g05930.1	0.320624	2.22959	1.57112	1.41911	0.155867	NA
Bcin01g05930.2	0.052539	4.96635	3.93861	1.26094	0.207331	NA
Bcin01g05940.1	32.0467	-1.18036	0.670525	-1.76036	0.078347	0.202549
Bcin01g05950.1	74.4271	-1.98668	0.601093	-3.30512	0.000949358	0.00720206
Bcin01g05960.1	8.43405	-1.63189	1.02611	-1.59037	0.111751	0.25691
Bcin01g05970.1	16.0473	1.42836	0.662999	2.15439	0.0312098	0.107208
Bcin01g05980.1	10.2473	-0.624435	0.818732	-0.762685	0.445651	0.617844
Bcin01g05990.1	1.76237	-0.267877	1.22427	-0.218805	0.826802	NA
Bcin01g06000.1	2.41662	-0.727407	1.19434	-0.609044	0.542495	NA
Bcin01g06010.1	161.646	0.100614	0.594843	0.169144	0.865683	0.925177
Bcin01g06020.1	18.3214	0.282835	0.627541	0.450703	0.652203	0.787278
Bcin01g06030.1	8.35693	0.323443	0.75954	0.42584	0.670224	0.799209
Bcin01g06040.1	48.0397	-0.268934	0.670296	-0.401216	0.688261	0.812472
Bcin01g06050.1	0.838277	0.813758	1.32638	0.61352	0.539533	NA
Bcin01g06060.1	262.836	-3.11962	0.433328	-7.19921	6.05618e-13	2.69669e-11
Bcin01g06070.1	103.771	-0.990768	0.462609	-2.14169	0.0322181	0.109569
Bcin01g06080.1	40.0404	0.420668	0.513872	0.818624	0.413001	0.590935
Bcin01g06090.1	17.0047	0.471348	0.654239	0.720452	0.471247	0.64057
Bcin01g06100.1	25.2991	-0.0822852	0.828324	-0.0993393	0.920869	0.955699
Bcin01g06110.1	28.4976	-1.41736	0.936554	-1.51338	0.130184	0.285938
Bcin01g06120.1	39.6095	0.474038	0.451629	1.04962	0.293894	0.482797
Bcin01g06130.1	0.963582	0.604281	1.24649	0.484785	0.627829	NA
Bcin01g06140.1	17.4675	-0.764028	0.772185	-0.989437	0.322449	0.509958
Bcin01g06150.1	106.402	0.407865	0.299622	1.36127	0.173429	0.344886
Bcin01g06160.1	1.29037	2.18671	1.36876	1.59759	0.110135	NA
Bcin01g06170.1	15.1322	-0.0937878	0.846116	-0.110845	0.911739	0.950615
Bcin01g06180.1	0.0884136	4.15394	2.39717	1.73285	0.0831216	NA
Bcin01g06190.1	0.19189	3.0399	2.30167	1.32074	0.18659	NA
Bcin01g06200.1	6.068	0.42427	0.847893	0.500382	0.616806	0.759252
Bcin01g06210.1	61.4617	-1.11788	0.688293	-1.62414	0.104347	0.246073
Bcin01g06220.1	13.0799	-0.577026	0.746783	-0.772682	0.439711	0.613047
Bcin01g06220.2	2.12869	2.51671	1.00721	2.49869	0.0124652	NA
Bcin01g06230.1	9.58698	-0.0169389	0.842239	-0.0201118	0.983954	0.991494
Bcin01g06240.1	0.323741	2.25266	1.8906	1.1915	0.233456	NA
Bcin01g06250.1	190.485	0.710442	0.655349	1.08407	0.278335	0.467522
Bcin01g06260.1	0	NA	NA	NA	NA	NA
Bcin01g06260.2	0	NA	NA	NA	NA	NA
Bcin01g06260.3	0	NA	NA	NA	NA	NA
Bcin01g06260.4	0	NA	NA	NA	NA	NA
Bcin01g06260.5	0	NA	NA	NA	NA	NA
Bcin01g06260.6	0	NA	NA	NA	NA	NA
Bcin01g06270.1	38.5946	-0.503139	0.500896	-1.00448	0.315148	0.504194
Bcin01g06280.1	47.9976	-0.266555	0.456977	-0.5833	0.559691	0.714464
Bcin01g06290.1	4.20052	-0.459136	1.45187	-0.316238	0.751822	0.854576
Bcin01g06300.1	129.322	-6.47491	1.15824	-5.5903	2.26683e-08	5.70207e-07
Bcin01g06310.1	17.4211	-1.4915	0.912441	-1.63463	0.102127	0.242192
Bcin01g06320.1	34.2734	-0.376478	0.529879	-0.710498	0.477395	0.645154
Bcin01g06330.1	19.4242	0.394549	0.599954	0.657632	0.510775	0.674851
Bcin01g06340.1	16.0127	0.263402	0.745463	0.35334	0.723834	0.836422
Bcin01g06350.1	0.17682	3.15886	2.34754	1.3456	0.17843	NA
Bcin01g06360.1	0.365686	2.02677	1.44459	1.40301	0.160614	NA
Bcin01g06370.1	41.5223	1.94134	0.463584	4.18767	2.81832e-05	0.000365362
Bcin01g06380.1	6.09113	-2.06423	1.18457	-1.7426	0.081404	0.20746
Bcin01g06390.1	1.59592	-0.127833	1.22353	-0.104478	0.91679	NA
Bcin01g06400.1	0.852841	0.785763	1.28526	0.611366	0.540958	NA
Bcin01g06410.1	24.8821	1.03016	0.512383	2.01053	0.0443747	0.138254
Bcin01g06420.1	17.9976	-0.433941	0.639261	-0.678816	0.497255	0.663099
Bcin01g06430.1	17.3049	0.402691	0.713474	0.564409	0.572476	0.723823
Bcin01g06440.1	90.846	-0.671674	0.479565	-1.40059	0.161337	0.329148
Bcin01g06450.1	12.0684	0.706245	0.675688	1.04522	0.295919	0.484711
Bcin01g06450.2	0	NA	NA	NA	NA	NA
Bcin01g06450.3	0.0537578	4.9351	3.93751	1.25335	0.210077	NA
Bcin01g06460.1	67.3723	0.815778	0.323713	2.52006	0.0117334	0.0514377
Bcin01g06470.1	246.247	-0.330656	0.460476	-0.718074	0.472712	0.64171
Bcin01g06480.1	35.5629	-1.11288	0.620298	-1.79411	0.0727961	0.192432
Bcin01g06490.1	6.03954	-1.0944	1.04973	-1.04255	0.297154	0.485926
Bcin01g06500.1	87.9989	0.0955063	0.362469	0.263488	0.792175	0.879881
Bcin01g06510.1	3.23232	2.26977	1.07164	2.11804	0.0341716	0.114582
Bcin01g06520.1	3.04375	1.24011	1.0286	1.20563	0.227959	0.411026
Bcin01g06530.1	0.112867	3.7854	2.07074	1.82804	0.0675435	NA
Bcin01g06540.1	1.25376	0.235507	1.31666	0.178867	0.858042	NA
Bcin01g06550.1	0.0901324	4.11421	2.18809	1.88027	0.0600707	NA
Bcin01g06550.2	0	NA	NA	NA	NA	NA
Bcin01g06560.1	18.6897	-0.43434	0.755764	-0.574703	0.565492	0.718498
Bcin01g06570.1	50.6822	-1.11706	0.611899	-1.82557	0.0679151	0.184608
Bcin01g06580.1	0.358405	2.07266	1.60641	1.29024	0.196966	NA
Bcin01g06580.2	0.102359	3.92742	2.09134	1.87795	0.0603887	NA
Bcin01g06590.1	0.0528515	4.95859	3.93834	1.25906	0.20801	NA
Bcin01g06590.2	0	NA	NA	NA	NA	NA
Bcin01g06600.1	17.4416	-3.58673	1.14187	-3.1411	0.00168317	0.0113727
Bcin01g06610.1	3.97695	-1.44437	1.20751	-1.19616	0.231635	0.415045
Bcin01g06620.1	24.1513	0.0577316	0.556412	0.103757	0.917362	0.953679
Bcin01g06630.1	0.670638	1.13641	1.31643	0.863251	0.387999	NA
Bcin01g06640.1	34.7163	-0.194028	0.51426	-0.377295	0.705955	0.825904
Bcin01g06650.1	261.686	0.0245302	0.346959	0.0707005	0.943636	0.970021
Bcin01g06660.1	0.182991	3.10079	2.30403	1.34581	0.178363	NA
Bcin01g06670.1	65.3966	-1.13188	0.641607	-1.76413	0.0777102	0.201412
Bcin01g06680.1	1.53672	-0.0650261	1.25902	-0.051648	0.958809	NA
Bcin01g06690.1	3.46782	-1.25146	1.17246	-1.06738	0.285802	0.474395
Bcin01g06700.1	0.850208	0.790986	1.28005	0.617933	0.536619	NA
Bcin01g06700.2	2.56832	0.448411	1.12454	0.398751	0.690077	NA
Bcin01g06710.1	20.4719	0.49181	0.790497	0.622153	0.533842	0.695402
Bcin01g06720.1	9.78859	0.384244	0.823374	0.46667	0.640736	0.778417
Bcin01g06730.1	3.99649	-1.45856	1.15745	-1.26014	0.207617	0.388859
Bcin01g06740.1	0.111648	3.87641	3.91127	0.991087	0.321643	NA
Bcin01g06740.2	0.0603279	4.764	3.93189	1.21163	0.225653	NA
Bcin01g06750.1	5.5259	-1.92596	1.16956	-1.64674	0.0996125	0.237724
Bcin01g06760.1	0	NA	NA	NA	NA	NA
Bcin01g06760.2	0	NA	NA	NA	NA	NA
Bcin01g06760.3	0	NA	NA	NA	NA	NA
Bcin01g06760.4	0	NA	NA	NA	NA	NA
Bcin01g06770.1	0.504615	1.57788	1.59028	0.992205	0.321097	NA
Bcin01g06780.1	0	NA	NA	NA	NA	NA
Bcin01g06780.2	0	NA	NA	NA	NA	NA
Bcin01g06790.1	2.43419	-0.740452	1.18961	-0.622435	0.533656	NA
Bcin01g06800.1	23.9766	-1.63036	0.74421	-2.19073	0.0284711	0.0998577
Bcin01g06810.1	16.2866	-1.98065	0.910574	-2.17517	0.0296172	0.102921
Bcin01g06820.1	4.18128	-1.52018	1.19654	-1.27048	0.203913	0.383799
Bcin01g06830.1	0.0293045	5.80126	3.97867	1.45809	0.144816	NA
Bcin01g06840.1	10.307	-2.82883	1.13858	-2.48453	0.0129723	0.0555546
Bcin01g06850.1	33.3849	-1.85812	0.944907	-1.96646	0.0492458	0.148707
Bcin01g06860.1	2.74856	-0.917341	1.18072	-0.776934	0.437198	NA
Bcin01g06870.1	13.6434	-0.217796	0.87604	-0.248615	0.803659	0.886871
Bcin01g06880.1	37.2275	-0.717396	0.552479	-1.2985	0.194114	0.371094
Bcin01g06890.1	0	NA	NA	NA	NA	NA
Bcin01g06890.2	0	NA	NA	NA	NA	NA
Bcin01g06900.1	56.0436	0.0205784	0.66596	0.0309004	0.975349	0.987734
Bcin01g06910.1	8.79303	-2.59864	1.14907	-2.26151	0.0237275	0.0884109
Bcin01g06920.1	0.119437	3.69625	2.03536	1.81602	0.0693674	NA
Bcin01g06930.2	0	NA	NA	NA	NA	NA
Bcin01g06935.1	3.08282	-1.08219	1.17049	-0.924561	0.355194	0.540217
Bcin01g06940.1	8.07082	1.39514	0.748169	1.86473	0.0622187	0.173577
Bcin01g06950.1	13.4297	5.47876	0.864178	6.33985	2.29992e-10	8.12222e-09
Bcin01g06960.1	79.8088	-0.578304	0.414523	-1.39511	0.162983	0.331281
Bcin01g06970.1	0.369718	2.03498	1.63849	1.24198	0.214242	NA
Bcin01g06980.1	0.0367809	5.46749	3.95989	1.38072	0.167366	NA
Bcin01g06990.1	3.38339	-1.21193	1.20402	-1.00657	0.314143	0.503208
Bcin01g07000.1	0	NA	NA	NA	NA	NA
Bcin01g07010.1	0.0288982	5.81917	3.9798	1.46218	0.143693	NA
Bcin01g07020.1	0.576982	1.37134	1.47527	0.929554	0.352602	NA
Bcin01g07030.1	27.891	-0.725198	1.03841	-0.698371	0.484945	0.651776
Bcin01g07040.1	4.64952	-1.67305	1.19752	-1.3971	0.162385	0.330495
Bcin01g07050.1	8.85473	0.142609	0.859583	0.165905	0.868232	0.927063
Bcin01g07060.1	0.00919522	7.22771	4.06145	1.77959	0.0751432	NA
Bcin01g07070.1	1.33847	0.129801	1.2488	0.103941	0.917216	NA
Bcin01g07070.2	0.0214219	6.26738	4.0131	1.56173	0.118352	NA
Bcin01g07080.1	254.886	-7.44648	1.21113	-6.14838	7.82794e-10	2.5393e-08
Bcin01g07090.1	169.588	-6.86527	1.16391	-5.89846	3.66906e-09	1.07801e-07
Bcin01g07100.1	421.583	-8.16582	1.25941	-6.48385	8.94122e-11	3.356e-09
Bcin01g07110.1	57.5409	-0.934625	0.478193	-1.95449	0.0506428	0.15178
Bcin01g07120.1	60.1879	-2.63497	0.694209	-3.79564	0.000147264	0.00153396
Bcin01g07130.1	0.0892261	4.14257	2.40163	1.7249	0.0845463	NA
Bcin01g07140.1	0.00919522	7.22771	4.06145	1.77959	0.0751432	NA
Bcin01g07150.1	0.239085	2.68897	1.88055	1.42989	0.152749	NA
Bcin01g07160.1	0.0712419	4.52489	3.92505	1.15282	0.248983	NA
Bcin01g07170.1	0.746731	0.976153	1.28578	0.759194	0.447737	NA
Bcin01g07170.2	0.0105078	7.22771	4.06145	1.77959	0.0751432	NA
Bcin01g07180.1	33.3787	-0.782039	0.644615	-1.21319	0.225058	0.40764
Bcin01g07190.1	0.42874	1.79854	1.47313	1.2209	0.222123	NA
Bcin01g07200.1	0.113179	3.85736	3.90868	0.986869	0.323707	NA
Bcin01g07210.1	0.484428	1.63022	1.49965	1.08707	0.277008	NA
Bcin01g07220.1	0.5406	1.45153	1.34469	1.07945	0.280386	NA
Bcin01g07230.1	9.82034	0.365089	1.06937	0.341405	0.732799	0.842707
Bcin01g07240.1	22.125	-0.489593	0.838187	-0.584109	0.559147	0.714342
Bcin01g07250.1	24.0474	5.97235	1.01477	5.88541	3.97068e-09	1.15715e-07
Bcin01g07260.1	13.658	1.86648	0.777559	2.40043	0.0163757	0.0664613
Bcin01g07270.1	24.0016	4.12268	0.489188	8.42759	3.52853e-17	2.40914e-15
Bcin01g07280.1	1.96496	1.02709	1.14064	0.900455	0.367878	NA
Bcin01g07280.2	0.0218281	6.24362	4.01108	1.55659	0.119567	NA
Bcin01g07290.1	1.29268	0.175943	1.21815	0.144434	0.885158	NA
Bcin01g07290.2	0	NA	NA	NA	NA	NA
Bcin01g07300.1	19.0817	0.158716	0.701736	0.226177	0.821064	0.898384
Bcin01g07310.1	0.453592	1.72246	1.47777	1.16558	0.243783	NA
Bcin01g07320.1	152.368	2.31314	0.446427	5.18144	2.2018e-07	4.61541e-06
Bcin01g07330.1	1.64013	4.4931	1.28041	3.50912	0.0004496	NA
Bcin01g07340.1	39.1502	1.21053	0.49116	2.46464	0.0137151	0.058145
Bcin01g07350.1	0.331937	2.18806	1.60477	1.36347	0.172734	NA
Bcin01g07360.1	0.0315234	5.70477	3.9728	1.43596	0.151015	NA
Bcin01g07370.1	0.129538	3.58216	2.06369	1.7358	0.0825986	NA
Bcin01g07370.2	0	NA	NA	NA	NA	NA
Bcin01g07380.1	187.409	-2.01547	0.559201	-3.60419	0.000313126	0.00287795
Bcin01g07390.1	3.41101	-0.102861	1.10151	-0.0933824	0.9256	0.958905
Bcin01g07400.1	3.57217	-0.186266	1.12127	-0.166121	0.868062	0.927028
Bcin01g07410.1	0.6276	1.23909	1.3556	0.914051	0.36069	NA
Bcin01g07410.2	2.5246	-0.782831	1.25259	-0.62497	0.531991	NA
Bcin01g07420.1	30.5652	-2.74347	0.91487	-2.99876	0.00271083	0.0164555
Bcin01g07430.1	0.0201093	6.34797	4.02023	1.57901	0.114335	NA
Bcin01g07430.2	0.0861947	4.24699	3.91839	1.08386	0.278426	NA
Bcin01g07440.1	33.4215	-1.87397	0.758058	-2.47207	0.0134334	0.0571877
Bcin01g07450.1	39.9345	-0.37422	0.541802	-0.690695	0.489757	0.65603
Bcin01g07460.1	217.577	0.672531	0.208161	3.23083	0.00123432	0.00895964
Bcin01g07470.1	0.270397	2.47937	1.61194	1.53813	0.124017	NA
Bcin01g07480.1	8.69602	-1.68142	1.024	-1.64201	0.100587	0.239449
Bcin01g07490.1	23.5433	-0.321223	0.584408	-0.549654	0.582556	0.73205
Bcin01g07500.1	0.217757	2.81122	1.75004	1.60638	0.10819	NA
Bcin01g07510.1	77.807	-1.82613	0.457381	-3.99258	6.53594e-05	0.000755744
Bcin01g07520.1	5.55233	-0.123638	0.934797	-0.132262	0.894777	0.942787
Bcin01g07520.2	0.465521	1.68384	1.50797	1.11662	0.264155	NA
Bcin01g07530.1	12.8324	1.79131	1.05057	1.70508	0.0881796	0.218136
Bcin01g07540.1	0	NA	NA	NA	NA	NA
Bcin01g07540.2	0.0302108	5.76103	3.97618	1.44889	0.147369	NA
Bcin01g07550.1	18.2541	0.996778	0.586904	1.69837	0.0894384	0.220187
Bcin01g07560.1	0.154398	3.31746	1.87203	1.77212	0.0763747	NA
Bcin01g07560.2	0.0201093	6.34797	4.02023	1.57901	0.114335	NA
Bcin01g07560.3	0.0721482	4.45056	2.34398	1.89872	0.0576012	NA
Bcin01g07570.1	0.436827	1.78508	1.54044	1.15881	0.246533	NA
Bcin01g07580.1	7.80025	-0.766639	0.983036	-0.779869	0.435468	0.609859
Bcin01g07590.1	35.4177	-0.474104	0.540211	-0.877627	0.380146	0.563057
Bcin01g07600.1	37.4946	0.386411	0.416185	0.928462	0.353168	0.538693
Bcin01g07610.1	37.1495	0.348348	0.525234	0.663225	0.507186	0.671968
Bcin01g07620.1	8.38017	-0.881434	0.922782	-0.955192	0.339481	0.5261
Bcin01g07630.1	1.27781	0.211759	1.36678	0.154933	0.876874	NA
Bcin01g07640.1	2.19269	-0.521022	1.76117	-0.295839	0.767353	NA
Bcin01g07650.1	0.0398123	5.32507	2.81047	1.89473	0.0581286	NA
Bcin01g07650.2	0	NA	NA	NA	NA	NA
Bcin01g07650.3	0.0293045	5.80126	3.97867	1.45809	0.144816	NA
Bcin01g07660.1	8.9703	0.111726	0.865793	0.129044	0.897323	0.944544
Bcin01g07665.1	0	NA	NA	NA	NA	NA
Bcin01g07670.1	3.36461	-0.0746539	1.11011	-0.0672492	0.946383	0.97169
Bcin01g07670.2	0.600733	1.31439	1.44947	0.906811	0.364507	NA
Bcin01g07680.1	2.57963	0.433634	1.05549	0.410838	0.681191	NA
Bcin01g07690.1	11.4557	-0.340606	0.77513	-0.439418	0.660359	0.792585
Bcin01g07700.1	6.23262	-1.1463	1.03167	-1.11111	0.26652	0.452998
Bcin01g07710.1	12.9994	0.0793948	0.778037	0.102045	0.918721	0.954261
Bcin01g07720.1	119.759	-1.6229	0.392356	-4.13629	3.52961e-05	0.000444706
Bcin01g07730.1	4.24078	1.34458	0.873023	1.54014	0.123526	0.275531
Bcin01g07740.1	3.9593	-0.375042	1.05708	-0.35479	0.722747	0.83557
Bcin01g07750.1	0.211593	2.88176	2.0623	1.39735	0.162307	NA
Bcin01g07750.2	0.134195	3.54142	2.12811	1.66411	0.0960899	NA
Bcin01g07760.1	53.5125	0.37014	0.562373	0.658176	0.510425	0.674776
Bcin01g07770.1	18.6667	-2.4867	1.06906	-2.32606	0.0200154	0.0775747
Bcin01g07780.1	14.8939	-0.288954	0.773028	-0.373796	0.708556	0.826764
Bcin01g07790.1	0.0109141	7.22771	4.06145	1.77959	0.0751432	NA
Bcin01g07800.1	20.1642	0.999712	0.685028	1.45937	0.144462	0.306225
Bcin01g07810.1	0.276967	2.45086	1.67789	1.46068	0.144103	NA
Bcin01g07810.2	0.165007	3.23534	2.11117	1.53249	0.125402	NA
Bcin01g07820.1	22.6456	-1.23115	0.766968	-1.60521	0.108447	0.252093
Bcin01g07830.1	3.74361	0.724953	0.936258	0.774309	0.438748	0.611943
Bcin01g07830.2	1.27625	2.22331	1.19317	1.86337	0.0624103	NA
Bcin01g07840.1	2.93954	-1.01577	1.1631	-0.873323	0.382487	0.56477
Bcin01g07840.2	0.00919522	7.22771	4.06145	1.77959	0.0751432	NA
Bcin01g07850.1	0.957613	0.613278	1.25512	0.488621	0.62511	NA
Bcin01g07860.1	26.6082	-0.176002	0.739055	-0.238145	0.811769	0.891823
Bcin01g07870.1	10.1082	-1.20085	0.907001	-1.32397	0.185512	0.360123
Bcin01g07870.2	0.118023	3.7978	3.88394	0.977822	0.328162	NA
Bcin01g07870.3	0.123687	3.67451	2.35845	1.55802	0.119229	NA
Bcin01g07880.1	2.56789	0.445554	1.08927	0.409039	0.682511	NA
Bcin01g07880.2	19.1605	0.267386	0.785893	0.340233	0.733681	0.843503
Bcin01g07890.1	0.776971	6.10236	2.84036	2.14844	0.0316785	NA
Bcin01g07890.2	0	NA	NA	NA	NA	NA
Bcin01g07900.1	0	NA	NA	NA	NA	NA
Bcin01g07900.2	0	NA	NA	NA	NA	NA
Bcin01g07910.1	0.0183904	6.45823	4.03063	1.60229	0.109092	NA
Bcin01g07910.2	0.24635	2.62765	1.7578	1.49485	0.134954	NA
Bcin01g07920.1	86.6103	1.37174	0.396236	3.46192	0.000536332	0.00449703
Bcin01g07930.1	102.3	-0.584615	0.513632	-1.1382	0.255038	0.440252
Bcin01g07940.1	0.402474	1.92108	1.75321	1.09575	0.273188	NA
Bcin01g07950.1	0.620123	1.26175	1.39468	0.904688	0.365631	NA
Bcin01g07960.1	59.9178	-0.463972	0.399991	-1.15996	0.246066	0.430208
Bcin01g07970.1	20.6268	-0.0380873	0.70311	-0.0541697	0.9568	0.976298
Bcin01g07980.1	19.8045	4.29927	0.698598	6.15413	7.5489e-10	2.47114e-08
Bcin01g07990.1	19.3211	-1.91931	0.892431	-2.15065	0.0315035	0.107804
Bcin01g08000.1	12.1059	-0.983568	0.970648	-1.01331	0.310912	0.500208
Bcin01g08010.1	53.94	0.962669	0.381134	2.5258	0.0115434	0.0507445
Bcin01g08020.1	0.680427	1.13201	1.44503	0.783381	0.433403	NA
Bcin01g08020.2	0.0503201	4.981	2.62218	1.89956	0.0574906	NA
Bcin01g08030.1	25.7779	0.8161	0.492051	1.65857	0.0972031	0.233685
Bcin01g08040.1	346.284	0.570449	0.244016	2.33775	0.0194002	0.0758062
Bcin01g08050.1	0.692772	1.10133	1.39008	0.792279	0.428198	NA
Bcin01g08050.2	0.0327422	5.65483	3.96991	1.42442	0.154324	NA
Bcin01g08060.1	0.263015	2.53894	1.78099	1.42558	0.15399	NA
Bcin01g08070.1	1.91806	-0.397084	1.1825	-0.335801	0.737021	NA
Bcin01g08080.1	13.3981	-3.20701	1.13628	-2.82237	0.00476695	0.0256949
Bcin01g08080.2	10.6151	-2.86468	1.18001	-2.42768	0.0151957	0.0627897
Bcin01g08090.1	0.977021	0.59139	1.28342	0.460793	0.644947	NA
Bcin01g08100.1	30.2868	-2.73415	0.902792	-3.02855	0.00245728	0.0152522
Bcin01g08110.1	6.22527	-1.14221	1.08039	-1.05722	0.290411	0.479824
Bcin01g08120.1	18.729	-3.67235	1.26937	-2.89304	0.00381536	0.0216224
Bcin01g08130.1	0.234328	2.74947	2.27353	1.20934	0.226533	NA
Bcin01g08140.1	0.310116	2.28344	1.62253	1.40733	0.159328	NA
Bcin01g08150.1	0.0541641	4.92481	3.93716	1.25086	0.210987	NA
Bcin01g08150.2	0	NA	NA	NA	NA	NA
Bcin01g08150.3	0	NA	NA	NA	NA	NA
Bcin01g08160.1	15.0492	4.32199	1.42368	3.0358	0.00239902	0.0149814
Bcin01g08170.1	0.3676	2.03659	1.61153	1.26376	0.206314	NA
Bcin01g08170.2	0.019703	6.37305	4.02253	1.58434	0.113117	NA
Bcin01g08180.1	16.3554	-0.999374	0.849224	-1.17681	0.239272	0.42369
Bcin01g08190.1	0.767848	0.942699	1.34549	0.700638	0.483529	NA
Bcin01g08200.1	3.79858	-0.301288	1.04908	-0.287193	0.773965	0.868998
Bcin01g08210.1	0	NA	NA	NA	NA	NA
Bcin01g08210.2	0	NA	NA	NA	NA	NA
Bcin01g08210.3	0	NA	NA	NA	NA	NA
Bcin01g08210.4	0	NA	NA	NA	NA	NA
Bcin01g08220.1	109.228	1.66157	0.283381	5.86336	4.53595e-09	1.30073e-07
Bcin01g08230.1	77.0052	0.469715	0.729666	0.64374	0.519744	0.682301
Bcin01g08240.1	20.1611	0.0257806	0.670576	0.0384454	0.969333	0.98388
Bcin01g08250.1	0	NA	NA	NA	NA	NA
Bcin01g08250.2	6.49548	2.29973	1.12796	2.03884	0.0414663	0.131711
Bcin01g08250.3	0.00919522	7.22771	4.06145	1.77959	0.0751432	NA
Bcin01g08260.1	49.0783	-1.13067	0.547368	-2.06564	0.0388621	0.125837
Bcin01g08270.1	4.66881	-1.67876	1.1993	-1.39978	0.161579	0.329548
Bcin01g08280.1	10.5788	-1.98735	1.02609	-1.93682	0.052767	0.156123
Bcin01g08290.1	5.42318	-0.916884	1.03625	-0.884806	0.376261	0.559918
Bcin01g08300.1	0.0380935	5.42102	3.9576	1.36977	0.170758	NA
Bcin01g08300.2	0.019703	6.37305	4.02253	1.58434	0.113117	NA
Bcin01g08300.3	0.019703	6.37305	4.02253	1.58434	0.113117	NA
Bcin01g08310.1	13.7103	-0.257769	0.695837	-0.370444	0.711052	0.827602
Bcin01g08320.1	523.808	-0.358288	0.259154	-1.38253	0.166809	0.336385
Bcin01g08330.1	5.14273	-1.82095	1.17972	-1.54354	0.122701	0.274203
Bcin01g08340.1	126.984	-6.45059	1.14485	-5.63445	1.7562e-08	4.48049e-07
Bcin01g08350.1	40.2101	-1.20846	0.632079	-1.91188	0.0558913	0.162024
Bcin01g08360.1	35.8124	1.37654	0.734143	1.87503	0.0607885	0.171046
Bcin01g08370.1	14.0408	3.63279	0.748592	4.85283	1.21714e-06	2.17557e-05
Bcin01g08380.1	5.6412	0.910318	1.08792	0.836754	0.402731	0.582209
Bcin01g08390.1	14.9399	-2.05729	1.06579	-1.93029	0.0535703	0.15746
Bcin01g08400.1	60.7298	-1.55828	0.515586	-3.02235	0.00250817	0.0154476
Bcin01g08410.1	31.1912	-1.24218	0.671946	-1.84863	0.0645106	0.177739
Bcin01g08420.1	3.16122	-1.11944	1.17764	-0.950584	0.341815	0.528575
Bcin01g08430.1	0.336882	2.16016	1.56503	1.38027	0.167504	NA
Bcin01g08430.2	0.0319297	5.68796	3.97182	1.43208	0.15212	NA
Bcin01g08440.1	5.63363	-0.164096	1.00044	-0.164024	0.869712	0.927749
Bcin01g08450.1	1.44314	0.0172866	1.21043	0.0142814	0.988606	NA
Bcin01g08460.1	25.5299	-2.68641	0.939696	-2.85881	0.00425239	0.0236138
Bcin01g08470.1	17.6232	-0.694697	0.740636	-0.937974	0.348258	0.534273
Bcin01g08480.1	24.8454	0.460978	0.70569	0.65323	0.513608	0.677222
Bcin01g08490.1	85.6525	-0.432702	0.375146	-1.15342	0.248737	0.433025
Bcin01g08500.1	23.6419	0.802045	0.561404	1.42864	0.153107	0.318245
Bcin01g08510.1	11.2574	0.866828	0.703298	1.23252	0.217755	0.398925
Bcin01g08520.1	166.376	-0.319875	0.314698	-1.01645	0.309415	0.498471
Bcin01g08530.1	0	NA	NA	NA	NA	NA
Bcin01g08530.2	0.0625467	4.67078	2.56115	1.82371	0.0681965	NA
Bcin01g08530.3	0	NA	NA	NA	NA	NA
Bcin01g08540.1	1.41457	1.89337	1.21185	1.56238	0.118199	NA
Bcin01g08540.2	0.10064	3.9528	2.14056	1.84662	0.0648023	NA
Bcin01g08550.1	45.9799	-0.560552	0.452152	-1.23974	0.215071	0.396735
Bcin01g08560.1	11.1777	-0.028925	0.870561	-0.0332257	0.973495	0.986289
Bcin01g08570.1	22.0001	-0.547263	0.752043	-0.727701	0.466797	0.636452
Bcin01g08580.1	4.72047	-0.681334	1.04563	-0.651602	0.514658	0.677595
Bcin01g08590.1	10.3815	-2.82868	1.21611	-2.326	0.0200186	0.0775747
Bcin01g08600.1	6.72776	1.17796	0.990116	1.18972	0.234155	0.417889
Bcin01g08610.1	3.43589	-0.119489	1.047	-0.114125	0.909139	0.950328
Bcin01g08620.1	6.40007	0.272716	1.08434	0.251506	0.801423	0.885407
Bcin01g08630.1	0.274147	2.47841	1.76687	1.40271	0.160702	NA
Bcin01g08640.1	0.827255	0.834579	1.31636	0.634003	0.526079	NA
Bcin01g08650.1	12.2478	0.258284	0.81577	0.316614	0.751537	0.854387
Bcin01g08660.1	24.4914	-0.633379	0.739061	-0.857004	0.391442	0.572004
Bcin01g08670.1	1.92426	1.06922	1.0766	0.993145	0.320639	NA
Bcin01g08680.1	382.871	-1.91541	0.517008	-3.7048	0.000211558	0.00206349
Bcin01g08690.1	0.0306171	5.71627	2.99831	1.9065	0.0565859	NA
Bcin01g08690.2	0.00919522	7.22771	4.06145	1.77959	0.0751432	NA
Bcin01g08700.1	0.175921	3.13287	1.98264	1.58015	0.114072	NA
Bcin01g08710.1	29.5287	-1.38578	0.677498	-2.04543	0.0408123	0.130269
Bcin01g08720.1	53.0961	-1.70088	0.585925	-2.90289	0.00369736	0.0211375
Bcin01g08730.1	22.3081	0.963028	0.67279	1.43139	0.152317	0.317414
Bcin01g08740.1	50.9406	0.115775	0.39901	0.290155	0.771698	0.868638
Bcin01g08750.1	5.93872	-0.253762	0.940629	-0.269779	0.78733	0.877091
Bcin01g08760.1	73.0326	0.415159	0.352677	1.17717	0.239129	0.423602
Bcin01g08770.1	49.5832	-0.464421	0.477888	-0.97182	0.33114	0.518328
Bcin01g08780.1	89.9844	0.716819	0.323787	2.21386	0.0268384	0.0961063
Bcin01g08790.1	11.7738	-1.14963	1.11078	-1.03498	0.300679	0.489791
Bcin01g08800.1	0.441272	1.75472	1.42011	1.23563	0.216597	NA
Bcin01g08810.1	3.8914	-0.344373	1.04871	-0.328377	0.742627	0.849421
Bcin01g08820.1	8.8376	0.782604	0.865415	0.904311	0.365831	0.551438
Bcin01g08830.1	1.17821	0.315611	1.24342	0.253825	0.799631	NA
Bcin01g08830.2	0.704005	1.07631	1.38743	0.775759	0.437891	NA
Bcin01g08840.1	0.844645	0.796735	1.26071	0.631975	0.527403	NA
Bcin01g08840.2	0.523529	1.50726	1.4331	1.05175	0.292915	NA
Bcin01g08850.1	22.5104	1.1148	0.550086	2.0266	0.0427031	0.13433
Bcin01g08860.1	1.91395	1.08464	1.15933	0.935567	0.349496	NA
Bcin01g08870.1	44.3078	-0.808715	0.643674	-1.25641	0.208969	0.390028
Bcin01g08880.1	24.5277	-0.412622	0.580231	-0.711134	0.477001	0.64509
Bcin01g08880.2	0	NA	NA	NA	NA	NA
Bcin01g08880.3	0	NA	NA	NA	NA	NA
Bcin01g08890.1	0	NA	NA	NA	NA	NA
Bcin01g08900.1	39.5974	3.71338	0.599534	6.19377	5.87419e-10	1.9587e-08
Bcin01g08910.1	9.25149	0.54573	0.772866	0.706112	0.480118	0.648205
Bcin01g08920.1	0	NA	NA	NA	NA	NA
Bcin01g08920.2	0	NA	NA	NA	NA	NA
Bcin01g08920.3	0	NA	NA	NA	NA	NA
Bcin01g08920.4	0	NA	NA	NA	NA	NA
Bcin01g08930.1	3.15709	0.0399152	1.08667	0.0367318	0.970699	0.984126
Bcin01g08940.1	7.95951	-1.54132	1.02052	-1.51033	0.130958	0.286844
Bcin01g08950.1	1.87591	-0.346655	1.32931	-0.260778	0.794264	NA
Bcin01g08960.1	5.95222	-1.06867	1.04905	-1.01871	0.308341	0.497411
Bcin01g08970.1	209.881	-1.35261	0.37578	-3.59946	0.000318878	0.00291959
Bcin01g08980.1	38.0535	-1.3929	0.721802	-1.92975	0.0536377	0.157594
Bcin01g08990.1	11.1011	-0.773032	0.826145	-0.935709	0.349423	0.535498
Bcin01g09000.1	16.681	-1.59129	0.958695	-1.65985	0.0969449	0.233461
Bcin01g09010.1	2.74908	0.314089	1.161	0.270533	0.786751	NA
Bcin01g09020.1	0.10489	3.91097	2.30424	1.6973	0.0896407	NA
Bcin01g09030.1	0.0183904	6.45823	4.03063	1.60229	0.109092	NA
Bcin01g09030.2	0	NA	NA	NA	NA	NA
Bcin01g09040.1	27.4034	-1.60412	0.748646	-2.14269	0.0321378	0.109348
Bcin01g09050.1	45.6646	-3.08867	0.887047	-3.48198	0.000497729	0.00423276
Bcin01g09060.1	12.3795	-0.541237	0.87582	-0.617977	0.53659	0.697176
Bcin01g09070.1	0.362554	2.05572	1.56021	1.31759	0.187641	NA
Bcin01g09080.1	36.5081	-0.255031	0.549716	-0.463933	0.642696	0.780137
Bcin01g09090.1	0.0306171	5.71627	2.99831	1.9065	0.0565859	NA
Bcin01g09090.2	0.551108	1.4234	1.34101	1.06144	0.288491	NA
Bcin01g09100.1	91.6806	-1.75581	0.499554	-3.51475	0.000440166	0.00380108
Bcin01g09110.1	0.441061	1.75831	1.47186	1.19462	0.232237	NA
Bcin01g09110.2	0.0306171	5.71627	2.99831	1.9065	0.0565859	NA
Bcin01g09110.3	0.0109141	7.22771	4.06145	1.77959	0.0751432	NA
Bcin01g09120.1	69.5301	-0.756127	0.464186	-1.62893	0.103328	0.244072
Bcin01g09130.1	0.201788	2.94825	2.14588	1.37391	0.169469	NA
Bcin01g09140.1	79.1973	-1.28696	0.494411	-2.60301	0.00924082	0.0423306
Bcin01g09150.1	69.6432	-0.211243	0.458046	-0.461183	0.644668	0.781582
Bcin01g09160.1	10.4286	-2.84592	1.13832	-2.50011	0.0124154	0.0537373
Bcin01g09170.1	36.5602	1.28155	0.481448	2.66187	0.00777089	0.0372141
Bcin01g09180.1	20.2356	0.808204	0.590733	1.36814	0.171269	0.341934
Bcin01g09190.1	0.164906	3.22215	1.86573	1.72702	0.0841647	NA
Bcin01g09200.1	27.0134	-2.7788	0.972765	-2.8566	0.00428206	0.0236685
Bcin01g09210.1	0.0436563	5.23777	3.94924	1.32628	0.184749	NA
Bcin01g09220.1	0.544944	1.44573	1.37999	1.04764	0.294803	NA
Bcin01g09230.1	50.2543	-3.06029	0.874718	-3.4986	0.000467712	0.00399646
Bcin01g09240.1	20.5023	-2.0096	0.939544	-2.13891	0.0324426	0.110176
Bcin01g09250.1	4.00082	-1.4617	1.15448	-1.26611	0.205472	0.386048
Bcin01g09260.1	0.986223	0.573625	1.26388	0.45386	0.649929	NA
Bcin01g09270.1	1.89808	1.10225	1.07397	1.02633	0.304738	NA
Bcin01g09280.1	33.9716	-2.2104	0.807444	-2.73753	0.00619024	0.0313624
Bcin01g09290.1	0.97158	3.45254	1.53074	2.25547	0.0241039	NA
Bcin01g09300.1	13.8054	0.371891	0.698878	0.532125	0.59464	0.741515
Bcin01g09310.1	502.899	0.247206	0.183091	1.35018	0.176958	0.349384
Bcin01g09320.1	106.763	-0.703614	0.462716	-1.52062	0.128356	0.283014
Bcin01g09330.1	67.0004	-0.136588	0.442481	-0.308686	0.75756	0.85892
Bcin01g09340.1	19.4132	-0.167086	0.637211	-0.262214	0.793156	0.879881
Bcin01g09350.1	433.813	-0.769704	0.383893	-2.00499	0.0449637	0.139236
Bcin01g09360.1	247.124	-0.504641	0.28039	-1.79978	0.071895	0.190938
Bcin01g09370.1	0.537561	1.47626	1.46505	1.00765	0.313622	NA
Bcin01g09370.2	0.869228	4.27174	1.38204	3.0909	0.0019955	NA
Bcin01g09370.3	0.122468	3.65784	1.96128	1.86503	0.0621776	NA
Bcin01g09370.4	1.36445	1.9933	1.12332	1.77447	0.0759855	NA
Bcin01g09380.1	2.56458	-0.801181	1.28019	-0.625829	0.531427	NA
Bcin01g09390.1	0.284749	2.39824	1.53416	1.56322	0.118	NA
Bcin01g09400.1	44.6316	-0.388492	0.620369	-0.626227	0.531166	0.693233
Bcin01g09410.1	0.198961	2.95806	1.91813	1.54216	0.123036	NA
Bcin01g09420.1	0.241499	2.64455	1.62789	1.62453	0.104263	NA
Bcin01g09430.1	176.032	9.44259	0.587957	16.06	4.86616e-58	1.83608e-55
Bcin01g09440.1	13.1082	-1.0873	0.91643	-1.18645	0.235443	0.419039
Bcin01g09450.1	0.494811	1.60597	1.55625	1.03195	0.302096	NA
Bcin01g09450.2	0.103265	3.93061	2.29526	1.71249	0.0868066	NA
Bcin01g09450.3	0.0210156	6.29143	4.01519	1.56691	0.117136	NA
Bcin01g09460.1	0.22139	2.77621	1.68614	1.64649	0.0996634	NA
Bcin01g09470.1	5.94514	-2.03344	1.14724	-1.77247	0.076317	0.198807
Bcin01g09480.1	23.3217	-3.18736	1.00669	-3.16616	0.00154466	0.0106273
Bcin01g09490.1	59.7516	-2.22158	0.622319	-3.56984	0.000357202	0.003209
Bcin01g09500.1	39.2337	1.00934	0.449081	2.24758	0.0246032	0.0904516
Bcin01g09510.1	65.5158	-0.223626	0.376881	-0.593361	0.55294	0.710167
Bcin01g09520.1	0	NA	NA	NA	NA	NA
Bcin01g09520.2	0.0804372	4.3491	3.92069	1.10927	0.267313	NA
Bcin01g09520.3	0.0315234	5.70477	3.9728	1.43596	0.151015	NA
Bcin01g09530.1	955.533	-5.84861	0.87468	-6.68657	2.28467e-11	9.25357e-10
Bcin01g09540.1	30.6979	-0.839919	0.787508	-1.06655	0.286174	0.474793
Bcin01g09550.1	65.1463	-2.04254	0.55624	-3.67205	0.000240614	0.00229688
Bcin01g09560.1	62.9728	0.283886	0.584078	0.486042	0.626938	0.767153
Bcin01g09570.1	0.0407186	5.33174	3.95339	1.34865	0.17745	NA
Bcin01g09570.2	0.0218281	6.24362	4.01108	1.55659	0.119567	NA
Bcin01g09580.1	0.0980151	3.99616	2.2625	1.76626	0.0773523	NA
Bcin01g09580.2	0.102765	3.92274	2.09475	1.87266	0.061116	NA
Bcin01g09590.1	3.17408	0.0297334	1.0497	0.0283256	0.977402	0.988433
Bcin01g09590.2	0.0407186	5.33174	3.95339	1.34865	0.17745	NA
Bcin01g09590.3	0	NA	NA	NA	NA	NA
Bcin01g09600.1	16.3939	-1.35426	0.897842	-1.50835	0.131466	0.287554
Bcin01g09600.2	0	NA	NA	NA	NA	NA
Bcin01g09610.1	1.38574	0.0846742	1.28993	0.0656426	0.947662	NA
Bcin01g09610.2	0.328694	2.21331	1.75044	1.26443	0.206076	NA
Bcin01g09620.1	434.84	0.0210264	0.324582	0.0647799	0.948349	0.972384
Bcin01g09630.1	700.957	-8.14101	1.01751	-8.00093	1.23482e-15	7.57944e-14
Bcin01g09640.1	1.71579	-0.221479	1.27864	-0.173215	0.862483	NA
Bcin01g09650.1	265.939	1.24087	0.258185	4.80612	1.53886e-06	2.6777e-05
Bcin01g09660.1	310.234	-0.0943861	0.341811	-0.276135	0.782444	0.874002
Bcin01g09670.1	206.335	-0.117824	0.406006	-0.290203	0.771661	0.868638
Bcin01g09680.1	10.9213	-2.03393	1.06082	-1.91733	0.0551963	0.16092
Bcin01g09690.1	14.6934	0.0802875	0.747491	0.107409	0.914464	0.952185
Bcin01g09700.1	0.968037	0.619844	1.39669	0.443793	0.657192	NA
Bcin01g09710.1	21.7543	-3.89557	1.21249	-3.21287	0.00131415	0.00941171
Bcin01g09720.1	28.4547	-3.48192	1.02372	-3.40123	0.000670841	0.00542806
Bcin01g09730.1	32.172	-1.16488	0.773252	-1.50647	0.131947	0.28813
Bcin01g09740.1	144.174	-3.04329	0.906857	-3.35587	0.000791166	0.00621247
Bcin01g09750.1	0.141671	3.45533	2.05908	1.67809	0.093329	NA
Bcin01g09750.2	0.102359	3.92742	2.09134	1.87795	0.0603887	NA
Bcin01g09760.1	6.71493	-1.26853	1.02146	-1.24187	0.214283	0.396062
Bcin01g09770.1	15.5172	-2.56812	1.13331	-2.26603	0.0234493	0.0875561
Bcin01g09780.1	0.799705	5.38315	1.46857	3.66557	0.000246788	NA
Bcin01g09780.2	0.00919522	7.22771	4.06145	1.77959	0.0751432	NA
Bcin01g09780.3	0.804455	5.32113	1.9163	2.77677	0.00549018	NA
Bcin01g09790.1	0.102359	3.92742	2.09134	1.87795	0.0603887	NA
Bcin01g09790.2	0.352765	2.10831	1.68023	1.25478	0.20956	NA
Bcin01g09800.1	9.85321	-1.17163	0.985713	-1.18861	0.234594	0.418255
Bcin01g09810.1	80.8031	0.962597	0.327831	2.93626	0.00332194	0.0193972
Bcin01g09820.1	0.0428437	5.26311	3.95033	1.33232	0.182755	NA
Bcin01g09830.1	1.55056	-0.0875807	1.20414	-0.072733	0.942019	NA
Bcin01g09840.1	53.4419	-1.82687	0.551189	-3.31442	0.000918344	0.00702626
Bcin01g09850.1	1.27329	0.199079	1.22634	0.162336	0.871041	NA
Bcin01g09860.1	34.903	-0.463087	0.514827	-0.899501	0.368386	0.553569
Bcin01g09870.1	11.5023	0.402069	0.913072	0.440347	0.659685	0.792308
Bcin01g09880.1	4.55605	3.28191	1.33455	2.45919	0.0139252	0.0589202
Bcin01g09890.1	25.1468	-0.724836	0.76558	-0.946781	0.34375	0.530423
Bcin01g09900.1	101.038	-0.470155	0.340048	-1.38261	0.166784	0.336385
Bcin01g09910.1	0.04325	5.25039	3.94978	1.32929	0.183753	NA
Bcin01g09910.2	0	NA	NA	NA	NA	NA
Bcin01g09920.1	0.185421	3.04424	1.77224	1.71773	0.0858454	NA
Bcin01g09930.1	0.101859	3.95348	2.36664	1.6705	0.0948196	NA
Bcin01g09940.1	118.602	0.328337	0.27885	1.17747	0.239009	0.423503
Bcin01g09950.1	673.805	1.09256	0.336009	3.25157	0.00114769	0.00849102
Bcin01g09960.1	13.9681	0.253008	0.87014	0.290767	0.771229	0.868638
Bcin01g09970.1	14.3059	0.188446	1.00585	0.18735	0.851386	0.91618
Bcin01g09980.1	18.4262	-2.18515	0.964273	-2.26611	0.0234446	0.0875561
Bcin01g09990.1	15.1981	-1.89877	1.06836	-1.77728	0.0755226	0.197527
Bcin01g10000.1	1.58484	1.55775	1.12423	1.38562	0.165864	NA
Bcin01g10010.1	36.9296	0.567765	0.414088	1.37112	0.170337	0.341007
Bcin01g10020.1	9.82506	-1.08857	1.10757	-0.982848	0.325682	0.513485
Bcin01g10030.1	0.23696	2.68854	1.75017	1.53617	0.124498	NA
Bcin01g10040.1	22.6964	-1.49752	0.945794	-1.58334	0.113343	0.259602
Bcin01g10050.1	47.8043	0.0998005	0.643111	0.155184	0.876676	0.932573
Bcin01g10060.1	31.5	0.384136	0.466493	0.823455	0.410249	0.588686
Bcin01g10070.1	12.0919	-0.265716	0.823208	-0.322781	0.746861	0.851955
Bcin01g10080.1	2.29752	0.673158	1.08267	0.621757	0.534102	NA
Bcin01g10090.1	6.13721	-2.07371	1.19454	-1.73599	0.082566	0.20938
Bcin01g10100.1	10.9254	1.75477	0.766768	2.28853	0.0221068	0.0838981
Bcin01g10100.2	0.754927	0.967805	1.3409	0.721756	0.470445	NA
Bcin01g10110.1	0	NA	NA	NA	NA	NA
Bcin01g10110.2	0	NA	NA	NA	NA	NA
Bcin01g10110.3	0	NA	NA	NA	NA	NA
Bcin01g10110.4	0	NA	NA	NA	NA	NA
Bcin01g10120.1	30.3795	-0.854014	0.667532	-1.27936	0.200771	0.379669
Bcin01g10130.1	35.8701	-3.00038	0.945559	-3.17313	0.00150807	0.0104155
Bcin01g10140.1	12.7698	-3.132	1.18275	-2.64806	0.00809557	0.0383336
Bcin01g10150.1	196.522	-3.37066	0.848811	-3.97103	7.15615e-05	0.000820839
Bcin01g10160.1	1.21062	0.276494	1.26111	0.219246	0.826459	NA
Bcin01g10170.1	5.37424	-0.897486	1.09688	-0.818215	0.413235	0.591077
Bcin01g10180.1	71.7693	1.18986	0.339568	3.50405	0.000458239	0.00393899
Bcin01g10190.1	0.00919522	7.22771	4.06145	1.77959	0.0751432	NA
Bcin01g10200.1	0.0201093	6.34797	4.02023	1.57901	0.114335	NA
Bcin01g10210.1	0.0415312	5.27321	2.81855	1.8709	0.0613593	NA
Bcin01g10220.1	3.0495	-1.06278	1.1945	-0.889728	0.373612	0.557308
Bcin01g10230.1	0.493624	1.6012	1.48565	1.07778	0.281132	NA
Bcin01g10240.1	6.31056	2.97472	1.22776	2.42289	0.0153978	0.0634364
Bcin01g10240.2	0	NA	NA	NA	NA	NA
Bcin01g10240.3	0.0323359	5.67132	3.97085	1.42824	0.153223	NA
Bcin01g10250.1	4.31182	5.84735	1.4638	3.99464	6.47922e-05	0.000750397
Bcin01g10250.2	0.0214219	6.26738	4.0131	1.56173	0.118352	NA
Bcin01g10260.1	0	NA	NA	NA	NA	NA
Bcin01g10270.1	0.0183904	6.45823	4.03063	1.60229	0.109092	NA
Bcin01g10270.2	0.0402186	5.3487	3.95417	1.35267	0.17616	NA
Bcin01g10280.1	6.06374	-2.06008	1.16132	-1.77391	0.0760776	0.198544
Bcin01g10280.2	0.110335	3.89304	3.91156	0.995267	0.319607	NA
Bcin01g10290.1	17.4349	-0.0674999	0.765292	-0.0882015	0.929717	0.962324
Bcin01g10300.1	3.12408	0.0583145	1.04024	0.0560589	0.955295	0.976298
Bcin01g10310.1	90.1186	-0.983192	0.458745	-2.14322	0.0320953	0.109348
Bcin01g10320.1	0.939341	0.648001	1.29022	0.502238	0.6155	NA
Bcin01g10320.2	0	NA	NA	NA	NA	NA
Bcin01g10330.1	79.1226	-1.8859	0.5071	-3.719	0.000200013	0.00198052
Bcin01g10340.1	234.342	0.450826	0.199904	2.25521	0.0241203	0.0893174
Bcin01g10350.1	16.1138	0.646046	0.699125	0.924078	0.355446	0.540217
Bcin01g10360.1	3.56679	-1.28566	1.21952	-1.05424	0.291773	0.480966
Bcin01g10370.1	0.0725545	4.45417	2.52638	1.76306	0.07789	NA
Bcin01g10380.1	0.190078	3.04185	2.13446	1.42511	0.154124	NA
Bcin01g10380.2	0.0323359	5.67132	3.97085	1.42824	0.153223	NA
Bcin01g10390.1	70.4717	-4.80543	1.14495	-4.19705	2.70413e-05	0.000353113
Bcin01g10400.1	0	NA	NA	NA	NA	NA
Bcin01g10400.2	0	NA	NA	NA	NA	NA
Bcin01g10400.3	0	NA	NA	NA	NA	NA
Bcin01g10400.4	0	NA	NA	NA	NA	NA
Bcin01g10410.1	18.8185	-2.86572	1.0101	-2.83707	0.00455294	0.0248213
Bcin01g10420.1	77.9044	-2.93282	1.12203	-2.61386	0.00895257	0.0413271
Bcin01g10430.1	0	NA	NA	NA	NA	NA
Bcin01g10430.2	0.0214219	6.26738	4.0131	1.56173	0.118352	NA
Bcin01g10440.1	0.411256	1.85596	1.44766	1.28204	0.199829	NA
Bcin01g10450.1	13.3259	-1.66459	0.938932	-1.77286	0.076252	0.198767
Bcin01g10460.1	4.63717	-1.66678	1.21399	-1.37297	0.169762	0.340237
Bcin01g10470.1	0	NA	NA	NA	NA	NA
Bcin01g10470.2	0.0293045	5.80126	3.97867	1.45809	0.144816	NA
Bcin01g10470.3	0.154804	3.31446	1.87558	1.76717	0.0771997	NA
Bcin01g10480.1	42.872	-1.19028	0.789779	-1.5071	0.131784	0.287948
Bcin01g10490.1	34.7798	0.0791545	0.546071	0.144953	0.884748	0.936754
Bcin01g10500.1	800.604	-0.644562	0.227212	-2.83683	0.00455644	0.0248215
Bcin01g10510.1	0	NA	NA	NA	NA	NA
Bcin01g10510.2	0	NA	NA	NA	NA	NA
Bcin01g10510.3	0	NA	NA	NA	NA	NA
Bcin01g10520.1	57.3107	-1.5046	0.531952	-2.82844	0.00467749	0.0253224
Bcin01g10530.1	24.1049	2.16289	0.631268	3.42627	0.000611937	0.00503094
Bcin01g10540.1	11.8891	-0.439571	0.921274	-0.477134	0.633267	0.771828
Bcin01g10550.1	12.7306	-0.0782341	0.935353	-0.0836413	0.933342	0.963876
Bcin01g10560.1	40.3996	-1.48758	0.607519	-2.44862	0.0143405	0.060051
Bcin01g10570.1	1.85351	-0.34461	1.20031	-0.287101	0.774035	NA
Bcin01g10580.1	0	NA	NA	NA	NA	NA
Bcin01g10580.2	0.0384997	5.40706	3.95693	1.36648	0.171789	NA
Bcin01g10590.1	0	NA	NA	NA	NA	NA
Bcin01g10590.2	0	NA	NA	NA	NA	NA
Bcin01g10600.1	13.9179	0.35006	0.679344	0.515292	0.606349	0.750893
Bcin01g10610.1	23.1932	-0.173014	0.640469	-0.270136	0.787056	0.877091
Bcin01g10620.1	1.09374	0.424761	1.26027	0.33704	0.736087	NA
Bcin01g10630.1	0.178546	3.10425	1.88615	1.64581	0.0998024	NA
Bcin01g10640.1	36.5157	-0.47542	0.615864	-0.771956	0.44014	0.613329
Bcin01g10650.1	17.1445	0.039645	0.825504	0.0480252	0.961696	0.979179
Bcin01g10660.1	68.1768	-0.0759074	0.364662	-0.208158	0.835105	0.907324
Bcin01g10670.1	8.06745	1.18697	0.839504	1.41389	0.157393	0.324053
Bcin01g10680.1	118.734	-0.288446	0.371172	-0.777123	0.437086	0.610694
Bcin01g10690.1	30.9862	0.371756	0.551119	0.674548	0.499963	0.665602
Bcin01g10700.1	25.5795	0.385776	0.836574	0.461138	0.6447	0.781582
Bcin01g10710.1	26.7018	-0.118722	0.777175	-0.152761	0.878587	0.933955
Bcin01g10720.1	0	NA	NA	NA	NA	NA
Bcin01g10720.2	7.64909	0.532456	0.925645	0.575227	0.565138	0.718474
Bcin01g10730.1	7.82761	0.381267	0.936298	0.407207	0.683856	0.809004
Bcin01g10740.1	33.037	-4.49865	1.21094	-3.71501	0.0002032	0.00200345
Bcin01g10750.1	115.726	-6.31259	1.17284	-5.38232	7.3531e-08	1.71288e-06
Bcin01g10760.1	4.37747	-1.57716	1.24758	-1.26418	0.206164	0.386706
Bcin01g10770.1	11.5149	-2.97873	1.20435	-2.47331	0.0133867	0.0571566
Bcin01g10780.1	16.6397	2.16143	0.631119	3.42475	0.000615362	0.0050531
Bcin01g10790.1	2.65851	-0.860698	1.2443	-0.69171	0.489119	NA
Bcin01g10790.2	0.0459761	5.14761	3.94549	1.30468	0.192001	NA
Bcin01g10810.1	373.938	-0.407074	0.328636	-1.23868	0.215465	0.396782
Bcin01g10820.1	8.76923	-1.69327	1.02737	-1.64816	0.09932	0.237342
Bcin01g10830.1	0.215233	2.8503	2.06206	1.38226	0.166892	NA
Bcin01g10840.1	32.1267	-1.08637	1.16887	-0.929425	0.352669	0.538177
Bcin01g10850.1	3.01853	-1.02781	1.34622	-0.76348	0.445177	0.617426
Bcin01g10860.1	8.15348	-1.57872	1.03684	-1.52263	0.127852	0.282021
Bcin01g10870.1	80.9046	-0.0476049	0.407609	-0.116791	0.907026	0.949682
Bcin01g10880.1	55.1559	-1.76906	0.585213	-3.02294	0.00250331	0.015442
Bcin01g10890.1	48.648	-0.695055	0.489956	-1.41861	0.156014	0.322509
Bcin01g10900.1	1.11322	0.396659	1.2415	0.3195	0.749348	NA
Bcin01g10910.1	8.47162	4.5924	0.947608	4.84631	1.2578e-06	2.21552e-05
Bcin01g10920.1	19.2109	-0.896645	0.808921	-1.10844	0.26767	0.454183
Bcin01g10930.1	0	NA	NA	NA	NA	NA
Bcin01g10930.2	0.0306171	5.71627	2.99831	1.9065	0.0565859	NA
Bcin01g10930.3	0	NA	NA	NA	NA	NA
Bcin01g10940.1	0.728341	1.01231	1.28419	0.788287	0.430529	NA
Bcin01g10950.1	15.5984	0.387714	0.658218	0.589037	0.555837	0.712196
Bcin01g10960.1	9.23153	-1.77437	1.02264	-1.73508	0.0827262	0.209563
Bcin01g10970.1	26.2858	0.132059	0.501401	0.263379	0.792258	0.879881
Bcin01g10980.1	93.3881	1.10002	0.415685	2.64628	0.00813818	0.0384592
Bcin01g10990.1	0.703378	1.11464	1.73544	0.642282	0.52069	NA
Bcin01g10990.2	0.0323359	5.67132	3.97085	1.42824	0.153223	NA
Bcin01g11000.1	1.25987	2.26228	1.13631	1.9909	0.046492	NA
Bcin01g11000.2	0.00919522	7.22771	4.06145	1.77959	0.0751432	NA
Bcin01g11010.1	0.310303	2.29693	1.75306	1.31024	0.190114	NA
Bcin01g11020.1	0.529702	1.53287	1.78036	0.86099	0.389244	NA
Bcin01g11030.1	1.3763	0.126163	1.51372	0.0833462	0.933576	NA
Bcin01g11040.1	1.94718	1.04263	1.08514	0.960825	0.33664	NA
Bcin01g11050.1	9.94853	-1.20093	1.05162	-1.14199	0.253459	0.438795
Bcin01g11060.1	6.26908	-1.15519	1.04969	-1.1005	0.271115	0.458319
Bcin01g11070.1	0.225234	2.75049	1.65166	1.66529	0.0958557	NA
Bcin01g11080.1	0	NA	NA	NA	NA	NA
Bcin01g11090.1	0	NA	NA	NA	NA	NA
Bcin01g11090.2	0	NA	NA	NA	NA	NA
Bcin01g11100.1	0	NA	NA	NA	NA	NA
Bcin01g11110.1	0.286062	2.39356	1.54414	1.5501	0.121119	NA
Bcin01g11120.1	5.29071	-1.86225	1.16294	-1.60133	0.109303	0.253591
Bcin01g11130.1	0.571912	1.37908	1.43029	0.964194	0.334948	NA
Bcin01g11140.1	2.71532	-0.855953	1.50067	-0.570379	0.56842	NA
Bcin01g11150.1	5.80271	6.48332	1.12542	5.76081	8.371e-09	2.31705e-07
Bcin01g11160.1	2.33344	5.43194	1.17654	4.61688	3.89556e-06	NA
Bcin01g11170.1	0.118023	3.7978	3.88394	0.977822	0.328162	NA
Bcin01g11170.2	0.0747734	4.45753	3.92331	1.13616	0.255888	NA
Bcin01g11180.1	10.8517	0.631308	0.825795	0.764485	0.444578	0.617281
Bcin01g11190.1	0.0419374	5.29231	3.95162	1.33928	0.180481	NA
Bcin01g11200.1	2.46152	-0.750799	1.21775	-0.616546	0.537534	NA
Bcin01g11200.2	0.0310234	5.72651	3.97409	1.44096	0.149596	NA
Bcin01g11210.1	0	NA	NA	NA	NA	NA
Bcin01g11210.2	0	NA	NA	NA	NA	NA
Bcin01g11210.3	0.0109141	7.22771	4.06145	1.77959	0.0751432	NA
Bcin01g11220.1	240.807	-0.746552	0.653226	-1.14287	0.253093	0.438372
Bcin01g11230.1	42.4688	-0.459266	0.572103	-0.802768	0.422109	0.598142
Bcin01g11240.1	8.78988	-1.69817	1.02922	-1.64996	0.0989521	0.236778
Bcin01g11250.1	0.612053	1.29117	1.47995	0.872441	0.382968	NA
Bcin01g11260.1	0.219882	2.80946	1.86835	1.50372	0.132655	NA
Bcin01g11270.1	1.97134	-0.428894	1.2279	-0.34929	0.726872	NA
Bcin01g11280.1	6.32206	-0.372405	0.935239	-0.398193	0.690488	0.813895
Bcin01g11290.1	1.11041	0.401042	1.24984	0.320874	0.748306	NA
Bcin01g11300.1	129.765	-1.20495	0.689785	-1.74685	0.0806637	0.206233
Bcin01g11310.1	41.3135	-4.01759	1.27388	-3.15382	0.00161146	0.0110129
Bcin01g11320.1	5.6208	-0.976138	1.0259	-0.951494	0.341353	0.528203
Bcin01g11330.1	82.3215	-1.21052	0.438895	-2.75811	0.00581372	0.0298557
Bcin01g11340.1	0	NA	NA	NA	NA	NA
Bcin01g11340.2	0.0428437	5.26311	3.95033	1.33232	0.182755	NA
Bcin01g11340.3	0.00919522	7.22771	4.06145	1.77959	0.0751432	NA
Bcin01g11340.4	0	NA	NA	NA	NA	NA
Bcin01g11350.1	26.7067	-1.14826	0.63713	-1.80223	0.0715086	0.190362
Bcin01g11360.1	40.8332	0.414948	0.411394	1.00864	0.313149	0.502651
Bcin01g11370.1	0	NA	NA	NA	NA	NA
Bcin01g11380.1	0.0729608	4.49181	3.92419	1.14465	0.252355	NA
Bcin01g11390.1	0.0214219	6.26738	4.0131	1.56173	0.118352	NA
Bcin01g11390.2	0	NA	NA	NA	NA	NA
Bcin01g11400.1	0	NA	NA	NA	NA	NA
Bcin01g11400.2	0	NA	NA	NA	NA	NA
Bcin01g11410.1	0.222108	2.8038	2.01283	1.39296	0.163631	NA
Bcin01g11420.1	1.28322	2.20976	1.26995	1.74004	0.0818521	NA
Bcin01g11430.1	4.11109	-1.49639	1.17585	-1.2726	0.203161	0.382875
Bcin01g11440.1	0.100234	3.97374	2.3582	1.68508	0.091974	NA
Bcin01g11450.1	41.7417	-4.84173	1.17248	-4.12947	3.63593e-05	0.000457297
Bcin01g11460.1	265.94	-7.51527	1.15719	-6.49442	8.33534e-11	3.1617e-09
Bcin01g11470.1	0.203406	2.89984	1.68573	1.72023	0.0853899	NA
Bcin01g11470.2	7.21079	-2.305	1.20236	-1.91706	0.0552301	0.160953
Bcin01g11480.1	39.6068	-4.76194	1.20119	-3.96435	7.35975e-05	0.000842085
Bcin01g11490.1	54.4562	-5.21615	1.23825	-4.21253	2.52526e-05	0.000336498
Bcin01g11500.1	50.5363	-5.11991	1.15572	-4.43005	9.42125e-06	0.00013926
Bcin01g11510.1	27.7537	-4.2558	1.15269	-3.69205	0.000222454	0.00214352
Bcin01g11520.1	49.7094	-5.09085	1.19318	-4.26661	1.98464e-05	0.000271524
Bcin01g11530.1	110.769	-6.25064	1.16516	-5.36463	8.11169e-08	1.86387e-06
Bcin01g11540.1	45.768	-4.96895	1.21265	-4.0976	4.17453e-05	0.000515098
Bcin01g11550.1	68.9732	-5.56077	1.21127	-4.59084	4.41456e-06	6.86507e-05
Bcin01g11560.1	0.647716	1.19135	1.35669	0.878132	0.379872	NA
Bcin02g00002.1	0.856668	0.783747	1.3365	0.586417	0.557595	NA
Bcin02g00003.1	0	NA	NA	NA	NA	NA
Bcin02g00004.1	0.0507264	4.97132	2.62464	1.89409	0.0582126	NA
Bcin02g00005.1	15.856	-0.443522	0.7976	-0.55607	0.578163	0.727805
Bcin02g00006.1	1.53802	-0.0744734	1.20803	-0.0616488	0.950843	NA
Bcin02g00007.1	0.162687	3.23621	1.82912	1.76927	0.0768492	NA
Bcin02g00007.2	0.934494	3.69477	1.40708	2.62583	0.00864374	NA
Bcin02g00008.1	5.37276	-0.0561099	0.929165	-0.0603875	0.951847	0.97441
Bcin02g00009.1	0.0595153	4.7327	2.54183	1.86193	0.062613	NA
Bcin02g00010.1	0.10489	3.91097	2.30424	1.6973	0.0896407	NA
Bcin02g00011.1	0.0319297	5.68796	3.97182	1.43208	0.15212	NA
Bcin02g00012.1	0	NA	NA	NA	NA	NA
Bcin02g00013.1	361.308	1.64947	0.521171	3.16493	0.0015512	0.0106519
Bcin02g00014.1	107.215	6.40466	0.481822	13.2926	2.55585e-40	5.9106e-38
Bcin02g00015.1	0.780408	5.97178	1.81874	3.28347	0.00102537	NA
Bcin02g00015.2	0	NA	NA	NA	NA	NA
Bcin02g00016.1	3255.1	12.5009	0.395952	31.5719	8.98372e-219	3.22022e-215
Bcin02g00018.1	0.0838749	4.29079	3.91935	1.09477	0.273618	NA
Bcin02g00020.1	0.178858	3.13335	2.26177	1.38536	0.165944	NA
Bcin02g00020.2	0.157836	3.30622	2.08491	1.58578	0.112789	NA
Bcin02g00030.1	7.13067	1.20343	1.17661	1.0228	0.306403	0.495288
Bcin02g00040.1	0.480678	1.62584	1.37998	1.17817	0.238731	NA
Bcin02g00050.1	4.48896	3.71771	1.43827	2.58485	0.00974201	0.0441469
Bcin02g00060.1	0	NA	NA	NA	NA	NA
Bcin02g00060.2	0.0678043	4.5932	3.92689	1.16968	0.24213	NA
Bcin02g00070.1	0.0201093	6.34797	4.02023	1.57901	0.114335	NA
Bcin02g00070.2	0	NA	NA	NA	NA	NA
Bcin02g00080.1	111.452	4.97319	0.694049	7.16547	7.75202e-13	3.43051e-11
Bcin02g00090.1	1.87309	-0.362925	1.18547	-0.306145	0.759494	NA
Bcin02g00100.1	0.210069	2.86889	1.85888	1.54334	0.122748	NA
Bcin02g00110.1	10.0451	0.399657	0.698026	0.572553	0.566947	0.719625
Bcin02g00120.1	52.4058	-0.45638	0.442706	-1.03089	0.302593	0.491626
Bcin02g00130.1	27.9209	-0.452165	0.561569	-0.805182	0.420715	0.59734
Bcin02g00140.1	6.69565	-2.17352	1.37717	-1.57824	0.11451	0.261273
Bcin02g00150.1	5.03049	-1.79289	1.14913	-1.56022	0.118709	0.268039
Bcin02g00160.1	2663.19	-2.64466	0.331523	-7.97729	1.49587e-15	8.86272e-14
Bcin02g00170.1	44.0575	-0.0559442	0.457014	-0.122412	0.902572	0.946838
Bcin02g00180.1	0.814223	0.85378	1.30621	0.653633	0.513348	NA
Bcin02g00190.1	0.0411249	5.28514	2.81675	1.87633	0.0606104	NA
Bcin02g00190.2	0.0721482	4.45056	2.34398	1.89872	0.0576012	NA
Bcin02g00200.1	15.6112	-1.21791	0.924597	-1.31723	0.187762	0.363016
Bcin02g00210.1	24.9736	2.04609	0.672679	3.0417	0.0023525	0.014781
Bcin02g00220.1	53.973	-3.18223	0.850483	-3.74167	0.0001828	0.0018252
Bcin02g00230.1	369.594	-4.44215	0.555219	-8.00072	1.23699e-15	7.57944e-14
Bcin02g00240.1	278.159	-4.86262	0.801116	-6.0698	1.28068e-09	3.97456e-08
Bcin02g00250.1	44.3524	-3.07	0.954964	-3.21478	0.00130545	0.0093775
Bcin02g00260.1	0.346889	2.10829	1.48332	1.42134	0.155218	NA
Bcin02g00260.2	0.0201093	6.34797	4.02023	1.57901	0.114335	NA
Bcin02g00270.1	208.262	-4.06976	0.751132	-5.41818	6.021e-08	1.42929e-06
Bcin02g00280.1	487.538	-3.35545	0.420874	-7.97258	1.554e-15	9.13164e-14
Bcin02g00290.1	0.13257	3.5458	1.98761	1.78395	0.0744312	NA
Bcin02g00300.1	0	NA	NA	NA	NA	NA
Bcin02g00300.2	0	NA	NA	NA	NA	NA
Bcin02g00300.3	0	NA	NA	NA	NA	NA
Bcin02g00300.4	0	NA	NA	NA	NA	NA
Bcin02g00310.1	37.1877	-2.35232	0.778213	-3.02272	0.0025051	0.015442
Bcin02g00320.1	24.2921	-4.05411	1.22106	-3.32016	0.00089967	0.00692032
Bcin02g00330.1	0.0796246	4.29867	2.28745	1.87924	0.0602112	NA
Bcin02g00340.1	0	NA	NA	NA	NA	NA
Bcin02g00350.1	23.2321	-3.17518	1.10468	-2.87429	0.00404942	0.022703
Bcin02g00360.1	2.36399	-0.698269	1.17914	-0.592184	0.553727	NA
Bcin02g00370.1	0.27221	2.48765	1.76688	1.40794	0.159149	NA
Bcin02g00380.1	1.47597	-0.000728557	1.33176	-0.000547064	0.999564	NA
Bcin02g00390.1	0.378725	1.97965	1.46094	1.35506	0.175399	NA
Bcin02g00400.1	2.51271	-0.779142	1.22586	-0.635587	0.525046	NA
Bcin02g00410.1	0.284444	2.4201	1.75409	1.37969	0.167682	NA
Bcin02g00420.2	21.5042	2.07611	0.564256	3.67939	0.000233796	0.00223776
Bcin02g00430.1	0.063453	4.69411	3.92977	1.1945	0.232282	NA
Bcin02g00430.2	0	NA	NA	NA	NA	NA
Bcin02g00440.1	42.3011	-1.47387	0.77056	-1.91272	0.0557839	0.161909
Bcin02g00450.1	0.0537578	4.9351	3.93751	1.25335	0.210077	NA
Bcin02g00460.1	113.106	-4.32297	0.816179	-5.2966	1.1798e-07	2.60246e-06
Bcin02g00470.1	90.4861	-1.63534	0.444971	-3.67517	0.000237694	0.00227204
Bcin02g00480.1	30.7788	-1.46394	0.676705	-2.16333	0.0305157	0.10543
Bcin02g00490.1	39.3448	0.320971	0.483106	0.664391	0.50644	0.671351
Bcin02g00500.1	0.765958	0.971351	1.5232	0.637705	0.523666	NA
Bcin02g00500.2	0.647421	1.21571	1.52441	0.797498	0.425162	NA
Bcin02g00510.1	0.0603279	4.764	3.93189	1.21163	0.225653	NA
Bcin02g00520.1	6.45995	-2.15075	1.16235	-1.85035	0.0642634	0.177194
Bcin02g00530.1	0.44471	1.75158	1.47852	1.18469	0.236141	NA
Bcin02g00530.2	0.250906	2.61451	1.82099	1.43576	0.15107	NA
Bcin02g00540.1	34.988	-2.98583	0.892194	-3.34661	0.000818055	0.00640244
Bcin02g00550.1	1.48697	-0.0140523	1.29152	-0.0108805	0.991319	NA
Bcin02g00560.1	0.0503201	4.981	2.62218	1.89956	0.0574906	NA
Bcin02g00570.1	10.0497	-0.589296	0.820482	-0.718232	0.472614	0.641699
Bcin02g00580.1	0	NA	NA	NA	NA	NA
Bcin02g00580.2	0	NA	NA	NA	NA	NA
Bcin02g00580.3	0	NA	NA	NA	NA	NA
Bcin02g00580.4	0	NA	NA	NA	NA	NA
Bcin02g00590.1	0	NA	NA	NA	NA	NA
Bcin02g00600.1	0.277773	2.44696	1.63334	1.49814	0.134097	NA
Bcin02g00610.1	0.0105078	7.22771	4.06145	1.77959	0.0751432	NA
Bcin02g00620.1	3.78721	-1.38	1.17819	-1.17129	0.241481	0.425444
Bcin02g00630.1	26.779	-0.00457348	0.697793	-0.00655421	0.994771	0.997135
Bcin02g00640.1	5.46734	-0.930099	1.0419	-0.892694	0.372021	0.556532
Bcin02g00650.1	0.0183904	6.45823	4.03063	1.60229	0.109092	NA
Bcin02g00650.2	0	NA	NA	NA	NA	NA
Bcin02g00660.1	41.7034	-2.77204	0.800217	-3.46411	0.000531989	0.00446584
Bcin02g00670.1	18.2172	-0.121509	0.683256	-0.177837	0.858851	0.920661
Bcin02g00680.1	0	NA	NA	NA	NA	NA
Bcin02g00680.2	0.167937	3.21603	2.08105	1.54539	0.122252	NA
Bcin02g00680.3	0.0879135	4.21953	3.9178	1.07702	0.281473	NA
Bcin02g00690.1	0.0210156	6.29143	4.01519	1.56691	0.117136	NA
Bcin02g00700.1	0	NA	NA	NA	NA	NA
Bcin02g00700.2	0.0210156	6.29143	4.01519	1.56691	0.117136	NA
Bcin02g00710.1	21.7584	0.334206	0.574365	0.58187	0.560654	0.715183
Bcin02g00720.1	5.76188	-1.9494	1.43623	-1.35731	0.174683	0.346479
Bcin02g00730.1	0.0105078	7.22771	4.06145	1.77959	0.0751432	NA
Bcin02g00730.2	0	NA	NA	NA	NA	NA
Bcin02g00740.1	18.5051	-1.65841	0.849612	-1.95196	0.0509424	0.152169
Bcin02g00750.1	0.150554	3.36528	2.04384	1.64655	0.0996515	NA
Bcin02g00760.1	5.01994	0.0820586	0.921788	0.0890211	0.929065	0.9618
Bcin02g00770.1	3.92495	-0.360129	1.03998	-0.346284	0.729129	0.840239
Bcin02g00780.1	12.2924	-0.617455	1.05662	-0.584368	0.558973	0.714309
Bcin02g00790.1	42.5606	-2.95078	0.809312	-3.64604	0.000266313	0.00250551
Bcin02g00800.1	237.41	-0.735383	0.508304	-1.44674	0.14797	0.311772
Bcin02g00810.1	1.44427	1.82473	1.19574	1.52603	0.127003	NA
Bcin02g00810.2	0.0218281	6.24362	4.01108	1.55659	0.119567	NA
Bcin02g00820.1	43.3059	-2.30938	0.804935	-2.86903	0.00411736	0.0230065
Bcin02g00830.1	36.119	-2.09494	0.842339	-2.48705	0.0128807	0.0552947
Bcin02g00840.1	5.60232	-0.174901	1.12718	-0.155167	0.87669	0.932573
Bcin02g00850.1	0.154398	3.31746	1.87203	1.77212	0.0763747	NA
Bcin02g00850.2	0.130851	3.56985	2.07302	1.72205	0.0850604	NA
Bcin02g00860.1	0	NA	NA	NA	NA	NA
Bcin02g00860.2	0.0646719	4.66793	3.929	1.18807	0.234806	NA
Bcin02g00870.1	2.09712	-0.519403	1.21717	-0.42673	0.669576	NA
Bcin02g00880.1	0.0109141	7.22771	4.06145	1.77959	0.0751432	NA
Bcin02g00880.2	0	NA	NA	NA	NA	NA
Bcin02g00880.3	3.24908	1.07385	0.975144	1.10123	0.270799	0.458191
Bcin02g00890.1	4.6132	0.25291	0.946543	0.267193	0.78932	0.878259
Bcin02g00900.1	177.513	0.87827	0.323614	2.71394	0.00664879	0.0331238
Bcin02g00910.1	70.0459	0.580068	0.409694	1.41586	0.156818	0.323527
Bcin02g00920.1	7.15158	-0.597816	0.918382	-0.650945	0.515082	0.677794
Bcin02g00930.1	0.0109141	7.22771	4.06145	1.77959	0.0751432	NA
Bcin02g00940.1	0.0109141	7.22771	4.06145	1.77959	0.0751432	NA
Bcin02g00950.1	0.813427	0.860114	1.31634	0.653411	0.513491	NA
Bcin02g00950.2	0.0323359	5.67132	3.97085	1.42824	0.153223	NA
Bcin02g00960.1	40.1854	-1.48506	0.721075	-2.0595	0.0394462	0.127423
Bcin02g00970.1	1.10851	0.433835	1.47514	0.294098	0.768683	NA
Bcin02g00980.1	0.445515	1.79606	1.92855	0.931299	0.351699	NA
Bcin02g00990.1	21.7481	-0.799681	0.659667	-1.21225	0.225417	0.408091
Bcin02g01000.1	39.5832	-2.26713	0.726135	-3.12218	0.00179516	0.0119716
Bcin02g01010.1	1.48248	1.74538	1.09961	1.58727	0.112452	NA
Bcin02g01020.1	163.812	-0.480612	0.423202	-1.13566	0.256101	0.441449
Bcin02g01030.1	30.7753	0.432016	0.48342	0.893666	0.371501	0.556232
Bcin02g01040.1	2.50761	0.499952	1.17331	0.426105	0.670031	NA
Bcin02g01050.1	0.04325	5.25039	3.94978	1.32929	0.183753	NA
Bcin02g01060.1	497.364	0.192105	0.322917	0.594905	0.551907	0.709581
Bcin02g01070.1	119.782	-0.873115	0.332394	-2.62675	0.00862055	0.0401043
Bcin02g01080.1	16.6598	-1.37739	0.929297	-1.48218	0.138292	0.29817
Bcin02g01090.1	9.66828	-1.13993	0.988894	-1.15274	0.249019	0.43328
Bcin02g01100.1	0	NA	NA	NA	NA	NA
Bcin02g01110.1	0.0424374	5.27592	3.95089	1.33537	0.181754	NA
Bcin02g01110.2	0	NA	NA	NA	NA	NA
Bcin02g01120.1	5.09732	-1.80419	1.19366	-1.51147	0.130668	0.28653
Bcin02g01130.1	5.49453	-1.90248	1.27873	-1.48779	0.136805	0.295854
Bcin02g01140.1	23.4312	-4.0073	1.18369	-3.38542	0.000710685	0.00568627
Bcin02g01150.1	11.1499	-2.92833	1.23783	-2.3657	0.0179958	0.0716336
Bcin02g01160.1	16.0473	-0.474954	0.76099	-0.624126	0.532545	0.694274
Bcin02g01170.1	57.245	-1.58713	0.547074	-2.90113	0.00371819	0.0212058
Bcin02g01180.1	0.449554	1.75398	1.63202	1.07473	0.282496	NA
Bcin02g01190.1	0.0306171	5.71627	2.99831	1.9065	0.0565859	NA
Bcin02g01200.1	0.0989214	3.9905	2.35102	1.69735	0.0896308	NA
Bcin02g01210.1	5.03036	0.868802	0.870215	0.998376	0.318097	0.506314
Bcin02g01220.1	1.3733	0.0952826	1.25717	0.0757911	0.939585	NA
Bcin02g01230.1	46.3461	-3.88923	1.19274	-3.26075	0.00111117	0.00826343
Bcin02g01240.1	0.0210156	6.29143	4.01519	1.56691	0.117136	NA
Bcin02g01240.2	0	NA	NA	NA	NA	NA
Bcin02g01240.3	0	NA	NA	NA	NA	NA
Bcin02g01250.1	2.93846	-1.00209	1.24656	-0.803886	0.421463	0.597718
Bcin02g01260.1	123.37	3.14821	0.394456	7.98114	1.44983e-15	8.66154e-14
Bcin02g01270.1	0	NA	NA	NA	NA	NA
Bcin02g01270.2	0.781721	5.93708	1.56203	3.80088	0.000144184	NA
Bcin02g01280.1	18.4412	0.781981	0.873484	0.895243	0.370657	0.55556
Bcin02g01290.1	0	NA	NA	NA	NA	NA
Bcin02g01290.2	0	NA	NA	NA	NA	NA
Bcin02g01290.3	0	NA	NA	NA	NA	NA
Bcin02g01290.4	0	NA	NA	NA	NA	NA
Bcin02g01300.1	35.8655	-3.19385	0.897301	-3.55939	0.000371712	0.00331856
Bcin02g01310.1	19.2289	-0.590343	0.843492	-0.69988	0.484002	0.651485
Bcin02g01320.1	2.30103	-0.658806	1.19783	-0.549997	0.582321	NA
Bcin02g01330.1	0	NA	NA	NA	NA	NA
Bcin02g01330.2	0	NA	NA	NA	NA	NA
Bcin02g01330.3	0.223515	2.75866	1.63753	1.68464	0.0920572	NA
Bcin02g01340.1	4.21137	1.36865	0.869254	1.57451	0.11537	0.262641
Bcin02g01350.1	22.7569	-3.14388	1.11276	-2.8253	0.00472368	0.0255193
Bcin02g01360.1	32.4653	-0.783177	0.594275	-1.31787	0.187547	0.362796
Bcin02g01370.1	128.405	0.160772	0.283432	0.567231	0.570557	0.72178
Bcin02g01380.1	0.651224	1.2049	1.53357	0.785682	0.432054	NA
Bcin02g01390.1	70.8991	0.669845	0.415153	1.61349	0.106638	0.249434
Bcin02g01400.1	0.386396	1.96052	1.57795	1.24245	0.214072	NA
Bcin02g01410.1	0.167132	3.20657	1.97541	1.62324	0.104537	NA
Bcin02g01420.1	117.82	-0.670168	0.864766	-0.77497	0.438357	0.611653
Bcin02g01430.1	42.8273	-2.96462	0.819719	-3.61663	0.000298467	0.00276092
Bcin02g01440.1	41.0354	-4.0228	1.00598	-3.99887	6.36466e-05	0.000739518
Bcin02g01450.1	1.63046	-0.146412	1.31361	-0.111457	0.911254	NA
Bcin02g01460.1	5.21677	1.4913	1.16981	1.27482	0.202372	0.382029
Bcin02g01470.1	0	NA	NA	NA	NA	NA
Bcin02g01470.2	0.106203	3.90171	2.42811	1.60689	0.108078	NA
Bcin02g01470.3	0.168851	3.18817	1.9214	1.6593	0.0970555	NA
Bcin02g01480.1	1.83629	-0.310912	1.36556	-0.227681	0.819894	NA
Bcin02g01490.1	8.92238	-0.0389475	0.915222	-0.0425553	0.966056	0.981666
Bcin02g01500.1	3.2436	-0.0053734	1.18512	-0.00453406	0.996382	0.997774
Bcin02g01510.1	0.405905	1.87259	1.41516	1.32323	0.185759	NA
Bcin02g01510.2	0.244336	2.67534	2.07613	1.28862	0.197531	NA
Bcin02g01520.1	17.3305	-1.09052	0.75906	-1.43668	0.15081	0.315758
Bcin02g01530.1	14.1488	1.62365	0.736638	2.20413	0.0275151	0.0977967
Bcin02g01540.1	92.9263	-0.154783	0.331585	-0.466796	0.640646	0.778417
Bcin02g01550.1	1.12831	2.68056	1.2167	2.20313	0.0275853	NA
Bcin02g01560.1	0.188859	3.03604	1.94766	1.55882	0.11904	NA
Bcin02g01560.2	0	NA	NA	NA	NA	NA
Bcin02g01570.1	0.0384997	5.40706	3.95693	1.36648	0.171789	NA
Bcin02g01580.1	5.21047	-1.83611	1.19193	-1.54045	0.123451	0.27545
Bcin02g01590.1	0.458545	1.70032	1.4618	1.16317	0.244761	NA
Bcin02g01600.1	0.0411249	5.28514	2.81675	1.87633	0.0606104	NA
Bcin02g01610.1	0.0288982	5.81917	3.9798	1.46218	0.143693	NA
Bcin02g01610.2	0.12732	3.61267	2.15951	1.67291	0.0943444	NA
Bcin02g01610.3	0	NA	NA	NA	NA	NA
Bcin02g01610.4	0	NA	NA	NA	NA	NA
Bcin02g01620.1	0.0603279	4.764	3.93189	1.21163	0.225653	NA
Bcin02g01620.2	0	NA	NA	NA	NA	NA
Bcin02g01620.3	0.586982	1.33027	1.33519	0.996313	0.319098	NA
Bcin02g01630.1	40.7721	-2.884	0.806493	-3.57598	0.00034892	0.00315039
Bcin02g01640.1	5.19679	1.45743	1.07894	1.35079	0.176761	0.349094
Bcin02g01650.1	58.9052	2.3718	0.700408	3.38632	0.000708372	0.0056741
Bcin02g01660.1	101.025	-0.365683	0.629398	-0.581004	0.561238	0.715419
Bcin02g01670.1	0.367999	2.0423	1.64859	1.23882	0.215414	NA
Bcin02g01680.1	1.52935	-0.0621892	1.23054	-0.0505383	0.959693	NA
Bcin02g01690.1	1.27448	0.202091	1.25633	0.160858	0.872205	NA
Bcin02g01700.1	0.139351	3.51539	2.52929	1.38987	0.164569	NA
Bcin02g01710.1	0.219671	2.79388	1.75596	1.59109	0.11159	NA
Bcin02g01710.2	0.155211	3.31515	1.92085	1.72588	0.0843692	NA
Bcin02g01720.1	18.3553	-0.00570332	0.699553	-0.0081528	0.993495	0.996081
Bcin02g01730.1	117.299	-6.33124	1.17878	-5.37103	7.82875e-08	1.80464e-06
Bcin02g01740.1	14.5729	-0.384259	0.70745	-0.54316	0.58702	0.73521
Bcin02g01750.1	1.68291	-0.195126	1.29094	-0.15115	0.879857	NA
Bcin02g01760.1	66.1319	-0.00588424	0.359298	-0.016377	0.986934	0.99261
Bcin02g01770.1	151.994	-6.68779	1.30611	-5.12039	3.04898e-07	6.15722e-06
Bcin02g01780.1	179.363	-6.93828	1.22011	-5.68661	1.29585e-08	3.45352e-07
Bcin02g01790.1	233.201	1.07334	0.329363	3.25882	0.00111876	0.00829413
Bcin02g01800.1	0.704575	1.08542	1.4811	0.732849	0.463651	NA
Bcin02g01800.2	0.0913512	4.16602	3.91668	1.06366	0.287481	NA
Bcin02g01800.3	0.00919522	7.22771	4.06145	1.77959	0.0751432	NA
Bcin02g01810.1	115.539	-0.694815	0.377617	-1.84	0.0657687	0.180385
Bcin02g01820.1	34.7907	-1.14235	0.710761	-1.60722	0.108005	0.251556
Bcin02g01830.1	27.7422	0.837284	0.555197	1.50808	0.131533	0.287576
Bcin02g01840.1	12.405	0.215787	0.743906	0.290073	0.77176	0.868638
Bcin02g01850.1	85.8644	-0.757982	1.00859	-0.751523	0.452338	0.623414
Bcin02g01860.1	0	NA	NA	NA	NA	NA
Bcin02g01860.2	0	NA	NA	NA	NA	NA
Bcin02g01860.3	0	NA	NA	NA	NA	NA
Bcin02g01860.4	0	NA	NA	NA	NA	NA
Bcin02g01870.1	2.9092	-0.998522	1.17897	-0.846947	0.397024	NA
Bcin02g01880.1	0.262726	2.55046	1.84204	1.38459	0.166179	NA
Bcin02g01890.1	1.05541	0.482134	1.32091	0.365001	0.71511	NA
Bcin02g01900.1	6.90774	1.0084	0.929578	1.08479	0.278014	0.467202
Bcin02g01910.1	2.06288	-0.496526	1.21142	-0.409872	0.6819	NA
Bcin02g01920.1	72.3392	0.968122	0.322596	3.00104	0.00269059	0.0163742
Bcin02g01930.1	86.3844	-0.0066665	0.318433	-0.0209353	0.983297	0.991185
Bcin02g01940.1	2.55808	-0.812172	1.17878	-0.688993	0.490828	NA
Bcin02g01950.1	0.214007	2.85195	1.94237	1.46829	0.142027	NA
Bcin02g01950.2	0.436116	1.76604	1.39174	1.26895	0.204459	NA
Bcin02g01960.1	39.3358	5.90472	0.516142	11.4401	2.63588e-30	3.63396e-28
Bcin02g01970.1	9.00332	-2.63238	1.15182	-2.2854	0.0222894	0.0844572
Bcin02g01980.1	88.5917	0.46712	0.328327	1.42273	0.154815	0.320957
Bcin02g01990.1	97.8864	-6.07048	1.17704	-5.15743	2.50365e-07	5.17253e-06
Bcin02g02000.1	20.9673	1.34929	0.666319	2.02499	0.0428684	0.134673
Bcin02g02010.1	11.055	-1.35492	0.930887	-1.45552	0.145526	0.307752
Bcin02g02020.1	13.9378	-0.281889	0.879931	-0.320354	0.7487	0.85265
Bcin02g02030.1	92.0601	-0.94969	0.394168	-2.40935	0.0159808	0.0651317
Bcin02g02040.1	0.973306	3.4203	1.21532	2.81433	0.00488785	NA
Bcin02g02050.1	8.23971	0.216809	1.13329	0.191309	0.848284	0.914076
Bcin02g02060.1	0.355491	2.08907	1.62542	1.28525	0.198704	NA
Bcin02g02070.1	0	NA	NA	NA	NA	NA
Bcin02g02080.1	0.0105078	7.22771	4.06145	1.77959	0.0751432	NA
Bcin02g02090.1	82.5877	-1.6376	0.585283	-2.79796	0.0051426	0.0272889
Bcin02g02100.1	30.7829	0.832541	0.454485	1.83183	0.0669763	0.182529
Bcin02g02110.1	53.065	-1.43408	0.515094	-2.78411	0.00536753	0.0281618
Bcin02g02120.1	17.601	5.40038	1.02762	5.25521	1.47853e-07	3.21199e-06
Bcin02g02130.1	0.0913512	4.16602	3.91668	1.06366	0.287481	NA
Bcin02g02140.1	3.77267	-1.36522	1.24459	-1.09692	0.272678	0.460305
Bcin02g02150.1	8.09521	0.412013	1.1439	0.360182	0.718711	0.833054
Bcin02g02160.1	25.0045	-1.12715	0.77734	-1.45001	0.147055	0.310526
Bcin02g02170.1	1.26669	0.217135	1.29992	0.167037	0.867341	NA
Bcin02g02180.1	12.9389	-0.56072	0.752591	-0.745053	0.45624	0.626409
Bcin02g02190.1	1.82332	1.20506	1.14019	1.05689	0.290562	NA
Bcin02g02200.1	0.0319297	5.68796	3.97182	1.43208	0.15212	NA
Bcin02g02200.2	0.0696168	4.55664	3.92589	1.16066	0.245779	NA
Bcin02g02210.1	7.78671	-0.49048	1.02113	-0.480329	0.630994	0.770674
Bcin02g02210.2	0.52231	1.50308	1.37941	1.08965	0.275867	NA
Bcin02g02220.1	0.229585	2.7549	2.01056	1.37022	0.170619	NA
Bcin02g02230.1	0.462583	1.70464	1.60797	1.06012	0.28909	NA
Bcin02g02240.1	99.1674	0.51374	0.275646	1.86377	0.0623547	0.173735
Bcin02g02250.1	81.9582	-0.388661	0.368731	-1.05405	0.29186	0.480998
Bcin02g02260.1	21.0745	1.10552	0.648126	1.70572	0.0880604	0.217992
Bcin02g02270.1	5.30339	-1.8515	1.2789	-1.44773	0.147693	0.311506
Bcin02g02280.1	14.7957	0.146149	0.785876	0.18597	0.852469	0.916733
Bcin02g02290.1	3.7321	0.732524	0.940446	0.778911	0.436032	0.609935
Bcin02g02300.1	40.2617	1.78275	0.459234	3.88202	0.000103594	0.00113384
Bcin02g02310.1	16.5857	-0.133651	0.676675	-0.197512	0.843427	0.911445
Bcin02g02320.1	9.55027	-0.497085	0.826006	-0.601793	0.547312	0.705698
Bcin02g02330.1	28.7593	0.690738	0.550638	1.25443	0.209685	0.390835
Bcin02g02340.1	52.5434	-1.27199	0.551463	-2.30657	0.0210789	0.080767
Bcin02g02350.1	50.1822	-0.407473	0.463719	-0.878706	0.379561	0.56267
Bcin02g02360.1	12.9258	1.00942	0.848271	1.18997	0.234057	0.417889
Bcin02g02370.1	23.8254	0.0523504	0.583672	0.0896915	0.928532	0.961424
Bcin02g02380.1	3.3391	-1.19671	1.18636	-1.00872	0.313109	0.502651
Bcin02g02390.1	0.936292	0.654106	1.32461	0.493809	0.621441	NA
Bcin02g02400.1	12.6491	-1.0423	0.918715	-1.13451	0.256579	0.442167
Bcin02g02410.1	547.42	-2.01414	0.311449	-6.46702	9.9957e-11	3.71291e-09
Bcin02g02420.1	0.122062	3.66508	1.99669	1.83557	0.0664206	NA
Bcin02g02420.2	0.960762	0.615203	1.28697	0.478025	0.632633	NA
Bcin02g02430.1	0.28121	2.44046	1.72708	1.41306	0.157639	NA
Bcin02g02440.1	0.467139	1.66521	1.37562	1.21051	0.226082	NA
Bcin02g02450.1	0.244131	2.65866	1.94543	1.36662	0.171745	NA
Bcin02g02460.1	42.0276	-4.05603	1.03654	-3.91304	9.11403e-05	0.00101457
Bcin02g02470.1	11.0088	0.604883	0.974337	0.620815	0.534722	0.69572
Bcin02g02480.1	124.659	-3.783	0.684975	-5.52283	3.33574e-08	8.16176e-07
Bcin02g02490.1	62.4153	-0.799401	0.448278	-1.78327	0.0745421	0.195605
Bcin02g02500.1	17.8499	-0.717242	0.85484	-0.839037	0.401449	0.581024
Bcin02g02510.1	257.797	-1.9286	0.39487	-4.88415	1.03874e-06	1.87575e-05
Bcin02g02520.1	314.27	0.158583	0.25154	0.630449	0.528401	0.690504
Bcin02g02530.1	21.5178	-0.418649	0.673625	-0.621486	0.53428	0.69563
Bcin02g02540.1	77.9197	0.921032	0.410595	2.24316	0.0248862	0.0910753
Bcin02g02550.1	3.61372	-1.31232	1.16362	-1.12779	0.25941	0.445653
Bcin02g02560.1	6.8586	1.06497	0.973247	1.09425	0.273848	0.461824
Bcin02g02570.1	199.529	-0.957706	0.26392	-3.62877	0.000284775	0.00266521
Bcin02g02580.1	0.147234	3.42919	2.43112	1.41054	0.158381	NA
Bcin02g02580.2	2.26741	-0.632301	1.21704	-0.51954	0.603384	NA
Bcin02g02590.1	0.826644	0.845522	1.4123	0.598682	0.549385	NA
Bcin02g02600.1	67.8873	-0.434763	0.383538	-1.13356	0.25698	0.442644
Bcin02g02610.1	162.222	0.372975	0.256614	1.45345	0.146099	0.30883
Bcin02g02620.1	0.13914	3.46981	1.95952	1.77075	0.0766026	NA
Bcin02g02630.1	65.5151	0.42402	0.353158	1.20065	0.229886	0.413149
Bcin02g02640.1	12.5749	0.0471338	0.845748	0.0557303	0.955557	0.976298
Bcin02g02650.1	0.0875073	4.17288	2.48036	1.68237	0.0924973	NA
Bcin02g02650.2	0.0537578	4.9351	3.93751	1.25335	0.210077	NA
Bcin02g02660.1	5.48527	1.07804	1.08071	0.997526	0.318509	0.506651
Bcin02g02670.1	189.972	-4.4046	0.661442	-6.65909	2.75531e-11	1.09738e-09
Bcin02g02680.1	26.2968	-2.7237	0.90104	-3.02284	0.00250415	0.015442
Bcin02g02690.1	17.3646	0.434619	0.652748	0.66583	0.50552	0.670256
Bcin02g02700.1	114.984	-3.8837	0.739979	-5.2484	1.53428e-07	3.32305e-06
Bcin02g02710.1	32.2067	0.130938	0.495586	0.264208	0.791619	0.879864
Bcin02g02720.1	1.13304	0.377592	1.28198	0.294537	0.768348	NA
Bcin02g02730.1	3.6598	-0.232622	1.08782	-0.213843	0.83067	0.905026
Bcin02g02740.1	159.068	0.279943	0.392861	0.712576	0.476108	0.644368
Bcin02g02750.1	401.689	0.584838	0.271237	2.15619	0.0310692	0.10693
Bcin02g02760.1	14.5952	1.7219	0.658023	2.61677	0.00887651	0.0410553
Bcin02g02770.1	6.91722	-2.25174	1.14581	-1.9652	0.0493909	0.148962
Bcin02g02780.1	193.878	-5.14498	0.805083	-6.39062	1.65212e-10	6.01219e-09
Bcin02g02790.1	5.97394	-1.07492	1.07296	-1.00183	0.316427	0.505303
Bcin02g02790.2	0.107422	3.93437	3.91227	1.00565	0.314585	NA
Bcin02g02800.1	9.39798	-0.153727	1.01855	-0.150927	0.880033	0.934937
Bcin02g02810.1	7.36433	-2.34256	1.15135	-2.03462	0.0418887	0.132683
Bcin02g02820.1	49.3198	0.0733678	0.431977	0.169842	0.865134	0.925004
Bcin02g02830.1	11.3632	-2.07796	1.42	-1.46335	0.143371	0.304903
Bcin02g02840.1	10.7409	0.0819307	0.832846	0.0983743	0.921635	0.956041
Bcin02g02850.1	10.2551	-1.93858	1.02309	-1.89483	0.0581146	0.166251
Bcin02g02860.1	0	NA	NA	NA	NA	NA
Bcin02g02860.2	0	NA	NA	NA	NA	NA
Bcin02g02870.1	12.042	-0.0082082	0.718993	-0.0114163	0.990891	0.995055
Bcin02g02880.1	2.51324	0.486294	1.06123	0.458235	0.646784	NA
Bcin02g02890.1	22.6562	0.666291	0.623219	1.06911	0.28502	0.473689
Bcin02g02900.1	0.357998	2.08176	1.67219	1.24493	0.213158	NA
Bcin02g02900.2	0.0310234	5.72651	3.97409	1.44096	0.149596	NA
Bcin02g02910.1	1.66062	1.43312	1.09221	1.31213	0.189476	NA
Bcin02g02910.2	0.0367809	5.46749	3.95989	1.38072	0.167366	NA
Bcin02g02920.1	69.6684	-0.835326	0.586585	-1.42405	0.154432	0.320441
Bcin02g02930.1	38.9227	0.030081	0.470681	0.0639095	0.949042	0.972384
Bcin02g02940.1	4.63176	-0.648587	1.03619	-0.625932	0.53136	0.69336
Bcin02g02950.1	1.34178	0.123569	1.22858	0.100579	0.919885	NA
Bcin02g02960.1	0	NA	NA	NA	NA	NA
Bcin02g02960.2	0	NA	NA	NA	NA	NA
Bcin02g02960.3	0	NA	NA	NA	NA	NA
Bcin02g02960.4	0	NA	NA	NA	NA	NA
Bcin02g02970.1	9.739	1.20535	0.84329	1.42934	0.152906	0.318196
Bcin02g02980.1	64.0235	-0.616225	0.500774	-1.23055	0.218493	0.399511
Bcin02g02990.1	5.38829	-1.89005	1.16642	-1.62039	0.105149	0.247394
Bcin02g03000.1	4.0578	-1.48191	1.15679	-1.28105	0.200177	0.378847
Bcin02g03010.1	9.32716	-1.78613	1.09725	-1.62781	0.103564	0.24455
Bcin02g03020.1	16.1292	2.45531	0.611911	4.01253	6.00705e-05	0.00070482
Bcin02g03030.1	3.91639	0.611532	0.967103	0.632334	0.527169	0.689523
Bcin02g03040.1	0.612334	1.29096	1.48436	0.869711	0.384458	NA
Bcin02g03050.1	1.4433	1.84666	1.53154	1.20575	0.227912	NA
Bcin02g03060.1	241.293	0.986875	0.436574	2.2605	0.0237903	0.0885069
Bcin02g03070.1	13.8531	-1.93913	1.01316	-1.91394	0.0556273	0.161609
Bcin02g03080.1	187.806	-1.30235	0.381377	-3.41485	0.000638162	0.00519884
Bcin02g03090.1	119.565	0.565727	0.492103	1.14961	0.250304	0.434276
Bcin02g03100.1	9.9544	0.411331	0.71394	0.576142	0.564519	0.718259
Bcin02g03110.1	18.5238	0.566308	0.657446	0.861375	0.389032	0.570108
Bcin02g03120.1	0.0961952	4.09354	3.91522	1.04555	0.295771	NA
Bcin02g03130.1	0.0419374	5.29231	3.95162	1.33928	0.180481	NA
Bcin02g03140.1	0.520084	1.50857	1.35513	1.11323	0.26561	NA
Bcin02g03150.1	10.4795	0.160705	0.837242	0.191946	0.847785	0.913964
Bcin02g03160.1	31.5774	-0.686376	0.575682	-1.19228	0.23315	0.416925
Bcin02g03170.1	43.1377	-0.851088	0.567139	-1.50067	0.133442	0.290508
Bcin02g03180.1	91.2006	-0.286456	0.40982	-0.69898	0.484564	0.65163
Bcin02g03190.1	1.58014	-0.109735	1.23516	-0.0888427	0.929207	NA
Bcin02g03200.1	34.4023	-0.768127	0.570508	-1.34639	0.178176	0.35063
Bcin02g03210.1	2.31875	0.654182	1.0696	0.611613	0.540794	NA
Bcin02g03220.1	0.159249	3.26837	1.87848	1.7399	0.0818769	NA
Bcin02g03230.1	0.772504	0.931748	1.32352	0.703993	0.481437	NA
Bcin02g03240.1	83.6618	-4.45977	0.944713	-4.72077	2.34957e-06	3.8991e-05
Bcin02g03250.1	8.80663	-0.96548	0.908119	-1.06316	0.287708	0.476471
Bcin02g03260.1	10.1915	0.353101	0.719813	0.490546	0.623748	0.764907
Bcin02g03270.1	19.6459	0.710798	0.897049	0.792373	0.428143	0.603136
Bcin02g03280.1	19.5894	0.344814	0.680735	0.506531	0.612484	0.755488
Bcin02g03290.1	52.2694	1.96992	0.347503	5.66879	1.43813e-08	3.79043e-07
Bcin02g03300.1	24.5183	0.0176669	0.555657	0.0317947	0.974636	0.987166
Bcin02g03310.1	0.0428437	5.26311	3.95033	1.33232	0.182755	NA
Bcin02g03310.2	0	NA	NA	NA	NA	NA
Bcin02g03310.3	0	NA	NA	NA	NA	NA
Bcin02g03310.4	0	NA	NA	NA	NA	NA
Bcin02g03320.1	93.364	-0.722413	0.547383	-1.31976	0.186916	0.361967
Bcin02g03330.1	10.0156	-1.18875	0.928994	-1.27961	0.200683	0.379604
Bcin02g03340.1	26.2	-0.10048	0.577055	-0.174126	0.861766	0.922543
Bcin02g03350.1	5.87504	-1.04319	1.12361	-0.928429	0.353185	0.538693
Bcin02g03350.2	0.0646719	4.66793	3.929	1.18807	0.234806	NA
Bcin02g03360.1	16.1646	-0.0729444	0.730463	-0.0998605	0.920455	0.955509
Bcin02g03370.1	22.6195	0.131719	0.616826	0.213544	0.830903	0.905142
Bcin02g03380.1	0.0633593	4.66201	2.72241	1.71246	0.0868121	NA
Bcin02g03380.2	0.0503201	4.981	2.62218	1.89956	0.0574906	NA
Bcin02g03390.1	45.6712	-3.06848	0.836274	-3.66923	0.000243282	0.00231927
Bcin02g03400.1	126.62	-1.91519	0.670104	-2.85805	0.00426249	0.0236332
Bcin02g03410.1	3.28621	-0.0335399	1.09703	-0.0305734	0.97561	0.987734
Bcin02g03420.1	34.5935	-1.88952	0.704535	-2.68193	0.00731986	0.0356012
Bcin02g03430.1	12.7554	-1.58543	0.901103	-1.75943	0.0785046	0.202867
Bcin02g03440.1	3.47376	-0.137083	1.07698	-0.127285	0.898715	0.944843
Bcin02g03450.1	57.4513	-1.3042	0.472198	-2.76198	0.00574521	0.0296301
Bcin02g03460.1	4.39534	-0.559367	1.0281	-0.544081	0.586386	0.734545
Bcin02g03470.1	24.1205	0.125064	0.524213	0.238575	0.811435	0.891823
Bcin02g03480.1	5.77392	-1.9782	1.24816	-1.58489	0.11299	0.259043
Bcin02g03490.1	52.4043	-0.450355	0.500781	-0.899306	0.36849	0.553569
Bcin02g03500.1	17.5533	-0.683454	0.776618	-0.880039	0.378838	0.562296
Bcin02g03510.1	27.1458	2.08164	0.602105	3.45727	0.000545671	0.00454874
Bcin02g03520.1	54.7937	-0.998096	0.534904	-1.86593	0.0620506	0.173406
Bcin02g03530.1	485.726	-0.363612	0.478099	-0.760537	0.446934	0.618785
Bcin02g03540.1	454.689	-0.0806078	0.311061	-0.259138	0.795529	0.881475
Bcin02g03550.1	0.220483	2.78083	1.68004	1.65522	0.0978798	NA
Bcin02g03550.2	0	NA	NA	NA	NA	NA
Bcin02g03560.1	178.339	-1.59329	0.739908	-2.15336	0.0312903	0.107279
Bcin02g03570.1	6.31586	-1.16601	1.04345	-1.11746	0.2638	0.450544
Bcin02g03580.1	33.8384	-0.397183	0.653139	-0.608114	0.543112	0.702261
Bcin02g03590.1	15.4392	-1.9085	1.03256	-1.84831	0.0645571	0.177799
Bcin02g03600.1	71.3371	-3.74787	0.860378	-4.35607	1.32418e-05	0.000189481
Bcin02g03610.1	5.08828	-0.807857	1.06931	-0.755491	0.449955	0.62164
Bcin02g03620.1	1.26903	0.225705	1.39963	0.16126	0.871888	NA
Bcin02g03630.1	3.7663	-0.281939	1.08295	-0.260343	0.7946	0.880854
Bcin02g03640.1	14.4025	-1.22796	0.823221	-1.49165	0.135792	0.294462
Bcin02g03650.1	0.512608	1.53322	1.37766	1.11291	0.265746	NA
Bcin02g03660.1	13.0105	-2.30533	1.04042	-2.21576	0.026708	0.0957828
Bcin02g03670.1	22.9641	-1.10009	0.866118	-1.27014	0.204036	0.383919
Bcin02g03680.1	0	NA	NA	NA	NA	NA
Bcin02g03690.1	0	NA	NA	NA	NA	NA
Bcin02g03700.1	0	NA	NA	NA	NA	NA
Bcin02g03710.1	0	NA	NA	NA	NA	NA
Bcin02g03720.1	0	NA	NA	NA	NA	NA
Bcin02g03730.1	0.178351	3.12125	1.97871	1.57742	0.114699	NA
Bcin02g03740.1	0	NA	NA	NA	NA	NA
Bcin02g03740.2	0	NA	NA	NA	NA	NA
Bcin02g03750.1	0	NA	NA	NA	NA	NA
Bcin02g03760.1	0	NA	NA	NA	NA	NA
Bcin02g03770.1	13.3487	0.465724	1.01168	0.460349	0.645266	0.781668
Bcin02g03780.1	0.0577965	4.8226	3.93374	1.22596	0.220215	NA
Bcin02g03780.2	0.078312	4.3336	2.48838	1.74153	0.0815903	NA
Bcin02g03790.1	14.6028	0.102183	0.789725	0.12939	0.897049	0.944528
Bcin02g03800.1	16.4047	-1.58547	0.904073	-1.7537	0.0794822	0.204232
Bcin02g03810.1	22.7043	-1.68495	0.811057	-2.07747	0.0377578	0.123376
Bcin02g03820.1	0.229984	2.73981	1.81756	1.50741	0.131705	NA
Bcin02g03820.2	0.110742	3.8303	2.34984	1.63003	0.103095	NA
Bcin02g03830.1	17.3637	-0.723442	0.722434	-1.0014	0.316636	0.505303
Bcin02g03840.1	0.299507	2.33696	1.61468	1.44732	0.147807	NA
Bcin02g03850.1	0.750263	0.971039	1.29194	0.751612	0.452285	NA
Bcin02g03860.1	13.5758	4.48747	0.666826	6.7296	1.70135e-11	7.05026e-10
Bcin02g03870.1	62.754	1.06103	0.661462	1.60406	0.1087	0.252473
Bcin02g03880.1	42.2533	-1.08539	0.540374	-2.00859	0.044581	0.138323
Bcin02g03890.1	39.2971	-0.494976	0.494005	-1.00197	0.316359	0.505303
Bcin02g03900.1	0	NA	NA	NA	NA	NA
Bcin02g03900.2	0	NA	NA	NA	NA	NA
Bcin02g03900.3	0	NA	NA	NA	NA	NA
Bcin02g03910.1	44.2782	-3.50996	0.898551	-3.90624	9.37426e-05	0.00104192
Bcin02g03920.1	4.87154	-0.731027	1.0884	-0.671653	0.501804	0.667056
Bcin02g03930.1	32.1932	-1.00115	0.621137	-1.6118	0.107005	0.249957
Bcin02g03940.1	18.418	-0.822586	0.709255	-1.15979	0.246135	0.430208
Bcin02g03950.1	43.2401	0.315587	0.589221	0.5356	0.592235	0.739342
Bcin02g03960.1	119.176	1.0702	0.279437	3.82986	0.000128215	0.00136376
Bcin02g03970.1	1.02309	0.53923	1.4246	0.378512	0.70505	NA
Bcin02g03970.2	0.122976	3.73466	3.909	0.955402	0.339374	NA
Bcin02g03980.1	30.4586	-1.95783	0.834694	-2.34557	0.0189979	0.0746688
Bcin02g03990.1	1.34128	0.125292	1.22868	0.101973	0.918778	NA
Bcin02g04000.1	10.7673	-0.935506	1.02452	-0.913115	0.361182	0.546163
Bcin02g04010.1	13.0226	0.539693	0.646341	0.834996	0.40372	0.583051
Bcin02g04020.1	65.6528	-0.288594	0.401582	-0.718643	0.472361	0.641699
Bcin02g04030.1	1.40839	0.0533124	1.2109	0.0440272	0.964883	NA
Bcin02g04040.1	0.535138	1.47846	1.4698	1.00589	0.314469	NA
Bcin02g04050.1	0	NA	NA	NA	NA	NA
Bcin02g04050.2	0	NA	NA	NA	NA	NA
Bcin02g04060.1	6.98292	-0.561869	0.955359	-0.588124	0.556449	0.712354
Bcin02g04070.1	18.0529	-1.609	0.828566	-1.94191	0.0521479	0.154803
Bcin02g04080.1	14.3452	-2.45499	1.01665	-2.41479	0.0157443	0.0644976
Bcin02g04090.1	11.937	-3.01742	1.30839	-2.3062	0.0210995	0.0808024
Bcin02g04100.1	0.605272	1.2897	1.34566	0.958416	0.337853	NA
Bcin02g04110.1	12.0726	-0.445801	0.783458	-0.569017	0.569345	0.721264
Bcin02g04120.1	24.4402	-1.50882	0.806721	-1.87031	0.0614412	0.172396
Bcin02g04130.1	8.65347	-0.940363	0.943607	-0.996562	0.318977	0.50669
Bcin02g04140.1	348.156	-1.54432	0.351647	-4.39167	1.12481e-05	0.000163898
Bcin02g04150.1	14.528	-3.32388	1.14128	-2.9124	0.0035866	0.0206935
Bcin02g04160.1	16.5194	-1.46769	0.844256	-1.73844	0.0821333	0.208725
Bcin02g04170.1	230.146	0.27624	0.250473	1.10288	0.270081	0.457342
Bcin02g04180.1	0.0551713	4.88597	3.93583	1.24141	0.214455	NA
Bcin02g04180.2	0.161468	3.25287	1.90364	1.70876	0.0874952	NA
Bcin02g04190.1	53.1732	-1.58072	0.810015	-1.95147	0.0510014	0.152282
Bcin02g04200.1	20.8332	-0.833941	0.852699	-0.978003	0.328073	0.51578
Bcin02g04210.1	0.19603	2.97078	1.90864	1.55649	0.119592	NA
Bcin02g04220.1	439.079	1.33149	0.301559	4.41534	1.00853e-05	0.000148768
Bcin02g04230.1	1.28139	2.19967	1.15325	1.90736	0.056474	NA
Bcin02g04230.2	0	NA	NA	NA	NA	NA
Bcin02g04240.1	76.9707	0.618212	0.39296	1.57322	0.115668	0.262829
Bcin02g04250.1	0.0315234	5.70477	3.9728	1.43596	0.151015	NA
Bcin02g04250.2	0	NA	NA	NA	NA	NA
Bcin02g04250.3	0	NA	NA	NA	NA	NA
Bcin02g04260.1	0.0306171	5.71627	2.99831	1.9065	0.0565859	NA
Bcin02g04260.2	0	NA	NA	NA	NA	NA
Bcin02g04270.1	9.44584	0.516551	0.843625	0.6123	0.540339	0.699601
Bcin02g04280.1	0.89749	0.720188	1.33107	0.54106	0.588466	NA
Bcin02g04290.1	7.40027	-2.337	1.2415	-1.8824	0.0597823	0.169258
Bcin02g04300.1	0.349616	2.10218	1.55165	1.3548	0.175481	NA
Bcin02g04310.1	18.9777	-1.25351	0.772912	-1.6218	0.104847	0.246847
Bcin02g04320.1	6.41673	-0.411049	0.998421	-0.411699	0.68056	0.806831
Bcin02g04330.1	19.1032	-3.69725	1.29283	-2.85981	0.00423899	0.0235576
Bcin02g04340.1	13.9548	-3.25523	1.21067	-2.68878	0.00717135	0.0351171
Bcin02g04350.1	47.5725	-5.01428	1.28942	-3.88879	0.000100746	0.00110604
Bcin02g04360.1	13.2979	-1.82788	1.04954	-1.7416	0.0815783	0.207683
Bcin02g04370.1	1.57472	-0.104002	1.25425	-0.0829195	0.933916	NA
Bcin02g04380.1	35.6984	-3.81046	1.12225	-3.39538	0.000685323	0.00553209
Bcin02g04390.1	0.517053	1.51527	1.35009	1.12235	0.261716	NA
Bcin02g04400.1	3.84469	-1.37118	1.40438	-0.976358	0.328887	0.516267
Bcin02g04410.1	0.0993276	3.9714	2.16367	1.83549	0.0664333	NA
Bcin02g04410.2	0.0520389	4.93962	2.63343	1.87574	0.0606914	NA
Bcin02g04410.3	0.0599216	4.72445	2.54433	1.85685	0.0633319	NA
Bcin02g04420.1	0.227046	2.75354	1.78398	1.54348	0.122714	NA
Bcin02g04430.1	0.0183904	6.45823	4.03063	1.60229	0.109092	NA
Bcin02g04440.1	0.163999	3.22431	1.81259	1.77884	0.0752654	NA
Bcin02g04450.1	10.5768	-0.684532	0.824759	-0.829978	0.406551	0.585371
Bcin02g04460.1	4.83275	-0.715876	1.11138	-0.644135	0.519488	0.682301
Bcin02g04470.1	4.65642	-0.656462	1.08065	-0.607468	0.543541	0.702604
Bcin02g04480.1	18.2688	-2.82205	1.00345	-2.81233	0.00491833	0.0263131
Bcin02g04490.1	10.8449	0.145865	0.833724	0.174956	0.861114	0.922144
Bcin02g04500.1	5.94737	-2.03318	1.16076	-1.75159	0.0798443	0.204759
Bcin02g04510.1	78.2833	-0.570425	0.569866	-1.00098	0.316836	0.505303
Bcin02g04520.1	47.0968	-0.743072	0.857089	-0.866972	0.385957	0.567342
Bcin02g04530.1	0.202093	2.90861	1.69054	1.72052	0.0853379	NA
Bcin02g04530.2	0.0323359	5.67132	3.97085	1.42824	0.153223	NA
Bcin02g04540.1	22.892	-0.28767	0.745126	-0.386069	0.699445	0.821148
Bcin02g04550.1	0.212601	2.8331	1.66453	1.70204	0.088748	NA
Bcin02g04550.2	0.0105078	7.22771	4.06145	1.77959	0.0751432	NA
Bcin02g04560.1	45.443	-0.364389	0.450792	-0.808331	0.4189	0.595852
Bcin02g04570.1	30.1582	-4.36553	1.22266	-3.57052	0.00035627	0.00320464
Bcin02g04580.1	29.8685	-2.04094	0.845921	-2.41268	0.0158357	0.0647976
Bcin02g04590.1	7.58681	-2.38131	1.17047	-2.03449	0.041902	0.132683
Bcin02g04600.1	0.234929	2.69207	1.67721	1.60508	0.108476	NA
Bcin02g04600.2	0.0105078	7.22771	4.06145	1.77959	0.0751432	NA
Bcin02g04610.1	2.73251	-0.907448	1.18849	-0.763532	0.445146	NA
Bcin02g04620.1	32.919	1.01169	0.66084	1.53091	0.125792	0.279109
Bcin02g04630.1	0.419968	1.86865	1.79243	1.04252	0.297169	NA
Bcin02g04640.1	6.16621	-2.0725	1.24922	-1.65904	0.0971083	0.233685
Bcin02g04650.1	0	NA	NA	NA	NA	NA
Bcin02g04660.1	0.677615	1.11823	1.29836	0.861258	0.389096	NA
Bcin02g04670.1	31.0078	-2.05326	0.755336	-2.71834	0.00656114	0.0327783
Bcin02g04680.1	47.4892	0.2281	0.52213	0.436865	0.662209	0.793388
Bcin02g04690.1	117.451	-6.33152	1.19112	-5.31558	1.06316e-07	2.36703e-06
Bcin02g04700.1	6.88595	-0.526931	0.914705	-0.576066	0.56457	0.718259
Bcin02g04710.1	20.9473	1.27148	0.635883	1.99955	0.0455486	0.140688
Bcin02g04720.1	0.492405	1.59468	1.40467	1.13527	0.25626	NA
Bcin02g04720.2	0.0691168	4.5153	2.50671	1.80128	0.0716584	NA
Bcin02g04730.1	3.5853	-1.29996	1.18528	-1.09675	0.27275	0.460305
Bcin02g04740.1	0.0201093	6.34797	4.02023	1.57901	0.114335	NA
Bcin02g04750.1	0.113679	3.77686	2.07726	1.8182	0.0690343	NA
Bcin02g04760.1	11.7602	-2.14834	1.07846	-1.99205	0.0463657	0.142476
Bcin02g04770.1	15.1478	-0.855145	0.765306	-1.11739	0.263828	0.450544
Bcin02g04780.1	1.62804	-0.124718	1.46714	-0.0850072	0.932256	NA
Bcin02g04790.1	0	NA	NA	NA	NA	NA
Bcin02g04790.2	0	NA	NA	NA	NA	NA
Bcin02g04800.1	1.0703	2.93776	1.83495	1.60101	0.109375	NA
Bcin02g04810.1	10.5242	-0.839976	1.05157	-0.798782	0.424417	0.600009
Bcin02g04820.1	0.393053	1.9616	1.79744	1.09133	0.275127	NA
Bcin02g04830.1	17.9259	-2.79201	1.02476	-2.72456	0.0064387	0.032279
Bcin02g04840.1	21.2374	0.198197	0.913791	0.216895	0.82829	0.90422
[truncated: 11,750 more rows]

## Sheet: 3 DPI MG vs IV
Transcript	baseMean	log2FoldChange	lfcSE	stat	pvalue	padj
Bcin01g00010.1	901.272	7.59402	0.325385	23.3386	1.80107e-120	4.38921e-117
Bcin01g00020.1	193.287	5.1693	0.37756	13.6914	1.1435e-42	1.74169e-40
Bcin01g00030.1	840.466	6.50756	0.324366	20.0624	1.57283e-89	1.39381e-86
Bcin01g00040.1	476.873	5.99217	0.326514	18.3519	3.18476e-75	1.82618e-72
Bcin01g00050.1	225.892	5.65091	0.307751	18.362	2.64864e-75	1.61368e-72
Bcin01g00060.1	570.067	5.29395	0.378307	13.9938	1.70052e-44	2.71748e-42
Bcin01g00070.1	612.319	2.90026	0.200842	14.4405	2.87689e-47	5.49881e-45
Bcin01g00080.1	186.419	3.45004	0.372958	9.25047	2.23515e-20	7.02847e-19
Bcin01g00090.1	628.711	5.54482	0.417638	13.2766	3.16389e-40	3.95405e-38
Bcin01g00100.1	14.8881	6.31067	0.920228	6.85772	6.99668e-12	9.09382e-11
Bcin01g00100.2	0.479975	2.95557	2.96069	0.998271	0.318148	NA
Bcin01g00110.1	159.653	7.55551	0.473765	15.9478	2.95114e-57	9.91991e-55
Bcin01g00120.1	240.798	5.49709	0.290973	18.8921	1.32539e-79	9.2285e-77
Bcin01g00130.1	0.415207	-0.790772	2.32124	-0.340667	0.733354	NA
Bcin01g00130.2	0	NA	NA	NA	NA	NA
Bcin01g00140.1	30.3442	0.347775	0.678115	0.512856	0.608052	0.70943
Bcin01g00150.1	1.71204	-0.625573	1.42091	-0.440262	0.659748	0.750522
Bcin01g00160.1	944.976	2.9631	0.204032	14.5227	8.70443e-48	1.76772e-45
Bcin01g00170.1	539.667	-1.0532	0.442579	-2.3797	0.0173268	0.0412094
Bcin01g00180.1	11.1949	-3.35273	0.889097	-3.77093	0.000162639	0.000670078
Bcin01g00190.1	42.6101	-1.07488	0.462207	-2.32555	0.0200428	0.0466404
Bcin01g00200.1	21.1037	-1.31567	0.67581	-1.94681	0.0515577	0.10261
Bcin01g00210.1	155.194	-0.12989	0.258453	-0.50257	0.615267	0.71541
Bcin01g00220.1	213.103	-0.293207	0.273899	-1.07049	0.284398	0.400449
Bcin01g00230.1	53.5621	-0.239352	0.460758	-0.519475	0.60343	0.705388
Bcin01g00240.1	1.6075	-1.48158	1.31363	-1.12785	0.259384	0.372657
Bcin01g00250.1	15.8445	-0.296254	0.532009	-0.556858	0.577624	0.683004
Bcin01g00260.1	121.101	2.93976	0.298563	9.84635	7.10772e-23	2.74945e-21
Bcin01g00270.1	7.19882	0.689173	0.919545	0.749472	0.453573	0.570276
Bcin01g00270.2	0.0559203	2.07604	3.78639	0.54829	0.583493	NA
Bcin01g00280.1	102.374	-0.0169873	0.393309	-0.0431908	0.965549	0.976367
Bcin01g00290.1	10.8124	-1.55851	0.733893	-2.12363	0.0337014	0.072044
Bcin01g00300.1	0.0347678	2.82542	3.81695	0.740232	0.459159	NA
Bcin01g00310.1	1.20252	-2.32595	1.53404	-1.51622	0.129463	0.217249
Bcin01g00320.1	0.156088	0.618062	3.68814	0.167581	0.866913	NA
Bcin01g00330.1	190.66	0.216635	0.200614	1.07986	0.280205	0.395745
Bcin01g00340.1	153.07	0.287092	0.297127	0.966228	0.33393	0.452796
Bcin01g00350.1	1944.49	-1.20888	0.22305	-5.41977	5.96747e-08	4.56242e-07
Bcin01g00360.1	613.298	-0.446862	0.263864	-1.69354	0.0903537	0.163499
Bcin01g00370.1	1277.54	-0.18355	0.270927	-0.677489	0.498096	0.612055
Bcin01g00380.1	17.8936	1.67146	0.445321	3.75337	0.000174471	0.000712205
Bcin01g00390.1	57.2242	-0.874184	0.437254	-1.99926	0.0455801	0.0927007
Bcin01g00400.1	174.927	-1.17444	0.269023	-4.36556	1.26796e-05	6.4848e-05
Bcin01g00410.1	67.4706	0.0545788	0.387342	0.140906	0.887944	0.923045
Bcin01g00420.1	282.582	-0.788337	0.169602	-4.64816	3.34917e-06	1.90699e-05
Bcin01g00430.1	0.0599921	1.98934	3.77749	0.52663	0.59845	NA
Bcin01g00430.2	0.638095	-1.41074	1.85567	-0.760228	0.447118	NA
Bcin01g00440.1	483.764	1.87394	0.314389	5.96056	2.51379e-09	2.3382e-08
Bcin01g00450.1	1.75121	1.92186	1.98579	0.967807	0.333141	0.452103
Bcin01g00450.2	0	NA	NA	NA	NA	NA
Bcin01g00460.1	60.2858	-0.285211	0.339954	-0.838969	0.401487	0.518759
Bcin01g00470.1	218.634	0.151985	0.22227	0.683783	0.494112	0.608311
Bcin01g00480.1	65.9222	-0.179867	0.335301	-0.536434	0.591658	0.695045
Bcin01g00490.1	43.3452	0.0801053	0.291401	0.274897	0.783395	0.846248
Bcin01g00500.1	108.046	-2.26513	0.397974	-5.69164	1.25828e-08	1.05466e-07
Bcin01g00510.1	121.063	0.328411	0.254103	1.29243	0.196207	0.299444
Bcin01g00520.1	236.704	0.00993136	0.285457	0.0347911	0.972246	0.980212
Bcin01g00530.1	116.041	0.602225	0.264698	2.27514	0.0228976	0.0520901
Bcin01g00540.1	103.806	0.493539	0.348621	1.41569	0.156866	0.251792
Bcin01g00550.1	369.537	-0.446158	0.205563	-2.17043	0.0299747	0.0654847
Bcin01g00560.1	43.5142	1.51719	0.343481	4.41711	1.0003e-05	5.24527e-05
Bcin01g00570.1	50.4645	1.715	0.30957	5.53992	3.02602e-08	2.43984e-07
Bcin01g00580.1	6.09112	-1.63934	0.868734	-1.88705	0.0591539	0.114828
Bcin01g00590.1	25.3811	0.489928	0.373457	1.31187	0.189563	0.291414
Bcin01g00600.1	0.316312	-0.399221	2.33897	-0.170683	0.864473	NA
Bcin01g00610.1	0.0947599	1.33991	3.56443	0.375912	0.706982	NA
Bcin01g00610.2	0.032032	2.82542	3.81695	0.740232	0.459159	NA
Bcin01g00620.1	0	NA	NA	NA	NA	NA
Bcin01g00620.2	0	NA	NA	NA	NA	NA
Bcin01g00620.3	0	NA	NA	NA	NA	NA
Bcin01g00630.1	252.541	0.113457	0.23614	0.480465	0.630897	0.728326
Bcin01g00640.1	22.599	0.304894	0.638168	0.477765	0.632818	0.730111
Bcin01g00650.1	56.2451	0.981159	0.30406	3.22686	0.00125157	0.0042041
Bcin01g00660.1	147.619	0.792243	0.245173	3.23136	0.00123203	0.00415133
Bcin01g00670.1	704.349	1.3979	0.229527	6.09037	1.12651e-09	1.10143e-08
Bcin01g00680.1	0	NA	NA	NA	NA	NA
Bcin01g00680.2	0	NA	NA	NA	NA	NA
Bcin01g00690.1	0	NA	NA	NA	NA	NA
Bcin01g00700.1	0.190856	0.329929	2.92102	0.11295	0.91007	NA
Bcin01g00710.1	11.4913	-2.24074	1.10087	-2.03543	0.0418077	0.0861974
Bcin01g00720.1	166.038	-0.295215	0.210441	-1.40284	0.160663	0.256619
Bcin01g00730.1	27.8089	-0.632863	0.401907	-1.57465	0.115337	0.198746
Bcin01g00740.1	33.2604	-0.014786	0.40704	-0.0363257	0.971023	0.979564
Bcin01g00750.1	224.664	-0.302601	0.303365	-0.997482	0.318531	0.437391
Bcin01g00760.1	30.9784	0.845289	0.354059	2.38742	0.0169669	0.0405159
Bcin01g00770.1	452.235	1.14146	0.338165	3.37546	0.000736924	0.00262652
Bcin01g00770.2	3.99657	1.18976	1.09787	1.0837	0.278499	0.393907
Bcin01g00780.1	0.192256	0.320907	2.83979	0.113004	0.910028	NA
Bcin01g00780.2	0	NA	NA	NA	NA	NA
Bcin01g00790.1	65.9024	2.60412	0.468307	5.56072	2.68659e-08	2.18059e-07
Bcin01g00800.1	69.0238	3.67707	0.374669	9.81418	9.78291e-23	3.75448e-21
Bcin01g00810.1	2.85625	-1.43959	1.04433	-1.37849	0.168053	0.265207
Bcin01g00810.2	0.0599921	1.98934	3.77749	0.52663	0.59845	NA
Bcin01g00820.1	23.5436	-1.13807	0.45277	-2.51356	0.0119519	0.0298659
Bcin01g00830.1	357.288	-0.331597	0.285967	-1.15956	0.246226	0.357701
Bcin01g00840.1	48.667	0.398492	0.555814	0.716952	0.473404	0.589442
Bcin01g00850.1	34.5148	-1.1775	0.433302	-2.7175	0.00657771	0.0179406
Bcin01g00860.1	31.6524	-0.545259	0.444738	-1.22602	0.22019	0.327423
Bcin01g00870.1	79.9204	0.388324	0.300649	1.29162	0.196488	0.299666
Bcin01g00880.1	139.063	0.0177878	0.248546	0.0715671	0.942946	0.961463
Bcin01g00890.1	44.6826	-1.39196	0.478367	-2.90981	0.00361644	0.010712
Bcin01g00900.1	0	NA	NA	NA	NA	NA
Bcin01g00900.2	0	NA	NA	NA	NA	NA
Bcin01g00900.3	0	NA	NA	NA	NA	NA
Bcin01g00910.1	0	NA	NA	NA	NA	NA
Bcin01g00920.1	59.2576	-2.40977	0.563218	-4.27858	1.88092e-05	9.36424e-05
Bcin01g00930.1	149.508	0.266489	0.278828	0.955747	0.3392	0.458094
Bcin01g00930.2	3.8767	0.811087	0.936572	0.866017	0.386481	0.504677
Bcin01g00940.1	27.8837	-2.39942	0.663398	-3.61686	0.000298198	0.00115949
Bcin01g00940.2	4.22769	-0.118823	1.09729	-0.108288	0.913767	0.940989
Bcin01g00950.1	23.2825	-3.09647	0.594278	-5.21047	1.88358e-07	1.34023e-06
Bcin01g00960.1	4.28123	-2.65401	1.04519	-2.53925	0.0111092	0.0280332
Bcin01g00970.1	103.799	-4.24951	0.48043	-8.84523	9.13385e-19	2.44607e-17
Bcin01g00980.1	3201.17	2.46709	0.176273	13.9959	1.65197e-44	2.6839e-42
Bcin01g00990.1	3.25964	1.97809	1.6155	1.22444	0.220785	0.327831
Bcin01g01000.1	10.6713	0.358135	0.792481	0.451916	0.651329	0.74442
Bcin01g01010.1	45.2029	2.9886	0.390833	7.64676	2.06113e-14	3.62016e-13
Bcin01g01020.1	1.08349	4.68358	3.05575	1.53271	0.125347	0.212207
Bcin01g01030.1	0.269329	-0.172778	2.60517	-0.0663213	0.947122	NA
Bcin01g01040.1	161.067	1.91078	0.4271	4.47386	7.68204e-06	4.10392e-05
Bcin01g01050.1	0	NA	NA	NA	NA	NA
Bcin01g01050.2	0	NA	NA	NA	NA	NA
Bcin01g01060.1	0.15068	0.664934	3.08404	0.215605	0.829295	NA
Bcin01g01070.1	76.5884	0.912185	0.412255	2.21267	0.0269203	0.0600501
Bcin01g01080.1	203.295	-2.30052	0.442352	-5.20066	1.98585e-07	1.40991e-06
Bcin01g01090.1	13.8379	-1.19685	0.643555	-1.85975	0.0629206	0.120833
Bcin01g01100.1	2.75397	2.45354	1.93167	1.27017	0.204026	0.308778
Bcin01g01100.2	1.29389	0.830715	1.40273	0.592215	0.553707	0.662437
Bcin01g01110.1	46.1098	-0.144248	0.392434	-0.367573	0.713192	0.792815
Bcin01g01115.1	7.71846	-1.97408	0.804962	-2.45239	0.014191	0.034549
Bcin01g01120.1	83.4381	0.432241	0.283973	1.52212	0.127978	0.215612
Bcin01g01130.1	0	NA	NA	NA	NA	NA
Bcin01g01130.2	0	NA	NA	NA	NA	NA
Bcin01g01140.1	154.507	0.160182	0.188048	0.85181	0.394319	0.512032
Bcin01g01150.1	5.98987	1.1801	0.685688	1.72104	0.0852431	0.155434
Bcin01g01150.2	1.03618	2.58283	2.21443	1.16637	0.243467	0.355032
Bcin01g01160.1	72.2929	1.66876	0.295006	5.65669	1.5432e-08	1.28684e-07
Bcin01g01170.1	6.75415	-1.10815	0.74049	-1.49651	0.13452	0.223428
Bcin01g01180.1	162.88	0.44918	0.286294	1.56895	0.11666	0.200534
Bcin01g01190.1	682.064	-1.72285	0.367055	-4.69372	2.6828e-06	1.55205e-05
Bcin01g01200.1	34.2897	-0.812748	0.373684	-2.17496	0.029633	0.06484
Bcin01g01210.1	32.0549	-1.35036	0.53464	-2.52573	0.0115457	0.0289636
Bcin01g01210.2	2.51291	-2.39273	1.21	-1.97747	0.0479886	0.0967023
Bcin01g01220.1	18.3514	-1.76722	0.639352	-2.76409	0.00570824	0.0158667
Bcin01g01220.2	0.630622	-1.39171	2.20949	-0.62988	0.528773	NA
Bcin01g01230.1	54.6717	1.00515	0.391172	2.56958	0.0101821	0.0260249
Bcin01g01240.1	10.6511	-1.76455	0.798221	-2.2106	0.0270635	0.0603253
Bcin01g01250.1	0.513369	-1.10242	2.0764	-0.530931	0.595467	NA
Bcin01g01260.1	2.5535	0.694047	1.06872	0.649418	0.516068	0.62853
Bcin01g01270.1	0.0347678	2.82542	3.81695	0.740232	0.459159	NA
Bcin01g01270.2	0.233831	0.0420832	2.80283	0.0150145	0.988021	NA
Bcin01g01280.1	78.7617	0.438343	0.282443	1.55197	0.120669	0.205788
Bcin01g01290.1	116.769	-0.748796	0.328532	-2.27922	0.0226539	0.051632
Bcin01g01300.1	96.7044	-1.74327	0.317201	-5.49578	3.88992e-08	3.06292e-07
Bcin01g01310.1	2.76372	-3.52717	1.25308	-2.81479	0.00488089	0.013916
Bcin01g01320.1	13.162	0.446366	0.564106	0.791279	0.428781	0.546006
Bcin01g01330.1	1.24215	-2.37453	1.50297	-1.57989	0.114132	0.197053
Bcin01g01340.1	1.36199	1.29185	1.33965	0.964316	0.334887	0.453652
Bcin01g01350.1	10.6969	0.717641	0.588561	1.21931	0.222725	0.330058
Bcin01g01360.1	0.032032	2.82542	3.81695	0.740232	0.459159	NA
Bcin01g01370.1	0.032032	2.82542	3.81695	0.740232	0.459159	NA
Bcin01g01380.1	13.6952	-0.746581	0.624344	-1.19578	0.231781	0.341041
Bcin01g01390.1	6.41785	-0.136147	1.11498	-0.122107	0.902815	0.933655
Bcin01g01390.2	0.032032	2.82542	3.81695	0.740232	0.459159	NA
Bcin01g01400.1	40.0603	-1.2081	0.456702	-2.64526	0.0081628	0.0215115
Bcin01g01410.1	23.9916	-1.17776	0.556873	-2.11496	0.0344335	0.0731918
Bcin01g01420.1	65.6721	-2.05692	0.522361	-3.93773	8.22554e-05	0.000358759
Bcin01g01430.1	0.133599	0.848922	3.69802	0.229561	0.818433	NA
Bcin01g01430.2	0.0347678	2.82542	3.81695	0.740232	0.459159	NA
Bcin01g01440.1	742.736	5.48252	0.561386	9.76604	1.57481e-22	5.90431e-21
Bcin01g01450.1	4.52255	-0.041877	0.922261	-0.0454069	0.963783	0.975086
Bcin01g01460.1	5.72097	-0.883288	0.812865	-1.08664	0.277198	0.392294
Bcin01g01470.1	0	NA	NA	NA	NA	NA
Bcin01g01480.1	42.5064	-2.14547	0.63263	-3.39135	0.000695502	0.00249899
Bcin01g01490.1	71.8623	0.525087	0.244705	2.1458	0.0318893	0.0688498
Bcin01g01500.1	213.485	0.175565	0.297724	0.589691	0.555398	0.664052
Bcin01g01510.1	7.35765	1.66492	0.590474	2.81962	0.004808	0.0137484
Bcin01g01510.2	1.44442	1.19564	1.22597	0.975262	0.32943	0.448441
Bcin01g01520.1	464.197	-0.176331	0.245267	-0.718935	0.472181	0.58837
Bcin01g01530.1	71.4561	0.773432	0.307899	2.51197	0.012006	0.0299781
Bcin01g01540.1	0	NA	NA	NA	NA	NA
Bcin01g01540.2	0	NA	NA	NA	NA	NA
Bcin01g01550.1	552.965	-3.00453	0.338131	-8.88568	6.35284e-19	1.73954e-17
Bcin01g01560.1	0	NA	NA	NA	NA	NA
Bcin01g01570.1	176.067	-2.39095	0.511737	-4.67222	2.97956e-06	1.71053e-05
Bcin01g01580.1	14.2483	-2.01164	0.693826	-2.89934	0.00373947	0.0110286
Bcin01g01590.1	2485.15	-5.03795	0.484014	-10.4087	2.26326e-25	1.09763e-23
Bcin01g01600.1	7.91156	-1.06863	0.659681	-1.61992	0.10525	0.184933
Bcin01g01610.1	16.5974	-1.11333	0.477913	-2.32957	0.0198288	0.0462531
Bcin01g01620.1	4.42963	-2.90473	1.07083	-2.71261	0.00667565	0.0181468
Bcin01g01620.2	0	NA	NA	NA	NA	NA
Bcin01g01620.3	0.239969	-0.00441014	3.53685	-0.00124691	0.999005	NA
Bcin01g01630.1	6.59803	-0.883271	0.814556	-1.08436	0.278206	0.393607
Bcin01g01630.2	0	NA	NA	NA	NA	NA
Bcin01g01640.1	1.14865	-0.699139	1.45233	-0.48139	0.630239	0.728065
Bcin01g01650.1	0.153416	0.642235	3.6891	0.17409	0.861795	NA
Bcin01g01660.1	0	NA	NA	NA	NA	NA
Bcin01g01670.1	0.0559203	2.07604	3.78639	0.54829	0.583493	NA
Bcin01g01680.1	26.3172	-1.88028	0.453427	-4.14682	3.37129e-05	0.000159531
Bcin01g01690.1	0.722705	-1.59593	1.84748	-0.863841	0.387675	NA
Bcin01g01700.1	261.202	-0.326743	0.213362	-1.5314	0.12567	0.212609
Bcin01g01710.1	473.113	-1.04666	0.218776	-4.78416	1.71707e-06	1.0294e-05
Bcin01g01720.1	609.117	2.12883	0.225137	9.4557	3.20866e-21	1.07116e-19
Bcin01g01730.1	18.8465	-0.248951	0.419111	-0.593998	0.552513	0.661391
Bcin01g01740.1	18.3321	-0.61801	0.503067	-1.22849	0.219265	0.326367
Bcin01g01750.1	0.0347678	2.82542	3.81695	0.740232	0.459159	NA
Bcin01g01760.1	614.859	-2.31907	0.251614	-9.21678	3.0617e-20	9.50492e-19
Bcin01g01770.1	58.696	-0.342007	0.318539	-1.07367	0.282969	0.398902
Bcin01g01780.1	60.6672	-0.269208	0.302425	-0.890164	0.373378	0.49183
Bcin01g01790.1	89.6546	0.281384	0.37809	0.744226	0.45674	0.573159
Bcin01g01800.1	5624.4	2.02725	0.170281	11.9053	1.11044e-32	8.94596e-31
Bcin01g01810.1	0	NA	NA	NA	NA	NA
Bcin01g01810.2	0.032032	2.82542	3.81695	0.740232	0.459159	NA
Bcin01g01810.3	0.0640639	1.90635	3.76944	0.505737	0.613041	NA
Bcin01g01810.4	2.24971	1.41525	1.3099	1.08043	0.279951	0.395501
Bcin01g01820.1	188.772	1.62772	0.238785	6.81667	9.31757e-12	1.19984e-10
Bcin01g01830.1	415.555	1.02776	0.235466	4.36477	1.27256e-05	6.50493e-05
Bcin01g01840.1	126.48	-1.21478	0.336406	-3.61106	0.000304949	0.00118357
Bcin01g01850.1	139.406	0.414314	0.315988	1.31117	0.1898	0.291617
Bcin01g01860.1	0.0974957	1.30268	3.72259	0.349938	0.726385	NA
Bcin01g01860.2	0	NA	NA	NA	NA	NA
Bcin01g01870.1	43.9264	-0.395213	0.392923	-1.00583	0.314498	0.433157
Bcin01g01880.1	10.1111	0.893559	0.612823	1.4581	0.144812	0.236454
Bcin01g01890.1	183.134	0.401751	0.220569	1.82143	0.068542	0.129939
Bcin01g01900.1	421.484	0.154648	0.286329	0.540108	0.589123	0.692902
Bcin01g01910.1	1.06558	-2.14988	1.70471	-1.26114	0.207258	0.312607
Bcin01g01910.2	1.02734	-2.10044	1.6121	-1.30293	0.1926	0.295245
Bcin01g01920.1	38.6272	-2.72824	0.462556	-5.89819	3.67513e-09	3.33878e-08
Bcin01g01930.1	0.621744	-1.37603	1.85837	-0.740452	0.459026	NA
Bcin01g01940.1	0.636759	-1.40791	1.89188	-0.744183	0.456766	NA
Bcin01g01940.2	0	NA	NA	NA	NA	NA
Bcin01g01950.1	66.5913	0.789739	0.254179	3.10702	0.00188984	0.0060759
Bcin01g01960.1	22.2877	0.245676	0.477235	0.514791	0.606699	0.708276
Bcin01g01970.1	39.2718	0.56541	0.361421	1.56441	0.117722	0.201785
Bcin01g01980.1	5.488	-0.232105	0.772597	-0.300422	0.763856	0.832057
Bcin01g01990.1	106.147	0.798924	0.278992	2.86361	0.00418843	0.0121732
Bcin01g02000.1	513.085	-0.0156303	0.223741	-0.0698591	0.944306	0.962071
Bcin01g02010.1	11.507	-0.805242	0.836492	-0.962641	0.335728	0.454412
Bcin01g02020.1	139.109	0.431599	0.35029	1.23212	0.217904	0.32489
Bcin01g02030.1	105.968	0.367764	0.296486	1.24041	0.214825	0.321156
Bcin01g02040.1	284.713	-0.810178	0.215209	-3.76461	0.000166808	0.000685226
Bcin01g02050.1	1334.01	0.882706	0.172662	5.11233	3.18212e-07	2.17527e-06
Bcin01g02060.1	4.34426	0.22291	0.9896	0.225252	0.821783	0.874933
Bcin01g02060.2	0	NA	NA	NA	NA	NA
Bcin01g02070.1	150.035	1.78016	0.276324	6.44229	1.17687e-10	1.32015e-09
Bcin01g02080.1	1.10095	-2.19925	1.57219	-1.39884	0.16186	0.257812
Bcin01g02090.1	11.3594	1.41256	0.51009	2.76923	0.00561889	0.0156546
Bcin01g02090.2	2.47917	1.62375	1.19923	1.35399	0.17574	0.274669
Bcin01g02100.1	98.1368	0.0688191	0.283612	0.242653	0.808274	0.864612
Bcin01g02110.1	44.6395	-0.00951022	0.33669	-0.0282462	0.977466	0.983975
Bcin01g02120.1	997.814	0.480181	0.305995	1.56925	0.11659	0.200534
Bcin01g02130.1	1.22986	-0.870456	1.43697	-0.605758	0.544676	0.653879
Bcin01g02130.2	0.0347678	2.82542	3.81695	0.740232	0.459159	NA
Bcin01g02140.1	1.22153	2.51483	1.52185	1.65248	0.0984364	0.174974
Bcin01g02150.1	0.384352	0.745605	1.94039	0.384255	0.700789	NA
Bcin01g02160.1	316.854	0.738574	0.25329	2.91592	0.00354643	0.0105463
Bcin01g02170.1	147.861	-0.0171318	0.300081	-0.0570905	0.954473	0.969087
Bcin01g02180.1	15.6283	0.848382	0.502542	1.68818	0.0913761	0.164951
Bcin01g02190.1	64.8834	-0.221638	0.37734	-0.587369	0.556956	0.665344
Bcin01g02200.1	4427.54	2.27663	0.253967	8.96426	3.12366e-19	8.77505e-18
Bcin01g02210.1	4390.55	1.86104	0.312104	5.96287	2.47839e-09	2.30748e-08
Bcin01g02220.1	10.9331	-0.714075	0.830362	-0.859957	0.389813	0.508008
Bcin01g02220.2	0.655782	-1.44812	1.9424	-0.745531	0.455951	NA
Bcin01g02230.1	104.256	0.161846	0.228109	0.709512	0.478007	0.593127
Bcin01g02240.1	145.902	-0.386321	0.27804	-1.38944	0.164698	0.261223
Bcin01g02250.1	89.2654	1.39606	0.221288	6.30877	2.81256e-10	2.98009e-09
Bcin01g02260.1	187.16	0.100403	0.199826	0.502454	0.615348	0.71541
Bcin01g02270.1	172.716	-1.47414	0.352878	-4.17748	2.94751e-05	0.000141052
Bcin01g02280.1	445.072	0.0696559	0.208128	0.334678	0.737868	0.81316
Bcin01g02290.1	135.751	0.194344	0.332863	0.583856	0.559317	0.667197
Bcin01g02300.1	1127.64	0.805764	0.204119	3.94751	7.89666e-05	0.000345807
Bcin01g02310.1	509.463	0.594601	0.214091	2.77733	0.00548082	0.0153394
Bcin01g02320.1	34.6155	0.616651	0.326602	1.88808	0.0590155	0.114621
Bcin01g02330.1	18.8653	1.08671	0.509377	2.1334	0.0328916	0.0707007
Bcin01g02340.1	168.857	-0.104677	0.274488	-0.381354	0.70294	0.784191
Bcin01g02350.1	42.6183	0.158303	0.359029	0.44092	0.659271	0.75033
Bcin01g02360.1	9.13564	0.354758	0.652381	0.54379	0.586586	0.690752
Bcin01g02370.1	2.71631	-0.495735	0.993673	-0.498891	0.617856	0.717237
Bcin01g02380.1	4.52632	-2.24044	1.01321	-2.21123	0.0270201	0.0602453
Bcin01g02390.1	0	NA	NA	NA	NA	NA
Bcin01g02390.2	0	NA	NA	NA	NA	NA
Bcin01g02400.1	44.5681	-0.139456	0.364552	-0.382539	0.702062	0.78348
Bcin01g02410.1	0.933298	-0.119993	1.62249	-0.0739558	0.941046	NA
Bcin01g02410.2	0.310904	-0.375863	2.47297	-0.151989	0.879196	NA
Bcin01g02410.3	0	NA	NA	NA	NA	NA
Bcin01g02420.1	267.326	1.563	0.162876	9.59623	8.29199e-22	2.89715e-20
Bcin01g02430.1	4.8649	2.97647	0.914528	3.25465	0.00113533	0.00387099
Bcin01g02440.1	8.38586	-1.99138	0.950607	-2.09485	0.0361843	0.0762482
Bcin01g02450.1	1.89927	-2.98518	1.35459	-2.20376	0.0275412	0.0610996
Bcin01g02460.1	143.071	-0.4579	0.339677	-1.34805	0.177644	0.27689
Bcin01g02470.1	1.13349	-1.36425	1.49033	-0.915401	0.359981	0.4791
Bcin01g02480.1	0.158824	0.595007	3.05438	0.194804	0.845546	NA
Bcin01g02490.1	70.8317	-0.465086	0.575612	-0.807986	0.419098	0.536631
Bcin01g02500.1	88.4384	-0.376427	0.391704	-0.960997	0.336554	0.455087
Bcin01g02510.1	1.48663	2.00151	1.53952	1.30009	0.193571	0.296468
Bcin01g02510.2	2.17258	0.032724	1.17159	0.0279313	0.977717	0.983975
Bcin01g02520.1	0.629925	1.10089	2.33982	0.4705	0.637998	NA
Bcin01g02530.1	0.321177	-0.425682	3.32285	-0.128108	0.898064	NA
Bcin01g02540.1	0.0947599	1.33991	3.56443	0.375912	0.706982	NA
Bcin01g02540.2	0.0988317	1.28379	3.72141	0.344973	0.730115	NA
Bcin01g02540.3	0	NA	NA	NA	NA	NA
Bcin01g02550.1	19.0959	-1.45294	0.622848	-2.33273	0.0196621	0.0459081
Bcin01g02560.1	0.567874	2.3798	2.87845	0.826766	0.40837	NA
Bcin01g02560.2	15.2399	1.13119	0.80457	1.40595	0.159738	0.255519
Bcin01g02565.1	55.9943	0.663754	0.312501	2.12401	0.0336695	0.0719918
Bcin01g02570.1	78.1353	-0.526285	0.258617	-2.035	0.0418513	0.0862405
Bcin01g02580.1	45.8115	0.245367	0.379953	0.645782	0.518421	0.630727
Bcin01g02580.2	0.196327	0.292799	2.83035	0.103449	0.917606	NA
Bcin01g02590.1	3.55101	1.41601	0.902712	1.56861	0.116738	0.200534
Bcin01g02600.1	165.273	-0.161293	0.326802	-0.493548	0.621625	0.720695
Bcin01g02600.2	274.705	-3.09603	0.422023	-7.33616	2.19808e-13	3.44484e-12
Bcin01g02610.1	207.032	1.1565	0.263269	4.39286	1.11869e-05	5.81908e-05
Bcin01g02620.1	46.0139	0.111687	0.388787	0.28727	0.773906	0.839251
Bcin01g02620.2	13.6546	0.711569	0.476613	1.49297	0.135445	0.224696
Bcin01g02630.1	7.59757	0.463676	0.584849	0.792812	0.427887	0.545073
Bcin01g02630.2	0.0627279	1.93473	3.77214	0.512899	0.608022	NA
Bcin01g02640.1	99.8877	1.45501	0.254653	5.71369	1.10554e-08	9.37113e-08
Bcin01g02650.1	90.7973	0.3059	0.321707	0.950865	0.341673	0.460731
Bcin01g02660.1	452.405	-0.353968	0.238914	-1.48157	0.138455	0.228484
Bcin01g02670.1	543.372	1.59885	0.150745	10.6064	2.78344e-26	1.47462e-24
Bcin01g02680.1	971.829	2.00931	0.196563	10.2223	1.5763e-24	7.18028e-23
Bcin01g02690.1	83.4847	-0.920113	0.343736	-2.6768	0.00743293	0.0198293
Bcin01g02700.1	1.10847	-0.612728	1.44795	-0.423168	0.672172	0.760132
Bcin01g02700.2	0	NA	NA	NA	NA	NA
Bcin01g02710.1	3.87402	-0.686016	0.880075	-0.779497	0.435687	0.552645
Bcin01g02720.1	32.3387	-1.11893	0.571721	-1.95712	0.0503333	0.100584
Bcin01g02730.1	124.385	-0.669183	0.439228	-1.52354	0.127623	0.215088
Bcin01g02740.1	65.1519	0.927034	0.329778	2.81109	0.00493747	0.0140363
Bcin01g02750.1	45.3941	-0.261357	0.330635	-0.79047	0.429253	0.546261
Bcin01g02760.1	2.999	0.375113	1.06505	0.352204	0.724685	0.801941
Bcin01g02770.1	136.793	-0.526642	0.375247	-1.40345	0.160482	0.256452
Bcin01g02780.1	280.785	1.29532	0.180481	7.17705	7.1233e-13	1.04418e-11
Bcin01g02790.1	145.825	0.313791	0.410529	0.764358	0.444654	0.561099
Bcin01g02800.1	147.2	-0.725056	0.31895	-2.27326	0.0230105	0.0523102
Bcin01g02810.1	53.492	-0.0157774	0.449307	-0.035115	0.971988	0.980132
Bcin01g02820.1	9.8718	-2.47086	0.737668	-3.34956	0.000809391	0.00286075
Bcin01g02830.1	150.537	-0.999596	0.344419	-2.90227	0.00370472	0.0109369
Bcin01g02840.1	58.4655	1.33502	0.291102	4.58609	4.51617e-06	2.51272e-05
Bcin01g02850.1	0	NA	NA	NA	NA	NA
Bcin01g02850.2	0.0695356	1.80297	3.76002	0.479512	0.631575	NA
Bcin01g02860.1	2.56253	-3.41568	1.35758	-2.51601	0.011869	0.0296741
Bcin01g02870.1	0.0347678	2.82542	3.81695	0.740232	0.459159	NA
Bcin01g02870.2	0	NA	NA	NA	NA	NA
Bcin01g02880.1	133.839	0.0468956	0.442574	0.105961	0.915613	0.942193
Bcin01g02890.1	26.9081	-0.959774	0.505353	-1.89921	0.0575364	0.112308
Bcin01g02900.1	66.7828	-0.866961	0.334189	-2.59422	0.0094805	0.0244616
Bcin01g02910.1	0	NA	NA	NA	NA	NA
Bcin01g02910.2	0	NA	NA	NA	NA	NA
Bcin01g02920.1	25.9544	0.290176	0.523054	0.554773	0.57905	0.684274
Bcin01g02930.1	145.427	0.143623	0.25497	0.563295	0.573234	0.679295
Bcin01g02940.1	112.105	-1.76211	0.528915	-3.33156	0.000863612	0.00303041
Bcin01g02950.1	50.5873	1.60639	0.351369	4.5718	4.83561e-06	2.66917e-05
Bcin01g02960.1	122.066	-0.222222	0.206714	-1.07502	0.282365	0.39822
Bcin01g02970.1	36.2393	0.0350674	0.417477	0.0839984	0.933058	0.955404
Bcin01g02980.1	81.3023	0.549577	0.269165	2.04179	0.0411726	0.0851582
Bcin01g02990.1	141.98	-0.29659	0.432348	-0.685999	0.492714	0.60728
Bcin01g03000.1	2429.15	1.49654	0.157141	9.52355	1.6736e-21	5.76475e-20
Bcin01g03010.1	85.735	1.37432	0.247558	5.55149	2.83244e-08	2.29515e-07
Bcin01g03020.1	0.167031	0.52604	3.68461	0.142767	0.886474	NA
Bcin01g03020.2	0	NA	NA	NA	NA	NA
Bcin01g03030.1	65.1644	0.0641627	0.295558	0.21709	0.828138	0.87869
Bcin01g03040.1	0.693031	0.43055	2.02349	0.212776	0.831501	NA
Bcin01g03050.1	91.8411	-0.301705	0.318554	-0.947108	0.343584	0.462732
Bcin01g03060.1	371.392	-0.824973	0.247648	-3.33124	0.000864607	0.00303281
Bcin01g03070.1	33.5379	0.67786	0.392126	1.72868	0.0838666	0.153297
Bcin01g03080.1	0.957713	-1.08417	1.48883	-0.728204	0.466489	NA
Bcin01g03090.1	0.032032	2.82542	3.81695	0.740232	0.459159	NA
Bcin01g03100.1	0.17864	0.418286	2.95321	0.141637	0.887366	NA
Bcin01g03110.1	256.668	-0.70445	0.251888	-2.79668	0.00516314	0.01458
Bcin01g03110.2	5.55969	-1.58613	0.992658	-1.59786	0.110074	0.191744
Bcin01g03120.1	6.79326	-0.464672	0.832317	-0.558287	0.576648	0.682165
Bcin01g03130.1	109.884	0.522831	0.288195	1.81416	0.0696533	0.131687
Bcin01g03140.1	26.3384	0.380596	0.415342	0.916343	0.359487	0.478727
Bcin01g03150.1	0.725792	0.327198	1.7065	0.191735	0.847949	NA
Bcin01g03150.2	1.69788	0.662974	1.43504	0.461991	0.644088	0.738612
Bcin01g03150.3	0	NA	NA	NA	NA	NA
Bcin01g03160.1	146.598	-0.503616	0.217514	-2.31533	0.020595	0.0476979
Bcin01g03170.1	82.47	0.686701	0.305693	2.24637	0.0246802	0.0556518
Bcin01g03180.1	13.3722	-1.18175	0.647856	-1.8241	0.0681376	0.129323
Bcin01g03190.1	4241.83	-3.602	0.560906	-6.42175	1.34712e-10	1.49906e-09
Bcin01g03200.1	2076.1	0.147844	0.417496	0.35412	0.723249	0.800799
Bcin01g03210.1	7.8958	0.195386	0.701191	0.278649	0.780514	0.844352
Bcin01g03210.2	0.443104	-0.885536	2.09355	-0.422983	0.672307	NA
Bcin01g03220.1	147.283	2.11652	0.37603	5.62859	1.81686e-08	1.50602e-07
Bcin01g03230.1	159.087	-0.144528	0.276943	-0.521867	0.601763	0.704044
Bcin01g03240.1	91.9686	-5.06459	0.651838	-7.76971	7.86672e-15	1.43874e-13
Bcin01g03250.1	44.362	0.338654	0.287781	1.17677	0.239286	0.350182
Bcin01g03260.1	118.568	1.05691	0.306642	3.44674	0.000567405	0.00207931
Bcin01g03270.1	771.477	-0.175832	0.26386	-0.666386	0.505165	0.618507
Bcin01g03280.1	2.86793	-2.62103	1.19922	-2.18562	0.0288434	0.0634543
Bcin01g03290.1	9.22423	-4.01502	1.04569	-3.83957	0.00012325	0.000519203
Bcin01g03300.1	5.49086	-1.45229	0.944986	-1.53684	0.124333	0.210855
Bcin01g03310.1	0.720321	0.349223	1.66049	0.210313	0.833423	NA
Bcin01g03320.1	3.45736	-1.3405	0.984135	-1.36212	0.173162	0.271641
Bcin01g03330.1	0.263127	-0.129677	2.60577	-0.0497653	0.960309	NA
Bcin01g03340.1	0.125456	0.934399	3.70209	0.252398	0.800734	NA
Bcin01g03350.1	0.796664	0.109192	1.60878	0.0678724	0.945887	NA
Bcin01g03360.1	4.75521	-1.44746	0.890326	-1.62576	0.104	0.183161
Bcin01g03370.1	15.4412	-0.810035	0.569324	-1.4228	0.154794	0.249492
Bcin01g03380.1	0	NA	NA	NA	NA	NA
Bcin01g03390.1	0.130864	0.876731	3.69932	0.236998	0.812658	NA
Bcin01g03390.2	0.179976	0.410033	3.68047	0.111408	0.911293	NA
Bcin01g03400.1	26.6749	-0.934029	0.635486	-1.46979	0.141619	0.232293
Bcin01g03410.1	21.5948	-0.664535	0.457319	-1.45311	0.146193	0.23815
Bcin01g03410.2	0	NA	NA	NA	NA	NA
Bcin01g03410.3	3.32455	-1.34603	1.09654	-1.22752	0.219626	0.326758
Bcin01g03410.4	0.154752	0.629521	3.01264	0.20896	0.83448	NA
Bcin01g03420.1	79.7972	-0.713793	0.341731	-2.08876	0.0367295	0.0772635
Bcin01g03430.1	11.9778	0.526511	0.706269	0.745483	0.45598	0.5725
Bcin01g03440.1	365.838	1.56614	0.240037	6.5246	6.81845e-11	7.96003e-10
Bcin01g03450.1	0.296559	-0.302233	2.57602	-0.117325	0.906602	NA
Bcin01g03460.1	153.1	-0.578351	0.323286	-1.78898	0.0736186	0.137698
Bcin01g03470.1	0	NA	NA	NA	NA	NA
Bcin01g03470.2	0	NA	NA	NA	NA	NA
Bcin01g03470.3	0	NA	NA	NA	NA	NA
Bcin01g03470.4	0	NA	NA	NA	NA	NA
Bcin01g03480.1	340.204	-0.660792	0.415068	-1.59201	0.111383	0.193196
Bcin01g03490.1	162.591	-0.397307	0.322696	-1.23121	0.218244	0.325165
Bcin01g03500.1	341.429	-0.841016	0.390742	-2.15236	0.0313692	0.0679376
Bcin01g03510.1	2.5795	-3.43089	1.63513	-2.09824	0.0358837	0.0757458
Bcin01g03520.1	5.21008	-3.74364	1.39708	-2.67962	0.00737068	0.0196848
Bcin01g03530.1	1.01037	-0.332205	1.73896	-0.191037	0.848497	0.893792
Bcin01g03530.2	0.032032	2.82542	3.81695	0.740232	0.459159	NA
Bcin01g03540.1	80.3233	-4.29565	0.732307	-5.86592	4.4665e-09	4.0277e-08
Bcin01g03550.1	0.126792	0.919947	3.2472	0.283305	0.776943	NA
Bcin01g03560.1	0.0347678	2.82542	3.81695	0.740232	0.459159	NA
Bcin01g03570.1	0	NA	NA	NA	NA	NA
Bcin01g03570.2	0	NA	NA	NA	NA	NA
Bcin01g03580.1	89.3907	-1.52924	0.296657	-5.15492	2.53737e-07	1.76548e-06
Bcin01g03590.1	0	NA	NA	NA	NA	NA
Bcin01g03590.2	2.24715	0.012659	1.34256	0.00942903	0.992477	0.994313
Bcin01g03590.3	1.91078	0.626535	1.24564	0.502983	0.614976	0.715283
Bcin01g03600.1	1.24418	1.02766	1.44531	0.711031	0.477065	0.592412
Bcin01g03600.2	2.25719	-2.46896	1.23195	-2.00411	0.0450585	0.0917741
Bcin01g03610.1	56.6764	0.31981	0.259779	1.23108	0.218291	0.325168
Bcin01g03620.1	7.04611	0.0779654	0.986004	0.0790721	0.936975	0.957705
Bcin01g03630.1	119.533	-2.09509	0.326773	-6.41145	1.4414e-10	1.60031e-09
Bcin01g03640.1	1557.78	1.22343	0.236183	5.18001	2.21872e-07	1.55822e-06
Bcin01g03650.1	47.0093	-1.27983	0.363935	-3.51664	0.000437046	0.00165001
Bcin01g03660.1	112.342	0.137618	0.380266	0.3619	0.717427	0.796433
Bcin01g03670.1	14.1751	-0.0446082	0.483003	-0.0923559	0.926415	0.9512
Bcin01g03680.1	40.408	-1.71956	0.450481	-3.81718	0.000134988	0.000564505
Bcin01g03690.1	38.1477	2.52333	0.350901	7.191	6.43182e-13	9.4996e-12
Bcin01g03700.1	0.0347678	2.82542	3.81695	0.740232	0.459159	NA
Bcin01g03700.2	0	NA	NA	NA	NA	NA
Bcin01g03710.1	159.295	-0.406531	0.271136	-1.49936	0.133779	0.222463
Bcin01g03720.1	20.6448	-0.0258087	0.435692	-0.0592362	0.952764	0.967755
Bcin01g03730.1	88.4269	-0.239636	0.343978	-0.69666	0.486015	0.600807
Bcin01g03740.1	102.851	-0.707154	0.266208	-2.6564	0.007898	0.0208814
Bcin01g03750.1	84.4604	-0.928375	0.279336	-3.32351	0.000888923	0.00311139
Bcin01g03760.1	17.3156	-2.27956	0.690657	-3.30057	0.000964894	0.00335083
Bcin01g03770.1	22.229	3.21995	0.904346	3.56053	0.0003701	0.00141369
Bcin01g03780.1	158.836	-0.028161	0.352573	-0.0798728	0.936338	0.957355
Bcin01g03790.1	5.71167	-2.25854	0.97615	-2.31372	0.0206831	0.04787
Bcin01g03790.2	0.540185	3.31769	2.40867	1.3774	0.168389	NA
Bcin01g03800.1	0.0279602	2.82542	3.81695	0.740232	0.459159	NA
Bcin01g03800.2	0	NA	NA	NA	NA	NA
Bcin01g03810.1	0.659951	0.866858	2.17599	0.398375	0.690354	NA
Bcin01g03810.2	0.927176	-1.95312	1.64436	-1.18777	0.234923	NA
Bcin01g03820.1	1052.57	2.47824	0.380082	6.52029	7.01703e-11	8.16253e-10
Bcin01g03830.1	326.892	1.60558	0.237504	6.76023	1.37773e-11	1.7419e-10
Bcin01g03840.1	90.0966	-0.0795815	0.298602	-0.266513	0.789844	0.85095
Bcin01g03850.1	6.00408	-0.186977	0.740504	-0.2525	0.800655	0.85899
Bcin01g03860.1	131.167	-0.278878	0.271464	-1.02731	0.304274	0.421855
Bcin01g03890.1	69.2179	0.257271	0.344376	0.747064	0.455025	0.571522
Bcin01g03900.1	69.7468	-0.207856	1.31004	-0.158663	0.873934	0.912697
Bcin01g03910.1	0.866642	-1.85743	1.92542	-0.964693	0.334699	NA
Bcin01g03910.2	10.6377	-0.144518	1.04961	-0.137687	0.890488	0.924734
Bcin01g03920.1	0	NA	NA	NA	NA	NA
Bcin01g03920.2	0	NA	NA	NA	NA	NA
Bcin01g03930.1	22.7771	0.978625	0.414388	2.36162	0.0181954	0.0430506
Bcin01g03940.1	0.456086	3.7182	2.97856	1.24832	0.211912	NA
Bcin01g03940.2	0.17864	0.418286	2.95321	0.141637	0.887366	NA
Bcin01g03950.1	126.496	-1.33944	0.412754	-3.24514	0.00117394	0.00398036
Bcin01g03960.1	0.929693	-1.02847	1.71261	-0.600527	0.548155	NA
Bcin01g03970.1	5.30439	3.72506	1.16287	3.20333	0.00135849	0.00452738
Bcin01g03980.1	0.0627279	1.93473	3.77214	0.512899	0.608022	NA
Bcin01g03990.1	0.261727	-0.124855	3.51463	-0.0355244	0.971662	NA
Bcin01g04000.1	0	NA	NA	NA	NA	NA
Bcin01g04000.2	0	NA	NA	NA	NA	NA
Bcin01g04010.1	63.6611	0.619411	0.248507	2.49253	0.0126836	0.0313409
Bcin01g04020.1	62.3728	0.148584	0.414914	0.358108	0.720262	0.79858
Bcin01g04030.1	63.5114	-0.535426	0.298933	-1.79112	0.0732733	0.137201
Bcin01g04040.1	71.7316	1.62486	0.331417	4.90277	9.44969e-07	5.91811e-06
Bcin01g04050.1	65.6161	-1.75178	0.525056	-3.33637	0.000848813	0.00298601
Bcin01g04060.1	1.27151	4.13232	2.0686	1.99764	0.0457552	0.0930181
Bcin01g04060.2	1.08349	4.68358	3.05575	1.53271	0.125347	0.212207
Bcin01g04070.1	52.7641	-0.113748	0.312466	-0.364033	0.715833	0.795389
Bcin01g04080.1	2.64445	-0.493001	1.26847	-0.388658	0.697529	0.780159
Bcin01g04080.2	0.126792	0.919947	3.2472	0.283305	0.776943	NA
Bcin01g04090.1	175.726	0.397773	0.247782	1.60534	0.10842	0.189336
Bcin01g04100.1	132.438	0.0802201	0.324065	0.247543	0.804488	0.862059
Bcin01g04110.1	0.194991	0.30033	3.67685	0.0816813	0.9349	NA
Bcin01g04120.1	6.231	0.978288	0.802574	1.21894	0.222868	0.330219
Bcin01g04130.1	135.686	1.83499	0.307509	5.96726	2.41272e-09	2.2543e-08
Bcin01g04140.1	1.65065	-0.466247	1.48721	-0.313505	0.753897	0.825645
Bcin01g04150.1	0	NA	NA	NA	NA	NA
Bcin01g04150.2	0	NA	NA	NA	NA	NA
Bcin01g04150.3	0	NA	NA	NA	NA	NA
Bcin01g04150.4	0	NA	NA	NA	NA	NA
Bcin01g04160.1	44.958	0.903563	0.335845	2.69042	0.00713628	0.0191981
Bcin01g04170.1	58.8402	-0.115983	0.306906	-0.37791	0.705497	0.786503
Bcin01g04180.1	9.357	-0.531728	0.744836	-0.713885	0.475298	0.59097
Bcin01g04190.1	0	NA	NA	NA	NA	NA
Bcin01g04200.1	0.032032	2.82542	3.81695	0.740232	0.459159	NA
Bcin01g04210.1	0.36956	-0.625337	3.13889	-0.199223	0.842089	NA
Bcin01g04220.1	0.032032	2.82542	3.81695	0.740232	0.459159	NA
Bcin01g04220.2	0	NA	NA	NA	NA	NA
Bcin01g04230.1	191.976	-0.488724	0.265524	-1.8406	0.0656797	0.125366
Bcin01g04240.1	6.00587	-0.928621	0.750667	-1.23706	0.216064	0.322443
Bcin01g04240.2	0.139071	0.794655	3.69555	0.21503	0.829744	NA
Bcin01g04250.1	3.22948	1.07904	1.21816	0.885799	0.375726	0.494208
Bcin01g04260.1	200.382	0.575121	0.253388	2.26973	0.0232242	0.0526855
Bcin01g04270.1	133.481	0.811846	0.281879	2.88012	0.00397523	0.0116291
Bcin01g04280.1	0.781744	-0.728052	1.69643	-0.429168	0.667801	NA
Bcin01g04280.2	0.426753	-0.834905	2.28542	-0.365319	0.714873	NA
Bcin01g04290.1	2.36162	0.317908	1.12659	0.282186	0.777801	0.842445
Bcin01g04300.1	51.3198	0.465681	0.272408	1.7095	0.0873583	0.158668
Bcin01g04310.1	67.5655	-0.470749	0.374297	-1.25769	0.208505	0.313997
Bcin01g04320.1	2.02791	-0.728745	1.11361	-0.654401	0.512853	0.626086
Bcin01g04330.1	0	NA	NA	NA	NA	NA
Bcin01g04330.2	0	NA	NA	NA	NA	NA
Bcin01g04340.1	439.339	1.75839	0.187271	9.38954	6.02604e-21	1.9712e-19
Bcin01g04350.1	188.183	0.507949	0.248607	2.04318	0.041035	0.0849997
Bcin01g04360.1	109.091	0.188026	0.267389	0.703195	0.481934	0.596634
Bcin01g04370.1	179.641	-0.309485	0.193052	-1.60312	0.108908	0.189917
Bcin01g04380.1	157.032	-1.07381	0.287815	-3.73091	0.000190793	0.000772361
Bcin01g04390.1	1.35428	-0.980433	1.38278	-0.709032	0.478304	0.593421
Bcin01g04390.2	0	NA	NA	NA	NA	NA
Bcin01g04390.3	0.0279602	2.82542	3.81695	0.740232	0.459159	NA
Bcin01g04390.4	0	NA	NA	NA	NA	NA
Bcin01g04390.5	0.0347678	2.82542	3.81695	0.740232	0.459159	NA
Bcin01g04400.1	0.4084	-0.768357	2.31819	-0.331447	0.740307	NA
Bcin01g04410.1	13.1254	-0.508179	0.497053	-1.02238	0.306599	0.424716
Bcin01g04420.1	22.7855	5.15011	0.733313	7.02306	2.17058e-12	3.02701e-11
Bcin01g04430.1	2.08062	4.96781	1.86088	2.6696	0.00759409	0.0202205
Bcin01g04440.1	3.04809	0.315641	1.08755	0.290232	0.771639	0.837632
Bcin01g04440.2	0	NA	NA	NA	NA	NA
Bcin01g04450.1	0	NA	NA	NA	NA	NA
Bcin01g04450.2	0.0640639	1.90635	3.76944	0.505737	0.613041	NA
Bcin01g04460.1	53.3232	-0.739988	0.323407	-2.2881	0.0221317	0.050677
Bcin01g04470.1	30.5303	1.26998	0.354708	3.58035	0.000343135	0.00132209
Bcin01g04480.1	128.772	-2.26852	0.511497	-4.43507	9.20421e-06	4.85249e-05
Bcin01g04490.1	0.181376	0.399842	3.68012	0.108649	0.913481	NA
Bcin01g04490.2	0	NA	NA	NA	NA	NA
Bcin01g04500.1	0.576018	2.228	2.28693	0.974233	0.329941	NA
Bcin01g04510.1	6.30921	1.66741	0.671855	2.4818	0.0130719	0.0321942
Bcin01g04520.1	0.952412	2.87567	2.69255	1.06801	0.285517	NA
Bcin01g04530.1	32.1443	-4.32453	0.679337	-6.3658	1.94268e-10	2.11354e-09
Bcin01g04540.1	73.2791	-5.51898	0.704064	-7.83874	4.55097e-15	8.54775e-14
Bcin01g04550.1	0.0667997	1.85398	3.76459	0.492479	0.622381	NA
Bcin01g04550.2	0.032032	2.82542	3.81695	0.740232	0.459159	NA
Bcin01g04560.1	30.458	-1.14055	0.659532	-1.72932	0.0837511	0.153114
Bcin01g04570.1	24.8497	-0.889328	0.481954	-1.84525	0.0650005	0.124265
Bcin01g04580.1	34.082	2.30672	0.505703	4.56142	5.08088e-06	2.79663e-05
Bcin01g04580.2	4.41332	3.66507	1.02604	3.57204	0.000354211	0.00136153
Bcin01g04590.1	0	NA	NA	NA	NA	NA
Bcin01g04590.2	0	NA	NA	NA	NA	NA
Bcin01g04590.3	0.118648	1.00893	3.70584	0.272254	0.785427	NA
Bcin01g04600.1	111.915	-0.574917	0.405571	-1.41755	0.156323	0.251085
Bcin01g04610.1	0	NA	NA	NA	NA	NA
Bcin01g04620.1	2.69814	-3.4899	1.43074	-2.43922	0.014719	0.0356564
Bcin01g04630.1	108.467	-0.195301	0.297653	-0.656136	0.511736	0.625042
Bcin01g04640.1	876.659	0.526553	0.306744	1.71659	0.0860541	0.156766
Bcin01g04650.1	0.699264	-0.518438	1.6504	-0.314129	0.753423	NA
Bcin01g04660.1	1.94642	-1.89534	1.42085	-1.33395	0.182222	0.282176
Bcin01g04670.1	46.6962	-0.73538	0.495816	-1.48317	0.138029	0.227897
Bcin01g04680.1	0.0627279	1.93473	3.77214	0.512899	0.608022	NA
Bcin01g04690.1	0	NA	NA	NA	NA	NA
Bcin01g04700.1	42.5503	-0.058167	0.301102	-0.19318	0.846818	0.892602
Bcin01g04710.1	442.495	0.689435	0.345384	1.99614	0.0459189	0.0932925
Bcin01g04720.1	79.1557	0.0368818	0.255106	0.144575	0.885047	0.920706
Bcin01g04730.1	4.86132	1.35858	0.816365	1.66418	0.096076	0.171561
Bcin01g04740.1	16.4335	0.420382	0.617357	0.680938	0.49591	0.610062
Bcin01g04750.1	12.911	2.35791	0.792518	2.97522	0.0029278	0.00891047
Bcin01g04760.1	3.92143	0.107234	0.980269	0.109392	0.912891	0.940286
Bcin01g04770.1	2.8879	-1.78415	1.19838	-1.4888	0.136541	0.225939
Bcin01g04780.1	44.7185	0.221457	0.429814	0.515238	0.606386	0.707996
Bcin01g04790.1	153.895	-0.32427	0.224068	-1.4472	0.147842	0.240354
Bcin01g04800.1	128.461	-0.0903428	0.280111	-0.322525	0.747055	0.82054
Bcin01g04810.1	12.6696	-0.92465	0.549408	-1.68299	0.0923762	0.166321
Bcin01g04820.1	13.2713	1.23388	0.463067	2.66458	0.00770846	0.0204357
Bcin01g04830.1	0.101568	1.24782	3.71921	0.335506	0.737243	NA
Bcin01g04830.2	0	NA	NA	NA	NA	NA
Bcin01g04830.3	0	NA	NA	NA	NA	NA
Bcin01g04840.1	3.38793	-1.48313	1.13641	-1.3051	0.191858	0.294201
Bcin01g04850.1	2.85501	-3.5752	1.30516	-2.73928	0.00615743	0.0169364
Bcin01g04860.1	17.136	2.35455	0.673265	3.49721	0.000470158	0.00175938
Bcin01g04870.1	0.702765	-1.54959	2.69844	-0.574253	0.565797	NA
Bcin01g04880.1	120.696	-3.63061	0.613606	-5.91684	3.28185e-09	3.00955e-08
Bcin01g04890.1	210.741	-3.2129	0.61276	-5.24332	1.57713e-07	1.13544e-06
Bcin01g04900.1	609.408	-4.8414	1.25142	-3.86872	NA	NA
Bcin01g04910.1	122.479	-7.74952	0.914435	-8.47466	2.35777e-17	5.51164e-16
Bcin01g04920.1	17.3794	-3.56435	0.799356	-4.45903	8.23319e-06	4.37368e-05
Bcin01g04930.1	6033.03	-2.29853	0.295706	-7.77303	7.66292e-15	1.4041e-13
Bcin01g04940.1	63.3077	-1.25164	0.332544	-3.76383	0.00016733	0.000686794
Bcin01g04950.1	90.9497	1.39447	0.218004	6.39655	1.58926e-10	1.74854e-09
Bcin01g04960.1	37.9031	-0.147058	0.33379	-0.44057	0.659524	0.750443
Bcin01g04970.1	3.26032	-3.76844	1.31533	-2.86501	0.00416997	0.0121304
Bcin01g04980.1	762.05	0.445298	0.247079	1.80225	0.071506	0.134486
Bcin01g04990.1	1.80143	-0.461917	1.2444	-0.371198	0.71049	0.790443
Bcin01g05000.1	0.104303	1.21257	3.71709	0.326213	0.744263	NA
Bcin01g05010.1	47.6168	-0.400961	0.334817	-1.19755	0.231091	0.340232
Bcin01g05020.1	143.42	-2.5138	0.404203	-6.21915	4.99862e-10	5.08046e-09
Bcin01g05030.1	0	NA	NA	NA	NA	NA
Bcin01g05030.2	0.0559203	2.07604	3.78639	0.54829	0.583493	NA
Bcin01g05040.1	40.2533	-0.285053	0.461119	-0.618177	0.536458	0.646642
Bcin01g05050.1	0	NA	NA	NA	NA	NA
Bcin01g05050.2	0	NA	NA	NA	NA	NA
Bcin01g05060.1	0.0347678	2.82542	3.81695	0.740232	0.459159	NA
Bcin01g05060.2	15.5128	0.164548	0.748949	0.219705	0.826101	0.877501
Bcin01g05070.1	77.8299	-0.355064	0.320748	-1.10699	0.268299	0.382671
Bcin01g05080.1	1.35822	0.591023	1.65424	0.357278	0.720884	0.798997
Bcin01g05090.1	1.48775	0.0205529	1.51062	0.0136057	0.989145	0.992198
Bcin01g05100.1	10.057	-1.93336	0.782052	-2.47217	0.0134296	0.0329421
Bcin01g05110.1	95.7458	-0.59833	0.311058	-1.92353	0.0544132	0.107214
Bcin01g05120.1	2677.35	-0.445366	0.299702	-1.48603	0.137272	0.226878
Bcin01g05130.1	325.223	0.183217	0.232026	0.789639	0.429739	0.546557
Bcin01g05140.1	71.7583	0.782033	0.36789	2.12572	0.0335262	0.0717483
Bcin01g05140.2	0.12272	0.963053	3.26888	0.294612	0.76829	NA
Bcin01g05150.1	22.6437	0.4424	0.383743	1.15285	0.24897	0.360994
Bcin01g05160.1	1006.47	-0.869154	0.263912	-3.29335	0.000990015	0.00342627
Bcin01g05170.1	76.2403	-1.29468	0.316166	-4.09493	4.2229e-05	0.000195094
Bcin01g05180.1	27.2157	-2.14676	0.528682	-4.0606	4.89476e-05	0.0002238
Bcin01g05190.1	87.4699	-4.55883	0.615635	-7.40509	1.3106e-13	2.1187e-12
Bcin01g05200.1	30.1766	1.25944	0.411458	3.06093	0.00220649	0.00695853
Bcin01g05210.1	90.4147	1.26073	0.365037	3.45371	0.000552924	0.00203086
Bcin01g05220.1	157.616	0.452169	0.279324	1.6188	0.105491	0.185251
Bcin01g05230.1	305.344	-0.597607	0.348277	-1.71589	0.0861817	0.156893
Bcin01g05240.1	94.6718	0.087489	0.289288	0.302429	0.762325	0.831317
Bcin01g05250.1	149.373	-0.510425	0.521582	-0.978608	0.327774	0.446935
Bcin01g05260.1	0	NA	NA	NA	NA	NA
Bcin01g05260.2	0	NA	NA	NA	NA	NA
Bcin01g05260.3	0	NA	NA	NA	NA	NA
Bcin01g05260.4	0	NA	NA	NA	NA	NA
Bcin01g05270.1	82.8305	0.0909518	0.287935	0.315876	0.752097	0.824499
Bcin01g05280.1	6.19709	-0.87093	0.89123	-0.977223	0.328459	0.447556
Bcin01g05290.1	0	NA	NA	NA	NA	NA
Bcin01g05290.2	0	NA	NA	NA	NA	NA
Bcin01g05290.3	0	NA	NA	NA	NA	NA
Bcin01g05290.4	0	NA	NA	NA	NA	NA
Bcin01g05300.1	22.0021	-2.54136	0.552658	-4.59842	4.25701e-06	2.38354e-05
Bcin01g05310.1	45.6107	1.0865	0.305187	3.56011	0.000370696	0.00141541
Bcin01g05310.2	0	NA	NA	NA	NA	NA
Bcin01g05320.1	1.27301	1.13284	1.6531	0.685282	0.493166	0.607453
Bcin01g05330.1	93.2728	-0.00186095	0.648913	-0.0028678	0.997712	0.998224
Bcin01g05340.1	33.145	0.470359	0.325328	1.4458	0.148233	0.240813
Bcin01g05350.1	71.7522	-0.803714	0.441113	-1.82202	0.0684526	0.12982
Bcin01g05360.1	38.9739	0.140525	0.423942	0.331473	0.740287	0.814943
Bcin01g05370.1	51.4819	1.16309	0.314201	3.70174	0.000214125	0.000858966
Bcin01g05380.1	229.394	1.53377	0.254319	6.0309	1.63051e-09	1.55979e-08
Bcin01g05390.1	6.8578	2.00229	1.2302	1.62762	0.103606	0.182698
Bcin01g05390.2	0.412408	-0.781891	2.19292	-0.356552	0.721427	NA
Bcin01g05390.3	0.032032	2.82542	3.81695	0.740232	0.459159	NA
Bcin01g05400.1	75.3803	0.435322	0.32504	1.33929	0.180477	0.280231
Bcin01g05410.1	91.7819	-0.0247794	0.278385	-0.0890115	0.929073	0.952925
Bcin01g05420.1	31.8893	-0.448864	0.401869	-1.11694	0.26402	0.377536
Bcin01g05430.1	443.928	1.08198	0.171702	6.30148	2.94819e-10	3.11702e-09
Bcin01g05440.1	18.6822	0.718324	0.446073	1.61033	0.107326	0.187765
Bcin01g05450.1	88.7726	0.663434	0.40805	1.62587	0.103978	0.183155
Bcin01g05460.1	39.4651	0.118798	0.319174	0.372205	0.709741	0.789915
Bcin01g05470.1	1.9296	3.14588	1.34576	2.33763	0.0194066	0.0454593
Bcin01g05480.1	283.831	-0.285197	0.189039	-1.50867	0.131382	0.219563
Bcin01g05490.1	0.214744	0.155945	2.72577	0.0572113	0.954377	NA
Bcin01g05490.2	6.76809	-0.0715462	0.674658	-0.106048	0.915544	0.942193
Bcin01g05500.1	0	NA	NA	NA	NA	NA
Bcin01g05500.2	0	NA	NA	NA	NA	NA
Bcin01g05510.1	46.8576	-3.59165	0.553061	-6.49414	8.35108e-11	9.5444e-10
Bcin01g05510.2	35.4234	-3.16039	0.552174	-5.72354	1.04326e-08	8.88186e-08
Bcin01g05520.1	224.431	-1.44358	0.286134	-5.04512	4.53244e-07	3.00764e-06
Bcin01g05530.1	341.894	-0.238928	0.367922	-0.649399	0.516081	0.62853
Bcin01g05540.1	2.61893	1.66044	1.14401	1.45143	0.14666	0.238792
Bcin01g05540.2	0.160064	4.4176	3.80435	1.1612	0.245561	NA
Bcin01g05550.1	927.704	2.6032	0.309478	8.4116	4.0445e-17	9.3648e-16
Bcin01g05560.1	0.824656	-0.82198	1.68748	-0.487106	0.626183	NA
Bcin01g05560.2	11.936	0.995973	0.548508	1.81579	0.069403	0.131313
Bcin01g05570.1	37.5296	-1.50196	0.364632	-4.11909	3.80363e-05	0.000177607
Bcin01g05580.1	84.2755	0.526774	0.337733	1.55973	0.118823	0.203208
Bcin01g05590.1	3272.97	1.65016	0.196395	8.40225	4.37989e-17	1.00223e-15
Bcin01g05600.1	32.347	-1.42963	0.400999	-3.56516	0.000363628	0.00139224
Bcin01g05610.1	101.291	-0.230533	0.313904	-0.734407	0.462701	0.578925
Bcin01g05620.1	47.7262	-2.39229	0.617657	-3.87316	0.000107432	0.000458111
Bcin01g05630.1	298.223	-3.11653	0.330459	-9.43091	4.06544e-21	1.34796e-19
Bcin01g05640.1	22.5643	-1.96894	0.519579	-3.7895	0.000150954	0.000626435
Bcin01g05650.1	138.494	0.367843	0.207758	1.77054	0.0766377	0.142325
Bcin01g05660.1	34.6257	-2.41193	0.441567	-5.46221	4.70254e-08	3.64681e-07
Bcin01g05670.1	54.2548	0.505096	0.268422	1.88172	0.0598741	0.116057
Bcin01g05680.1	25.1999	0.985366	0.875487	1.12551	0.260375	0.373804
Bcin01g05690.1	0.556344	-1.21601	1.98441	-0.612784	0.540019	NA
Bcin01g05700.1	0.0667997	1.85398	3.76459	0.492479	0.622381	NA
Bcin01g05700.2	0	NA	NA	NA	NA	NA
Bcin01g05710.1	738.575	-1.24287	0.438052	-2.83726	0.00455021	0.0131085
Bcin01g05720.1	21.7771	-1.63662	0.758694	-2.15716	0.0309932	0.0672748
Bcin01g05720.2	0	NA	NA	NA	NA	NA
Bcin01g05730.1	482.609	-1.45116	0.240992	-6.02163	1.7267e-09	1.64534e-08
Bcin01g05740.1	86.4895	0.133083	0.288296	0.46162	0.644354	0.738612
Bcin01g05750.1	2128.81	-2.37653	0.286857	-8.28473	1.18374e-16	2.59889e-15
Bcin01g05760.1	42.8474	3.10805	0.414663	7.49536	6.61169e-14	1.1074e-12
Bcin01g05770.1	6.41686	-0.696052	0.688573	-1.01086	0.312083	0.430782
Bcin01g05780.1	1966.88	-1.26662	0.252404	-5.01821	5.21542e-07	3.42126e-06
Bcin01g05790.1	57.6968	-1.74679	0.905453	-1.92919	NA	NA
Bcin01g05800.1	35.3981	-6.5269	1.00589	-6.48868	8.65909e-11	9.88394e-10
Bcin01g05810.1	19.0673	0.874552	0.67999	1.28612	0.1984	0.301905
Bcin01g05820.1	3.83513	0.632164	0.866411	0.729635	0.465613	0.581353
Bcin01g05830.1	19.2377	0.111467	0.479301	0.232563	0.816101	0.870675
Bcin01g05840.1	3.18758	1.04835	1.22047	0.858975	0.390354	0.508373
Bcin01g05840.2	0	NA	NA	NA	NA	NA
Bcin01g05850.1	0	NA	NA	NA	NA	NA
Bcin01g05850.3	0	NA	NA	NA	NA	NA
Bcin01g05850.4	0	NA	NA	NA	NA	NA
Bcin01g05860.1	0.351079	-0.548668	2.26239	-0.242516	0.80838	NA
Bcin01g05870.1	0	NA	NA	NA	NA	NA
Bcin01g05880.1	0.188024	3.45581	3.80434	0.908386	0.363674	NA
Bcin01g05880.2	0	NA	NA	NA	NA	NA
Bcin01g05890.1	1076.59	2.04094	0.532118	3.8355	0.00012531	0.000526409
Bcin01g05900.1	2.10764	0.950392	1.33595	0.711398	0.476838	0.59228
Bcin01g05910.1	5.37125	-1.4906	1.30599	-1.14136	0.253721	0.366302
Bcin01g05920.1	87.1971	-0.216565	0.316356	-0.684562	0.49362	0.607936
Bcin01g05930.1	0.991304	-2.0492	1.63088	-1.2565	0.208935	0.314499
Bcin01g05930.2	0.16016	0.582799	3.68676	0.158079	0.874395	NA
Bcin01g05940.1	83.4467	-1.72592	0.412049	-4.18864	2.80637e-05	0.000134894
Bcin01g05950.1	236.472	-2.28095	0.304238	-7.49727	6.51623e-14	1.09707e-12
Bcin01g05960.1	57.4325	-0.00385254	0.292599	-0.0131666	0.989495	0.992393
Bcin01g05970.1	87.6645	1.81561	0.348026	5.21687	1.8197e-07	1.29667e-06
Bcin01g05980.1	89.0476	0.954914	0.328275	2.90888	0.00362723	0.0107407
Bcin01g05990.1	10.6533	-0.3282	0.572269	-0.573506	0.566302	0.673455
Bcin01g06000.1	22.601	0.577396	0.547873	1.05389	0.291935	0.408329
Bcin01g06010.1	419.077	-1.05477	0.424494	-2.48477	0.0129635	0.0319676
Bcin01g06020.1	72.1349	-0.424622	0.500629	-0.848179	0.396339	0.514038
Bcin01g06030.1	39.1572	0.114816	0.510719	0.224812	0.822126	0.875187
Bcin01g06040.1	194.061	-0.106542	0.462301	-0.23046	0.817735	0.872131
Bcin01g06050.1	6.82199	0.0555421	0.717541	0.0774062	0.9383	0.958451
Bcin01g06060.1	776.259	-3.77334	0.305667	-12.3446	5.20844e-35	4.7898e-33
Bcin01g06070.1	528.253	-0.0625688	0.216013	-0.289653	0.772082	0.837833
Bcin01g06080.1	120.678	0.120498	0.275091	0.438029	0.661365	0.751923
Bcin01g06090.1	68.9801	0.537631	0.321784	1.67078	0.0947649	0.169654
Bcin01g06100.1	107.168	0.360924	0.442408	0.815818	0.414604	0.531925
Bcin01g06110.1	73.9713	-1.40792	0.31292	-4.49931	6.81728e-06	3.68171e-05
Bcin01g06120.1	131.674	0.291284	0.202361	1.43943	0.150028	0.243259
Bcin01g06130.1	10.3096	0.869624	0.521948	1.66611	0.0956911	0.171061
Bcin01g06140.1	110.494	0.277544	0.311599	0.89071	0.373085	0.491729
Bcin01g06150.1	519.755	0.933628	0.221275	4.21932	2.45043e-05	0.000119255
Bcin01g06160.1	2.76747	-2.0529	1.39138	-1.47544	0.140094	0.230565
Bcin01g06170.1	32.3543	-0.976996	0.397237	-2.45948	0.013914	0.0339423
Bcin01g06180.1	0.270665	-0.179791	2.56114	-0.0701995	0.944035	NA
Bcin01g06190.1	1.34404	0.339568	1.47848	0.229674	0.818345	0.872477
Bcin01g06200.1	43.7532	0.943898	0.302556	3.11975	0.00181005	0.0058522
Bcin01g06210.1	254.432	-0.664225	0.344461	-1.9283	0.0538177	0.106262
Bcin01g06220.1	78.4993	0.201134	0.308062	0.652902	0.51382	0.626873
Bcin01g06220.2	6.7218	0.946822	0.629452	1.5042	0.132529	0.221026
Bcin01g06230.1	55.4189	0.424585	0.326908	1.29879	0.194016	0.296995
Bcin01g06240.1	1.42264	-1.27344	1.51293	-0.841706	0.399953	0.517486
Bcin01g06250.1	421.898	-0.779772	0.421212	-1.85126	0.0641329	0.122798
Bcin01g06260.1	0	NA	NA	NA	NA	NA
Bcin01g06260.2	0	NA	NA	NA	NA	NA
Bcin01g06260.3	0	NA	NA	NA	NA	NA
Bcin01g06260.4	0	NA	NA	NA	NA	NA
Bcin01g06260.5	0	NA	NA	NA	NA	NA
Bcin01g06260.6	0	NA	NA	NA	NA	NA
Bcin01g06270.1	163.865	-0.152426	0.358268	-0.425453	0.670506	0.758726
Bcin01g06280.1	160.363	-0.315836	0.299449	-1.05472	0.291551	0.407988
Bcin01g06290.1	20.4925	-0.594997	0.810752	-0.733882	0.46302	0.579177
Bcin01g06300.1	407.925	-6.02345	0.575882	-10.4595	1.32532e-25	6.59146e-24
Bcin01g06310.1	41.795	-2.5296	0.576193	-4.3902	1.13247e-05	5.87457e-05
Bcin01g06320.1	258.485	1.098	0.184064	5.96531	2.44173e-09	2.27553e-08
Bcin01g06330.1	115.884	1.29703	0.292486	4.43451	9.22812e-06	4.86247e-05
Bcin01g06340.1	132.73	1.9492	0.312047	6.24652	4.19708e-10	4.32944e-09
Bcin01g06350.1	0.541871	-1.17587	2.2249	-0.528505	0.597149	NA
Bcin01g06360.1	1.93443	-0.532888	1.12186	-0.475004	0.634784	0.731254
Bcin01g06370.1	62.2219	0.577025	0.387978	1.48726	0.136946	0.226416
Bcin01g06380.1	34.2154	-0.657921	0.488598	-1.34655	0.178126	0.277464
Bcin01g06390.1	5.56322	-2.41458	0.981274	-2.46066	0.0138681	0.0338643
Bcin01g06400.1	4.20994	-2.05968	1.12888	-1.82453	0.0680724	0.129255
Bcin01g06410.1	81.6087	0.0533987	0.327567	0.163016	0.870506	0.910325
Bcin01g06420.1	78.5709	-0.525346	0.268774	-1.9546	0.0506304	0.101074
Bcin01g06430.1	42.6245	-0.669316	0.420028	-1.5935	0.111047	0.192682
Bcin01g06440.1	599.161	0.745593	0.265463	2.80865	0.00497492	0.0141222
Bcin01g06450.1	67.1834	0.625836	0.31408	1.9926	0.0463054	0.0939212
Bcin01g06450.2	0	NA	NA	NA	NA	NA
Bcin01g06450.3	0.168367	0.51477	3.68419	0.139724	0.888878	NA
Bcin01g06460.1	303.259	1.20477	0.186503	6.45977	1.04863e-10	1.18585e-09
Bcin01g06470.1	1300.09	0.480749	0.140811	3.41414	0.000639842	0.00231264
Bcin01g06480.1	124.943	-0.663702	0.231218	-2.87046	0.00409879	0.0119411
Bcin01g06490.1	62.772	1.0094	0.319897	3.1554	0.0016028	0.0052465
Bcin01g06500.1	407.628	0.576041	0.208556	2.76204	0.0057442	0.0159528
Bcin01g06510.1	4.8304	-1.36773	0.947572	-1.4434	0.148908	0.241725
Bcin01g06520.1	20.3151	1.28016	0.462318	2.76899	0.00562298	0.0156608
Bcin01g06530.1	0.508408	0.10975	1.77096	0.0619722	0.950585	NA
Bcin01g06540.1	9.49269	-0.382108	0.926354	-0.412486	0.679983	0.765678
Bcin01g06550.1	0.757665	1.19892	1.70729	0.702237	0.482531	NA
Bcin01g06550.2	0	NA	NA	NA	NA	NA
Bcin01g06560.1	70.5499	-0.477684	0.343075	-1.39236	0.163813	0.260073
Bcin01g06570.1	168.646	-0.537987	0.197997	-2.71715	0.00658466	0.0179539
Bcin01g06580.1	1.42047	-1.07659	1.40136	-0.768247	0.44234	0.558975
Bcin01g06580.2	0.316312	-0.399221	2.33897	-0.170683	0.864473	NA
Bcin01g06590.1	1.13502	2.25815	2.15365	1.04852	0.294397	0.410908
Bcin01g06590.2	0.160064	4.4176	3.80435	1.1612	0.245561	NA
Bcin01g06600.1	92.9553	-0.840731	0.48352	-1.73877	0.0820748	0.150586
Bcin01g06610.1	17.0997	-1.39757	0.596805	-2.34176	0.0191931	0.045108
Bcin01g06620.1	134.203	0.784916	0.245713	3.19444	0.00140102	0.00465639
Bcin01g06630.1	3.47332	-1.39204	1.02669	-1.35585	0.175146	0.273872
Bcin01g06640.1	288.78	1.70308	0.291081	5.85089	4.88953e-09	4.36475e-08
Bcin01g06650.1	3017.17	2.18202	0.354226	6.15995	7.27661e-10	7.23062e-09
Bcin01g06660.1	3.80887	1.65445	1.68953	0.979234	0.327464	0.446638
Bcin01g06670.1	238.599	-1.25168	0.331335	-3.7777	0.000158286	0.000653804
Bcin01g06680.1	5.19262	-3.60117	1.11664	-3.22502	0.00125963	0.00422682
Bcin01g06690.1	12.0716	-3.07298	0.763769	-4.02344	5.73543e-05	0.000257883
Bcin01g06700.1	3.54291	-2.07402	1.09483	-1.89439	0.0581738	0.113257
Bcin01g06700.2	10.8037	-1.15412	0.937342	-1.23127	0.218224	0.325165
Bcin01g06710.1	88.3897	0.0558227	0.340612	0.16389	0.869818	0.909958
Bcin01g06720.1	25.1465	-0.510065	0.382965	-1.33188	0.182898	0.282954
Bcin01g06730.1	25.4129	-0.42654	0.493076	-0.865059	0.387006	0.505228
Bcin01g06740.1	0.340136	-0.50585	3.24279	-0.155992	0.876039	NA
Bcin01g06740.2	0.188184	0.349309	3.67843	0.0949614	0.924345	NA
Bcin01g06750.1	18.0492	-4.38658	0.864835	-5.07216	3.93317e-07	2.64418e-06
Bcin01g06760.1	0	NA	NA	NA	NA	NA
Bcin01g06760.2	0	NA	NA	NA	NA	NA
Bcin01g06760.3	0	NA	NA	NA	NA	NA
Bcin01g06760.4	0	NA	NA	NA	NA	NA
Bcin01g06770.1	1.54691	-2.69291	1.51483	-1.77769	0.0754548	0.140449
Bcin01g06780.1	0	NA	NA	NA	NA	NA
Bcin01g06780.2	0	NA	NA	NA	NA	NA
Bcin01g06790.1	11.2588	-1.19532	0.60784	-1.96651	0.0492402	0.09872
Bcin01g06800.1	153.626	0.095091	0.253895	0.374529	0.708011	0.788494
Bcin01g06810.1	69.0553	-1.28077	0.430028	-2.97835	0.00289809	0.00883384
Bcin01g06820.1	24.0182	-0.909247	0.487121	-1.86658	0.0619609	0.119319
Bcin01g06830.1	0.0906881	1.39772	3.72877	0.374846	0.707775	NA
Bcin01g06840.1	70.8827	-0.0879202	0.338999	-0.259352	0.795363	0.855196
Bcin01g06850.1	91.921	-2.71368	0.569835	-4.76222	1.91476e-06	1.13628e-05
Bcin01g06860.1	14.3537	-0.612069	0.527594	-1.16011	0.246002	0.357488
Bcin01g06870.1	50.9539	0.376149	0.338904	1.1099	0.267044	0.381133
Bcin01g06880.1	207.401	0.555037	0.225556	2.46076	0.0138644	0.0338638
Bcin01g06890.1	0	NA	NA	NA	NA	NA
Bcin01g06890.2	0	NA	NA	NA	NA	NA
Bcin01g06900.1	330.375	0.875861	0.381673	2.2948	0.0217448	0.0500044
Bcin01g06910.1	45.5836	-0.894942	0.34693	-2.5796	0.00989141	0.0253741
Bcin01g06920.1	0.848353	0.801345	1.64204	0.488019	0.625537	NA
Bcin01g06930.2	0	NA	NA	NA	NA	NA
Bcin01g06935.1	26.8511	0.348774	0.484332	0.720113	0.471455	0.587541
Bcin01g06940.1	51.0057	1.41937	0.307555	4.61502	3.93051e-06	2.21472e-05
Bcin01g06950.1	18.0577	4.00469	0.589421	6.79428	1.08857e-11	1.39257e-10
Bcin01g06960.1	310.976	-0.274963	0.291488	-0.94331	0.345522	0.464637
Bcin01g06970.1	2.22188	-1.48422	1.39262	-1.06577	0.286528	0.402402
Bcin01g06980.1	0.111841	1.08687	3.70996	0.29296	0.769553	NA
Bcin01g06990.1	24.772	0.0777849	0.442505	0.175783	0.860464	0.902303
Bcin01g07000.1	0	NA	NA	NA	NA	NA
Bcin01g07010.1	0.248017	2.06438	2.7714	0.744886	0.45634	NA
Bcin01g07020.1	6.21092	1.07836	0.692312	1.55762	0.119324	0.20385
Bcin01g07030.1	60.766	-1.55471	0.33982	-4.57511	4.75963e-06	2.6317e-05
Bcin01g07040.1	21.3574	-1.52469	0.49103	-3.10507	0.00190231	0.00611197
Bcin01g07050.1	58.136	0.696537	0.331096	2.10373	0.035402	0.0748912
Bcin01g07060.1	0.0279602	2.82542	3.81695	0.740232	0.459159	NA
Bcin01g07070.1	9.24689	-0.148888	0.67843	-0.21946	0.826292	0.877609
Bcin01g07070.2	0.550793	2.72815	2.35812	1.15692	0.247305	NA
Bcin01g07080.1	786.211	-7.77239	0.645704	-12.0371	2.26851e-33	1.89004e-31
Bcin01g07090.1	526.36	-7.10365	0.474361	-14.9752	1.06668e-50	2.66615e-48
Bcin01g07100.1	1293.12	-11.6991	1.0501	-11.141	7.92439e-29	5.21939e-27
Bcin01g07110.1	204.498	-1.32224	0.223944	-5.90432	3.54102e-09	3.22899e-08
Bcin01g07120.1	225.364	-1.91764	0.274361	-6.98946	2.75943e-12	3.77794e-11
Bcin01g07130.1	0.276136	-0.206207	2.55501	-0.080707	0.935675	NA
Bcin01g07140.1	0.0279602	2.82542	3.81695	0.740232	0.459159	NA
Bcin01g07150.1	0.74787	-1.63834	1.87117	-0.875567	0.381266	NA
Bcin01g07160.1	0.222952	0.105587	3.63477	0.029049	0.976825	NA
Bcin01g07170.1	3.63777	-1.32811	1.03397	-1.28447	0.198978	0.302548
Bcin01g07170.2	0.032032	2.82542	3.81695	0.740232	0.459159	NA
Bcin01g07180.1	188.655	0.807429	0.254905	3.16757	0.00153719	0.00505723
Bcin01g07190.1	2.97419	0.015382	0.937326	0.0164105	0.986907	0.990667
Bcin01g07200.1	51.8027	6.75101	0.78259	8.62649	6.32642e-18	1.5534e-16
Bcin01g07210.1	2.41673	-1.20496	1.21675	-0.990315	0.32202	0.441064
Bcin01g07220.1	3.12183	-0.399937	0.938658	-0.426074	0.670054	0.758726
Bcin01g07230.1	13.5377	-2.00048	0.729001	-2.74415	0.00606687	0.0167203
Bcin01g07240.1	97.3218	0.615796	0.441121	1.39598	0.162721	0.258718
Bcin01g07250.1	0.90736	-1.92077	1.65962	-1.15735	0.247129	NA
Bcin01g07260.1	21.3717	0.664428	0.603647	1.10069	0.271032	0.385359
Bcin01g07270.1	7.53224	-1.09375	0.738891	-1.48026	0.138804	0.228866
Bcin01g07280.1	4.91105	-1.66905	0.920589	-1.81303	0.069828	0.131966
Bcin01g07280.2	0.0695356	1.80297	3.76002	0.479512	0.631575	NA
Bcin01g07290.1	9.5471	0.0248366	0.565999	0.0438809	0.964999	0.975912
Bcin01g07290.2	0	NA	NA	NA	NA	NA
Bcin01g07300.1	70.7363	-0.153208	0.340959	-0.449345	0.653183	0.745815
Bcin01g07310.1	1.56298	-1.88879	1.33681	-1.41291	0.157683	0.252853
Bcin01g07320.1	1057.58	3.07354	0.255355	12.0364	2.28822e-33	1.8903e-31
Bcin01g07330.1	0.809609	0.0560042	1.66833	0.033569	0.973221	NA
Bcin01g07340.1	174.293	1.52773	0.263892	5.78922	7.07146e-09	6.17123e-08
Bcin01g07350.1	4.20508	1.07859	0.880074	1.22556	0.220363	0.327542
Bcin01g07360.1	0.0960959	1.3205	3.72372	0.354618	0.722875	NA
Bcin01g07370.1	0.397456	-0.732293	2.20775	-0.331692	0.740122	NA
Bcin01g07370.2	0	NA	NA	NA	NA	NA
Bcin01g07380.1	928.917	-0.599657	0.165415	-3.62518	0.000288766	0.0011255
Bcin01g07390.1	24.5901	0.611603	0.579858	1.05475	0.291541	0.407988
Bcin01g07400.1	25.744	0.639686	0.54874	1.16574	0.243721	0.355285
Bcin01g07410.1	2.58897	-1.74069	1.13313	-1.53618	0.124493	0.211017
Bcin01g07410.2	8.11322	-3.8195	1.04322	-3.66127	0.000250971	0.000990871
Bcin01g07420.1	148.437	-0.624619	0.241299	-2.58857	0.0096375	0.0248175
Bcin01g07430.1	0.0627279	1.93473	3.77214	0.512899	0.608022	NA
Bcin01g07430.2	0.265257	-0.149469	3.48601	-0.0428769	0.9658	NA
Bcin01g07440.1	135.399	-0.829985	0.274456	-3.02411	0.00249365	0.00773405
Bcin01g07450.1	115.627	-0.347539	0.235624	-1.47497	0.140219	0.230732
Bcin01g07460.1	998.905	1.20331	0.126924	9.48056	2.52929e-21	8.47267e-20
Bcin01g07470.1	2.38452	0.466892	1.04793	0.445537	0.655932	0.747577
Bcin01g07480.1	36.8192	-1.28723	0.40702	-3.16256	0.00156388	0.00513288
Bcin01g07490.1	219.648	1.53295	0.191866	7.98969	1.35275e-15	2.68021e-14
Bcin01g07500.1	1.16093	-0.719128	1.46959	-0.489339	0.624602	0.723329
Bcin01g07510.1	496.243	0.0957719	0.162505	0.589345	0.55563	0.664248
Bcin01g07520.1	35.6212	0.403195	0.31348	1.28619	0.198376	0.301905
Bcin01g07520.2	7.1622	1.68361	0.637977	2.63898	0.00831564	0.0218611
Bcin01g07530.1	15.7255	0.456211	0.654898	0.696614	0.486044	0.600807
Bcin01g07540.1	0	NA	NA	NA	NA	NA
Bcin01g07540.2	0.0920241	1.37773	3.72744	0.369617	0.711668	NA
Bcin01g07550.1	38.8467	-0.248773	0.37069	-0.671107	0.502153	0.615644
Bcin01g07560.1	0.477871	-0.993805	2.04196	-0.486691	0.626477	NA
Bcin01g07560.2	0.0627279	1.93473	3.77214	0.512899	0.608022	NA
Bcin01g07560.3	0.224288	0.09846	2.64679	0.0371998	0.970326	NA
Bcin01g07570.1	1.67807	-1.36586	1.35613	-1.00717	0.313852	0.432428
Bcin01g07580.1	48.7066	0.263608	0.432098	0.610066	0.541818	0.651251
Bcin01g07590.1	129.657	-0.180267	0.421224	-0.42796	0.66868	0.757747
Bcin01g07600.1	123.513	-0.376691	0.281002	-1.34053	0.180073	0.279738
Bcin01g07610.1	136.233	0.70676	0.205069	3.44645	0.000568011	0.00208001
Bcin01g07620.1	34.2069	-0.966971	0.410902	-2.35329	0.0186082	0.0438995
Bcin01g07630.1	7.99594	-0.173416	0.745408	-0.232645	0.816037	0.870675
Bcin01g07640.1	10.0249	-1.32539	1.06019	-1.25014	0.211248	0.316855
Bcin01g07650.1	0.12272	0.963053	3.26888	0.294612	0.76829	NA
Bcin01g07650.2	0	NA	NA	NA	NA	NA
Bcin01g07650.3	0.0906881	1.39772	3.72877	0.374846	0.707775	NA
Bcin01g07660.1	19.9905	-3.62108	0.718545	-5.03946	4.66837e-07	3.08942e-06
Bcin01g07665.1	0	NA	NA	NA	NA	NA
Bcin01g07670.1	12.1471	-1.64282	1.04733	-1.56858	0.116745	0.200534
Bcin01g07670.2	2.45476	-1.67989	1.17859	-1.42534	0.15406	0.248555
Bcin01g07680.1	15.5869	0.522274	0.444656	1.17456	0.240172	0.351267
Bcin01g07690.1	59.0934	0.0139134	0.294449	0.0472522	0.962312	0.974003
Bcin01g07700.1	31.7334	-0.62112	0.342875	-1.81151	0.0700624	0.132256
Bcin01g07710.1	68.2832	0.853414	0.300317	2.84171	0.00448721	0.0129566
Bcin01g07720.1	534.781	-0.507288	0.318061	-1.59494	0.110725	0.192398
Bcin01g07730.1	23.6328	1.19721	0.407327	2.93919	0.00329074	0.00988539
Bcin01g07740.1	41.29	1.30083	0.363158	3.58198	0.000340996	0.00131489
Bcin01g07750.1	0.659854	-1.45696	2.00553	-0.726468	0.467552	NA
Bcin01g07750.2	0.419279	-0.803795	2.21819	-0.362366	0.717079	NA
Bcin01g07760.1	164.949	0.15833	0.286789	0.552078	0.580895	0.685789
Bcin01g07770.1	89.0821	-0.379585	0.366556	-1.03554	0.300415	0.417574
Bcin01g07780.1	81.558	0.735191	0.254539	2.88832	0.003873	0.0113751
Bcin01g07790.1	0.518761	3.7136	2.88798	1.28588	0.198485	NA
Bcin01g07800.1	51.9101	0.723287	0.348948	2.07276	0.0381943	0.079948
Bcin01g07810.1	1.27629	-1.06761	1.42483	-0.749291	0.453682	0.570276
Bcin01g07810.2	0.505225	-1.0806	2.12229	-0.509169	0.610634	NA
Bcin01g07820.1	117.3	-0.0146612	0.273404	-0.0536248	0.957234	0.970557
Bcin01g07830.1	18.1166	0.425042	0.402376	1.05633	0.290817	0.407328
Bcin01g07830.2	5.82843	1.2117	0.72312	1.67565	0.0938062	0.168309
Bcin01g07840.1	13.1283	-1.28358	0.544058	-2.35928	0.0183106	0.0433128
Bcin01g07840.2	0.0279602	2.82542	3.81695	0.740232	0.459159	NA
Bcin01g07850.1	5.67191	-0.253043	0.691597	-0.365882	0.714453	0.794036
Bcin01g07860.1	90.4636	0.397445	0.271482	1.46399	0.143198	0.234289
Bcin01g07870.1	36.6674	-1.70203	0.462149	-3.68286	0.000230631	0.000918754
Bcin01g07870.2	0.368767	-0.618416	3.16099	-0.19564	0.844892	NA
Bcin01g07870.3	0.387247	-0.689263	2.3713	-0.290668	0.771305	NA
Bcin01g07880.1	17.7452	0.914229	0.54008	1.69277	0.0904997	0.163702
Bcin01g07880.2	92.8794	0.23117	0.401487	0.575784	0.564761	0.671951
Bcin01g07890.1	0.111841	1.08687	3.70996	0.29296	0.769553	NA
Bcin01g07890.2	0	NA	NA	NA	NA	NA
Bcin01g07900.1	0	NA	NA	NA	NA	NA
Bcin01g07900.2	0	NA	NA	NA	NA	NA
Bcin01g07910.1	0.0559203	2.07604	3.78639	0.54829	0.583493	NA
Bcin01g07910.2	2.00103	-0.382035	1.28347	-0.297658	0.765964	0.833421
Bcin01g07920.1	236.87	0.365303	0.225926	1.61691	0.105897	0.185863
Bcin01g07930.1	285.134	-0.976181	0.348949	-2.79749	0.00515014	0.014556
Bcin01g07940.1	1.24161	-2.37545	1.65359	-1.43654	0.150849	0.244306
Bcin01g07950.1	1.92376	-3.0026	1.38479	-2.16828	0.0301375	0.0657226
Bcin01g07960.1	288.618	0.154701	0.218734	0.707258	0.479406	0.594393
Bcin01g07970.1	102.736	0.027239	0.446342	0.0610272	0.951338	0.96688
Bcin01g07980.1	2.02813	-3.08143	1.34083	-2.29815	0.0215531	0.0496221
Bcin01g07990.1	58.4254	-2.23342	0.360219	-6.20019	5.63951e-10	5.69089e-09
Bcin01g08000.1	70.6036	-0.059706	0.483417	-0.123508	0.901705	0.933228
Bcin01g08010.1	263.789	1.69678	0.212084	8.0005	1.23914e-15	2.47017e-14
Bcin01g08020.1	4.50772	-0.668004	1.02819	-0.649688	0.515894	0.62846
Bcin01g08020.2	0.154752	0.629521	3.01264	0.20896	0.83448	NA
Bcin01g08030.1	125.454	1.03806	0.211254	4.91382	8.93186e-07	5.62817e-06
Bcin01g08040.1	1799.77	1.22758	0.171501	7.15782	8.19688e-13	1.19167e-11
Bcin01g08050.1	2.63065	-2.42617	1.23321	-1.96735	0.0491424	0.0985477
Bcin01g08050.2	0.104303	1.21257	3.71709	0.326213	0.744263	NA
Bcin01g08060.1	1.12726	-0.644576	1.51418	-0.425693	0.670332	0.758726
Bcin01g08070.1	14.8704	0.17209	0.520436	0.330666	0.740897	0.815338
Bcin01g08080.1	41.7413	-6.19113	0.920464	-6.7261	1.74267e-11	2.1863e-10
Bcin01g08080.2	33.6892	-4.78546	0.789904	-6.05828	1.37583e-09	1.33184e-08
Bcin01g08090.1	3.02885	-3.65789	1.25673	-2.91063	0.003607	0.0106872
Bcin01g08100.1	103.888	-1.94246	0.356865	-5.44312	5.23564e-08	4.03136e-07
Bcin01g08110.1	17.5437	-4.87624	0.96794	-5.03775	4.71029e-07	3.11505e-06
Bcin01g08120.1	58.1383	-6.64079	0.997496	-6.65746	2.786e-11	3.4118e-10
Bcin01g08130.1	0.730725	-1.60451	2.0904	-0.767563	0.442747	NA
Bcin01g08140.1	1.43946	-0.526602	1.41252	-0.37281	0.70929	0.789648
Bcin01g08150.1	0.171103	0.49271	3.68339	0.133765	0.893588	NA
Bcin01g08150.2	0	NA	NA	NA	NA	NA
Bcin01g08150.3	0	NA	NA	NA	NA	NA
Bcin01g08160.1	5.22392	0.703325	1.05533	0.66645	0.505124	0.618507
Bcin01g08170.1	1.12831	-2.23749	1.60422	-1.39475	0.163092	0.259182
Bcin01g08170.2	0.0599921	1.98934	3.77749	0.52663	0.59845	NA
Bcin01g08180.1	56.6912	-0.831023	0.302195	-2.74995	0.00596038	0.0164501
Bcin01g08190.1	18.1639	2.20489	0.573368	3.84551	0.000120301	0.000508759
Bcin01g08200.1	21.538	-0.287637	0.681039	-0.42235	0.672769	0.760542
Bcin01g08210.1	0	NA	NA	NA	NA	NA
Bcin01g08210.2	0	NA	NA	NA	NA	NA
Bcin01g08210.3	0	NA	NA	NA	NA	NA
Bcin01g08210.4	0	NA	NA	NA	NA	NA
Bcin01g08220.1	464.399	1.87667	0.369599	5.07758	3.82266e-07	2.57699e-06
Bcin01g08230.1	194.332	-0.851251	0.43911	-1.93858	0.0525521	0.104206
Bcin01g08240.1	76.4606	-0.233537	0.391286	-0.596845	0.550611	0.659704
Bcin01g08250.1	0	NA	NA	NA	NA	NA
Bcin01g08250.2	2.07788	-2.04735	1.25188	-1.63542	0.101961	0.180337
Bcin01g08250.3	0.0279602	2.82542	3.81695	0.740232	0.459159	NA
Bcin01g08260.1	263.126	0.219302	0.282197	0.777123	0.437086	0.553915
Bcin01g08270.1	31.9437	-0.0688238	0.378566	-0.181801	0.855739	0.898895
Bcin01g08280.1	95.365	0.726074	0.25846	2.80924	0.00496594	0.0141049
Bcin01g08290.1	43.8687	0.743802	0.39052	1.90465	0.0568261	0.111233
Bcin01g08300.1	0.115912	1.03953	3.70743	0.28039	0.779179	NA
Bcin01g08300.2	0.0599921	1.98934	3.77749	0.52663	0.59845	NA
Bcin01g08300.3	0.0599921	1.98934	3.77749	0.52663	0.59845	NA
Bcin01g08310.1	99.1174	0.766412	0.24822	3.08763	0.0020176	0.00645048
Bcin01g08320.1	2090.55	-0.0500623	0.112346	-0.445608	0.655881	0.747577
Bcin01g08330.1	24.1197	-1.28837	0.554974	-2.32149	0.0202605	0.0470572
Bcin01g08340.1	398.385	-5.89094	0.639531	-9.21134	3.22079e-20	9.93553e-19
Bcin01g08350.1	170.612	-0.48785	0.252978	-1.92843	0.0538018	0.106262
Bcin01g08360.1	83.6182	1.06051	0.289502	3.66324	0.000249042	0.000985253
Bcin01g08370.1	34.1835	3.0933	0.405102	7.63586	2.24317e-14	3.90471e-13
Bcin01g08380.1	7.86686	-0.437499	0.777438	-0.562744	0.573609	0.679575
Bcin01g08390.1	35.0478	-4.19904	0.667859	-6.28732	3.22984e-10	3.38179e-09
Bcin01g08400.1	433.523	0.641773	0.22574	2.84298	0.00446938	0.0129165
Bcin01g08410.1	159.691	0.234335	0.428908	0.546354	0.584823	0.689412
Bcin01g08420.1	31.9012	0.837955	0.32388	2.58724	0.00967478	0.0249036
Bcin01g08430.1	1.46228	-1.35725	1.3649	-0.994393	0.320032	0.43871
Bcin01g08430.2	0.0988317	1.28379	3.72141	0.344973	0.730115	NA
Bcin01g08440.1	69.865	1.70086	0.30131	5.6449	1.65279e-08	1.37704e-07
Bcin01g08450.1	4.61718	-3.5489	1.09885	-3.22965	0.0012394	0.00417329
Bcin01g08460.1	116.52	-1.21116	0.519974	-2.32928	0.0198444	0.0462767
Bcin01g08470.1	94.3733	0.44585	0.374206	1.19146	0.233475	0.342912
Bcin01g08480.1	89.181	1.01005	0.347572	2.90601	0.00366065	0.0108265
Bcin01g08490.1	520.582	0.830329	0.17675	4.69776	2.63024e-06	1.52254e-05
Bcin01g08500.1	172.374	1.74543	0.28618	6.09905	1.06698e-09	1.04848e-08
Bcin01g08510.1	55.8138	0.594909	0.291229	2.04275	0.0410767	0.0850501
Bcin01g08520.1	584.454	-0.272459	0.291885	-0.933445	0.35059	0.469573
Bcin01g08530.1	0	NA	NA	NA	NA	NA
Bcin01g08530.2	0.677585	1.13124	1.81303	0.62395	0.53266	NA
Bcin01g08530.3	0	NA	NA	NA	NA	NA
Bcin01g08540.1	5.33525	0.356206	0.807677	0.441025	0.659195	0.75033
Bcin01g08540.2	0.309504	-0.370278	2.37049	-0.156203	0.875873	NA
Bcin01g08550.1	157.247	-0.995581	0.25888	-3.84572	0.000120201	0.000508557
Bcin01g08560.1	51.7104	0.718593	0.333122	2.15715	0.0309941	0.0672748
Bcin01g08570.1	113.209	0.946491	0.235507	4.01895	5.84588e-05	0.000262244
Bcin01g08580.1	26.4371	-0.357263	0.408177	-0.875265	0.38143	0.499755
Bcin01g08590.1	33.0525	-4.3738	0.803068	-5.44636	5.14111e-08	3.9617e-07
Bcin01g08600.1	12.6815	-0.0994332	0.564483	-0.176149	0.860177	0.902205
Bcin01g08610.1	13.0414	-1.49909	0.573498	-2.61394	0.0089504	0.0233036
Bcin01g08620.1	10.5372	-1.28685	0.671671	-1.91589	0.0553787	0.108749
Bcin01g08630.1	1.17303	-0.720938	1.50986	-0.477487	0.633015	0.730132
Bcin01g08640.1	3.19324	-1.53926	1.12791	-1.3647	0.172346	0.270536
Bcin01g08650.1	76.0607	1.32074	0.390325	3.3837	0.000715163	0.00256208
Bcin01g08660.1	120.543	0.463608	0.318688	1.45474	0.145742	0.237654
Bcin01g08670.1	9.11012	0.286299	0.558134	0.512956	0.607982	0.70943
Bcin01g08680.1	1538.05	-1.12611	0.374112	-3.0101	0.00261165	0.0080488
Bcin01g08690.1	0.0947599	1.33991	3.56443	0.375912	0.706982	NA
Bcin01g08690.2	0.0279602	2.82542	3.81695	0.740232	0.459159	NA
Bcin01g08700.1	1.02019	0.250479	1.60621	0.155944	0.876078	0.91418
Bcin01g08710.1	140.43	-0.320841	0.232785	-1.37827	0.168119	0.265267
Bcin01g08720.1	304.935	0.196862	0.312209	0.630545	0.528338	0.639543
Bcin01g08730.1	58.2899	0.816186	0.365048	2.23583	0.0253627	0.0570319
Bcin01g08740.1	239.372	0.671622	0.178517	3.76222	0.000168413	0.000690074
Bcin01g08750.1	32.076	0.0155029	0.34295	0.0452045	0.963944	0.975148
Bcin01g08760.1	201.983	-0.357736	0.234396	-1.5262	0.12696	0.21423
Bcin01g08770.1	227.262	0.284052	0.234307	1.21231	0.225395	0.333153
Bcin01g08780.1	571.148	1.66565	0.233458	7.1347	9.69973e-13	1.40078e-11
Bcin01g08790.1	45.9479	0.246913	0.356512	0.692581	0.488572	0.603014
Bcin01g08800.1	1.36821	-2.51151	1.47474	-1.70302	0.0885648	0.16059
Bcin01g08810.1	23.8354	0.168786	0.386171	0.437075	0.662057	0.752359
Bcin01g08820.1	44.7814	1.47581	0.299766	4.92322	8.51337e-07	5.38186e-06
Bcin01g08830.1	6.46303	-1.60186	0.944119	-1.69667	0.0897592	0.162574
Bcin01g08830.2	2.99187	-1.48083	1.0762	-1.37598	0.168829	0.266086
Bcin01g08840.1	5.25887	-0.975447	0.896212	-1.08841	0.276414	0.391277
Bcin01g08840.2	1.62126	-2.75825	1.43719	-1.9192	0.0549593	0.108056
Bcin01g08850.1	108.039	1.55991	0.239567	6.51137	7.44704e-11	8.60115e-10
Bcin01g08860.1	10.4519	0.44155	0.669703	0.659323	0.509688	0.622846
Bcin01g08870.1	133.646	-0.606637	0.296359	-2.04697	0.0406612	0.084333
Bcin01g08880.1	114.771	0.0654355	0.246757	0.265182	0.790869	0.851584
Bcin01g08880.2	0	NA	NA	NA	NA	NA
Bcin01g08880.3	0	NA	NA	NA	NA	NA
Bcin01g08890.1	0	NA	NA	NA	NA	NA
Bcin01g08900.1	71.4185	2.59494	0.361873	7.17087	7.45228e-13	1.09076e-11
Bcin01g08910.1	41.3451	0.0324814	0.419496	0.0774297	0.938282	0.958451
Bcin01g08920.1	0	NA	NA	NA	NA	NA
Bcin01g08920.2	0	NA	NA	NA	NA	NA
Bcin01g08920.3	0	NA	NA	NA	NA	NA
Bcin01g08920.4	0	NA	NA	NA	NA	NA
Bcin01g08930.1	26.1958	0.963139	0.403434	2.38735	0.0169703	0.0405159
Bcin01g08940.1	42.0338	-0.581402	0.500558	-1.16151	0.245436	0.356931
Bcin01g08950.1	5.92523	-3.92462	1.13919	-3.44509	0.000570868	0.00208811
Bcin01g08960.1	24.8063	-1.39048	0.446117	-3.11685	0.00182792	0.0059041
Bcin01g08970.1	661.353	-1.87286	0.360627	-5.19333	2.06567e-07	1.46126e-06
Bcin01g08980.1	164.931	-1.02322	0.342509	-2.98743	0.00281331	0.0085996
Bcin01g08990.1	62.2898	-0.0924001	0.311773	-0.296369	0.766948	0.833933
Bcin01g09000.1	55.8604	-1.31721	0.543581	-2.4232	0.0153843	0.0370653
Bcin01g09010.1	12.8307	-0.577405	0.617135	-0.935621	0.349468	0.46865
Bcin01g09020.1	0.812584	0.363279	1.72423	0.210691	0.833129	NA
Bcin01g09030.1	0.0559203	2.07604	3.78639	0.54829	0.583493	NA
Bcin01g09030.2	0	NA	NA	NA	NA	NA
Bcin01g09040.1	122.683	-0.53644	0.420272	-1.27641	0.20181	0.305883
Bcin01g09050.1	153.071	-3.16224	0.510628	-6.19284	5.90892e-10	5.94429e-09
Bcin01g09060.1	65.9974	-0.0815936	0.337808	-0.241539	0.809138	0.865329
Bcin01g09070.1	2.13228	-0.397801	1.1665	-0.34102	0.733089	0.809212
Bcin01g09080.1	116.324	-0.0602645	0.273089	-0.220677	0.825344	0.876984
Bcin01g09090.1	0.0947599	1.33991	3.56443	0.375912	0.706982	NA
Bcin01g09090.2	2.12973	-2.09636	1.23359	-1.6994	0.0892436	0.1617
Bcin01g09100.1	316.712	-1.72047	0.288272	-5.96821	2.3987e-09	2.24616e-08
Bcin01g09110.1	1.35666	-2.50248	1.49201	-1.67726	0.0934919	0.167869
Bcin01g09110.2	0.414888	2.40168	2.12595	1.1297	0.258603	NA
Bcin01g09110.3	0.0347678	2.82542	3.81695	0.740232	0.459159	NA
Bcin01g09120.1	452.431	0.594778	0.264995	2.24449	0.0248009	0.0558722
Bcin01g09130.1	1.10106	-0.572799	1.64516	-0.348173	0.72771	0.804277
Bcin01g09140.1	277.257	-0.973554	0.290807	-3.34777	0.00081464	0.00287826
Bcin01g09150.1	381.233	0.604279	0.285073	2.11974	0.0340282	0.072536
Bcin01g09160.1	76.4194	0.0743603	0.237312	0.313344	0.754019	0.825645
Bcin01g09170.1	192.492	1.48718	0.217467	6.83867	7.99329e-12	1.0334e-10
Bcin01g09180.1	39.0812	-1.82007	0.572159	-3.18106	0.00146735	0.004852
Bcin01g09190.1	0.509903	-1.08745	2.00911	-0.541257	0.588331	NA
Bcin01g09200.1	89.5452	-3.29096	0.412068	-7.98645	1.38877e-15	2.74598e-14
Bcin01g09210.1	0.139071	0.794655	3.69555	0.21503	0.829744	NA
Bcin01g09220.1	2.11265	-2.07728	1.25087	-1.66066	0.0967818	0.172549
Bcin01g09230.1	164.37	-2.84894	0.354944	-8.02646	1.00327e-15	2.02063e-14
Bcin01g09240.1	97.1697	-0.422537	0.310007	-1.36299	0.172885	0.271259
Bcin01g09250.1	33.2953	0.323259	0.311073	1.03917	0.298724	0.415698
Bcin01g09260.1	3.48032	-2.95446	1.14871	-2.57198	0.0101119	0.0258784
Bcin01g09270.1	7.37072	0.0622545	0.735303	0.0846651	0.932528	0.955162
Bcin01g09280.1	157.628	-0.298353	0.203044	-1.4694	0.141726	0.232387
Bcin01g09290.1	0.71571	-1.5756	1.98747	-0.792768	0.427913	NA
Bcin01g09300.1	62.219	0.541146	0.289008	1.87242	0.061148	0.11801
Bcin01g09310.1	2153.47	0.517392	0.118211	4.37687	1.20397e-05	6.19634e-05
Bcin01g09320.1	481.038	-0.196411	0.222884	-0.881225	0.378196	0.496586
Bcin01g09330.1	329.917	0.602895	0.286665	2.10314	0.0354537	0.0749844
Bcin01g09340.1	86.4749	0.190109	0.272123	0.698615	0.484793	0.599564
Bcin01g09350.1	3801.62	1.32322	0.293405	4.50988	6.48631e-06	3.51465e-05
Bcin01g09360.1	1302.62	0.586954	0.184246	3.18571	0.001444	0.00478455
Bcin01g09370.1	3.73959	-0.0128421	0.908335	-0.014138	0.98872	0.991874
Bcin01g09370.2	0.398856	-0.736693	2.22302	-0.331393	0.740348	NA
Bcin01g09370.3	1.0231	0.631734	1.38442	0.456316	0.648163	0.741708
Bcin01g09370.4	5.04621	-0.0721726	0.854993	-0.0844131	0.932728	0.955167
Bcin01g09380.1	10.1673	-2.27481	0.803286	-2.83188	0.00462759	0.0133067
Bcin01g09390.1	1.04086	-1.22149	1.42731	-0.855796	0.392111	0.510047
Bcin01g09400.1	127.78	-0.589331	0.277833	-2.12117	0.0339076	0.0723581
Bcin01g09410.1	0.618278	-1.36375	1.95504	-0.697557	0.485454	NA
Bcin01g09420.1	1.65251	-0.172654	1.27356	-0.135569	0.892162	0.925388
Bcin01g09430.1	1.35269	0.192644	1.41424	0.136217	0.89165	0.925152
Bcin01g09440.1	76.3007	0.615611	0.277934	2.21496	0.0267631	0.0597815
Bcin01g09450.1	3.41318	-0.48535	1.02861	-0.471851	0.637033	0.733238
Bcin01g09450.2	0.317648	-0.405172	2.42614	-0.167003	0.867368	NA
Bcin01g09450.3	0.0640639	1.90635	3.76944	0.505737	0.613041	NA
Bcin01g09460.1	4.441	1.65963	0.936649	1.77189	0.0764135	0.14199
Bcin01g09470.1	38.7177	-0.159787	0.504927	-0.316455	0.751657	0.824257
Bcin01g09480.1	135.543	-0.418849	0.325123	-1.28828	0.197649	0.301044
Bcin01g09490.1	199.807	-1.90473	0.377456	-5.04623	4.50607e-07	2.99218e-06
Bcin01g09500.1	130.559	0.666247	0.269586	2.47137	0.0134597	0.0330075
Bcin01g09510.1	337.391	0.531089	0.219829	2.41592	0.0156957	0.0377317
Bcin01g09520.1	0	NA	NA	NA	NA	NA
Bcin01g09520.2	0.674966	0.789567	2.17617	0.362824	0.716736	NA
Bcin01g09520.3	0.0960959	1.3205	3.72372	0.354618	0.722875	NA
Bcin01g09530.1	3020.56	-5.67003	0.553859	-10.2373	1.34919e-24	6.17462e-23
Bcin01g09540.1	112.044	-0.617792	0.393746	-1.56901	0.116645	0.200534
Bcin01g09550.1	294.083	-0.937737	0.21704	-4.32057	1.55628e-05	7.87265e-05
Bcin01g09560.1	639.588	1.94911	0.204876	9.51362	1.8414e-21	6.29824e-20
Bcin01g09570.1	0.28412	1.58283	2.71102	0.583852	0.55932	NA
Bcin01g09570.2	0.49359	2.70988	2.98443	0.908004	0.363876	NA
Bcin01g09580.1	4.12114	3.14917	0.999487	3.15078	0.00162834	0.00531581
Bcin01g09580.2	0.479112	0.23805	1.79446	0.132658	0.894464	NA
Bcin01g09590.1	9.82016	-2.32427	0.826598	-2.81185	0.00492568	0.0140151
Bcin01g09590.2	0.124056	0.948648	3.70279	0.256198	0.797798	NA
Bcin01g09590.3	0	NA	NA	NA	NA	NA
Bcin01g09600.1	73.9352	0.175843	0.233068	0.754473	0.450566	0.567456
Bcin01g09600.2	0.483993	4.70687	3.78406	1.24387	0.213549	NA
Bcin01g09610.1	13.0791	0.584244	0.578766	1.00947	0.312751	0.431278
Bcin01g09610.2	2.25047	-0.789377	1.28345	-0.615041	0.538528	0.648495
Bcin01g09620.1	3846.8	1.77384	0.245431	7.22745	4.92156e-13	7.38082e-12
Bcin01g09630.1	2174.94	-8.55992	0.732612	-11.6841	1.53682e-31	1.16131e-29
Bcin01g09640.1	6.57868	-3.20205	1.05822	-3.0259	0.00247898	0.00769835
Bcin01g09650.1	912.535	0.895354	0.184394	4.85565	1.19995e-06	7.37991e-06
Bcin01g09660.1	3263.29	1.96772	0.285189	6.89969	5.21168e-12	6.89328e-11
Bcin01g09670.1	552.114	-1.14874	0.278346	-4.12702	3.67492e-05	0.00017247
Bcin01g09680.1	52.1209	-1.12394	0.373182	-3.01179	0.00259715	0.00800919
Bcin01g09690.1	78.5596	1.0855	0.330573	3.28368	0.00102462	0.00353432
Bcin01g09700.1	3.01244	-3.64921	1.31745	-2.76991	0.0056072	0.0156303
Bcin01g09710.1	76.0588	-3.58507	0.536144	-6.68676	2.28165e-11	2.82253e-10
Bcin01g09720.1	95.1513	-3.43232	0.388412	-8.8368	9.85014e-19	2.63066e-17
Bcin01g09730.1	102.732	-1.5905	0.403174	-3.94494	7.98195e-05	0.000348915
Bcin01g09740.1	470.581	-3.45794	0.405937	-8.51841	1.6176e-17	3.80879e-16
Bcin01g09750.1	0.76056	0.2108	1.69616	0.124281	0.901093	NA
Bcin01g09750.2	0.316312	-0.399221	2.33897	-0.170683	0.864473	NA
Bcin01g09760.1	42.4718	-0.0122259	0.32577	-0.0375293	0.970063	0.979103
Bcin01g09770.1	63.701	-1.73819	0.430745	-4.03532	5.45284e-05	0.000246999
Bcin01g09780.1	0.666706	1.1933	1.79806	0.66366	0.506908	NA
Bcin01g09780.2	0.0279602	2.82542	3.81695	0.740232	0.459159	NA
Bcin01g09780.3	0.624453	1.12752	2.22432	0.506905	0.612221	NA
Bcin01g09790.1	0.800305	0.395148	1.62487	0.243187	0.807861	NA
Bcin01g09790.2	1.10169	-2.19756	1.65529	-1.3276	0.18431	0.284371
Bcin01g09800.1	75.0469	0.508043	0.324547	1.56539	0.117491	0.201567
Bcin01g09810.1	206.078	0.408046	0.257563	1.58426	0.113135	0.195644
Bcin01g09820.1	0.133599	0.848922	3.69802	0.229561	0.818433	NA
Bcin01g09830.1	8.24874	-1.21073	0.702974	-1.72229	0.0850163	0.155078
Bcin01g09840.1	367.554	0.171227	0.279808	0.611945	0.540574	0.650397
Bcin01g09850.1	4.58186	-2.76852	1.03592	-2.67253	0.00752806	0.0200666
Bcin01g09860.1	163.199	0.211006	0.211204	0.999061	0.317765	0.436647
Bcin01g09870.1	39.998	0.775326	0.410001	1.89104	0.0586195	0.113965
Bcin01g09880.1	1.3826	-1.13724	1.47258	-0.772282	0.439948	0.556456
Bcin01g09890.1	92.8622	0.206929	0.23151	0.893822	0.371417	0.490393
Bcin01g09900.1	801.666	1.18628	0.233498	5.08049	3.76472e-07	2.53969e-06
Bcin01g09910.1	0.2964	1.46411	2.70906	0.540449	0.588887	NA
Bcin01g09910.2	0	NA	NA	NA	NA	NA
Bcin01g09920.1	10.0906	3.55605	0.66793	5.32399	1.01517e-07	7.45731e-07
Bcin01g09930.1	3.97305	2.8344	1.03893	2.72819	0.00636828	0.0174422
Bcin01g09940.1	486.79	0.65203	0.209349	3.11456	0.00184221	0.00593928
Bcin01g09950.1	1532.13	-0.0679565	0.275097	-0.247027	0.804887	0.862297
Bcin01g09960.1	28.2061	-0.537156	0.441533	-1.21657	0.223768	0.331301
Bcin01g09970.1	36.1686	-0.631765	0.646719	-0.976877	0.32863	0.447664
Bcin01g09980.1	67.8236	-2.39402	0.426451	-5.61382	1.97911e-08	1.6308e-07
Bcin01g09990.1	53.8603	-2.37933	0.510908	-4.65707	3.20743e-06	1.83056e-05
Bcin01g10000.1	7.65474	0.383767	0.624874	0.614152	0.539115	0.649042
Bcin01g10010.1	96.1299	-0.78358	0.244362	-3.20663	0.00134299	0.00448492
Bcin01g10020.1	21.6729	-2.34193	0.578197	-4.0504	5.11303e-05	0.000232905
Bcin01g10030.1	3.31398	1.05619	1.00313	1.0529	0.292387	0.408805
Bcin01g10040.1	58.9825	-2.31648	0.463952	-4.99293	5.94696e-07	3.86473e-06
Bcin01g10050.1	279.61	0.743192	0.354902	2.09408	0.0362533	0.0763606
Bcin01g10060.1	166.984	0.648635	0.230016	2.81995	0.00480306	0.0137383
Bcin01g10070.1	39.2107	-0.486466	0.400043	-1.21603	0.223972	0.331504
Bcin01g10080.1	11.1363	-0.0165097	0.522274	-0.0316113	0.974782	0.982137
Bcin01g10090.1	40.3356	-0.1755	0.375829	-0.466968	0.640523	0.735432
Bcin01g10100.1	34.1656	0.987818	0.518804	1.90403	0.0569063	0.111368
Bcin01g10100.2	3.30061	-1.24833	0.998513	-1.25019	0.211229	0.316855
Bcin01g10110.1	0	NA	NA	NA	NA	NA
Bcin01g10110.2	0	NA	NA	NA	NA	NA
Bcin01g10110.3	0	NA	NA	NA	NA	NA
Bcin01g10110.4	0	NA	NA	NA	NA	NA
Bcin01g10120.1	136.681	-0.00240634	0.233623	-0.0103001	0.991782	0.993821
Bcin01g10130.1	95.2542	-7.95982	1.00002	-7.95967	1.72499e-15	3.39016e-14
Bcin01g10140.1	39.9787	-5.31473	0.817112	-6.50428	7.80651e-11	8.9844e-10
Bcin01g10150.1	532.439	-7.24475	0.689761	-10.5033	8.34354e-26	4.21414e-24
Bcin01g10160.1	18.4301	1.30069	0.558719	2.32798	0.0199132	0.0464166
Bcin01g10170.1	27.8224	-0.661649	0.495861	-1.33434	0.182092	0.28202
Bcin01g10180.1	196.884	0.331283	0.319238	1.03773	0.299396	0.416454
Bcin01g10190.1	0.0279602	2.82542	3.81695	0.740232	0.459159	NA
Bcin01g10200.1	0.0627279	1.93473	3.77214	0.512899	0.608022	NA
Bcin01g10210.1	0.129528	0.892175	3.2332	0.275942	0.782593	NA
Bcin01g10220.1	10.2616	-3.57522	0.910908	-3.9249	8.67662e-05	0.000376915
Bcin01g10230.1	5.63199	0.780853	0.804581	0.970508	0.331793	0.450651
Bcin01g10240.1	4.08512	1.18228	0.896176	1.31925	0.187086	0.288151
Bcin01g10240.2	0	NA	NA	NA	NA	NA
Bcin01g10240.3	0.101568	1.24782	3.71921	0.335506	0.737243	NA
Bcin01g10250.1	0.15068	0.664934	3.08404	0.215605	0.829295	NA
Bcin01g10250.2	0.0667997	1.85398	3.76459	0.492479	0.622381	NA
Bcin01g10260.1	0.424054	4.70722	3.79987	1.23879	0.215425	NA
Bcin01g10270.1	0.0559203	2.07604	3.78639	0.54829	0.583493	NA
Bcin01g10270.2	0.28552	1.57075	2.65417	0.591805	0.553981	NA
Bcin01g10280.1	36.9136	-0.535106	0.419341	-1.27606	0.201933	0.305944
Bcin01g10280.2	0.336064	-0.489072	3.22719	-0.151548	0.879544	NA
Bcin01g10290.1	83.1764	0.91599	0.328881	2.78517	0.00534989	0.0150204
Bcin01g10300.1	23.5099	0.556746	0.449955	1.23734	0.215962	0.32236
Bcin01g10310.1	432.402	-0.237208	0.242927	-0.97646	0.328837	0.447821
Bcin01g10320.1	5.79554	-0.296951	0.713773	-0.41603	0.677388	0.76408
Bcin01g10320.2	2.81103	6.51198	1.89675	3.43323	0.000596433	0.00217103
Bcin01g10330.1	442.219	-0.0593968	0.183168	-0.324274	0.74573	0.819454
Bcin01g10340.1	1300.68	1.23214	0.179345	6.87024	6.40944e-12	8.38648e-11
Bcin01g10350.1	90.5598	1.13591	0.576672	1.96977	0.0488647	0.0981322
Bcin01g10360.1	37.9173	0.821671	0.382077	2.15054	0.0315127	0.0682179
Bcin01g10370.1	3.35819	2.97912	1.17346	2.53876	0.0111248	0.028058
Bcin01g10380.1	0.59719	-1.31236	2.08034	-0.630842	0.528144	NA
Bcin01g10380.2	0.101568	1.24782	3.71921	0.335506	0.737243	NA
Bcin01g10390.1	241.125	-3.74754	0.595083	-6.29752	3.02454e-10	3.18659e-09
Bcin01g10400.1	0	NA	NA	NA	NA	NA
Bcin01g10400.2	0	NA	NA	NA	NA	NA
Bcin01g10400.3	0	NA	NA	NA	NA	NA
Bcin01g10400.4	0	NA	NA	NA	NA	NA
Bcin01g10410.1	57.342	-4.78876	0.675933	-7.08467	1.39378e-12	1.97766e-11
Bcin01g10420.1	214.757	-5.34856	0.778692	-6.86864	6.48159e-12	8.45817e-11
Bcin01g10430.1	0	NA	NA	NA	NA	NA
Bcin01g10430.2	0.0667997	1.85398	3.76459	0.492479	0.622381	NA
Bcin01g10440.1	4.08404	1.02376	0.85091	1.20314	0.228923	0.337601
Bcin01g10450.1	56.5017	-1.4244	0.380924	-3.73932	0.000184516	0.000748818
Bcin01g10460.1	33.1243	0.0255564	0.375188	0.0681163	0.945693	0.962459
Bcin01g10470.1	0	NA	NA	NA	NA	NA
Bcin01g10470.2	0.0906881	1.39772	3.72877	0.374846	0.707775	NA
Bcin01g10470.3	0.480607	-1.00138	2.04211	-0.490368	0.623874	NA
Bcin01g10480.1	221.064	-0.312659	0.382515	-0.817378	0.413713	0.53113
Bcin01g10490.1	255.863	1.16099	0.206934	5.61043	2.0182e-08	1.6602e-07
Bcin01g10500.1	5671.9	1.0111	0.363435	2.78206	0.00540145	0.0151433
Bcin01g10510.1	0	NA	NA	NA	NA	NA
Bcin01g10510.2	0	NA	NA	NA	NA	NA
Bcin01g10510.3	0	NA	NA	NA	NA	NA
Bcin01g10520.1	235.001	-0.829489	0.194696	-4.26043	2.04034e-05	0.000100705
Bcin01g10530.1	95.7311	1.92621	0.348299	5.53034	3.19609e-08	2.56847e-07
Bcin01g10540.1	39.2169	0.26433	0.36193	0.730336	0.465185	0.581129
Bcin01g10550.1	35.5623	0.469174	0.378487	1.2396	0.215123	0.321474
Bcin01g10560.1	186.178	-0.279472	0.252471	-1.10695	0.268317	0.382671
Bcin01g10570.1	16.3395	0.541113	0.422372	1.28113	0.200149	0.304139
Bcin01g10580.1	0	NA	NA	NA	NA	NA
Bcin01g10580.2	0.118648	1.00893	3.70584	0.272254	0.785427	NA
Bcin01g10590.1	0	NA	NA	NA	NA	NA
Bcin01g10590.2	0	NA	NA	NA	NA	NA
Bcin01g10600.1	61.5	0.547822	0.332077	1.64968	0.0990081	0.175837
Bcin01g10610.1	117.907	0.719837	0.237938	3.02531	0.00248381	0.0077109
Bcin01g10620.1	6.22562	-0.297514	0.720719	-0.412801	0.679752	0.765668
Bcin01g10630.1	0.548137	-1.19628	1.98328	-0.603184	0.546386	NA
Bcin01g10640.1	115.776	-0.266967	0.257999	-1.03476	0.30078	0.41793
Bcin01g10650.1	48.1222	-0.131266	0.337505	-0.388929	0.697328	0.780073
Bcin01g10660.1	293.121	0.306285	0.185203	1.65378	0.0981723	0.174568
Bcin01g10670.1	13.5737	-0.52742	0.529555	-0.99597	0.319265	0.43805
Bcin01g10680.1	484.064	-0.0486536	0.326083	-0.149206	0.881391	0.917927
Bcin01g10690.1	135.031	0.795638	0.244881	3.24908	0.00115778	0.00393516
Bcin01g10700.1	88.9345	-0.502009	0.330022	-1.52114	0.128225	0.215912
Bcin01g10710.1	151.007	0.394658	0.345426	1.14253	0.253235	0.365725
Bcin01g10720.1	0	NA	NA	NA	NA	NA
Bcin01g10720.2	19.1068	0.0480708	0.723161	0.0664732	0.947001	0.963296
Bcin01g10730.1	42.6494	0.332301	0.481046	0.690788	0.489699	0.604098
Bcin01g10740.1	110.307	-3.96742	0.598105	-6.63332	3.28229e-11	3.99448e-10
Bcin01g10750.1	381.297	-4.31972	0.358132	-12.0618	1.67993e-33	1.424e-31
Bcin01g10760.1	14.9951	-3.41657	0.808323	-4.22674	2.37097e-05	0.000115619
Bcin01g10770.1	44.1912	-2.28663	0.506293	-4.51641	6.28979e-06	3.41766e-05
Bcin01g10780.1	27.3869	0.873562	0.868972	1.00528	0.314761	0.433382
Bcin01g10790.1	11.4769	-2.41478	0.859621	-2.80912	0.00496773	0.0141059
Bcin01g10790.2	0.139801	0.767327	3.69435	0.207703	0.835461	NA
Bcin01g10810.1	1606.22	-0.0306351	0.217543	-0.140823	0.88801	0.923045
Bcin01g10820.1	33.6586	-1.82203	0.4384	-4.15609	3.23742e-05	0.000153644
Bcin01g10830.1	118.722	7.00704	0.555675	12.61	1.86096e-36	1.92985e-34
Bcin01g10840.1	182.473	0.621756	0.519498	1.19684	0.231368	0.340537
Bcin01g10850.1	10.3248	-3.25876	0.961036	-3.39088	0.000696678	0.00250229
Bcin01g10860.1	46.2724	-0.484238	0.517204	-0.936263	0.349138	0.468336
Bcin01g10870.1	275.936	0.0938004	0.241454	0.388481	0.69766	0.780176
Bcin01g10880.1	219.938	-1.26868	0.238737	-5.31411	1.07182e-07	7.84981e-07
Bcin01g10890.1	185.831	-0.655862	0.393707	-1.66586	0.0957405	0.171118
Bcin01g10900.1	3.44199	-3.84325	1.21706	-3.15781	0.00158958	0.00520673
Bcin01g10910.1	2.65051	0.545845	1.20891	0.45152	0.651615	0.744485
Bcin01g10920.1	53.7249	-0.827059	0.377783	-2.18925	0.028579	0.0630148
Bcin01g10930.1	0	NA	NA	NA	NA	NA
Bcin01g10930.2	0.578753	2.16489	1.96676	1.10074	0.27101	NA
Bcin01g10930.3	0	NA	NA	NA	NA	NA
Bcin01g10940.1	7.55087	1.06608	0.825124	1.29202	0.19635	0.299572
Bcin01g10950.1	107.674	1.02155	0.274353	3.72348	0.000196495	0.000792482
Bcin01g10960.1	57.864	-0.217689	0.293881	-0.74074	0.458851	0.575216
Bcin01g10970.1	102.383	-0.260656	0.411625	-0.633237	0.526579	0.637837
Bcin01g10980.1	403.98	1.08663	0.274213	3.96271	7.41033e-05	0.000326564
Bcin01g10990.1	2.47269	-2.04722	1.4011	-1.46115	0.143973	0.235281
Bcin01g10990.2	0.101568	1.24782	3.71921	0.335506	0.737243	NA
Bcin01g11000.1	3.53382	0.202142	0.889292	0.227307	0.820185	0.873884
Bcin01g11000.2	0.0279602	2.82542	3.81695	0.740232	0.459159	NA
Bcin01g11010.1	5.20369	1.86332	0.890973	2.09133	0.0364988	0.0768114
Bcin01g11020.1	8.23518	1.54286	0.897333	1.71939	0.0855438	0.155924
Bcin01g11030.1	18.9948	1.19999	0.663203	1.80938	0.0703913	0.132802
Bcin01g11040.1	7.11941	-1.11933	0.784071	-1.42759	0.15341	0.24759
Bcin01g11050.1	46.9345	-0.721336	0.456457	-1.58029	0.114039	0.196928
Bcin01g11060.1	37.9736	-0.175605	0.673539	-0.26072	0.794309	0.854344
Bcin01g11070.1	0.698087	-1.54093	1.79206	-0.859868	0.389862	NA
Bcin01g11080.1	0	NA	NA	NA	NA	NA
Bcin01g11090.1	0	NA	NA	NA	NA	NA
Bcin01g11090.2	0	NA	NA	NA	NA	NA
Bcin01g11100.1	0	NA	NA	NA	NA	NA
Bcin01g11110.1	0.884871	-1.88346	1.65909	-1.13524	0.256276	NA
Bcin01g11120.1	39.488	0.0393046	0.333568	0.117831	0.906202	0.935744
Bcin01g11130.1	5.18651	0.735718	0.857398	0.858082	0.390847	0.508878
Bcin01g11140.1	10.5892	-1.98508	1.17356	-1.69151	0.09074	0.164046
Bcin01g11150.1	3.414	3.36763	1.12482	2.99394	0.00275402	0.00843955
Bcin01g11160.1	0.348344	-0.538352	2.27834	-0.236291	0.813207	NA
Bcin01g11170.1	3.82006	2.60327	1.26394	2.05965	0.0394323	0.0821681
Bcin01g11170.2	0.232431	0.0474768	3.6001	0.0131876	0.989478	NA
Bcin01g11180.1	39.7701	1.03568	0.3653	2.83515	0.00458042	0.0131866
Bcin01g11190.1	1.53588	2.57601	1.67448	1.53839	0.123953	0.210431
Bcin01g11200.1	11.5151	-1.49887	0.664281	-2.25639	0.0240465	0.0543737
Bcin01g11200.2	0.0974957	1.30268	3.72259	0.349938	0.726385	NA
Bcin01g11210.1	0	NA	NA	NA	NA	NA
Bcin01g11210.2	0	NA	NA	NA	NA	NA
Bcin01g11210.3	0.194832	3.45581	3.80434	0.908386	0.363674	NA
Bcin01g11220.1	939.863	-0.554114	0.260064	-2.13068	0.0331153	0.0710406
Bcin01g11230.1	191.323	0.491309	0.31321	1.56863	0.116735	0.200534
Bcin01g11240.1	46.3313	-0.683081	0.316254	-2.15991	0.0307793	0.0669126
Bcin01g11250.1	2.75626	-1.52128	1.27646	-1.19179	0.233342	0.342821
Bcin01g11260.1	1.00661	-0.412031	1.579	-0.260945	0.794135	0.854252
Bcin01g11270.1	11.365	-0.482686	0.560103	-0.861781	0.388808	0.506901
Bcin01g11280.1	26.2348	-0.675135	0.409484	-1.64874	0.0992	0.176107
Bcin01g11290.1	9.4135	0.180024	0.616965	0.29179	0.770447	0.836525
Bcin01g11300.1	470.782	-0.641067	0.265732	-2.41246	0.0158452	0.0380628
Bcin01g11310.1	130.914	-4.50842	0.722208	-6.24255	4.30488e-10	4.43126e-09
Bcin01g11320.1	44.4631	0.656564	0.360912	1.81918	0.0688839	0.130486
Bcin01g11330.1	428.356	-0.00148929	0.189876	-0.00784347	0.993742	0.995031
Bcin01g11340.1	0	NA	NA	NA	NA	NA
Bcin01g11340.2	0.133599	0.848922	3.69802	0.229561	0.818433	NA
Bcin01g11340.3	0.0279602	2.82542	3.81695	0.740232	0.459159	NA
Bcin01g11340.4	0	NA	NA	NA	NA	NA
Bcin01g11350.1	119.985	-0.863845	0.235931	-3.66144	0.000250801	0.000990604
Bcin01g11360.1	147.694	0.179438	0.309202	0.580326	0.561695	0.669037
Bcin01g11370.1	0	NA	NA	NA	NA	NA
Bcin01g11380.1	0.653813	0.928801	2.24072	0.414511	0.6785	NA
Bcin01g11390.1	0.226864	2.49665	2.88293	0.866009	0.386485	NA
Bcin01g11390.2	0	NA	NA	NA	NA	NA
Bcin01g11400.1	0	NA	NA	NA	NA	NA
Bcin01g11400.2	0	NA	NA	NA	NA	NA
Bcin01g11410.1	1.53945	0.0205028	1.56553	0.0130964	0.989551	0.992393
Bcin01g11420.1	2.11466	-2.06362	1.32079	-1.56241	0.118193	0.202379
Bcin01g11430.1	29.5132	0.0178846	0.366833	0.0487541	0.961115	0.972892
Bcin01g11440.1	0.790762	0.446809	1.73236	0.257919	0.796469	NA
Bcin01g11450.1	130.994	-5.50566	0.574088	-9.59026	8.78652e-22	3.05896e-20
Bcin01g11460.1	830.154	-6.87901	0.436349	-15.7649	5.42293e-56	1.65196e-53
Bcin01g11470.1	0.628552	-1.39059	1.84659	-0.753059	0.451414	NA
Bcin01g11470.2	22.6686	-4.86005	0.909818	-5.34179	9.20356e-08	6.81217e-07
Bcin01g11480.1	124.588	-5.89499	0.635397	-9.27766	1.73246e-20	5.50099e-19
Bcin01g11490.1	168.181	-7.08943	0.79171	-8.95458	3.41033e-19	9.55284e-18
Bcin01g11500.1	188.766	-2.53748	0.485571	-5.22576	1.73437e-07	1.23949e-06
Bcin01g11510.1	105.829	-2.44744	0.329253	-7.4333	1.0592e-13	1.73531e-12
Bcin01g11520.1	161.732	-4.52067	0.450212	-10.0412	1.00429e-23	4.25646e-22
Bcin01g11530.1	362.538	-4.24456	0.46936	-9.04328	1.52044e-19	4.42426e-18
Bcin01g11540.1	147.24	-4.54842	0.627795	-7.24507	4.32202e-13	6.53194e-12
Bcin01g11550.1	228.81	-4.10761	0.455499	-9.01782	1.91877e-19	5.50122e-18
Bcin01g11560.1	3.29142	-0.569233	0.974982	-0.58384	0.559328	0.667197
Bcin02g00002.1	2.95858	-2.29285	1.17256	-1.95543	0.0505329	0.1009
Bcin02g00003.1	0	NA	NA	NA	NA	NA
Bcin02g00004.1	0.157488	0.60672	3.00288	0.202046	0.839881	NA
Bcin02g00005.1	98.7721	0.882852	0.286237	3.08434	0.00204006	0.00651803
Bcin02g00006.1	14.1558	0.498723	0.473776	1.05266	0.292499	0.408903
Bcin02g00007.1	0.92855	-0.291481	1.52301	-0.191385	0.848224	NA
Bcin02g00007.2	1.55684	0.857783	1.49104	0.575292	0.565094	0.672265
Bcin02g00008.1	24.6025	-0.379164	0.390819	-0.970178	0.331958	0.450686
Bcin02g00009.1	0.342776	1.0271	2.04162	0.503083	0.614906	NA
Bcin02g00010.1	0.328591	-0.450326	2.41858	-0.186194	0.852292	NA
Bcin02g00011.1	0.522886	2.15468	2.34473	0.918947	0.358124	NA
Bcin02g00012.1	0	NA	NA	NA	NA	NA
Bcin02g00013.1	2672.43	2.68861	0.341335	7.87674	3.3602e-15	6.37261e-14
Bcin02g00014.1	168.062	4.89042	0.443413	11.0291	2.76766e-28	1.74059e-26
Bcin02g00015.1	4.30935	4.58214	1.06266	4.31195	1.61822e-05	8.15638e-05
Bcin02g00015.2	0	NA	NA	NA	NA	NA
Bcin02g00016.1	2130.81	9.83944	0.634336	15.5114	2.90466e-54	8.0899e-52
Bcin02g00018.1	0.264527	-0.139239	3.50678	-0.0397057	0.968328	NA
Bcin02g00020.1	0.555008	-1.21239	2.173	-0.557934	0.57689	NA
Bcin02g00020.2	0.971679	0.389026	1.66056	0.234274	0.814773	NA
Bcin02g00030.1	9.14229	0.245575	0.634245	0.387192	0.698614	0.780795
Bcin02g00040.1	1.4882	-2.63327	1.43444	-1.83574	0.0663959	0.126585
Bcin02g00050.1	1.01901	-0.456499	1.65162	-0.276395	0.782245	0.845661
Bcin02g00060.1	0	NA	NA	NA	NA	NA
Bcin02g00060.2	0.209336	0.192617	3.67354	0.0524337	0.958183	NA
Bcin02g00070.1	0.0627279	1.93473	3.77214	0.512899	0.608022	NA
Bcin02g00070.2	0	NA	NA	NA	NA	NA
Bcin02g00080.1	27.4878	0.482742	0.717946	0.672393	0.501334	0.614949
Bcin02g00090.1	10.1714	-0.788134	0.559348	-1.40902	0.158828	0.254272
Bcin02g00100.1	8.07479	2.81812	0.753184	3.74161	0.000182846	0.00074235
Bcin02g00110.1	83.3224	1.26673	0.220857	5.73555	9.71957e-09	8.33301e-08
Bcin02g00120.1	237.954	0.189365	0.191726	0.987685	0.323307	0.442205
Bcin02g00130.1	127.322	-0.100832	0.224862	-0.448418	0.653852	0.746428
Bcin02g00140.1	21.2684	-5.26402	1.10535	-4.76232	1.91377e-06	1.13628e-05
Bcin02g00150.1	46.2345	0.695489	0.335698	2.07177	0.0382869	0.0800988
Bcin02g00160.1	13154.3	-0.675356	0.336075	-2.00954	0.0444802	0.0907464
Bcin02g00170.1	157.503	-0.468921	0.237137	-1.97742	0.047994	0.0967023
Bcin02g00180.1	4.69669	-0.170013	0.804947	-0.211211	0.832723	0.881785
Bcin02g00190.1	1.94289	3.4145	1.46799	2.32596	0.0200205	0.0466108
Bcin02g00190.2	0.224288	0.09846	2.64679	0.0371998	0.970326	NA
Bcin02g00200.1	44.9068	-0.93779	0.441093	-2.12606	0.0334981	0.0717197
Bcin02g00210.1	33.1902	-1.06058	0.369291	-2.87194	0.00407957	0.0118922
Bcin02g00220.1	248.838	-1.03773	0.301681	-3.43984	0.000582066	0.00212429
Bcin02g00230.1	1589.42	-1.62232	0.351617	-4.61388	3.95225e-06	2.2244e-05
Bcin02g00240.1	953.494	-3.10491	0.320243	-9.6955	3.151e-22	1.15473e-20
Bcin02g00250.1	159.774	-2.59781	0.383428	-6.77522	1.24218e-11	1.57666e-10
Bcin02g00260.1	1.07166	-2.16007	1.56913	-1.3766	0.168635	0.265867
Bcin02g00260.2	0.0627279	1.93473	3.77214	0.512899	0.608022	NA
Bcin02g00270.1	863.714	-1.81361	0.355844	-5.09665	3.45724e-07	2.34851e-06
Bcin02g00280.1	1741.95	-2.35657	0.245168	-9.6121	7.10854e-22	2.52898e-20
Bcin02g00290.1	2.45221	1.92184	1.14212	1.6827	0.0924339	0.166337
Bcin02g00300.1	0	NA	NA	NA	NA	NA
Bcin02g00300.2	0	NA	NA	NA	NA	NA
Bcin02g00300.3	0	NA	NA	NA	NA	NA
Bcin02g00300.4	0	NA	NA	NA	NA	NA
Bcin02g00310.1	169.657	-1.1104	0.259769	-4.27455	1.91522e-05	9.51558e-05
Bcin02g00320.1	92.5375	-2.51882	0.643046	-3.91702	8.96508e-05	0.000388235
Bcin02g00330.1	0.24544	-0.0365983	2.56564	-0.0142648	0.988619	NA
Bcin02g00340.1	0	NA	NA	NA	NA	NA
Bcin02g00350.1	87.4251	-2.36709	0.486371	-4.86683	1.13403e-06	7.00541e-06
Bcin02g00360.1	7.64059	-3.71731	1.00468	-3.69999	0.000215609	0.00086304
Bcin02g00370.1	2.34263	-0.312576	1.32618	-0.235697	0.813668	0.868935
Bcin02g00380.1	6.14028	-1.39908	0.907199	-1.5422	0.123025	0.209257
Bcin02g00390.1	2.46274	-0.139997	1.04353	-0.134158	0.893278	0.92625
Bcin02g00400.1	12.9922	-1.34912	0.672294	-2.00674	0.0447775	0.0912412
Bcin02g00410.1	3.10973	1.06961	0.953437	1.12184	0.261929	0.375207
Bcin02g00420.2	13.502	-1.59513	0.616583	-2.58705	0.0096802	0.0249109
Bcin02g00430.1	0.194928	0.300203	3.67684	0.081647	0.934927	NA
Bcin02g00430.2	0	NA	NA	NA	NA	NA
Bcin02g00440.1	147.341	-1.4763	0.402847	-3.66466	0.000247666	0.000981001
Bcin02g00450.1	0.168367	0.51477	3.68419	0.139724	0.888878	NA
Bcin02g00460.1	355.174	-4.03792	0.550917	-7.32944	2.31112e-13	3.6046e-12
Bcin02g00470.1	416.898	-0.637019	0.32109	-1.98393	0.0472637	0.0955173
Bcin02g00480.1	130.523	-0.723247	0.288771	-2.50457	0.0122599	0.030495
Bcin02g00490.1	150.266	-0.114358	0.228827	-0.499758	0.617245	0.716896
Bcin02g00500.1	2.38688	-3.31469	1.41549	-2.34173	0.0191945	0.045108
Bcin02g00500.2	2.02059	-3.07258	1.44384	-2.12806	0.0333323	0.0714274
Bcin02g00510.1	0.188184	0.349309	3.67843	0.0949614	0.924345	NA
Bcin02g00520.1	34.5347	-0.849665	0.371736	-2.28567	0.0222737	0.0509203
Bcin02g00530.1	1.38183	-2.52497	1.49897	-1.68447	0.0920916	0.165996
Bcin02g00530.2	0.944038	-1.05253	1.56239	-0.673664	0.500525	NA
Bcin02g00540.1	170.644	-0.603174	0.201377	-2.99525	0.0027422	0.0084139
Bcin02g00550.1	4.58846	-4.2581	1.21092	-3.5164	0.000437439	0.00165085
Bcin02g00560.1	0.154752	0.629521	3.01264	0.20896	0.83448	NA
Bcin02g00570.1	68.1896	0.551648	0.325104	1.69683	0.0897281	0.162548
Bcin02g00580.1	0	NA	NA	NA	NA	NA
Bcin02g00580.2	0	NA	NA	NA	NA	NA
Bcin02g00580.3	0	NA	NA	NA	NA	NA
Bcin02g00580.4	0	NA	NA	NA	NA	NA
Bcin02g00590.1	0	NA	NA	NA	NA	NA
Bcin02g00600.1	0.858247	-1.83895	1.70486	-1.07865	0.280744	NA
Bcin02g00610.1	0.032032	2.82542	3.81695	0.740232	0.459159	NA
Bcin02g00620.1	17.4068	-2.07126	0.714807	-2.89766	0.00375963	0.0110789
Bcin02g00630.1	209.97	1.53557	0.335924	4.57119	4.84969e-06	2.67543e-05
Bcin02g00640.1	72.3482	1.52046	0.286153	5.31345	1.07569e-07	7.87227e-07
Bcin02g00650.1	0.0559203	2.07604	3.78639	0.54829	0.583493	NA
Bcin02g00650.2	0	NA	NA	NA	NA	NA
Bcin02g00660.1	187.269	-0.99276	0.221462	-4.48275	7.36869e-06	3.95103e-05
Bcin02g00670.1	110.261	1.07534	0.258788	4.15531	3.24852e-05	0.00015402
Bcin02g00680.1	0	NA	NA	NA	NA	NA
Bcin02g00680.2	0.520783	-1.11629	2.10028	-0.531497	0.595074	NA
Bcin02g00680.3	0.272064	-0.184607	3.42811	-0.0538511	0.957054	NA
Bcin02g00690.1	0.0640639	1.90635	3.76944	0.505737	0.613041	NA
Bcin02g00700.1	0	NA	NA	NA	NA	NA
Bcin02g00700.2	0.0640639	1.90635	3.76944	0.505737	0.613041	NA
Bcin02g00710.1	77.7923	0.3456	0.228767	1.51071	0.130862	0.218845
Bcin02g00720.1	21.0522	-2.77579	0.81341	-3.41253	0.000643626	0.00232459
Bcin02g00730.1	0.032032	2.82542	3.81695	0.740232	0.459159	NA
Bcin02g00730.2	0	NA	NA	NA	NA	NA
Bcin02g00740.1	65.9715	-1.98107	0.394599	-5.02047	5.15448e-07	3.38584e-06
Bcin02g00750.1	13.5886	4.35937	0.852961	5.11087	3.20677e-07	2.18905e-06
Bcin02g00760.1	15.8434	-1.71391	0.54272	-3.15799	0.00158859	0.00520523
Bcin02g00770.1	17.3769	-0.807209	0.45305	-1.78172	0.0747948	0.139434
Bcin02g00780.1	52.1094	-0.727422	0.521793	-1.39408	0.163293	0.259417
Bcin02g00790.1	145.985	-2.83127	0.293941	-9.63212	5.85116e-22	2.09695e-20
Bcin02g00800.1	636.529	-1.61183	0.330769	-4.87298	1.09929e-06	6.81236e-06
Bcin02g00810.1	2.32386	-2.51463	1.2509	-2.01026	0.0444042	0.0906117
Bcin02g00810.2	0.0695356	1.80297	3.76002	0.479512	0.631575	NA
Bcin02g00820.1	143.15	-2.95895	0.472643	-6.26043	3.83922e-10	3.98559e-09
Bcin02g00830.1	107.816	-1.43175	0.276651	-5.17529	2.27561e-07	1.59358e-06
Bcin02g00840.1	20.6714	-0.92985	0.565189	-1.6452	0.0999286	0.177271
Bcin02g00850.1	2.65808	1.78024	1.2445	1.43049	0.152576	0.246611
Bcin02g00850.2	0.401528	-0.745991	2.20709	-0.337998	0.735365	NA
Bcin02g00860.1	1.40362	5.46948	2.19979	2.48637	0.0129054	0.0318405
Bcin02g00860.2	0.203135	0.243448	3.67507	0.0662431	0.947184	NA
Bcin02g00870.1	6.49807	-4.7594	1.15088	-4.13545	3.54257e-05	0.000166907
Bcin02g00880.1	0.0347678	2.82542	3.81695	0.740232	0.459159	NA
Bcin02g00880.2	0	NA	NA	NA	NA	NA
Bcin02g00880.3	10.509	-0.911802	0.724858	-1.2579	0.208426	0.313928
Bcin02g00890.1	20.4579	-0.454497	0.429804	-1.05745	0.290305	0.406769
Bcin02g00900.1	974.895	1.53442	0.243156	6.31044	2.78246e-10	2.95141e-09
Bcin02g00910.1	290.944	0.544232	0.328459	1.65693	0.0975343	0.173624
Bcin02g00920.1	41.7522	0.0424977	0.298218	0.142506	0.886681	0.92186
Bcin02g00930.1	0.0347678	2.82542	3.81695	0.740232	0.459159	NA
Bcin02g00940.1	0.0347678	2.82542	3.81695	0.740232	0.459159	NA
Bcin02g00950.1	3.00701	-2.66822	1.18878	-2.2445	0.0248003	0.0558722
Bcin02g00950.2	0.101568	1.24782	3.71921	0.335506	0.737243	NA
Bcin02g00960.1	178.455	-0.978479	0.33832	-2.89217	0.00382591	0.0112583
Bcin02g00970.1	4.20867	-2.15921	1.11201	-1.94171	0.0521717	0.103599
Bcin02g00980.1	2.19197	-0.841294	1.32974	-0.632677	0.526945	0.638173
Bcin02g00990.1	151.655	0.405605	0.250389	1.6199	0.105253	0.184933
Bcin02g01000.1	145.836	-1.57147	0.252046	-6.23488	4.52133e-10	4.63448e-09
Bcin02g01010.1	49.1044	3.94641	0.520037	7.58871	3.23094e-14	5.54493e-13
Bcin02g01020.1	587.781	-0.545439	0.274316	-1.98836	0.0467721	0.0946904
Bcin02g01030.1	132.387	0.222686	0.203024	1.09684	0.27271	0.387011
Bcin02g01040.1	7.63072	-1.74158	0.820246	-2.12324	0.0337336	0.0720841
Bcin02g01050.1	0.136335	0.821569	3.69676	0.22224	0.824127	NA
Bcin02g01060.1	4888.88	2.05008	0.289117	7.09083	1.33306e-12	1.90259e-11
Bcin02g01070.1	516.217	-0.221159	0.153858	-1.43742	0.150598	0.24394
Bcin02g01080.1	69.9167	-0.087613	0.278388	-0.314715	0.752978	0.825278
Bcin02g01090.1	87.8013	0.864657	0.331125	2.61127	0.00902059	0.0234675
Bcin02g01100.1	0.320129	4.79097	3.79871	1.26121	0.207233	NA
Bcin02g01110.1	0.130864	0.876731	3.69932	0.236998	0.812658	NA
Bcin02g01110.2	0	NA	NA	NA	NA	NA
Bcin02g01120.1	18.0664	-2.75827	0.679764	-4.05768	4.95617e-05	0.000226289
Bcin02g01130.1	17.096	-5.47535	1.0809	-5.06554	4.07236e-07	2.73398e-06
Bcin02g01140.1	74.408	-5.55853	0.687683	-8.08299	6.32003e-16	1.30249e-14
Bcin02g01150.1	34.546	-7.17134	1.11546	-6.42902	1.28426e-10	1.43238e-09
Bcin02g01160.1	72.7509	0.122104	0.322049	0.379149	0.704577	0.785747
Bcin02g01170.1	202.87	-1.62035	0.250909	-6.45789	1.06171e-10	1.19648e-09
Bcin02g01180.1	1.39538	-2.53875	1.56806	-1.61904	0.105439	0.185193
Bcin02g01190.1	0.0947599	1.33991	3.56443	0.375912	0.706982	NA
Bcin02g01200.1	0.462761	0.301209	1.90462	0.158146	0.874341	NA
Bcin02g01210.1	18.363	-0.0777251	0.440621	-0.176399	0.859981	0.902185
Bcin02g01220.1	8.9192	0.0430059	0.643168	0.0668658	0.946689	0.963089
Bcin02g01230.1	133.405	-4.36669	0.627263	-6.96151	3.36651e-12	4.54525e-11
Bcin02g01240.1	0.0640639	1.90635	3.76944	0.505737	0.613041	NA
Bcin02g01240.2	0	NA	NA	NA	NA	NA
Bcin02g01240.3	0	NA	NA	NA	NA	NA
Bcin02g01250.1	10.8444	-2.77339	0.808039	-3.43225	0.000598585	0.00217724
Bcin02g01260.1	166.851	1.1535	0.39521	2.91871	0.00351478	0.0104713
Bcin02g01270.1	0	NA	NA	NA	NA	NA
Bcin02g01270.2	0.129528	0.892175	3.2332	0.275942	0.782593	NA
Bcin02g01280.1	49.0587	0.632532	0.341027	1.85479	0.0636268	0.121997
Bcin02g01290.1	0	NA	NA	NA	NA	NA
Bcin02g01290.2	0	NA	NA	NA	NA	NA
Bcin02g01290.3	0	NA	NA	NA	NA	NA
Bcin02g01290.4	0	NA	NA	NA	NA	NA
Bcin02g01300.1	213.46	-0.40174	0.319931	-1.25571	0.209221	0.314639
Bcin02g01310.1	45.0349	-0.90672	0.324302	-2.79592	0.00517527	0.0145935
Bcin02g01320.1	27.8732	1.19433	0.467657	2.55386	0.0106535	0.0269742
Bcin02g01330.1	0	NA	NA	NA	NA	NA
Bcin02g01330.2	0	NA	NA	NA	NA	NA
Bcin02g01330.3	2.23578	1.22848	1.10493	1.11182	0.266218	0.380122
Bcin02g01340.1	13.4213	-0.247425	0.542057	-0.456457	0.648062	0.741708
Bcin02g01350.1	86.671	-2.30764	0.435991	-5.29286	1.20417e-07	8.75333e-07
Bcin02g01360.1	210.292	0.532537	0.240522	2.21409	0.0268224	0.059899
Bcin02g01370.1	761.612	1.04167	0.206568	5.04274	4.58922e-07	3.04117e-06
Bcin02g01380.1	5.21647	0.0356912	0.850979	0.0419413	0.966545	0.97707
Bcin02g01390.1	395.835	1.15046	0.576319	1.99622	0.0459098	0.0932925
Bcin02g01400.1	1.18696	-2.31077	1.57488	-1.46727	0.142302	0.233176
Bcin02g01410.1	0.674833	-0.459101	1.6775	-0.273682	0.784329	NA
Bcin02g01420.1	217.348	-5.74786	0.711474	-8.0788	6.54048e-16	1.33942e-14
Bcin02g01430.1	230.724	-0.657261	0.278084	-2.36353	0.0181016	0.04286
Bcin02g01440.1	140.818	-3.52427	0.370799	-9.50454	2.00927e-21	6.84839e-20
Bcin02g01450.1	11.5249	-0.18744	0.736973	-0.254338	0.799234	0.857938
Bcin02g01460.1	8.55464	0.50782	0.675046	0.752275	0.451886	0.568752
Bcin02g01470.1	0	NA	NA	NA	NA	NA
Bcin02g01470.2	0.332663	-0.467399	2.47668	-0.18872	0.850312	NA
Bcin02g01470.3	0.521576	-1.12368	2.02273	-0.555528	0.578534	NA
Bcin02g01480.1	7.70666	-1.54432	0.834156	-1.85136	0.0641178	0.122794
Bcin02g01490.1	26.9145	-0.260402	0.49497	-0.526097	0.598821	0.701262
Bcin02g01500.1	8.60136	-3.64155	1.05719	-3.44457	0.000571969	0.00209135
Bcin02g01510.1	4.0668	-0.00183433	1.03439	-0.00177334	0.998585	0.998995
Bcin02g01510.2	0.764157	-1.6685	1.9666	-0.84842	0.396204	NA
Bcin02g01520.1	138.371	0.694941	0.253984	2.73616	0.00621613	0.0170834
Bcin02g01530.1	45.2755	1.10955	0.403061	2.7528	0.00590881	0.0163402
Bcin02g01540.1	408.43	0.391475	0.210026	1.86393	0.0623309	0.119877
Bcin02g01550.1	2.47808	0.145625	1.06044	0.137326	0.890773	0.924735
Bcin02g01560.1	1.07298	-0.502203	1.55964	-0.321999	0.747454	0.8207
Bcin02g01560.2	0	NA	NA	NA	NA	NA
Bcin02g01570.1	0.118648	1.00893	3.70584	0.272254	0.785427	NA
Bcin02g01580.1	32.9384	-0.351394	0.412819	-0.851205	0.394655	0.512332
Bcin02g01590.1	8.43554	1.98843	0.653209	3.04409	0.00233384	0.00730111
Bcin02g01600.1	0.767049	2.5929	1.86888	1.38741	0.165318	NA
Bcin02g01610.1	0.0879523	1.43689	3.73143	0.385078	0.70018	NA
Bcin02g01610.2	0.552113	-0.0696586	1.7932	-0.0388461	0.969013	NA
Bcin02g01610.3	0	NA	NA	NA	NA	NA
Bcin02g01610.4	0	NA	NA	NA	NA	NA
Bcin02g01620.1	0.668377	1.69235	2.2345	0.757371	0.448827	NA
Bcin02g01620.2	0	NA	NA	NA	NA	NA
Bcin02g01620.3	2.24024	-2.18975	1.22464	-1.78808	0.0737636	0.137907
Bcin02g01630.1	249.582	-0.278419	0.342975	-0.811777	0.41692	0.534473
Bcin02g01640.1	3.36335	-2.01085	1.11135	-1.80938	0.0703925	0.132802
Bcin02g01650.1	39.7806	-1.24556	0.408624	-3.04819	0.00230225	0.00722782
Bcin02g01660.1	447.756	-0.070655	0.275608	-0.25636	0.797673	0.856639
Bcin02g01670.1	1.13158	-2.23903	1.62198	-1.38043	0.167453	0.264688
Bcin02g01680.1	6.12718	-1.58802	0.851318	-1.86537	0.0621302	0.119598
Bcin02g01690.1	8.53848	-0.389829	0.691908	-0.563411	0.573155	0.679285
Bcin02g01700.1	0.439702	-0.869612	2.41358	-0.3603	0.718623	NA
Bcin02g01710.1	0.674929	-1.49575	1.84233	-0.811882	0.416859	NA
Bcin02g01710.2	0.967336	-0.220676	1.55316	-0.142082	0.887015	NA
Bcin02g01720.1	292.772	2.30203	0.209758	10.9747	5.05821e-28	3.10109e-26
Bcin02g01730.1	378.731	-4.91204	0.734583	-6.68684	2.28034e-11	2.82253e-10
Bcin02g01740.1	86.889	0.1747	0.31238	0.559255	0.575988	0.681712
Bcin02g01750.1	11.0062	-0.177125	0.560712	-0.315892	0.752084	0.824499
Bcin02g01760.1	313.696	0.652816	0.323017	2.02099	0.0432804	0.0887084
Bcin02g01770.1	465.905	-10.2558	1.08027	-9.4938	2.22761e-21	7.51373e-20
Bcin02g01780.1	551.657	-9.85782	0.960588	-10.2623	1.04214e-24	4.83753e-23
Bcin02g01790.1	1149.3	1.49166	0.221026	6.74879	1.49082e-11	1.87893e-10
Bcin02g01800.1	5.32654	0.131912	0.912828	0.144509	0.885098	0.920706
Bcin02g01800.2	0.28568	-0.252355	3.37828	-0.0746993	0.940454	NA
Bcin02g01800.3	0.188024	3.45581	3.80434	0.908386	0.363674	NA
Bcin02g01810.1	401.264	-0.930478	0.268888	-3.46046	0.000539245	0.00198736
Bcin02g01820.1	103.619	-1.66154	0.35197	-4.72067	2.35065e-06	1.37622e-05
Bcin02g01830.1	82.6339	0.697705	0.365969	1.90646	0.056591	0.11084
Bcin02g01840.1	44.9939	0.279972	0.448141	0.624742	0.53214	0.642629
Bcin02g01850.1	287.066	-1.22119	0.22261	-5.48577	4.11671e-08	3.2181e-07
Bcin02g01860.1	0	NA	NA	NA	NA	NA
Bcin02g01860.2	0	NA	NA	NA	NA	NA
Bcin02g01860.3	0	NA	NA	NA	NA	NA
Bcin02g01860.4	0	NA	NA	NA	NA	NA
Bcin02g01870.1	19.7464	-0.443869	0.510722	-0.869101	0.384792	0.503145
Bcin02g01880.1	0.980142	-1.11743	1.56508	-0.713974	0.475243	0.59097
Bcin02g01890.1	4.67795	-1.53118	0.9761	-1.56867	0.116725	0.200534
Bcin02g01900.1	17.9151	0.57258	0.599646	0.954863	0.339647	0.458571
Bcin02g01910.1	25.6633	1.2591	0.370242	3.40074	0.00067203	0.00242269
Bcin02g01920.1	398.816	1.48211	0.146257	10.1336	3.92056e-24	1.7293e-22
Bcin02g01930.1	414.187	0.597142	0.250942	2.3796	0.0173315	0.0412094
Bcin02g01940.1	8.32997	-4.34722	1.0459	-4.15646	3.23216e-05	0.000153543
Bcin02g01950.1	0.656448	-1.45398	1.93759	-0.750406	0.45301	NA
Bcin02g01950.2	1.34779	-2.49134	1.46394	-1.7018	0.0887921	0.160972
Bcin02g01960.1	17.6964	2.7822	0.506322	5.49492	3.90877e-08	3.07528e-07
Bcin02g01970.1	65.7609	0.104745	0.406101	0.257929	0.796461	0.855839
Bcin02g01980.1	362.939	0.462993	0.162334	2.85211	0.00434306	0.0125776
Bcin02g01990.1	306.095	-6.38528	0.630527	-10.1269	4.19778e-24	1.82678e-22
Bcin02g02000.1	25.4964	-0.284226	0.503273	-0.564755	0.57224	0.678283
Bcin02g02010.1	60.0501	-0.374236	0.319901	-1.16985	0.242062	0.35355
Bcin02g02020.1	68.1402	0.878144	0.312805	2.80733	0.00499547	0.014164
Bcin02g02030.1	376.561	-0.0720528	0.258384	-0.27886	0.780352	0.844314
Bcin02g02040.1	1.68996	-0.0497228	1.39916	-0.0355375	0.971651	0.979894
Bcin02g02050.1	20.6003	0.251334	0.578049	0.434798	0.663709	0.753533
Bcin02g02060.1	1.10515	-2.20418	1.62598	-1.3556	0.175226	0.273955
Bcin02g02070.1	0	NA	NA	NA	NA	NA
Bcin02g02080.1	0.032032	2.82542	3.81695	0.740232	0.459159	NA
Bcin02g02090.1	342.644	-0.982558	0.281268	-3.49332	0.000477062	0.00177904
Bcin02g02100.1	81.6555	-0.079056	0.287356	-0.275116	0.783227	0.846212
Bcin02g02110.1	339.002	0.326002	0.228085	1.4293	0.152918	0.246959
Bcin02g02120.1	5.46421	0.667015	0.746058	0.894052	0.371294	0.490297
Bcin02g02130.1	0.28568	-0.252355	3.37828	-0.0746993	0.940454	NA
Bcin02g02140.1	12.5273	-3.5363	0.870291	-4.06336	4.83718e-05	0.000221375
Bcin02g02150.1	18.2782	-0.537816	0.594801	-0.904195	0.365892	0.484345
Bcin02g02160.1	174.411	0.385439	0.272678	1.41353	0.157499	0.2526
Bcin02g02170.1	8.37354	-0.655329	0.774379	-0.846264	0.397405	0.515147
Bcin02g02180.1	50.0894	-1.14906	0.308453	-3.72522	0.000195142	0.000787679
Bcin02g02190.1	6.36213	-0.32348	0.720016	-0.449267	0.653239	0.745815
Bcin02g02200.1	0.0988317	1.28379	3.72141	0.344973	0.730115	NA
Bcin02g02200.2	0.212008	0.174758	3.67302	0.0475789	0.962052	NA
Bcin02g02210.1	17.3755	-1.28166	0.512327	-2.50164	0.0123621	0.03071
Bcin02g02210.2	1.61305	-2.75155	1.4117	-1.94911	0.0512828	0.102146
Bcin02g02220.1	0.712496	-1.57245	1.95054	-0.806161	0.42015	NA
Bcin02g02230.1	3.33501	0.0346491	1.02683	0.0337437	0.973082	0.980626
Bcin02g02240.1	534.381	1.08986	0.140754	7.743	9.7095e-15	1.75926e-13
Bcin02g02250.1	513.357	0.917834	0.263444	3.48398	0.000494012	0.00183592
Bcin02g02260.1	100.789	1.63432	0.295759	5.52585	3.27889e-08	2.62851e-07
Bcin02g02270.1	20.631	-2.4228	0.662376	-3.65774	0.000254445	0.00100296
Bcin02g02280.1	107.712	0.948486	0.338711	2.80028	0.00510577	0.0144431
Bcin02g02290.1	30.132	1.39687	0.322835	4.32687	1.51242e-05	7.65873e-05
Bcin02g02300.1	176.438	2.09766	0.236448	8.87155	7.21321e-19	1.95318e-17
Bcin02g02310.1	115.152	1.16952	0.204284	5.72495	1.03463e-08	8.81607e-08
Bcin02g02320.1	71.0761	0.760163	0.269813	2.81737	0.00484182	0.0138251
Bcin02g02330.1	54.3261	-1.04546	0.367897	-2.84173	0.00448701	0.0129566
Bcin02g02340.1	218.997	-0.526185	0.233487	-2.2536	0.0242215	0.054706
Bcin02g02350.1	264.357	0.692392	0.226088	3.06249	0.00219501	0.00693131
Bcin02g02360.1	79.3	1.18676	0.462978	2.56331	0.0103678	0.0264362
Bcin02g02370.1	71.1359	-0.356038	0.256723	-1.38686	0.165485	0.262088
Bcin02g02380.1	12.0415	-2.96396	0.757796	-3.91128	9.18065e-05	0.000396338
Bcin02g02390.1	5.22036	-0.503834	0.826252	-0.609782	0.542006	0.651397
Bcin02g02400.1	74.6856	0.0138637	0.324149	0.0427697	0.965885	0.976605
Bcin02g02410.1	1703.83	-2.51623	0.236493	-10.6398	1.94557e-26	1.03636e-24
Bcin02g02420.1	0.376304	-0.650765	2.2075	-0.294797	0.768149	NA
Bcin02g02420.2	3.142	-2.97106	1.17376	-2.53123	0.0113662	0.0285781
Bcin02g02430.1	1.35206	-0.398627	1.46811	-0.271523	0.785989	0.847921
Bcin02g02440.1	1.44529	-2.59182	1.43954	-1.80045	0.0717889	0.134914
Bcin02g02450.1	1.72005	-0.0522028	1.52716	-0.034183	0.972731	0.980577
Bcin02g02460.1	139.251	-3.57139	0.449604	-7.94341	1.96693e-15	3.85013e-14
Bcin02g02470.1	53.1624	1.49022	0.407082	3.66075	0.000251481	0.000992484
Bcin02g02480.1	433.775	-2.75986	0.346605	-7.96256	1.68514e-15	3.31854e-14
Bcin02g02490.1	312.188	0.116138	0.214402	0.541682	0.588038	0.691986
Bcin02g02500.1	77.5824	-0.173774	0.35331	-0.491847	0.622828	0.721832
Bcin02g02510.1	1399.78	-0.249298	0.30752	-0.810674	0.417553	0.535215
Bcin02g02520.1	1930.08	1.14103	0.165875	6.87884	6.03432e-12	7.91689e-11
Bcin02g02530.1	141.214	0.819194	0.347592	2.35677	0.0184348	0.0435536
Bcin02g02540.1	517.775	2.03511	0.228199	8.91814	4.74175e-19	1.31314e-17
Bcin02g02550.1	29.9803	0.4333	0.345567	1.25388	0.209885	0.315296
Bcin02g02560.1	34.3703	1.82649	0.495904	3.68316	0.000230362	0.000918056
Bcin02g02570.1	734.011	-0.839343	0.31301	-2.68152	0.00732881	0.0196213
Bcin02g02580.1	0.46359	-0.947284	2.33733	-0.405285	0.685268	NA
Bcin02g02580.2	14.7632	-0.233069	0.535605	-0.435151	0.663453	0.753506
Bcin02g02590.1	3.92259	-0.757715	0.986196	-0.768321	0.442297	0.558975
Bcin02g02600.1	388.973	0.525423	0.210227	2.49931	0.0124434	0.0308882
Bcin02g02610.1	706.982	0.749411	0.163709	4.57771	4.70088e-06	2.60661e-05
Bcin02g02620.1	0.428152	-0.839531	2.12721	-0.394662	0.693092	NA
Bcin02g02630.1	338.632	0.918517	0.206159	4.45537	8.37473e-06	4.4392e-05
Bcin02g02640.1	39.934	0.142104	0.341032	0.416687	0.676907	0.763803
Bcin02g02650.1	0.429393	0.466703	1.98108	0.23558	0.813759	NA
Bcin02g02650.2	0.168367	0.51477	3.68419	0.139724	0.888878	NA
Bcin02g02660.1	22.6299	1.92205	0.569021	3.37782	0.000730633	0.00260887
Bcin02g02670.1	624.452	-3.50635	0.350637	-9.99995	1.5247e-23	6.37885e-22
Bcin02g02680.1	150.853	-0.43183	0.287575	-1.50163	0.133193	0.221829
Bcin02g02690.1	73.5144	0.404351	0.361116	1.11972	0.262831	0.37611
Bcin02g02700.1	593.223	-0.626673	0.27183	-2.30539	0.021145	0.0487977
Bcin02g02710.1	161.721	0.631557	0.298423	2.11632	0.034318	0.0730099
Bcin02g02720.1	3.51767	-3.87354	1.239	-3.12634	0.00176996	0.0057378
Bcin02g02730.1	11.835	-2.19129	0.920875	-2.37957	0.0173326	0.0412094
Bcin02g02740.1	976.965	1.21705	0.20295	5.9968	2.0124e-09	1.89718e-08
Bcin02g02750.1	2609.99	1.59502	0.200686	7.94784	1.89799e-15	3.72266e-14
Bcin02g02760.1	73.7143	1.72593	0.335251	5.14816	2.63047e-07	1.82245e-06
Bcin02g02770.1	41.1144	-0.555688	0.303812	-1.82906	0.0673912	0.128231
Bcin02g02780.1	639.199	-3.61677	0.224872	-16.0837	3.32005e-58	1.15585e-55
Bcin02g02790.1	16.5948	-4.4009	0.914419	-4.81278	1.48842e-06	9.02872e-06
Bcin02g02790.2	0.34087	-0.504245	3.38945	-0.148769	0.881736	NA
Bcin02g02800.1	26.2497	-0.368256	0.562421	-0.654768	0.512617	0.625875
Bcin02g02810.1	39.8127	-0.680462	0.338471	-2.0104	0.0443887	0.090599
Bcin02g02820.1	268.351	0.935935	0.182616	5.12514	2.97315e-07	2.04244e-06
Bcin02g02830.1	36.1373	-3.26825	0.871194	-3.75146	0.000175806	0.000716454
Bcin02g02840.1	38.0639	0.192742	0.300245	0.641949	0.520906	0.632699
Bcin02g02850.1	39.0447	-1.87443	0.383853	-4.8832	1.0438e-06	6.4974e-06
Bcin02g02860.1	0	NA	NA	NA	NA	NA
Bcin02g02860.2	0	NA	NA	NA	NA	NA
Bcin02g02870.1	97.8246	1.04842	0.267326	3.92186	8.78671e-05	0.000381018
Bcin02g02880.1	22.3623	1.04836	0.492282	2.1296	0.0332046	0.0712007
Bcin02g02890.1	144.471	1.28798	0.381543	3.37571	0.000736262	0.00262512
Bcin02g02900.1	1.09761	-2.19763	1.64044	-1.33966	0.180355	0.280112
Bcin02g02900.2	0.0974957	1.30268	3.72259	0.349938	0.726385	NA
Bcin02g02910.1	6.8838	-0.370505	0.936488	-0.395633	0.692376	0.776583
Bcin02g02910.2	0.111841	1.08687	3.70996	0.29296	0.769553	NA
Bcin02g02920.1	406.31	0.246238	0.185077	1.33046	0.183367	0.283369
Bcin02g02930.1	122.152	-0.260352	0.291784	-0.892276	0.372245	0.491087
Bcin02g02940.1	39.8337	0.821664	0.391887	2.09668	0.0360215	0.0759874
Bcin02g02950.1	7.61736	-0.787805	0.657046	-1.19901	0.230524	0.339551
Bcin02g02960.1	0	NA	NA	NA	NA	NA
Bcin02g02960.2	0	NA	NA	NA	NA	NA
Bcin02g02960.3	0	NA	NA	NA	NA	NA
Bcin02g02960.4	0	NA	NA	NA	NA	NA
Bcin02g02970.1	12.8763	-0.582179	0.500599	-1.16296	0.244844	0.356374
Bcin02g02980.1	338.799	0.114204	0.24297	0.470032	0.638332	0.733867
Bcin02g02990.1	50.4009	0.48763	0.378707	1.28762	0.197879	0.3013
Bcin02g03000.1	15.5663	-2.07829	0.558349	-3.72221	0.000197487	0.000795824
Bcin02g03010.1	47.2074	-0.786508	0.432045	-1.82043	0.0686937	0.130202
Bcin02g03020.1	22.4986	0.720378	0.748788	0.962059	0.33602	0.454679
Bcin02g03030.1	19.6172	0.310229	0.403723	0.768421	0.442237	0.558975
Bcin02g03040.1	3.78335	-0.801062	1.0038	-0.798032	0.424852	0.542005
Bcin02g03050.1	19.2119	2.53693	0.910443	2.78648	0.00532833	0.0149685
Bcin02g03060.1	416.048	-0.826822	0.298041	-2.77419	0.00553392	0.0154613
Bcin02g03070.1	57.9385	-0.546172	0.274737	-1.98798	0.0468136	0.0947549
Bcin02g03080.1	819.239	-0.497242	0.302305	-1.64483	0.100004	0.17734
Bcin02g03090.1	575.14	0.911448	0.274214	3.32386	0.000887821	0.00310865
Bcin02g03100.1	56.3991	0.610217	0.281123	2.17064	0.0299584	0.0654786
Bcin02g03110.1	46.1332	-0.330877	0.361517	-0.915246	0.360062	0.4791
Bcin02g03120.1	0.299231	-0.317174	3.34624	-0.0947849	0.924486	NA
Bcin02g03130.1	0.132264	0.863049	3.69867	0.23334	0.815497	NA
Bcin02g03140.1	2.09218	-2.00994	1.24328	-1.61665	0.105955	0.185864
Bcin02g03150.1	42.1866	0.478868	0.381289	1.25592	0.209145	0.314597
Bcin02g03160.1	162.878	0.350102	0.224329	1.56066	0.118603	0.202939
Bcin02g03170.1	179.112	-0.29873	0.236192	-1.26477	0.205952	0.311129
Bcin02g03180.1	445.315	0.673777	0.254539	2.64704	0.00811987	0.0214099
Bcin02g03190.1	15.2936	0.846794	0.457799	1.84971	0.0643559	0.123171
Bcin02g03200.1	145.311	-0.0331629	0.209802	-0.158068	0.874403	0.912893
Bcin02g03210.1	6.0523	-2.22172	0.870174	-2.55319	0.0106742	0.0270194
Bcin02g03220.1	0.49088	-1.03636	2.03	-0.510524	0.609684	NA
Bcin02g03230.1	4.43835	-1.27351	1.09197	-1.16626	0.243511	0.355032
Bcin02g03240.1	301.364	-2.85346	0.30941	-9.22228	2.90859e-20	9.08747e-19
Bcin02g03250.1	53.0813	0.0705249	0.314334	0.224363	0.822475	0.875462
Bcin02g03260.1	98.9192	1.5781	0.296558	5.32139	1.02979e-07	7.55333e-07
Bcin02g03270.1	84.386	0.290166	0.361984	0.801599	0.422785	0.540074
Bcin02g03280.1	60.5201	-0.151379	0.341936	-0.442712	0.657974	0.749379
Bcin02g03290.1	104.01	0.668932	0.358214	1.86741	0.0618444	0.119142
Bcin02g03300.1	102.255	0.1551	0.356048	0.435614	0.663117	0.753212
Bcin02g03310.1	0.453728	1.89352	2.44975	0.772943	0.439556	NA
Bcin02g03310.2	0	NA	NA	NA	NA	NA
Bcin02g03310.3	0	NA	NA	NA	NA	NA
Bcin02g03310.4	0	NA	NA	NA	NA	NA
Bcin02g03320.1	464.313	-0.0403648	0.15685	-0.257346	0.796911	0.856199
Bcin02g03330.1	47.9031	-0.593078	0.361054	-1.64263	0.10046	0.177987
Bcin02g03340.1	241.131	1.54465	0.235184	6.56785	5.10461e-11	6.0388e-10
Bcin02g03350.1	21.3337	-1.73147	0.600437	-2.88369	0.00393045	0.0115161
Bcin02g03350.2	0.203135	0.243448	3.67507	0.0662431	0.947184	NA
Bcin02g03360.1	67.0944	0.00845221	0.334814	0.0252445	0.97986	0.985725
Bcin02g03370.1	61.8834	-0.231404	0.255123	-0.907027	0.364392	0.483081
Bcin02g03380.1	0.199063	0.274124	2.90129	0.0944837	0.924725	NA
Bcin02g03380.2	0.154752	0.629521	3.01264	0.20896	0.83448	NA
Bcin02g03390.1	199.642	-1.46296	0.243097	-6.018	1.76581e-09	1.67933e-08
Bcin02g03400.1	409.25	-2.60731	0.303403	-8.59356	8.43153e-18	2.03651e-16
Bcin02g03410.1	27.3052	1.00868	0.512974	1.96635	0.0492587	0.09872
Bcin02g03420.1	167.502	-0.813739	0.477752	-1.70327	0.0885181	0.160535
Bcin02g03430.1	88.0588	0.190764	0.226801	0.841111	0.400286	0.517779
Bcin02g03440.1	17.9218	-0.484509	0.697135	-0.695	0.487055	0.601634
Bcin02g03450.1	386.511	0.392889	0.250488	1.56849	0.116766	0.200534
Bcin02g03460.1	39.769	0.966236	0.350335	2.75803	0.00581503	0.0161358
Bcin02g03470.1	126.253	0.54702	0.34661	1.5782	0.114519	0.197511
Bcin02g03480.1	21.4034	-2.86241	0.683285	-4.18918	2.79961e-05	0.000134635
Bcin02g03490.1	246.428	-0.106187	0.227332	-0.467103	0.640426	0.735408
Bcin02g03500.1	75.1572	-0.228014	0.314939	-0.723993	0.46907	0.584867
Bcin02g03510.1	35.2368	-0.176013	0.570598	-0.308472	0.757724	0.828152
Bcin02g03520.1	245	-0.546926	0.23599	-2.31758	0.020472	0.0474355
Bcin02g03530.1	4730.45	1.72026	0.265961	6.46809	9.92515e-11	1.12894e-09
Bcin02g03540.1	4045.16	1.70501	0.167935	10.1528	3.22109e-24	1.43375e-22
Bcin02g03550.1	0.6804	-1.50654	1.81059	-0.83207	0.405369	NA
Bcin02g03550.2	0	NA	NA	NA	NA	NA
Bcin02g03560.1	656.404	-1.31532	0.560662	-2.34601	0.0189758	0.0446909
Bcin02g03570.1	62.2975	0.993203	0.300528	3.30486	0.000950247	0.0033035
Bcin02g03580.1	219.5	0.919309	0.374522	2.45462	0.0141033	0.0343525
Bcin02g03590.1	71.6588	0.110782	0.289885	0.382159	0.702344	0.783705
Bcin02g03600.1	359.41	-0.95394	0.250144	-3.81357	0.000136974	0.000572074
Bcin02g03610.1	67.5929	1.59149	0.293826	5.41645	6.07929e-08	4.64064e-07
Bcin02g03620.1	17.8811	1.33253	0.544066	2.44922	0.0143168	0.034803
Bcin02g03630.1	12.7334	-2.10416	0.659779	-3.18919	0.0014267	0.00473203
Bcin02g03640.1	79.3526	-0.204292	0.258289	-0.790944	0.428976	0.546052
Bcin02g03650.1	3.15071	-0.665585	1.00083	-0.665035	0.506028	0.619227
Bcin02g03660.1	114.756	0.636989	0.393646	1.61818	0.105624	0.18545
Bcin02g03670.1	42.5188	-3.78715	0.656742	-5.76657	8.09006e-09	7.02869e-08
Bcin02g03680.1	0	NA	NA	NA	NA	NA
Bcin02g03690.1	0	NA	NA	NA	NA	NA
Bcin02g03700.1	0	NA	NA	NA	NA	NA
Bcin02g03710.1	0	NA	NA	NA	NA	NA
Bcin02g03720.1	0	NA	NA	NA	NA	NA
Bcin02g03730.1	0.55695	-1.21229	2.02625	-0.59829	0.549647	NA
Bcin02g03740.1	0	NA	NA	NA	NA	NA
Bcin02g03740.2	0	NA	NA	NA	NA	NA
Bcin02g03750.1	0	NA	NA	NA	NA	NA
Bcin02g03760.1	0	NA	NA	NA	NA	NA
Bcin02g03770.1	25.4231	0.468285	0.424178	1.10398	0.269601	0.38394
Bcin02g03780.1	0.335969	1.07212	2.54992	0.42045	0.674157	NA
Bcin02g03780.2	1.08948	1.54987	1.7309	0.895411	0.370568	0.489603
Bcin02g03790.1	46.0795	-0.0215184	0.313881	-0.068556	0.945343	0.962459
Bcin02g03800.1	60.6564	-0.923163	0.338807	-2.72475	0.00643502	0.0175907
Bcin02g03810.1	152.516	0.534806	0.205173	2.60661	0.0091444	0.0237516
Bcin02g03820.1	3.27225	1.65186	0.918088	1.79923	0.0719815	0.135172
Bcin02g03820.2	0.3388	-0.501195	2.42279	-0.206867	0.836114	NA
Bcin02g03830.1	95.8955	-0.0492285	0.233126	-0.211167	0.832757	0.881785
Bcin02g03840.1	3.02416	0.922499	0.989254	0.93252	0.351068	0.469955
Bcin02g03850.1	4.81548	-0.252591	0.810767	-0.311546	0.755385	0.826523
Bcin02g03860.1	6.23624	0.523746	0.708197	0.739548	0.459574	0.575631
Bcin02g03870.1	324.844	1.37081	0.278072	4.92968	8.23636e-07	5.21351e-06
Bcin02g03880.1	243.423	0.101785	0.190488	0.53434	0.593106	0.696243
Bcin02g03890.1	176.426	-0.174567	0.207752	-0.840264	0.40076	0.518118
Bcin02g03900.1	0	NA	NA	NA	NA	NA
Bcin02g03900.2	0	NA	NA	NA	NA	NA
Bcin02g03900.3	0	NA	NA	NA	NA	NA
Bcin02g03910.1	138.509	-4.36918	0.487338	-8.96541	3.0912e-19	8.70897e-18
Bcin02g03920.1	21.5851	-1.14401	0.502472	-2.27677	0.0228001	0.0519045
Bcin02g03930.1	285.368	1.38358	0.197079	7.02042	2.21199e-12	3.08035e-11
Bcin02g03940.1	133.202	0.522486	0.367963	1.41994	0.155625	0.250459
Bcin02g03950.1	188.724	0.311513	0.195277	1.59523	0.11066	0.192327
Bcin02g03960.1	249.736	-0.428134	0.283886	-1.50812	0.131523	0.219746
Bcin02g03970.1	3.62706	-2.98485	1.21508	-2.4565	0.0140296	0.0341816
Bcin02g03970.2	2.36863	1.58406	1.57759	1.0041	0.315332	0.433915
Bcin02g03980.1	120.116	-0.621301	0.269707	-2.30362	0.021244	0.0489683
Bcin02g03990.1	8.39665	-0.0224974	0.772374	-0.0291277	0.976763	0.983523
Bcin02g04000.1	58.9668	1.06482	0.408635	2.60579	0.00916631	0.0237894
Bcin02g04010.1	63.656	0.285026	0.302244	0.943033	0.345664	0.464699
Bcin02g04020.1	245.749	-0.151622	0.261939	-0.578846	0.562693	0.669735
Bcin02g04030.1	6.45119	-1.28771	0.760033	-1.69429	0.0902109	0.163271
Bcin02g04040.1	2.97411	-0.410966	0.994562	-0.413213	0.679451	0.765668
Bcin02g04050.1	0	NA	NA	NA	NA	NA
Bcin02g04050.2	0	NA	NA	NA	NA	NA
Bcin02g04060.1	38.8027	-0.178245	0.352307	-0.505937	0.612901	0.713295
Bcin02g04070.1	87.3776	-0.705172	0.256324	-2.7511	0.00593952	0.0164065
Bcin02g04080.1	86.3948	-0.297922	0.260533	-1.14351	0.252826	0.365287
Bcin02g04090.1	40.193	-3.5231	0.658781	-5.34791	8.89758e-08	6.60073e-07
Bcin02g04100.1	4.72858	0.119407	0.786955	0.151733	0.879397	0.916341
Bcin02g04110.1	90.3705	0.729323	0.263645	2.76631	0.00566953	0.0157724
Bcin02g04120.1	110.955	0.0627669	0.211746	0.296426	0.766905	0.833933
Bcin02g04130.1	49.1973	-0.116277	0.37199	-0.312581	0.754599	0.825941
Bcin02g04140.1	1547.01	-0.623485	0.276994	-2.2509	0.0243919	0.0550399
Bcin02g04150.1	84.9323	-0.583556	0.294095	-1.98424	0.0472287	0.0955157
Bcin02g04160.1	144.854	0.756489	0.271691	2.78437	0.00536323	0.0150492
Bcin02g04170.1	1386.4	1.20233	0.218501	5.50262	3.74179e-08	2.95344e-07
Bcin02g04180.1	0.167761	0.505933	3.68387	0.137337	0.890764	NA
Bcin02g04180.2	0.496288	-1.0512	2.03474	-0.516626	0.605417	NA
Bcin02g04190.1	321.636	-0.042797	0.28145	-0.152059	0.87914	0.916269
Bcin02g04200.1	109.686	1.00607	0.323019	3.11458	0.00184205	0.00593928
Bcin02g04210.1	1.3469	0.329855	1.31195	0.251423	0.801487	0.859694
Bcin02g04220.1	4726.83	2.99059	0.219331	13.6351	2.47757e-42	3.55167e-40
Bcin02g04230.1	2.31163	-1.52328	1.14702	-1.32804	0.184166	0.28423
Bcin02g04230.2	0	NA	NA	NA	NA	NA
Bcin02g04240.1	465.254	1.41041	0.252902	5.5769	2.44837e-08	1.99721e-07
Bcin02g04250.1	0.0960959	1.3205	3.72372	0.354618	0.722875	NA
Bcin02g04250.2	0	NA	NA	NA	NA	NA
Bcin02g04250.3	0	NA	NA	NA	NA	NA
Bcin02g04260.1	0.0947599	1.33991	3.56443	0.375912	0.706982	NA
Bcin02g04260.2	0	NA	NA	NA	NA	NA
Bcin02g04270.1	32.1662	0.402103	0.328309	1.22477	0.220662	0.32774
Bcin02g04280.1	4.44688	-1.71095	1.01071	-1.69282	0.0904891	0.163702
Bcin02g04290.1	22.7488	-6.56948	1.11595	-5.8869	3.93502e-09	3.57157e-08
Bcin02g04300.1	2.14323	-0.341166	1.09991	-0.310177	0.756426	0.827277
Bcin02g04310.1	127.392	0.171225	0.254333	0.673234	0.500799	0.614525
Bcin02g04320.1	53.6576	0.825845	0.405829	2.03496	0.0418551	0.0862405
Bcin02g04330.1	63.499	-4.25861	0.687698	-6.19256	5.91956e-10	5.94886e-09
Bcin02g04340.1	47.9087	-3.39407	0.552116	-6.14738	7.87718e-10	7.79561e-09
Bcin02g04350.1	145.848	-9.24929	1.13285	-8.16465	3.22374e-16	6.77263e-15
Bcin02g04360.1	44.699	-1.12738	0.675217	-1.66965	0.0949888	0.169993
Bcin02g04370.1	14.011	0.397683	0.608062	0.654017	0.513101	0.626309
Bcin02g04380.1	190.604	-0.797733	0.417733	-1.90967	0.0561756	0.110142
Bcin02g04390.1	7.34546	1.48676	0.698719	2.12784	0.0333506	0.0714508
Bcin02g04400.1	14.2092	-2.77881	1.14436	-2.42826	0.0151715	0.0366332
Bcin02g04410.1	0.785625	1.0594	1.69672	0.624383	0.532376	NA
Bcin02g04410.2	0.645553	1.39494	1.83657	0.759536	0.447532	NA
Bcin02g04410.3	0.185448	0.368688	2.85656	0.129067	0.897305	NA
Bcin02g04420.1	1.44494	0.13039	1.26607	0.102987	0.917973	0.944223
Bcin02g04430.1	0.0559203	2.07604	3.78639	0.54829	0.583493	NA
Bcin02g04440.1	0.668632	-0.43218	1.61715	-0.267248	0.789278	NA
Bcin02g04450.1	71.4841	0.302347	0.356119	0.849005	0.395878	0.513578
Bcin02g04460.1	67.5855	1.68998	0.43613	3.87493	0.000106655	0.000454998
Bcin02g04470.1	28.0444	0.0811578	0.552114	0.146995	0.883136	0.919156
Bcin02g04480.1	90.4612	-1.04998	0.363421	-2.88916	0.00386271	0.0113493
Bcin02g04490.1	47.3825	-0.256466	0.383495	-0.668759	0.503649	0.616936
Bcin02g04500.1	19.2577	-4.16696	0.790862	-5.26889	1.37252e-07	9.94005e-07
Bcin02g04510.1	328.051	0.0926069	0.311696	0.297106	0.766385	0.833699
Bcin02g04520.1	159.83	-1.36934	0.396354	-3.45484	0.00055061	0.00202389
Bcin02g04530.1	2.67595	0.746129	1.23843	0.60248	0.546855	0.656253
Bcin02g04530.2	1.06575	3.22507	1.73794	1.85569	0.0634984	0.121775
Bcin02g04540.1	156.137	0.63329	0.318303	1.98958	0.0466372	0.0944566
Bcin02g04550.1	0.656512	-1.45392	1.81973	-0.798974	0.424305	NA
Bcin02g04550.2	0.032032	2.82542	3.81695	0.740232	0.459159	NA
Bcin02g04560.1	175.257	-0.602311	0.240028	-2.50934	0.0120956	0.030171
Bcin02g04570.1	102.193	-3.73955	0.474779	-7.8764	3.36947e-15	6.37778e-14
Bcin02g04580.1	108.689	-2.04917	0.459274	-4.46175	8.12941e-06	4.32091e-05
Bcin02g04590.1	39.7918	-1.00052	0.486909	-2.05485	0.0398936	0.0829705
Bcin02g04600.1	0.724648	-1.59568	1.78418	-0.894354	0.371133	NA
Bcin02g04600.2	0.032032	2.82542	3.81695	0.740232	0.459159	NA
Bcin02g04610.1	18.2326	-0.248163	0.490377	-0.506066	0.61281	0.713295
Bcin02g04620.1	69.5699	0.410844	0.310597	1.32276	0.185917	0.286623
Bcin02g04630.1	1.3171	-2.45466	1.67098	-1.46899	0.141836	0.232528
Bcin02g04640.1	19.5808	-4.31497	0.903052	-4.7782	1.7687e-06	1.0584e-05
Bcin02g04650.1	0	NA	NA	NA	NA	NA
Bcin02g04660.1	2.73251	-1.26094	1.14714	-1.0992	0.271681	0.386053
Bcin02g04670.1	108.525	-2.30002	0.468734	-4.90689	9.25328e-07	5.80444e-06
Bcin02g04680.1	427.647	2.12983	0.309523	6.881	5.94319e-12	7.81838e-11
Bcin02g04690.1	361.698	-9.8869	1.01077	-9.78152	1.35165e-22	5.1268e-21
Bcin02g04700.1	40.3527	0.0100397	0.362873	0.0276673	0.977928	0.983984
Bcin02g04710.1	42.6307	0.251776	0.401409	0.62723	0.530509	0.641139
Bcin02g04720.1	5.08365	0.373603	0.815786	0.457967	0.646976	0.741009
Bcin02g04720.2	0.213408	0.16461	2.75075	0.0598419	0.952282	NA
Bcin02g04730.1	17.8203	-1.12904	0.60451	-1.8677	0.0618039	0.119094
Bcin02g04740.1	0.0627279	1.93473	3.77214	0.512899	0.608022	NA
Bcin02g04750.1	0.994072	1.15861	1.60791	0.720571	0.471173	0.587265
Bcin02g04760.1	60.553	-0.689036	0.373067	-1.84695	0.064754	0.123818
Bcin02g04770.1	56.0912	-1.27507	0.425728	-2.99504	0.00274408	0.00841702
Bcin02g04780.1	6.71528	-2.06466	0.992924	-2.07938	0.0375826	0.0789049
Bcin02g04790.1	0	NA	NA	NA	NA	NA
Bcin02g04790.2	0	NA	NA	NA	NA	NA
Bcin02g04800.1	1.00577	-2.07346	2.06258	-1.00527	0.314766	0.433382
Bcin02g04810.1	38.4347	0.409843	0.321779	1.27368	0.202777	0.307127
Bcin02g04820.1	5.6395	1.49229	0.942988	1.58251	0.113533	0.196192
Bcin02g04830.1	66.1814	-2.29984	0.395776	-5.81097	6.21113e-09	5.47433e-08
Bcin02g04840.1	36.9106	-1.30299	0.425309	-3.06362	0.00218673	0.00690965
[truncated: 11,750 more rows]

## Sheet: 3 DPI RR vs IV
Transcript	baseMean	log2FoldChange	lfcSE	stat	pvalue	padj
Bcin01g00010.1	637.153	6.00641	0.51211	11.7287	9.07917e-32	1.88375e-29
Bcin01g00020.1	190.974	4.046	0.480792	8.41527	3.9199e-17	1.78446e-15
Bcin01g00030.1	1115.99	5.8275	0.560262	10.4014	2.44359e-25	2.92933e-23
Bcin01g00040.1	534.724	5.05764	0.561721	9.00382	2.17989e-19	1.34393e-17
Bcin01g00050.1	197.225	4.3421	0.460579	9.42747	4.20105e-21	3.33273e-19
Bcin01g00060.1	930.677	4.90569	0.441348	11.1152	1.05778e-28	1.78319e-26
Bcin01g00070.1	689.251	1.76483	0.378931	4.65739	3.20249e-06	2.15813e-05
Bcin01g00080.1	270.843	2.85275	0.475951	5.9938	2.04996e-09	2.58679e-08
Bcin01g00090.1	977.247	5.08637	0.513921	9.89717	4.28225e-23	4.12511e-21
Bcin01g00100.1	8.32943	4.48467	1.07377	4.17655	2.95958e-05	0.000161839
Bcin01g00100.2	0.15882	0.0921771	4.05092	0.0227546	0.981846	NA
Bcin01g00110.1	144.491	6.35586	0.658001	9.65936	4.48676e-22	3.93558e-20
Bcin01g00120.1	225.837	4.30513	0.493552	8.72274	2.71538e-18	1.43609e-16
Bcin01g00130.1	4.06548	1.45463	1.13018	1.28708	0.198067	0.313799
Bcin01g00130.2	0.96343	4.27653	2.65245	1.61229	0.106899	NA
Bcin01g00140.1	70.9204	0.404605	0.316057	1.28016	0.200488	0.316469
Bcin01g00150.1	6.09199	1.18623	0.790435	1.50074	0.133424	0.231566
Bcin01g00160.1	3174.21	3.65496	0.568768	6.42611	1.30914e-10	2.09559e-09
Bcin01g00170.1	1433.26	-0.872362	0.526569	-1.65669	0.0975821	0.181051
Bcin01g00180.1	51.8345	-0.370222	0.478361	-0.773937	0.438968	0.568618
Bcin01g00190.1	181.247	0.498071	0.313007	1.59125	0.111554	0.200928
Bcin01g00200.1	68.7503	-0.530101	0.301968	-1.75549	0.0791763	0.153143
Bcin01g00210.1	291.396	-1.00951	0.232925	-4.33405	1.46393e-05	8.5792e-05
Bcin01g00220.1	404.117	-1.39148	0.221109	-6.29316	3.11062e-10	4.59733e-09
Bcin01g00230.1	117.559	-0.3643	0.251609	-1.44788	0.14765	0.251102
Bcin01g00240.1	4.81312	-0.688935	0.931968	-0.739226	0.45977	0.588201
Bcin01g00250.1	28.9956	-1.63467	0.422275	-3.8711	0.000108346	0.000519764
Bcin01g00260.1	91.7718	0.948148	0.411683	2.3031	0.0212731	0.052009
Bcin01g00270.1	12.4063	0.515355	0.607104	0.848873	0.395952	0.526813
Bcin01g00270.2	0.15882	0.0921771	4.05092	0.0227546	0.981846	NA
Bcin01g00280.1	234.026	-0.158809	0.201846	-0.786784	0.431408	0.561388
Bcin01g00290.1	37.2509	-0.74111	0.372147	-1.99144	0.0464322	0.0990033
Bcin01g00300.1	1.15896	3.38411	2.21177	1.53005	0.126005	0.221376
Bcin01g00310.1	8.05574	0.354879	0.687669	0.516061	0.605812	0.713471
Bcin01g00320.1	1.23324	0.741225	2.27956	0.325162	0.745059	0.825387
Bcin01g00330.1	542.427	0.632988	0.170047	3.72243	0.000197318	0.00089223
Bcin01g00340.1	325.298	-0.0504518	0.314332	-0.160505	0.872483	0.916268
Bcin01g00350.1	4461.35	-1.83256	0.200285	-9.14976	5.7059e-20	3.87176e-18
Bcin01g00360.1	1410.34	-0.726673	0.27264	-2.66532	0.00769157	0.0219616
Bcin01g00370.1	2794.36	-0.54405	0.182802	-2.97617	0.00291876	0.00955764
Bcin01g00380.1	49.5326	2.09139	0.43364	4.82289	1.41496e-06	1.02525e-05
Bcin01g00390.1	264.764	0.881226	0.295458	2.98258	0.0028583	0.00938474
Bcin01g00400.1	568.889	-0.229656	0.254378	-0.902812	0.366626	0.498679
Bcin01g00410.1	212.069	0.727172	0.33408	2.17664	0.0295074	0.0682579
Bcin01g00420.1	1142.74	0.623521	0.479303	1.30089	0.193296	0.308
Bcin01g00430.1	0.169875	0.00909513	4.04299	0.0022496	0.998205	NA
Bcin01g00430.2	1.79554	-3.38129	1.62161	-2.08515	0.037056	0.0819928
Bcin01g00440.1	830.509	1.36648	0.233027	5.86405	4.51713e-09	5.43315e-08
Bcin01g00450.1	3.50241	1.71721	1.19411	1.43806	0.150416	0.254722
Bcin01g00450.2	0.395986	2.92575	4.06234	0.720213	0.471394	NA
Bcin01g00460.1	185.54	0.507916	0.202292	2.5108	0.0120456	0.0321923
Bcin01g00470.1	615.907	0.531376	0.183545	2.89507	0.00379076	0.011927
Bcin01g00480.1	141.488	-0.638127	0.301714	-2.11501	0.0344292	0.0773708
Bcin01g00490.1	99.1658	-0.168923	0.232241	-0.727359	0.467006	0.594566
Bcin01g00500.1	284.725	-2.56796	0.283078	-9.07154	1.17343e-19	7.53577e-18
Bcin01g00510.1	314.062	0.56965	0.220019	2.58909	0.00962289	0.026546
Bcin01g00520.1	608.633	0.172799	0.299991	0.576014	0.564606	0.679934
Bcin01g00530.1	239.741	0.355735	0.224676	1.58332	0.113348	0.203547
Bcin01g00540.1	248.338	0.508015	0.290059	1.75142	0.0798734	0.154187
Bcin01g00550.1	985.481	-0.217604	0.201393	-1.0805	0.27992	0.408081
Bcin01g00560.1	78.961	1.02824	0.334431	3.07461	0.00210781	0.00723551
Bcin01g00570.1	76.8245	0.886739	0.326235	2.7181	0.00656573	0.0191505
Bcin01g00580.1	17.2172	-0.915128	0.627785	-1.45771	0.144921	0.247358
Bcin01g00590.1	47.3844	-0.351115	0.324318	-1.08262	0.278975	0.407129
Bcin01g00600.1	0.891199	-2.37237	1.94289	-1.22105	0.222067	NA
Bcin01g00610.1	0.438369	0.27557	2.21415	0.124458	0.900952	NA
Bcin01g00610.2	0.090465	0.851012	4.08047	0.208557	0.834794	NA
Bcin01g00620.1	0	NA	NA	NA	NA	NA
Bcin01g00620.2	0	NA	NA	NA	NA	NA
Bcin01g00620.3	0	NA	NA	NA	NA	NA
Bcin01g00630.1	431.29	-1.05565	0.244657	-4.31484	1.59721e-05	9.2597e-05
Bcin01g00640.1	38.0837	-0.737674	0.611459	-1.20642	0.227658	0.349438
Bcin01g00650.1	94.5022	0.102067	0.283906	0.359509	0.719214	0.806025
Bcin01g00660.1	442.128	1.35001	0.190849	7.07372	1.5083e-12	3.4044e-11
Bcin01g00670.1	1029.03	0.404007	0.180366	2.23992	0.0250959	0.0597308
Bcin01g00680.1	0	NA	NA	NA	NA	NA
Bcin01g00680.2	0	NA	NA	NA	NA	NA
Bcin01g00690.1	0	NA	NA	NA	NA	NA
Bcin01g00700.1	0.538307	-1.6444	2.44811	-0.671703	0.501773	NA
Bcin01g00710.1	32.3798	-1.0448	0.48984	-2.13294	0.0329301	0.0745415
Bcin01g00720.1	626.596	0.851352	0.173301	4.91257	8.98894e-07	6.75271e-06
Bcin01g00730.1	161.881	1.52436	0.360162	4.23243	2.31176e-05	0.000129164
Bcin01g00740.1	113.055	0.763754	0.511694	1.4926	0.135542	0.234578
Bcin01g00750.1	763.022	0.573178	0.240496	2.38332	0.0171575	0.0433893
Bcin01g00760.1	54.2047	0.262681	0.289117	0.908562	0.363581	0.4956
Bcin01g00770.1	604.505	-0.214733	0.221686	-0.968637	0.332726	0.465358
Bcin01g00770.2	4.33511	-1.78945	1.33531	-1.3401	0.180214	0.29216
Bcin01g00780.1	3.4761	2.43709	1.02799	2.37072	0.0177533	0.0446688
Bcin01g00780.2	0.567444	3.58116	3.02769	1.1828	0.236888	NA
Bcin01g00790.1	116.091	2.18687	0.295607	7.39787	1.38381e-13	3.76069e-12
Bcin01g00800.1	213.594	4.24169	0.322868	13.1375	2.00715e-39	7.73397e-37
Bcin01g00810.1	12.8163	0.129785	0.550814	0.235624	0.813725	0.87575
Bcin01g00810.2	0.169875	0.00909513	4.04299	0.0022496	0.998205	NA
Bcin01g00820.1	67.1996	-0.93025	0.478043	-1.94596	0.0516601	0.108267
Bcin01g00830.1	817.504	-0.570708	0.213771	-2.66972	0.00759155	0.0217198
Bcin01g00840.1	160.991	1.12168	0.337112	3.32733	0.000876824	0.00336059
Bcin01g00850.1	84.8663	-1.38223	0.33669	-4.10534	4.0372e-05	0.000213516
Bcin01g00860.1	67.2693	-1.28479	0.437436	-2.93709	0.00331308	0.0105817
Bcin01g00870.1	473.193	2.28791	0.511421	4.47362	7.69047e-06	4.80165e-05
Bcin01g00880.1	324.128	-0.0886641	0.24308	-0.364753	0.715296	0.802439
Bcin01g00890.1	126.465	-1.09089	0.335616	-3.25042	0.00115235	0.00426068
Bcin01g00900.1	0	NA	NA	NA	NA	NA
Bcin01g00900.2	0	NA	NA	NA	NA	NA
Bcin01g00900.3	0	NA	NA	NA	NA	NA
Bcin01g00910.1	0	NA	NA	NA	NA	NA
Bcin01g00920.1	173.277	-1.68572	0.437179	-3.85591	0.000115302	0.000549225
Bcin01g00930.1	270.927	-0.624736	0.217018	-2.87873	0.00399277	0.0124683
Bcin01g00930.2	5.08865	-1.40103	0.991855	-1.41254	0.157792	0.264099
Bcin01g00940.1	83.3754	-1.16169	0.331088	-3.5087	0.000450302	0.00185432
Bcin01g00940.2	5.90818	-1.11398	1.01174	-1.10106	0.270872	0.398587
Bcin01g00950.1	80.242	-1.11864	0.441782	-2.5321	0.0113381	0.0305282
Bcin01g00960.1	13.3623	-1.72215	0.600577	-2.86749	0.00413742	0.0128827
Bcin01g00970.1	319.239	-2.72005	0.423995	-6.41528	1.4056e-10	2.22672e-09
Bcin01g00980.1	3761.47	1.31421	0.214217	6.13496	8.5178e-10	1.15887e-08
Bcin01g00990.1	5.6503	1.63977	1.01206	1.62022	0.105184	0.191955
Bcin01g01000.1	24.6136	0.607996	0.586512	1.03663	0.299909	0.430453
Bcin01g01010.1	107.617	3.25143	0.431382	7.53725	4.79982e-14	1.40721e-12
Bcin01g01020.1	0.395986	2.92575	4.06234	0.720213	0.471394	NA
Bcin01g01030.1	2.23497	1.09561	1.35764	0.806996	0.419669	0.550158
Bcin01g01040.1	162.183	0.218622	0.377764	0.578726	0.562774	0.67841
Bcin01g01050.1	0	NA	NA	NA	NA	NA
Bcin01g01050.2	0	NA	NA	NA	NA	NA
Bcin01g01060.1	0.425732	-1.31662	2.53252	-0.519887	0.603143	NA
Bcin01g01070.1	132.25	0.2318	0.23073	1.00464	0.315071	0.447041
Bcin01g01080.1	584.281	-1.7149	0.33936	-5.05334	4.34146e-07	3.51652e-06
Bcin01g01090.1	33.9861	-1.09084	0.580466	-1.87925	0.0602099	0.122166
Bcin01g01100.1	1.99943	0.0768238	1.72532	0.0445274	0.964484	0.977164
Bcin01g01100.2	5.01376	1.74709	0.915678	1.90797	0.0563946	0.116077
Bcin01g01110.1	98.0517	-0.625786	0.337496	-1.8542	0.0637101	0.127954
Bcin01g01115.1	19.3538	-1.90378	0.664425	-2.86531	0.00416607	0.012957
Bcin01g01120.1	142.068	-0.636551	0.358544	-1.77538	0.0758351	0.147474
Bcin01g01130.1	0	NA	NA	NA	NA	NA
Bcin01g01130.2	0	NA	NA	NA	NA	NA
Bcin01g01140.1	504.574	0.931275	0.219662	4.23958	2.23942e-05	0.000125708
Bcin01g01150.1	11.8482	1.08497	0.568734	1.90769	0.0564311	0.116101
Bcin01g01150.2	0.36186	-1.07214	3.97176	-0.269941	0.787206	NA
Bcin01g01160.1	149.204	1.52973	0.216791	7.05626	1.71048e-12	3.83666e-11
Bcin01g01170.1	20.1833	-0.564784	0.559645	-1.00918	0.312887	0.444469
Bcin01g01180.1	402.168	0.533195	0.167172	3.1895	0.00142521	0.0051119
Bcin01g01190.1	2507.74	-0.254881	0.431278	-0.59099	0.554527	0.672299
Bcin01g01200.1	88.8383	-0.830247	0.26831	-3.09436	0.00197239	0.00682275
Bcin01g01210.1	93.1162	-0.800562	0.449782	-1.77989	0.0750938	0.146349
Bcin01g01210.2	17.1337	1.00259	0.506971	1.97762	0.0479718	0.101803
Bcin01g01220.1	61.0126	-0.87886	0.475755	-1.8473	0.0647041	0.12966
Bcin01g01220.2	1.76661	-3.35579	2.02039	-1.66096	0.0967215	0.179702
Bcin01g01230.1	88.032	0.187378	0.407518	0.459804	0.645657	0.747023
Bcin01g01240.1	42.0789	-0.147433	0.501047	-0.294249	0.768567	0.842348
Bcin01g01250.1	1.62301	-2.1658	1.62834	-1.33007	0.183496	0.296634
Bcin01g01260.1	18.6354	2.44316	1.02051	2.39407	0.0166626	0.0424092
Bcin01g01270.1	0.493023	1.94262	3.24818	0.598064	0.549797	NA
Bcin01g01270.2	0.655057	-1.92002	2.39436	-0.801895	0.422614	NA
Bcin01g01280.1	186.356	0.460017	0.248958	1.84777	0.0646361	0.129548
Bcin01g01290.1	364.292	-0.0265266	0.215837	-0.122901	0.902185	0.937192
Bcin01g01300.1	318.802	-0.608947	0.331546	-1.83669	0.0662556	0.132054
Bcin01g01310.1	9.31612	-2.23046	0.759401	-2.93713	0.00331265	0.0105817
Bcin01g01320.1	44.1989	1.43614	0.516386	2.78114	0.0054168	0.0162203
Bcin01g01330.1	3.94818	-3.38124	1.33813	-2.52684	0.0115095	0.030928
Bcin01g01340.1	4.09815	1.70689	0.925476	1.84434	0.0651336	0.130207
Bcin01g01350.1	17.9749	-0.50243	0.486373	-1.03301	0.301597	0.432236
Bcin01g01360.1	0.090465	0.851012	4.08047	0.208557	0.834794	NA
Bcin01g01370.1	0.090465	0.851012	4.08047	0.208557	0.834794	NA
Bcin01g01380.1	40.0885	-0.505564	0.361286	-1.39935	0.161709	0.268948
Bcin01g01390.1	10.9457	-0.492073	0.563981	-0.872499	0.382936	0.514532
Bcin01g01390.2	0.486451	1.94306	3.26046	0.595947	0.551211	NA
Bcin01g01400.1	98.855	-1.13847	0.361763	-3.147	0.00164956	0.00584521
Bcin01g01410.1	60.4662	-1.51752	0.461466	-3.28847	0.00100732	0.00380399
Bcin01g01420.1	193.313	-1.55033	0.250548	-6.18776	6.10251e-10	8.50646e-09
Bcin01g01430.1	4.33946	3.51762	1.11887	3.14391	0.00166709	0.00590063
Bcin01g01430.2	1.967	4.38491	1.70734	2.56827	0.0102207	0.0279452
Bcin01g01440.1	5858.08	7.39872	0.454004	16.2966	1.04332e-59	1.25071e-56
Bcin01g01450.1	9.26765	-0.270243	1.03177	-0.261922	0.793382	0.860281
Bcin01g01460.1	19.6952	-0.238743	0.513307	-0.465107	0.641855	0.743663
Bcin01g01470.1	0	NA	NA	NA	NA	NA
Bcin01g01480.1	122.809	-1.61955	0.657417	-2.4635	0.0137588	0.0359342
Bcin01g01490.1	158.36	0.347782	0.228159	1.5243	0.127435	0.223197
Bcin01g01500.1	421.562	-0.413675	0.312559	-1.32351	0.185666	0.298978
Bcin01g01510.1	8.82541	0.408974	0.659062	0.620539	0.534903	0.656176
Bcin01g01510.2	4.42212	1.51989	0.990112	1.53507	0.124766	0.2197
Bcin01g01520.1	960.161	-0.747719	0.209056	-3.57664	0.000348032	0.00147541
Bcin01g01530.1	156.983	0.577315	0.218786	2.63871	0.00832214	0.0233883
Bcin01g01540.1	0	NA	NA	NA	NA	NA
Bcin01g01540.2	0	NA	NA	NA	NA	NA
Bcin01g01550.1	2060.46	-0.899786	0.175931	-5.11441	3.14718e-07	2.622e-06
Bcin01g01560.1	0	NA	NA	NA	NA	NA
Bcin01g01570.1	623.067	-0.865048	0.330682	-2.61595	0.00889801	0.0248128
Bcin01g01580.1	42.5477	-1.68557	0.424871	-3.96726	7.27043e-05	0.000363151
Bcin01g01590.1	8208.98	-2.18041	0.455283	-4.78913	1.67505e-06	1.19763e-05
Bcin01g01600.1	38.1908	0.780085	0.334779	2.33015	0.0197982	0.0488794
Bcin01g01610.1	94.9808	1.09686	0.388907	2.82037	0.00479688	0.0146155
Bcin01g01620.1	17.7665	-0.939687	0.86645	-1.08453	0.278132	0.40631
Bcin01g01620.2	0	NA	NA	NA	NA	NA
Bcin01g01620.3	0.679501	-1.98733	2.89562	-0.686325	0.492508	NA
Bcin01g01630.1	16.1684	-0.3475	0.532851	-0.652151	0.514304	0.63829
Bcin01g01630.2	0.514373	3.56581	4.04674	0.881155	0.378234	NA
Bcin01g01640.1	2.66484	-1.50578	1.41991	-1.06047	0.288931	0.41837
Bcin01g01650.1	1.62026	1.3741	2.11265	0.650414	0.515425	0.63926
Bcin01g01660.1	0	NA	NA	NA	NA	NA
Bcin01g01670.1	0.950793	2.21107	2.88098	0.767472	0.442801	NA
Bcin01g01680.1	81.2596	-1.05935	0.300427	-3.52615	0.000421651	0.00174969
Bcin01g01690.1	3.22681	-0.840169	1.09795	-0.765219	0.444141	0.573049
Bcin01g01700.1	738.822	0.110991	0.15517	0.715284	0.474433	0.60202
Bcin01g01710.1	1279.89	-0.787784	0.178378	-4.41638	1.00366e-05	6.09371e-05
Bcin01g01720.1	968.138	1.50838	0.231555	6.51412	7.31151e-11	1.22491e-09
Bcin01g01730.1	53.8508	0.171672	0.28992	0.592136	0.553759	0.671746
Bcin01g01740.1	65.1699	0.184326	0.309247	0.596046	0.551144	0.669703
Bcin01g01750.1	0.0970363	0.851012	4.08047	0.208557	0.834794	NA
Bcin01g01760.1	1597.86	-2.62331	0.491717	-5.33499	9.55496e-08	8.84879e-07
Bcin01g01770.1	163.133	0.0420475	0.294161	0.142941	0.886337	0.926348
Bcin01g01780.1	108.905	-1.50885	0.334578	-4.50972	6.4912e-06	4.10513e-05
Bcin01g01790.1	231.485	0.467733	0.293896	1.59149	0.1115	0.200863
Bcin01g01800.1	7221.68	0.949808	0.220108	4.31518	1.5947e-05	9.25512e-05
Bcin01g01810.1	0.395986	2.92575	4.06234	0.720213	0.471394	NA
Bcin01g01810.2	0.090465	0.851012	4.08047	0.208557	0.834794	NA
Bcin01g01810.3	0.18093	-0.0705885	4.03579	-0.0174906	0.986045	NA
Bcin01g01810.4	1.79024	-2.02356	1.6224	-1.24727	0.2123	0.330568
Bcin01g01820.1	281.784	0.74011	0.217372	3.40481	0.000662103	0.00262144
Bcin01g01830.1	608.043	-0.130284	0.241942	-0.538491	0.590238	0.70143
Bcin01g01840.1	264.814	-2.69621	0.338578	-7.96335	1.67443e-15	6.12386e-14
Bcin01g01850.1	222.215	-0.834787	0.272224	-3.06654	0.00216549	0.00739583
Bcin01g01860.1	0.44494	0.239936	2.63349	0.0911093	0.927406	NA
Bcin01g01860.2	0	NA	NA	NA	NA	NA
Bcin01g01870.1	99.6182	-0.815867	0.317734	-2.56777	0.0102355	0.0279783
Bcin01g01880.1	22.4519	0.531188	0.462603	1.14826	0.250862	0.375962
Bcin01g01890.1	437.783	0.402886	0.213548	1.88663	0.05921	0.120531
Bcin01g01900.1	932.565	-0.0753371	0.162526	-0.463538	0.642979	0.744643
Bcin01g01910.1	7.74951	0.715301	0.781735	0.915018	0.360182	0.49243
Bcin01g01910.2	8.86476	1.03007	0.676938	1.52165	0.128096	0.223992
Bcin01g01920.1	155.76	-0.478207	0.281142	-1.70094	0.0889538	0.167784
Bcin01g01930.1	2.26809	-1.27363	1.34699	-0.945538	0.344384	0.476905
Bcin01g01940.1	2.8198	-0.450068	1.31702	-0.341733	0.732552	0.8158
Bcin01g01940.2	0	NA	NA	NA	NA	NA
Bcin01g01950.1	147.327	0.629174	0.21671	2.9033	0.00369256	0.0116454
Bcin01g01960.1	45.0565	0.113891	0.34845	0.326849	0.743782	0.825188
Bcin01g01970.1	65.6779	-0.43875	0.382019	-1.1485	0.250761	0.375962
Bcin01g01980.1	18.0054	0.543392	0.48804	1.11342	0.265529	0.392921
Bcin01g01990.1	148.315	-0.607138	0.289985	-2.09369	0.0362878	0.0807735
Bcin01g02000.1	1218.07	-0.0770394	0.17708	-0.435053	0.663524	0.761327
Bcin01g02010.1	78.6289	1.53996	0.687449	2.2401	0.0250842	0.0597292
Bcin01g02020.1	378.635	0.780353	0.188182	4.1468	3.37152e-05	0.000181786
Bcin01g02030.1	303.495	0.82293	0.175168	4.69795	2.62787e-06	1.80013e-05
Bcin01g02040.1	658.021	-1.17663	0.210027	-5.60227	2.11564e-08	2.23124e-07
Bcin01g02050.1	2537.39	0.425287	0.172883	2.45996	0.0138951	0.036255
Bcin01g02060.1	9.82183	0.473245	0.613825	0.770977	0.440721	0.570204
Bcin01g02060.2	0	NA	NA	NA	NA	NA
Bcin01g02070.1	197.89	0.645247	0.240731	2.68037	0.00735413	0.0211245
Bcin01g02080.1	6.65621	0.159737	0.701605	0.227674	0.8199	0.880515
Bcin01g02090.1	10.5488	-0.810307	0.643375	-1.25946	0.207863	0.325161
Bcin01g02090.2	3.23634	0.661653	1.13908	0.580868	0.561329	0.677667
Bcin01g02100.1	210.715	-0.388811	0.256038	-1.51857	0.128872	0.225095
Bcin01g02110.1	120.011	0.143446	0.276906	0.518031	0.604436	0.712551
Bcin01g02120.1	1675.3	-0.516076	0.210638	-2.45006	0.0142832	0.0371151
Bcin01g02130.1	7.07925	1.28978	0.687752	1.87536	0.060743	0.123048
Bcin01g02130.2	0.0970363	0.851012	4.08047	0.208557	0.834794	NA
Bcin01g02140.1	4.17223	3.17949	1.12863	2.81713	0.00484544	0.0147178
Bcin01g02150.1	2.38626	1.39965	1.37914	1.01487	0.310167	0.441391
Bcin01g02160.1	641.788	0.390909	0.205334	1.90377	0.0569404	0.116882
Bcin01g02170.1	551.985	1.08505	0.202865	5.34862	8.8626e-08	8.23622e-07
Bcin01g02180.1	49.2138	1.34435	0.362015	3.7135	0.00020441	0.000920443
Bcin01g02190.1	166.695	-0.2188	0.24294	-0.900636	0.367782	0.49974
Bcin01g02200.1	4745.57	0.876962	0.190527	4.60283	4.16782e-06	2.7402e-05
Bcin01g02210.1	4789.08	0.336073	0.253876	1.32377	0.18558	0.298973
Bcin01g02220.1	33.7206	0.126106	0.340375	0.370491	0.711017	0.799329
Bcin01g02220.2	3.66257	0.139283	1.08732	0.128098	0.898072	0.934268
Bcin01g02230.1	223.388	-0.219267	0.209777	-1.04524	0.295913	0.425625
Bcin01g02240.1	385.127	-0.216364	0.206022	-1.0502	0.293626	0.423181
Bcin01g02250.1	121.783	0.249043	0.250242	0.995211	0.319634	0.451437
Bcin01g02260.1	451.497	0.0998134	0.162983	0.612417	0.540262	0.659959
Bcin01g02270.1	533.803	-0.676807	0.311311	-2.17405	0.0297013	0.0686917
Bcin01g02280.1	1420.01	0.78824	0.228833	3.4446	0.000571896	0.00230231
Bcin01g02290.1	415.799	0.790399	0.206228	3.83265	0.000126769	0.000595172
Bcin01g02300.1	1720.4	-0.323695	0.228136	-1.41887	0.155938	0.261814
Bcin01g02310.1	1174.05	0.55929	0.193629	2.88847	0.00387123	0.0121309
Bcin01g02320.1	92.3463	1.05129	0.289295	3.63398	0.000279081	0.00121119
Bcin01g02330.1	27.8934	-0.242452	0.455145	-0.532692	0.594247	0.704232
Bcin01g02340.1	316.024	-1.1016	0.308334	-3.57274	0.000353268	0.00149511
Bcin01g02350.1	76.873	-0.981474	0.296804	-3.30681	0.000943642	0.00359116
Bcin01g02360.1	19.5555	0.0750206	0.613483	0.122286	0.902672	0.937517
Bcin01g02370.1	6.28806	-0.926083	0.79105	-1.1707	0.241719	0.36592
Bcin01g02380.1	13.2529	-1.80661	0.711291	-2.53991	0.0110882	0.0299602
Bcin01g02390.1	0	NA	NA	NA	NA	NA
Bcin01g02390.2	0	NA	NA	NA	NA	NA
Bcin01g02400.1	130.025	0.460652	0.226392	2.03476	0.0418755	0.0908495
Bcin01g02410.1	1.88731	-1.15625	1.46735	-0.787985	0.430705	0.560938
Bcin01g02410.2	0.875661	-2.35014	2.0985	-1.11992	0.26275	NA
Bcin01g02410.3	0	NA	NA	NA	NA	NA
Bcin01g02420.1	612.142	1.59898	0.192808	8.29312	1.10312e-16	4.76063e-15
Bcin01g02430.1	41.5044	4.94218	0.67584	7.31265	2.61933e-13	6.76077e-12
Bcin01g02440.1	20.731	-2.37559	0.61787	-3.84481	0.000120645	0.000570143
Bcin01g02450.1	8.63173	-0.739164	0.685385	-1.07847	0.280826	0.409105
Bcin01g02460.1	290.683	-1.16737	0.309789	-3.76827	0.000164384	0.00075364
Bcin01g02470.1	11.1808	1.70346	0.690493	2.46702	0.0136243	0.0356173
Bcin01g02480.1	0.447842	-1.37894	2.52428	-0.546272	0.584879	NA
Bcin01g02490.1	251.393	0.516205	0.36688	1.40701	0.159423	0.266156
Bcin01g02500.1	351.732	0.941703	0.240082	3.92242	8.76634e-05	0.00042874
Bcin01g02510.1	19.2406	4.62779	0.932132	4.96473	6.87959e-07	5.28284e-06
Bcin01g02510.2	3.1274	-1.26755	1.18368	-1.07085	0.284237	0.412958
Bcin01g02520.1	0.575646	-1.73552	3.1955	-0.543112	0.587052	NA
Bcin01g02530.1	0.908764	-2.40802	2.81018	-0.856893	0.391504	NA
Bcin01g02540.1	3.1373	3.33627	1.54128	2.16462	0.0304171	0.070032
Bcin01g02540.2	0.277966	-0.687217	3.77933	-0.181835	0.855712	NA
Bcin01g02540.3	0	NA	NA	NA	NA	NA
Bcin01g02550.1	62.2717	-0.0974358	0.58304	-0.167117	0.867278	0.913117
Bcin01g02560.1	0.23823	-0.486241	4.0039	-0.121442	0.903341	NA
Bcin01g02560.2	52.1183	1.87042	0.408124	4.58297	4.58412e-06	2.97582e-05
Bcin01g02565.1	99.5778	-0.0929736	0.228353	-0.407149	0.683898	0.778483
Bcin01g02570.1	189.957	-0.512463	0.286903	-1.78619	0.0740692	0.144797
Bcin01g02580.1	143.557	0.936449	0.232289	4.03139	5.54477e-05	0.000284598
Bcin01g02580.2	2.02542	1.60354	1.371	1.16961	0.242157	0.366451
Bcin01g02590.1	9.59448	1.97875	0.724897	2.7297	0.0063392	0.01856
Bcin01g02600.1	384.285	-0.331484	0.329878	-1.00487	0.314961	0.447003
Bcin01g02600.2	745.429	-3.19415	0.353962	-9.024	1.81351e-19	1.13756e-17
Bcin01g02610.1	366.971	0.572631	0.197107	2.90518	0.00367042	0.0115824
Bcin01g02620.1	117.77	0.275834	0.299809	0.920032	0.357556	0.489926
Bcin01g02620.2	19.2431	-0.56067	0.455413	-1.23112	0.218276	0.337804
Bcin01g02630.1	19.1246	0.411908	0.441974	0.931973	0.351351	0.483312
[truncated: 13,434 more rows]
