# Supplementary material for: Infection Strategies Deployed by Botrytis cinerea, Fusarium acuminatum, and Rhizopus stolonifer as a Function of Tomato Fruit Ripening Stage
Source: Front Plant Sci. 2019 Mar 1;10:223. doi: 10.3389/fpls.2019.00223 (PMC6405687; doi:10.3389/fpls.2019.00223)
Supplement: Supplementary file 6 [file Table_6.XLSX]

## Sheet: Caption
Supplemental Table 6: Differentially expressed genes of Fusarium acuminatum. The first sheet (1 DPI MG vs IV) shows genes differentially expressed in mature green (MG) fruit infections at 1 days post inoculations (DPI) as compared to in vitro (IV) expression. The second sheet (1 DPI RR vs IV) shows genes differentially expressed in red ripe (RR) fruit infections at 1DPI as compared to IV. The thi…

## Sheet: 1 DPI MG vs IV
Transcript	baseMean	log2FoldChange	lfcSE	stat	pvalue	padj
Facu_DN0_c0_g1_i1	14.9349	1.24362	0.925676	1.34348	0.179118	0.427811
Facu_DN1_c0_g1_i1	0.43017	1.24427	1.51598	0.820771	0.411777	NA
Facu_DN1_c0_g1_i2	0.173426	2.55428	2.34045	1.09136	0.275112	NA
Facu_DN10_c0_g1_i1	22.8846	0.474901	0.785624	0.604489	0.545519	0.815534
Facu_DN100_c0_g1_i1	17.1058	-0.570212	1.03607	-0.550362	0.582071	0.84166
Facu_DN1000_c0_g1_i1	73.8548	4.67245	0.579219	8.06682	7.2154e-16	2.44317e-14
Facu_DN10000_c0_g1_i1	0.205193	2.31264	2.05822	1.12361	0.261178	NA
Facu_DN10001_c0_g1_i1	0.0758802	3.74868	2.54336	1.47391	0.140506	NA
Facu_DN10002_c0_g1_i1	0.216959	2.23135	1.77639	1.25611	0.209075	NA
Facu_DN10003_c0_g1_i1	0.354959	1.52047	1.54258	0.985663	0.324299	NA
Facu_DN10004_c0_g1_i1	1.15376	-0.179842	1.20536	-0.149202	0.881394	0.963148
Facu_DN10005_c0_g1_i1	31.2309	-2.64408	0.975756	-2.70977	0.00673292	0.0404992
Facu_DN10006_c0_g1_i1	0.261224	1.96154	1.80932	1.08413	0.278306	NA
Facu_DN10007_c0_g1_i1	9.36907	2.03723	0.88576	2.29998	0.0214493	0.0981738
Facu_DN10008_c0_g1_i1	0.261011	1.9648	1.68557	1.16566	0.243752	NA
Facu_DN10009_c0_g1_i1	0.149018	2.77485	2.16713	1.28042	0.200396	NA
Facu_DN1001_c0_g1_i1	0.392693	1.3755	1.61091	0.853867	0.393179	NA
Facu_DN10010_c0_g1_i1	35.1366	2.24594	0.472868	4.74961	2.03806e-06	3.48009e-05
Facu_DN10011_c0_g1_i1	2.32133	1.80867	1.20141	1.50545	0.132207	0.350312
Facu_DN10012_c0_g1_i1	208.456	5.48627	0.53869	10.1845	2.32651e-24	1.21258e-22
Facu_DN10013_c0_g1_i1	0.595506	0.77363	1.65128	0.468504	0.639424	0.873657
Facu_DN10014_c0_g1_i1	0.175016	2.54171	1.95484	1.30022	0.193526	NA
Facu_DN10015_c0_g1_i1	7.90079	-0.869527	1.04035	-0.835804	0.403265	0.690565
Facu_DN10016_c0_g1_i1	0.542659	0.907993	1.35127	0.671953	0.501613	NA
Facu_DN10017_c0_g1_i1	0.18739	2.44079	1.91932	1.27169	0.203482	NA
Facu_DN10018_c0_g1_i1	0.181244	2.49059	2.08282	1.19578	0.231783	NA
Facu_DN10019_c0_g1_i1	0.268619	1.92235	1.64558	1.16819	0.242731	NA
Facu_DN1002_c0_g1_i1	3.21475	-1.65805	1.11075	-1.49274	0.135506	0.356586
Facu_DN10020_c0_g1_i1	0.114971	3.14643	2.38037	1.32182	0.186227	NA
Facu_DN10021_c0_g1_i1	0.58175	0.807302	1.3655	0.591212	0.554378	NA
Facu_DN10022_c0_g1_i1	0.23011	2.14707	1.94196	1.10562	0.268892	NA
Facu_DN10023_c0_g1_i1	0.118977	3.09727	2.43469	1.27214	0.203323	NA
Facu_DN10024_c0_g1_i1	0.143076	2.83046	2.02589	1.39714	0.16237	NA
Facu_DN10025_c0_g1_i1	0.269223	1.92094	1.88813	1.01738	0.308973	NA
Facu_DN10026_c0_g1_i1	0.190825	2.41655	1.88871	1.27947	0.200733	NA
Facu_DN10027_c0_g1_i1	0.31855	1.67811	1.8007	0.931924	0.351376	NA
Facu_DN10028_c0_g1_i1	1.13921	-0.162247	1.23315	-0.131571	0.895323	0.969197
Facu_DN10029_c0_g1_i1	5.86434	0.800879	1.18954	0.673268	0.500777	0.778457
Facu_DN1003_c0_g1_i1	30.5087	0.238655	0.518248	0.460504	0.645155	0.876309
Facu_DN10030_c0_g1_i1	0.346131	1.55826	1.98123	0.786514	0.431566	NA
Facu_DN10031_c0_g1_i1	0.175042	2.54126	2.03003	1.25183	0.210631	NA
Facu_DN10032_c0_g1_i1	0.163579	2.6368	2.50619	1.05212	0.292747	NA
Facu_DN10033_c0_g1_i1	0.144938	2.81239	2.02157	1.39119	0.164167	NA
Facu_DN10034_c0_g1_i1	1.63048	3.32655	1.22905	2.70661	0.00679744	0.0407887
Facu_DN10035_c0_g1_i1	0.122774	3.05331	2.25487	1.35409	0.175706	NA
Facu_DN10036_c0_g1_i1	0.110278	3.20858	2.21596	1.44794	0.147634	NA
Facu_DN10037_c0_g1_i1	0.173753	2.55158	2.05441	1.242	0.214236	NA
Facu_DN10038_c0_g1_i1	0.626382	0.700614	1.36342	0.513865	0.607347	0.857333
Facu_DN10039_c0_g1_i1	15.3164	5.82958	1.64013	3.55433	0.000378948	0.00395386
Facu_DN1004_c0_g1_i1	37.87	-1.07962	1.41759	-0.761585	0.446308	0.730635
Facu_DN10040_c0_g1_i1	0.30887	1.72269	1.78245	0.966478	0.333805	NA
Facu_DN10041_c0_g1_i1	5.55561	-2.44807	1.12517	-2.17574	0.0295749	0.124753
Facu_DN10042_c0_g1_i1	6.33975	-2.63824	1.11204	-2.37243	0.0176714	0.084985
Facu_DN10043_c0_g1_i1	0.164024	2.63245	2.13445	1.23332	0.217458	NA
Facu_DN10044_c0_g1_i1	0.202427	2.3298	2.25061	1.03519	0.300581	NA
Facu_DN10045_c0_g1_i1	17.2889	-1.68958	0.960552	-1.75897	0.0785824	0.249136
Facu_DN10046_c0_g1_i1	0.107426	3.24485	2.25849	1.43674	0.150793	NA
Facu_DN10047_c0_g1_i1	0.431485	1.23922	1.49696	0.827825	0.40777	NA
Facu_DN10048_c0_g1_i1	0.405418	1.32772	1.56428	0.848776	0.396006	NA
Facu_DN10049_c0_g1_i1	0.474565	1.10064	1.78711	0.615877	0.537976	NA
Facu_DN1005_c0_g1_i1	3.30775	-1.6998	1.10004	-1.54522	0.122294	0.332997
Facu_DN10050_c0_g1_i1	0.490641	1.05259	1.46	0.720955	0.470937	NA
Facu_DN10051_c0_g1_i1	0.129464	2.97428	2.10974	1.40979	0.158603	NA
Facu_DN10052_c0_g1_i1	0.11688	3.12373	2.25885	1.38288	0.1667	NA
Facu_DN10053_c0_g1_i1	1.12665	-0.146224	1.29607	-0.112821	0.910172	0.974727
Facu_DN10054_c0_g1_i1	0.600928	0.760583	1.65202	0.460395	0.645232	0.876309
Facu_DN10055_c0_g1_i1	0.174894	2.54035	2.00291	1.26833	0.204681	NA
Facu_DN10057_c0_g1_i1	0.102088	3.3201	2.40492	1.38054	0.16742	NA
Facu_DN10058_c0_g1_i1	0.263232	1.95087	1.79077	1.0894	0.275976	NA
Facu_DN10059_c0_g1_i1	0.618212	0.721276	1.549	0.465641	0.641473	0.874775
Facu_DN1006_c0_g1_i1	0.0954864	3.41755	2.46938	1.38397	0.166369	NA
Facu_DN10060_c0_g1_i1	0.0638197	3.99561	2.53023	1.57915	0.114302	NA
Facu_DN10061_c0_g1_i1	0.442348	1.20177	1.61649	0.743447	0.457211	NA
Facu_DN10062_c0_g1_i1	0.031084	5.03616	3.67033	1.37213	0.170024	NA
Facu_DN10063_c0_g1_i1	0.048283	4.4003	2.81963	1.5606	0.118619	NA
Facu_DN10064_c0_g1_i1	0.0847781	3.58587	2.39243	1.49884	0.133916	NA
Facu_DN10065_c0_g1_i1	0.145298	2.80692	2.71103	1.03537	0.300496	NA
Facu_DN10066_c0_g1_i1	0.479281	1.08844	1.59148	0.683921	0.494025	NA
Facu_DN10067_c0_g1_i1	0.161093	2.65989	2.06774	1.28638	0.198312	NA
Facu_DN10068_c0_g1_i1	0.138237	2.88134	2.07589	1.388	0.165137	NA
Facu_DN10069_c0_g1_i1	0.51886	0.971612	1.66842	0.582356	0.560327	NA
Facu_DN1007_c0_g1_i1	7.42978	3.71816	0.966437	3.84729	0.000119434	0.00145885
Facu_DN10070_c0_g1_i1	0.289706	1.81495	2.61387	0.694354	0.48746	NA
Facu_DN10071_c0_g1_i1	3.28888	1.86383	1.17786	1.5824	0.113559	0.317551
Facu_DN10072_c0_g1_i1	7.03568	1.11016	1.72724	0.642737	NA	NA
Facu_DN10073_c0_g1_i1	0.0662892	3.93929	2.58014	1.52678	0.126817	NA
Facu_DN10074_c0_g1_i1	6.85928	3.55015	1.02504	3.46343	0.000533332	0.00525678
Facu_DN10075_c0_g1_i1	6.07051	4.3588	1.03202	4.22355	2.40483e-05	0.000346644
Facu_DN10076_c0_g1_i1	0.115044	3.14563	2.13378	1.47421	0.140425	NA
Facu_DN10077_c0_g1_i1	0.0932414	3.44852	2.28427	1.50968	0.131125	NA
Facu_DN10078_c0_g1_i1	0.0957731	3.40764	2.65464	1.28365	0.199263	NA
Facu_DN10079_c0_g1_i1	1.23132	-0.27476	1.47227	-0.186623	0.851956	0.951879
Facu_DN10079_c0_g1_i2	0.110367	3.20524	2.34327	1.36785	0.17136	NA
Facu_DN1008_c0_g1_i1	27.5218	0.288701	0.513466	0.56226	0.573939	0.836539
Facu_DN10080_c0_g1_i1	0.162804	2.64696	2.24784	1.17755	0.238974	NA
Facu_DN10081_c0_g1_i1	0.146884	2.79521	2.14092	1.30561	0.191684	NA
Facu_DN10082_c0_g1_i1	0.413525	1.30049	2.12352	0.612422	0.540259	NA
Facu_DN10083_c0_g1_i1	0.272996	1.89922	1.92562	0.98629	0.323991	NA
Facu_DN10084_c0_g1_i1	0.0535943	4.246	2.95542	1.43668	0.150809	NA
Facu_DN10085_c0_g1_i1	10.4467	-1.15118	1.0802	-1.06572	0.286552	0.560089
Facu_DN10086_c0_g1_i1	0.216018	2.23525	2.30786	0.968539	0.332775	NA
Facu_DN10087_c0_g1_i1	0.751223	0.438293	1.35404	0.323692	0.746172	0.91822
Facu_DN10088_c0_g1_i1	0.121321	3.07152	2.27695	1.34896	0.17735	NA
Facu_DN10089_c0_g1_i1	2.99591	3.30404	1.20624	2.73913	0.00616019	0.0376687
Facu_DN1009_c0_g1_i1	8.05106	-0.79333	1.01926	-0.778342	0.436367	0.722081
Facu_DN10090_c0_g1_i1	0.62275	0.70894	1.34073	0.528773	0.596963	0.849865
Facu_DN10091_c0_g1_i1	0.429639	1.24466	1.44039	0.864113	0.387526	NA
Facu_DN10092_c0_g1_i1	0.332503	1.61496	1.75332	0.921088	0.357004	NA
Facu_DN10093_c0_g1_i1	2.1541	-1.08089	1.1251	-0.960703	0.336701	0.62204
Facu_DN10094_c0_g1_i1	0.356576	1.51399	1.61042	0.940124	0.347154	NA
Facu_DN10095_c0_g1_i1	0.112837	3.17263	2.33795	1.35701	0.174777	NA
Facu_DN10096_c0_g1_i1	0.148325	2.77883	1.98364	1.40087	0.161252	NA
Facu_DN10097_c0_g1_i1	0.0830642	3.6188	2.83009	1.27869	0.201007	NA
Facu_DN10098_c0_g1_i1	15.3104	-1.24255	0.97403	-1.27568	0.202069	0.459899
Facu_DN10099_c0_g1_i1	0.0862302	3.55984	2.5187	1.41337	0.157548	NA
Facu_DN101_c0_g1_i1	2.79255	-1.4555	1.24612	-1.16802	0.242799	0.508776
Facu_DN1010_c0_g1_i1	18.8733	0.0145033	0.640522	0.0226429	0.981935	0.994976
Facu_DN10100_c0_g1_i1	1.03098	-0.016831	1.37756	-0.012218	0.990252	0.997312
Facu_DN10101_c0_g1_i1	2.02189	1.75014	1.16593	1.50107	0.133339	0.352841
Facu_DN10102_c0_g1_i1	0.557445	0.869622	1.60403	0.542148	0.587717	NA
Facu_DN10103_c0_g1_i1	1.31993	-0.374339	1.419	-0.263806	0.79193	0.931885
Facu_DN10104_c0_g1_i1	0.200967	2.341	2.00055	1.17018	0.241929	NA
Facu_DN10105_c0_g1_i1	0.207724	2.29387	2.20039	1.04248	0.297189	NA
Facu_DN10106_c0_g1_i1	0.278817	1.86896	1.68651	1.10818	0.267785	NA
Facu_DN10107_c0_g1_i1	0.161703	2.65561	2.04824	1.29653	0.194792	NA
Facu_DN10108_c0_g1_i1	0.193049	2.39917	1.89941	1.26312	0.206548	NA
Facu_DN10109_c0_g1_i1	0.0493004	4.37145	2.85118	1.53321	0.125225	NA
Facu_DN1011_c0_g1_i1	0.369055	1.46495	1.57462	0.930351	0.352189	NA
Facu_DN10110_c0_g1_i1	20.8935	3.24461	1.30057	2.49475	0.0126045	0.0655923
Facu_DN10111_c0_g1_i1	3.0398	-1.57811	1.41004	-1.11919	0.263058	0.533457
Facu_DN10112_c0_g1_i1	0.714545	0.510662	1.61014	0.317153	0.751128	0.919173
Facu_DN10113_c0_g1_i1	0.264077	1.94623	1.7162	1.13403	0.256781	NA
Facu_DN10114_c0_g1_i1	0.183617	2.47044	3.63738	0.679182	0.497022	NA
Facu_DN10115_c0_g1_i1	3.79629	4.6419	1.42924	3.2478	0.001163	0.00990387
Facu_DN10116_c0_g1_i1	12.0237	2.48535	1.0994	2.26064	0.0237817	0.106164
Facu_DN10117_c0_g1_i1	0.134451	2.92177	2.08529	1.40113	0.161174	NA
Facu_DN10118_c0_g1_i1	0.174177	2.54651	2.34975	1.08373	0.278483	NA
Facu_DN10119_c0_g1_i1	0.284884	1.83813	1.80868	1.01628	0.309495	NA
Facu_DN1012_c0_g1_i1	27.7157	5.85191	0.764921	7.65034	2.00444e-14	6.25522e-13
Facu_DN10120_c0_g1_i1	0.853364	0.255676	1.31047	0.195103	0.845312	0.949021
Facu_DN10121_c0_g1_i1	0.162369	2.65137	2.34481	1.13074	0.258165	NA
Facu_DN10123_c0_g1_i1	0.175498	2.53863	2.09679	1.21072	0.226002	NA
Facu_DN10124_c0_g1_i1	0.15433	2.72354	2.0422	1.33363	0.182324	NA
Facu_DN10125_c0_g1_i1	0.129264	2.97675	2.2616	1.31621	0.188103	NA
Facu_DN10126_c0_g1_i1	0.0559392	4.18888	3.65276	1.14677	0.251477	NA
Facu_DN10127_c0_g1_i1	0.286388	1.82909	1.80366	1.0141	0.310536	NA
Facu_DN10128_c0_g1_i1	0.142007	2.84384	2.14329	1.32686	0.184556	NA
Facu_DN10129_c0_g1_i1	15.5676	12.3829	1.4451	8.56885	1.04519e-17	3.81131e-16
Facu_DN1013_c0_g1_i1	28.2875	-3.99467	1.51378	-2.63888	0.00831816	0.048256
Facu_DN10130_c0_g1_i1	0.254297	2.00085	1.97024	1.01554	0.309851	NA
Facu_DN10131_c0_g1_i1	0.0512247	4.3129	2.70424	1.59487	0.110742	NA
Facu_DN10132_c0_g1_i1	0.0879924	3.53149	2.35981	1.49651	0.13452	NA
Facu_DN10133_c0_g1_i1	21.2529	0.821207	0.559687	1.46726	0.142305	0.368629
Facu_DN10134_c0_g1_i1	0.114572	3.15146	2.18211	1.44422	0.148676	NA
Facu_DN10135_c0_g1_i1	0.0894926	3.51055	2.47547	1.41814	0.156151	NA
Facu_DN10136_c0_g1_i1	0.0914276	3.47878	3.64418	0.954612	0.339774	NA
Facu_DN10137_c0_g1_i1	0.14887	2.77383	2.0482	1.35428	0.175648	NA
Facu_DN10138_c0_g1_i1	2.11954	1.49451	1.32273	1.12987	0.258532	0.52669
Facu_DN10139_c0_g1_i1	0.350569	1.53711	1.70167	0.903297	0.366368	NA
Facu_DN1014_c0_g1_i1	5.1824	-1.12447	1.08699	-1.03449	0.300909	0.577846
Facu_DN10140_c0_g1_i1	1.71755	3.11147	1.19368	2.60663	0.00914373	0.051369
Facu_DN10141_c0_g1_i1	0.309053	1.72164	2.09386	0.822235	0.410943	NA
Facu_DN10142_c0_g1_i1	87.0798	14.699	1.3321	11.0345	2.60609e-28	1.74118e-26
Facu_DN10143_c0_g1_i1	0.556049	0.873927	2.00585	0.435689	0.663062	NA
Facu_DN10144_c0_g1_i1	0.387741	1.393	1.86387	0.747369	0.454841	NA
Facu_DN10145_c0_g1_i1	0.139814	2.86252	2.57213	1.1129	0.265752	NA
Facu_DN10146_c0_g1_i1	0.214849	2.24357	1.99462	1.12481	0.260668	NA
Facu_DN10147_c0_g1_i1	0.079629	3.67546	2.40476	1.52841	0.12641	NA
Facu_DN10148_c0_g1_i1	0.221747	2.20063	1.92747	1.14172	0.253572	NA
Facu_DN10149_c0_g1_i1	0.128667	2.98611	2.26134	1.3205	0.186667	NA
Facu_DN10150_c0_g1_i1	0.10246	3.31508	2.35353	1.40856	0.158966	NA
Facu_DN10151_c0_g1_i1	26.0924	1.01233	1.13581	0.891286	0.372776	0.660082
Facu_DN10152_c0_g1_i1	0.535482	0.928466	1.50708	0.616069	0.537849	NA
Facu_DN10153_c0_g1_i1	0.297174	1.77554	1.83127	0.96957	0.332261	NA
Facu_DN10154_c0_g1_i1	8.48964	-0.920497	1.05471	-0.872753	0.382798	0.670317
Facu_DN10155_c0_g1_i1	0.0933036	3.44561	2.50294	1.37663	0.168628	NA
Facu_DN10156_c0_g1_i1	0.116496	3.12633	2.19022	1.4274	0.153464	NA
Facu_DN10157_c0_g1_i1	1.50657	-0.565806	1.25074	-0.452376	0.650998	0.877834
Facu_DN10158_c0_g1_i1	0.0375125	4.76069	3.00382	1.58488	0.112994	NA
Facu_DN10159_c0_g1_i1	0.100525	3.34174	2.24289	1.48993	0.136243	NA
Facu_DN1016_c0_g1_i1	49.3106	0.565776	0.865479	0.653715	0.513296	0.789028
Facu_DN10160_c0_g1_i1	0.332722	1.61429	1.59516	1.01199	0.311543	NA
Facu_DN10161_c0_g1_i1	0.133282	2.93464	3.63993	0.806236	0.420107	NA
Facu_DN10162_c0_g1_i1	0.0624299	4.02602	2.60151	1.54757	0.121725	NA
Facu_DN10163_c0_g1_i1	0.430384	1.24224	1.44342	0.860623	0.389446	NA
Facu_DN10164_c0_g1_i1	0.0704832	3.85038	3.64815	1.05543	0.291227	NA
Facu_DN10165_c0_g1_i1	0.285556	1.8349	1.62917	1.12628	0.260048	NA
Facu_DN10166_c0_g1_i1	0.305743	1.73606	1.95919	0.88611	0.375558	NA
Facu_DN10167_c0_g1_i1	0.307311	1.72763	1.61846	1.06745	0.285768	NA
Facu_DN10168_c0_g1_i1	0.501322	1.02365	1.62361	0.630479	0.528381	NA
Facu_DN10169_c0_g1_i1	0.337736	1.59327	1.61022	0.989474	0.322431	NA
Facu_DN1017_c0_g1_i1	11.3214	-1.61358	1.05426	-1.53053	0.125885	0.339404
Facu_DN10170_c0_g1_i1	0.0813536	3.64335	2.58878	1.40736	0.159319	NA
Facu_DN10171_c0_g1_i1	0.110178	3.20977	2.30023	1.39541	0.162891	NA
Facu_DN10172_c0_g1_i1	0.103094	3.30431	2.20322	1.49977	0.133675	NA
Facu_DN10173_c0_g1_i1	0.173677	2.55017	1.99995	1.27511	0.202269	NA
Facu_DN10174_c0_g1_i1	10.535	5.93201	0.979521	6.05604	1.39517e-09	3.3793e-08
Facu_DN10175_c0_g1_i1	3.97373	0.548627	1.35108	0.406066	0.684694	0.894473
Facu_DN10176_c0_g1_i1	0.0825706	3.62241	2.52173	1.43648	0.150866	NA
Facu_DN10177_c0_g1_i1	0.182572	2.48133	2.01819	1.22948	0.218892	NA
Facu_DN10178_c0_g1_i1	0.477029	1.09311	1.48008	0.738549	0.460181	NA
Facu_DN10179_c0_g1_i1	3.9333	3.48726	1.28265	2.7188	0.006552	0.0395777
Facu_DN1018_c0_g1_i1	60.3287	-0.84925	0.692093	-1.22707	0.219794	0.481526
Facu_DN10180_c0_g1_i1	0.0854231	3.57541	2.44272	1.4637	0.143277	NA
Facu_DN10181_c0_g1_i1	3.12663	2.48295	1.27258	1.95112	0.051043	0.183243
Facu_DN10182_c0_g1_i1	0.527735	0.947474	1.49648	0.633136	0.526645	NA
Facu_DN10183_c0_g1_i1	0.0287767	5.14179	3.27361	1.57068	0.116257	NA
Facu_DN10184_c0_g1_i1	0.236938	2.10464	1.805	1.16601	0.243611	NA
Facu_DN10185_c0_g1_i1	3.06771	2.79919	1.38442	2.02193	0.0431839	0.163514
Facu_DN10186_c0_g1_i1	0.396997	1.3596	1.76838	0.768837	0.44199	NA
Facu_DN10187_c0_g1_i1	2.6993	-1.40682	1.13619	-1.23818	0.215648	0.476531
Facu_DN10188_c0_g1_i1	4.64183	-0.111694	1.19591	-0.0933967	0.925588	0.978022
Facu_DN10189_c0_g1_i1	0.146093	2.80158	3.63912	0.769853	0.441387	NA
Facu_DN1019_c0_g1_i1	0.361609	1.49446	1.61439	0.925714	0.354594	NA
Facu_DN1019_c0_g1_i2	0.00771843	7.02174	3.78524	1.85503	0.0635914	NA
Facu_DN10190_c0_g1_i1	0.149567	2.76518	2.27773	1.21401	0.224745	NA
Facu_DN10191_c0_g1_i1	0.0308737	5.03743	3.67037	1.37246	0.169921	NA
Facu_DN10192_c0_g1_i1	0.186537	2.44823	2.32621	1.05246	0.29259	NA
Facu_DN10193_c0_g1_i1	7.753	-1.90536	1.06005	-1.79742	0.0722694	0.234805
Facu_DN10194_c0_g1_i1	0.8741	0.219543	1.42056	0.154546	0.877179	0.961275
Facu_DN10195_c0_g1_i1	0.132427	2.94396	2.59114	1.13616	0.255889	NA
Facu_DN10196_c0_g1_i1	0.106692	3.25662	2.29334	1.42003	0.155598	NA
Facu_DN10197_c0_g1_i1	0.218481	2.22266	2.29901	0.96679	0.333649	NA
Facu_DN10198_c0_g1_i1	0.152819	2.73471	2.14571	1.2745	0.202486	NA
Facu_DN10199_c0_g1_i1	0.0722936	3.8187	2.82593	1.35131	0.176596	NA
Facu_DN102_c0_g1_i1	0.153685	2.72943	2.01415	1.35513	0.175378	NA
Facu_DN1020_c0_g1_i1	3.15381	0.356022	1.28151	0.277815	0.781154	0.928855
Facu_DN10200_c0_g1_i1	0.235273	2.11331	2.05847	1.02664	0.30459	NA
Facu_DN10200_c0_g1_i2	0.0126948	6.32305	3.7267	1.69669	0.0897553	NA
Facu_DN10201_c0_g1_i1	0.135851	2.90805	2.45545	1.18432	0.236285	NA
Facu_DN10202_c0_g1_i1	0.0314564	5.02038	3.25876	1.54058	0.12342	NA
Facu_DN10203_c0_g1_i1	0.210953	2.26988	2.30042	0.986724	0.323778	NA
Facu_DN10204_c0_g1_i1	0.402567	1.33996	1.87656	0.71405	0.475196	NA
Facu_DN10205_c0_g1_i1	0.288223	1.82032	1.95064	0.93319	0.350722	NA
Facu_DN10206_c0_g1_i1	0.080274	3.66435	2.39229	1.53174	0.125588	NA
Facu_DN10207_c0_g1_i1	1.55923	-0.615273	1.29174	-0.476314	0.633851	0.871527
Facu_DN10208_c0_g1_i1	0.0735729	3.79157	2.43585	1.55657	0.119573	NA
Facu_DN10209_c0_g1_i1	0.135395	2.9118	2.13916	1.36119	0.173454	NA
Facu_DN1021_c0_g1_i1	0.00771843	7.02174	3.78524	1.85503	0.0635914	NA
Facu_DN1021_c0_g1_i2	0.0326359	4.95992	3.20741	1.5464	0.122009	NA
Facu_DN10210_c0_g1_i1	0.0898544	3.50232	2.33598	1.4993	0.133797	NA
Facu_DN10211_c0_g1_i1	0.118494	3.10138	2.36095	1.31361	0.188976	NA
Facu_DN10212_c0_g1_i1	0.584222	0.802632	1.64044	0.489279	0.624644	NA
Facu_DN10213_c0_g1_i1	0.223523	2.18714	1.86314	1.1739	0.240434	NA
Facu_DN10214_c0_g1_i1	0.773384	0.395942	1.48751	0.266177	0.790103	0.931804
Facu_DN10215_c0_g1_i1	0.113482	3.16462	2.26209	1.39898	0.161819	NA
Facu_DN10216_c0_g1_i1	4.58987	7.51558	1.35761	5.53588	3.09661e-08	6.73074e-07
Facu_DN10217_c0_g1_i1	0.140669	2.85421	2.11382	1.35026	0.176933	NA
Facu_DN10218_c0_g1_i1	0.667202	0.61114	1.49248	0.409479	0.682188	0.892872
Facu_DN10219_c0_g1_i1	0.345595	1.55837	1.66732	0.934661	0.349963	NA
Facu_DN1022_c0_g1_i1	2.19848	-1.11087	1.16909	-0.950203	0.342009	0.626697
Facu_DN10220_c0_g1_i1	0.180537	2.49711	1.98593	1.2574	0.208608	NA
Facu_DN10221_c0_g1_i1	0.131882	2.95018	2.18392	1.35087	0.176738	NA
Facu_DN10222_c0_g1_i1	0.0906721	3.48995	2.35519	1.48181	0.13839	NA
Facu_DN10223_c0_g1_i1	3.66832	2.13234	1.09422	1.94874	0.0513266	0.183731
Facu_DN10224_c0_g1_i1	0.126905	3.0053	2.41873	1.24251	0.214047	NA
Facu_DN10226_c0_g1_i1	0.227917	2.15835	1.88095	1.14748	0.251185	NA
Facu_DN10227_c0_g1_i1	0.198916	2.3565	1.85159	1.27269	0.203128	NA
Facu_DN10228_c0_g1_i1	42.0128	-4.59411	1.07389	-4.278	1.88581e-05	0.000275268
Facu_DN10229_c0_g1_i1	0.0899273	3.50143	2.52004	1.38943	0.164701	NA
Facu_DN1023_c0_g1_i1	22.0071	3.86642	0.539232	7.17023	7.48738e-13	2.11153e-11
Facu_DN10230_c0_g1_i1	0.223523	2.18714	1.86314	1.1739	0.240434	NA
Facu_DN10231_c0_g1_i1	0.0609779	4.06286	2.57697	1.57661	0.114886	NA
Facu_DN10232_c0_g1_i1	0.0997803	3.35209	2.27385	1.4742	0.140429	NA
Facu_DN10233_c0_g1_i1	0.120466	3.07983	2.15374	1.42999	0.15272	NA
Facu_DN10234_c0_g1_i1	0.104074	3.28921	2.34021	1.40552	0.159867	NA
Facu_DN10235_c0_g1_i1	2.59524	1.15749	1.15801	0.999554	0.317526	0.598783
Facu_DN10236_c0_g1_i1	353.582	16.7682	1.30037	12.8949	4.80622e-38	7.14118e-36
Facu_DN10237_c0_g1_i1	0.13433	2.92066	2.54821	1.14616	0.25173	NA
Facu_DN10238_c0_g1_i1	0.138745	2.87491	2.12582	1.35238	0.176254	NA
Facu_DN10239_c0_g1_i1	0.114893	3.1506	2.47864	1.2711	0.203693	NA
Facu_DN1024_c0_g1_i1	19.5229	-0.503943	0.750969	-0.671057	0.502184	0.779379
Facu_DN10240_c0_g1_i1	3.14942	4.04745	1.13882	3.55408	0.0003793	0.00395386
Facu_DN10241_c0_g1_i1	36.1579	0.0708789	0.517914	0.136854	0.891146	0.967474
Facu_DN10242_c0_g1_i1	0.39218	1.37756	2.10059	0.655795	0.511956	NA
Facu_DN10243_c0_g1_i1	0.124115	3.03487	2.21675	1.36907	0.170979	NA
Facu_DN10244_c0_g1_i1	0.158996	2.67939	1.99072	1.34594	0.178323	NA
Facu_DN10245_c0_g1_i1	24.706	1.9104	0.621623	3.07324	0.00211746	0.016128
Facu_DN10246_c0_g1_i1	0.0517699	4.29853	2.92482	1.46968	0.14165	NA
Facu_DN10247_c0_g1_i1	0.450384	1.17793	1.4801	0.795843	0.426123	NA
Facu_DN10248_c0_g1_i1	0.14747	2.7858	2.17114	1.2831	0.199456	NA
Facu_DN10249_c0_g1_i1	0.201027	2.33884	2.18966	1.06813	0.285463	NA
Facu_DN1025_c0_g1_i1	2.76758	-1.44216	1.13731	-1.26805	0.20478	0.463268
Facu_DN10250_c0_g1_i1	0.298979	1.76896	1.8926	0.934671	0.349958	NA
Facu_DN10251_c0_g1_i1	11.7665	3.60496	0.891994	4.04147	5.31177e-05	0.00070599
Facu_DN10252_c0_g1_i1	0.274885	1.88945	1.63413	1.15624	0.247582	NA
Facu_DN10253_c0_g1_i1	0.0691792	3.88339	2.75608	1.40903	0.158827	NA
Facu_DN10254_c0_g1_i1	0.899673	0.177928	1.33805	0.132976	0.894213	0.968474
Facu_DN10255_c0_g1_i1	0.666964	0.611672	1.78202	0.343247	0.731413	0.914266
Facu_DN10256_c0_g1_i1	2.96343	6.1524	1.36144	4.51904	6.21218e-06	9.80068e-05
Facu_DN10257_c0_g1_i1	0.127901	2.99139	2.27087	1.31729	0.187743	NA
Facu_DN10258_c0_g1_i1	0.0968903	3.39105	2.51882	1.34629	0.178211	NA
Facu_DN10259_c0_g1_i1	1.84552	8.50412	2.16134	3.93465	8.33174e-05	0.00105257
Facu_DN1026_c0_g1_i1	7.65608	-1.79241	1.24837	-1.43579	0.151062	0.382554
Facu_DN10260_c0_g1_i1	25.5879	0.630501	1.2349	0.51057	0.609652	0.858671
Facu_DN10261_c0_g1_i1	0.172708	2.56026	1.90235	1.34584	0.178355	NA
Facu_DN10262_c0_g1_i1	0.28079	1.85974	1.70012	1.09389	0.274004	NA
Facu_DN10263_c0_g1_i1	0.25488	1.99813	1.89617	1.05377	0.291989	NA
Facu_DN10264_c0_g1_i1	0.791076	0.363477	1.4037	0.258942	0.79568	0.932599
Facu_DN10265_c0_g1_i1	0.392468	1.37692	1.68193	0.818654	0.412984	NA
Facu_DN10266_c0_g1_i1	0.729081	0.481137	1.46247	0.328989	0.742164	0.917222
Facu_DN10267_c0_g1_i1	2.16592	2.36779	1.29919	1.82252	0.0683765	0.226799
Facu_DN10268_c0_g1_i1	0.133423	2.93075	2.12725	1.37772	0.168289	NA
Facu_DN10269_c0_g1_i1	0.0333807	4.92886	3.15652	1.56148	0.11841	NA
Facu_DN1027_c0_g1_i1	50.9151	-4.06151	1.33962	-3.03184	0.00243064	0.017977
Facu_DN10270_c0_g1_i1	0.125132	3.02345	2.18386	1.38445	0.16622	NA
Facu_DN10271_c0_g1_i1	0.0914792	3.47513	2.39717	1.44968	0.147147	NA
Facu_DN10272_c0_g1_i1	0.598342	0.76703	1.39203	0.551017	0.581622	0.841454
Facu_DN10273_c0_g1_i1	5.23951	5.41634	2.33587	2.31877	0.0204074	0.0946672
Facu_DN10274_c0_g1_i1	1.81841	2.23707	1.23124	1.81692	0.0692289	0.228355
Facu_DN10275_c0_g1_i1	0.450185	1.17687	1.82757	0.643954	0.519605	NA
Facu_DN10276_c0_g1_i1	4.71714	4.73101	1.04162	4.54198	5.57287e-06	8.87646e-05
Facu_DN10277_c0_g1_i1	0.812543	0.326165	1.25752	0.259372	0.795349	0.932599
Facu_DN10278_c0_g1_i1	10.6185	1.96954	1.01509	1.94025	0.0523487	0.186318
Facu_DN10279_c0_g1_i1	2.1052	-1.04732	1.78759	-0.585884	0.557953	0.825746
Facu_DN1028_c0_g1_i1	38.576	0.574777	0.518191	1.1092	0.267345	0.537986
Facu_DN10280_c0_g1_i1	3.67689	-0.399825	1.14711	-0.34855	0.727427	0.912837
Facu_DN10281_c0_g1_i1	0.0811186	3.64971	2.43836	1.49679	0.134449	NA
Facu_DN10282_c0_g1_i1	0.610591	0.738792	1.60025	0.461672	0.644316	0.876133
Facu_DN10283_c0_g1_i1	2.6692	-1.38979	1.3601	-1.02183	0.30686	0.585658
Facu_DN10284_c0_g1_i1	16.0739	12.3025	1.487	8.27336	1.30241e-16	4.58145e-15
Facu_DN10285_c0_g1_i1	0.32438	1.65152	1.90693	0.866064	0.386455	NA
Facu_DN10286_c0_g1_i1	0.789158	0.368881	1.41986	0.259801	0.795017	0.932553
Facu_DN10287_c0_g1_i1	0.353395	1.52619	1.90755	0.800079	0.423665	NA
Facu_DN10288_c0_g1_i1	8.6931	-0.854782	1.08812	-0.785559	0.432126	0.718046
Facu_DN10289_c0_g1_i1	0.667713	0.609182	1.4229	0.428128	0.668558	0.887399
Facu_DN1029_c0_g1_i1	3.23876	2.0217	1.26128	1.6029	0.108956	0.309196
Facu_DN10290_c0_g1_i1	0.394786	1.36844	1.88046	0.72772	0.466785	NA
Facu_DN10291_c0_g1_i1	0.476046	1.09794	1.44934	0.757542	0.448725	NA
Facu_DN10292_c0_g1_i1	0.0687586	3.88554	2.71368	1.43183	0.152191	NA
Facu_DN10293_c0_g1_i1	3.82247	1.80106	1.33983	1.34424	0.17887	0.427322
Facu_DN10294_c0_g1_i1	20.2662	5.78522	1.21742	4.75203	2.0138e-06	3.44457e-05
Facu_DN10295_c0_g1_i1	0.103602	3.29652	3.64258	0.904996	0.365467	NA
Facu_DN10296_c0_g1_i1	0.467534	1.12318	1.40651	0.798557	0.424548	NA
Facu_DN10297_c0_g1_i1	0.263097	1.95207	1.67001	1.16889	0.242447	NA
Facu_DN10298_c0_g1_i1	4.7694	0.535701	1.37271	0.390252	0.696351	0.900491
Facu_DN10299_c0_g1_i1	0.102077	3.31805	2.2132	1.49921	0.13382	NA
Facu_DN103_c0_g1_i1	41.8956	-0.981018	0.64926	-1.51098	0.130794	0.347678
Facu_DN1030_c0_g1_i1	0.0747524	3.76608	2.48364	1.51635	0.12943	NA
Facu_DN10300_c0_g1_i1	0.173825	2.55123	1.89915	1.34336	0.179156	NA
Facu_DN10301_c0_g1_i1	0.129526	2.97259	2.32707	1.2774	0.201462	NA
Facu_DN10302_c0_g1_i1	1.1762	-0.207123	1.27747	-0.162136	0.871199	0.959596
Facu_DN10303_c0_g1_i1	5.14904	0.927232	1.15547	0.802468	0.422282	0.707467
Facu_DN10304_c0_g1_i1	0.142877	2.83269	2.21756	1.27739	0.201464	NA
Facu_DN10305_c0_g1_i1	0.510793	0.99479	1.42557	0.697819	0.485291	NA
Facu_DN10306_c0_g1_i1	0.187921	2.43983	1.99056	1.2257	0.220311	NA
Facu_DN10307_c0_g1_i1	0.726089	0.488865	1.41368	0.345811	0.729485	0.913807
Facu_DN10308_c0_g1_i1	0.370448	1.45774	1.60874	0.90614	0.364862	NA
Facu_DN10309_c0_g1_i1	0.34568	1.55727	2.13017	0.731054	0.464746	NA
Facu_DN1031_c0_g1_i1	51.9217	-0.566903	0.784866	-0.722293	0.470115	0.752334
Facu_DN10310_c0_g1_i1	0.00809083	6.96348	3.77925	1.84256	0.0653937	NA
Facu_DN10311_c0_g1_i1	0.167821	2.60018	1.97575	1.31605	0.188159	NA
Facu_DN10312_c0_g1_i1	0.0972111	3.39056	2.41449	1.40426	0.160242	NA
Facu_DN10313_c0_g1_i1	0.357363	1.51235	1.80001	0.840189	0.400802	NA
Facu_DN10314_c0_g1_i1	0.163924	2.63326	2.09865	1.25474	0.209574	NA
Facu_DN10315_c0_g1_i1	9.31203	-0.405875	1.05636	-0.384219	0.700816	0.901823
Facu_DN10316_c0_g1_i1	0.155226	2.71272	2.04341	1.32754	0.184329	NA
Facu_DN10317_c0_g1_i1	0.651263	0.645967	1.82945	0.353093	0.724019	0.911663
Facu_DN10318_c0_g1_i1	0.157123	2.69469	2.06656	1.30395	0.192251	NA
Facu_DN10319_c0_g1_i1	0.0631747	4.00956	2.5651	1.56312	0.118024	NA
Facu_DN1032_c0_g1_i1	26.9285	-1.31859	0.789863	-1.66939	0.09504	0.28327
Facu_DN10320_c0_g1_i1	0.178989	2.50634	2.11354	1.18585	0.235681	NA
Facu_DN10321_c0_g1_i1	0.294413	1.79169	1.84633	0.970405	0.331844	NA
Facu_DN10322_c0_g1_i1	0.181755	2.48504	3.63745	0.683181	NA	NA
Facu_DN10323_c0_g1_i1	0.631498	0.690259	1.71672	0.402081	0.687625	0.896101
Facu_DN10324_c0_g1_i1	4.1508	1.30442	1.07642	1.21182	0.225582	0.488932
Facu_DN10325_c0_g1_i1	0.116969	3.12068	2.23157	1.39842	0.161986	NA
Facu_DN10326_c0_g1_i1	0.0894926	3.51055	2.47547	1.41814	0.156151	NA
Facu_DN10327_c0_g1_i1	0.0233656	5.45241	3.68351	1.48022	0.138814	NA
Facu_DN10328_c0_g1_i1	0.12398	3.03781	2.20077	1.38034	0.167482	NA
Facu_DN10329_c0_g1_i1	1.9518	1.78383	1.29968	1.37252	0.169902	0.413136
Facu_DN1033_c0_g1_i1	24.7744	0.6771	0.742476	0.911949	0.361796	0.649301
Facu_DN10330_c0_g1_i1	0.10915	3.22068	2.20499	1.46063	0.144116	NA
Facu_DN10331_c0_g1_i1	0.108033	3.23508	2.24597	1.44039	0.149756	NA
Facu_DN10332_c0_g1_i1	0.371268	1.45547	1.54401	0.942653	0.345858	NA
Facu_DN10333_c0_g1_i1	0.100949	3.3333	3.64288	0.915018	0.360182	NA
Facu_DN10334_c0_g1_i1	0.158896	2.68027	2.1116	1.26931	0.204332	NA
Facu_DN10335_c0_g1_i1	0.113865	3.16201	2.1716	1.45607	0.145373	NA
Facu_DN10336_c0_g1_i1	0.757716	0.427186	1.34513	0.31758	0.750804	0.919173
Facu_DN10337_c0_g1_i1	0.317695	1.68171	1.67229	1.00563	0.314592	NA
Facu_DN10338_c0_g1_i1	0.119397	3.09487	2.53725	1.21978	0.22255	NA
Facu_DN10339_c0_g1_i1	1.23336	-0.276724	1.46373	-0.189053	0.850051	0.951457
Facu_DN1034_c0_g1_i1	8.84436	-3.11837	1.39975	-2.2278	0.025894	0.11343
Facu_DN1034_c0_g1_i2	0.389586	1.38771	2.03926	0.680496	0.49619	NA
Facu_DN10340_c0_g1_i1	0.283831	1.844	1.66423	1.10802	0.267853	NA
Facu_DN10341_c0_g1_i1	1.90945	4.6467	1.4458	3.21393	0.0013093	0.0109163
Facu_DN10342_c0_g1_i1	0.0894926	3.51055	2.47547	1.41814	0.156151	NA
Facu_DN10343_c0_g1_i1	0.174654	2.54499	2.37123	1.07328	0.283147	NA
Facu_DN10344_c0_g1_i1	10.0911	-0.0564943	0.977719	-0.0577817	0.953923	0.985604
Facu_DN10345_c0_g1_i1	0.197405	2.3654	2.02984	1.16531	0.243893	NA
Facu_DN10346_c0_g1_i1	0.241453	2.07807	1.86789	1.11252	0.265914	NA
Facu_DN10347_c0_g1_i1	0.0530492	4.25978	2.89047	1.47373	0.140554	NA
Facu_DN10348_c0_g1_i1	0.461821	1.14068	1.74421	0.653982	0.513124	NA
Facu_DN10349_c0_g1_i1	6.02724	2.89802	1.18729	2.44086	0.0146522	0.073309
Facu_DN1035_c0_g1_i1	6.28059	-1.52045	1.61567	-0.941065	0.346672	0.63192
Facu_DN10350_c0_g1_i1	4.88295	2.20851	1.22402	1.80431	0.0711835	0.232186
Facu_DN10351_c0_g1_i1	0.0522421	4.28589	2.70674	1.58342	0.113327	NA
Facu_DN10352_c0_g1_i1	0.134713	2.91733	2.05726	1.41806	0.156173	NA
Facu_DN10353_c0_g1_i1	0.894964	0.186971	2.34482	0.0797378	NA	NA
Facu_DN10354_c0_g1_i1	0.162907	2.64212	2.16288	1.22157	0.221869	NA
Facu_DN10355_c0_g1_i1	0.118221	3.10447	2.31789	1.33935	0.180457	NA
Facu_DN10356_c0_g1_i1	0.103094	3.30431	2.20322	1.49977	0.133675	NA
Facu_DN10357_c0_g1_i1	0.171556	2.57038	2.12887	1.20739	0.227282	NA
Facu_DN10358_c0_g1_i1	0.0862302	3.55984	2.5187	1.41337	0.157548	NA
Facu_DN10359_c0_g1_i1	0.0980181	3.37689	2.39101	1.41232	0.157854	NA
Facu_DN1036_c0_g1_i1	105.548	-2.39446	0.684844	-3.49636	0.000471645	0.00475226
Facu_DN10360_c0_g1_i1	0.10395	3.29466	2.41093	1.36655	0.171765	NA
Facu_DN10361_c0_g1_i1	0.400989	1.34435	1.59936	0.840556	0.400597	NA
Facu_DN10362_c0_g1_i1	0.193394	2.39681	1.84049	1.30227	0.192824	NA
Facu_DN10363_c0_g1_i1	7.07694	2.41429	0.891541	2.708	0.00676909	0.0406922
Facu_DN10364_c0_g1_i1	0.0859576	3.56408	2.47154	1.44205	0.149289	NA
Facu_DN10365_c0_g1_i1	0.116555	3.12998	2.61675	1.19613	0.231645	NA
Facu_DN10366_c0_g1_i1	0.0217032	5.55349	3.48661	1.59281	0.111204	NA
Facu_DN10367_c0_g1_i1	0.179682	2.50272	1.92541	1.29983	0.193658	NA
Facu_DN10368_c0_g1_i1	2.16598	2.37177	1.21935	1.94511	0.0517621	0.184932
Facu_DN10369_c0_g1_i1	0.108033	3.23508	2.24597	1.44039	0.149756	NA
Facu_DN1037_c0_g1_i1	2.66747	-1.38911	1.22442	-1.13451	0.256582	0.524924
Facu_DN10370_c0_g1_i1	0.442904	1.2002	1.52977	0.784558	0.432713	NA
Facu_DN10371_c0_g1_i1	0.100325	3.34426	2.66453	1.2551	0.209442	NA
Facu_DN10372_c0_g1_i1	0.59147	0.785119	1.62452	0.483294	0.628887	0.868701
Facu_DN10373_c0_g1_i1	0.0993456	3.36018	2.39171	1.40493	0.160043	NA
Facu_DN10374_c0_g1_i1	0.189111	2.43079	2.07699	1.17034	0.241863	NA
Facu_DN10374_c0_g1_i2	0.0115776	6.44327	3.73492	1.72514	0.0845018	NA
Facu_DN10375_c0_g1_i1	0.224389	2.18295	2.19874	0.992817	0.320799	NA
Facu_DN10376_c0_g1_i1	0.0606055	4.07136	2.5756	1.58074	0.113937	NA
Facu_DN10377_c0_g1_i1	0.15036	2.7599	1.96601	1.40381	0.160376	NA
Facu_DN10378_c0_g1_i1	0.0778668	3.70669	2.53595	1.46166	0.143835	NA
Facu_DN10379_c0_g1_i1	0.273144	1.89951	1.8725	1.01442	0.310381	NA
Facu_DN1038_c0_g1_i1	22.1264	-2.77968	1.07169	-2.59375	0.00949359	0.0529164
Facu_DN10380_c0_g1_i1	4.85155	5.58574	1.05163	5.31153	1.0871e-07	2.23135e-06
Facu_DN10381_c0_g1_i1	4.94396	4.46314	1.31397	3.39669	0.000682065	0.0064238
Facu_DN10382_c0_g1_i1	0.297075	1.77597	1.79818	0.987648	0.323325	NA
Facu_DN10383_c0_g1_i1	0.123073	3.04979	2.20823	1.3811	0.167247	NA
Facu_DN10384_c0_g1_i1	0.233635	2.12567	1.92249	1.10568	0.268863	NA
Facu_DN10385_c0_g1_i1	6.21125	-0.214815	1.07384	-0.200044	0.841446	0.94833
Facu_DN10386_c0_g1_i1	0.122018	3.06012	2.12699	1.43871	0.150233	NA
Facu_DN10387_c0_g1_i1	0.176209	2.52876	2.29255	1.10303	0.270013	NA
Facu_DN10388_c0_g1_i1	0.337167	1.59352	1.6442	0.969176	0.332457	NA
Facu_DN10389_c0_g1_i1	0.170736	2.57516	2.00126	1.28676	0.198176	NA
Facu_DN1039_c0_g1_i1	5.13695	-2.335	1.12177	-2.08153	0.0373852	0.147628
Facu_DN10390_c0_g1_i1	0.111458	3.19171	2.15084	1.48394	0.137826	NA
Facu_DN10391_c0_g1_i1	0.165252	2.62289	1.92836	1.36016	0.173778	NA
Facu_DN10392_c0_g1_i1	0.0430341	4.56506	3.01995	1.51163	0.130628	NA
Facu_DN10393_c0_g1_i1	0.156427	2.70339	2.07232	1.30452	0.192056	NA
Facu_DN10394_c0_g1_i1	0.0676789	3.91056	2.49657	1.56637	0.117262	NA
Facu_DN10395_c0_g1_i1	0.225444	2.17714	2.01218	1.08198	0.27926	NA
Facu_DN10396_c0_g1_i1	0.359553	1.50132	1.53	0.981257	0.326466	NA
Facu_DN10397_c0_g1_i1	0.092869	3.45411	2.3169	1.49083	0.136005	NA
Facu_DN10398_c0_g1_i1	0.289982	1.81319	2.10989	0.859374	0.390134	NA
Facu_DN10399_c0_g1_i1	0.363237	1.48608	1.73304	0.857501	0.391168	NA
Facu_DN104_c0_g1_i1	3.79391	-1.897	1.24702	-1.52122	0.128204	0.343453
Facu_DN10400_c0_g1_i1	0.101767	3.32047	2.40773	1.37909	0.167869	NA
Facu_DN10401_c0_g1_i1	0.623872	0.706285	1.60757	0.439351	0.660408	0.883413
Facu_DN10402_c0_g1_i1	0.210294	2.2759	2.05619	1.10685	0.268357	NA
Facu_DN10403_c0_g1_i1	0.800889	0.347426	1.74909	0.198632	0.842551	0.94893
Facu_DN10404_c0_g1_i1	0.0988112	3.3685	2.802	1.20218	0.229294	NA
Facu_DN10405_c0_g1_i1	0.0504176	4.33846	3.65517	1.18694	0.235252	NA
Facu_DN10406_c0_g1_i1	0.28177	1.85418	1.75558	1.05616	0.290894	NA
Facu_DN10407_c0_g1_i1	0.455775	1.16105	1.90787	0.608561	0.542816	NA
Facu_DN10408_c0_g1_i1	0.224813	2.17913	1.91575	1.13748	0.255336	NA
Facu_DN10409_c0_g1_i1	0.686135	0.569373	1.29901	0.438314	0.661158	0.88391
Facu_DN1041_c0_g1_i1	21.1103	-0.864223	0.72454	-1.19279	0.232952	0.497221
Facu_DN10410_c0_g1_i1	0.0609779	4.06286	2.57697	1.57661	0.114886	NA
Facu_DN10411_c0_g1_i1	0.101232	3.32978	2.32305	1.43336	0.151754	NA
Facu_DN10412_c0_g1_i1	0.253748	2.00596	2.01677	0.994643	0.31991	NA
Facu_DN10413_c0_g1_i1	0.0637199	3.99797	2.66572	1.49977	0.133673	NA
Facu_DN10414_c0_g1_i1	3.23334	-1.66649	1.8301	-0.910604	NA	NA
Facu_DN10415_c0_g1_i1	0.461017	1.14397	1.53504	0.745236	0.456129	NA
Facu_DN10416_c0_g1_i1	1.70942	3.16762	1.1971	2.64609	0.0081429	0.0474883
Facu_DN10417_c0_g1_i1	0.190949	2.41388	2.07319	1.16433	0.244291	NA
Facu_DN10418_c0_g1_i1	0.33525	1.60421	1.83637	0.873576	0.382349	NA
Facu_DN10419_c0_g1_i1	0.0752975	3.75635	2.61096	1.43868	0.150241	NA
Facu_DN1042_c0_g1_i1	16.1744	-1.51234	0.913858	-1.6549	0.0979451	0.28856
Facu_DN10420_c0_g1_i1	0.299727	1.76346	1.74767	1.00904	0.312956	NA
Facu_DN10421_c0_g1_i1	0.17674	2.52688	2.03706	1.24045	0.214808	NA
Facu_DN10422_c0_g1_i1	0.0794187	3.6787	3.64619	1.00892	0.313014	NA
Facu_DN10423_c0_g1_i1	0.0972627	3.38563	2.49407	1.35747	0.174632	NA
Facu_DN10425_c0_g1_i1	0.137717	2.88434	2.37141	1.2163	0.223872	NA
Facu_DN10426_c0_g1_i1	0.203409	2.32322	1.80276	1.2887	0.197503	NA
Facu_DN10427_c0_g1_i1	0.481683	1.07883	1.79308	0.601665	0.547397	NA
Facu_DN10428_c0_g1_i1	0.0647373	3.97604	2.65374	1.49828	0.134061	NA
Facu_DN10429_c0_g1_i1	0.0954864	3.41755	2.46938	1.38397	0.166369	NA
Facu_DN1043_c0_g1_i1	0.0571809	4.15168	2.76272	1.50275	0.132903	NA
Facu_DN1043_c0_g1_i2	2.80123	0.393609	1.13938	0.34546	0.729749	0.913841
Facu_DN10430_c0_g1_i1	0.399032	1.35235	1.77542	0.761707	0.446235	NA
Facu_DN10431_c0_g1_i1	0.357753	1.50806	1.6339	0.922981	0.356017	NA
Facu_DN10432_c0_g1_i1	0.204585	2.31748	2.06633	1.12155	0.262055	NA
Facu_DN10433_c0_g1_i1	0.292157	1.8016	1.6443	1.09566	0.273227	NA
Facu_DN10434_c0_g1_i1	0.468965	1.11773	1.50623	0.742074	0.458042	NA
Facu_DN10435_c0_g1_i1	0.398484	1.35378	1.9064	0.710124	0.477627	NA
Facu_DN10436_c0_g1_i1	0.0517699	4.29853	2.92482	1.46968	0.14165	NA
Facu_DN10437_c0_g1_i1	0.202167	2.33375	1.86924	1.2485	0.211848	NA
Facu_DN10438_c0_g1_i1	0.0798017	3.67292	2.7539	1.33372	0.182297	NA
Facu_DN10439_c0_g1_i1	0.079629	3.67546	2.40476	1.52841	0.12641	NA
Facu_DN1044_c0_g1_i1	11.3574	-0.0440764	1.01048	-0.0436194	0.965208	0.988295
Facu_DN10440_c0_g1_i1	0.0707933	3.8449	2.56459	1.49923	0.133814	NA
Facu_DN10441_c0_g1_i1	0.0726553	3.80875	2.47448	1.53921	0.123753	NA
Facu_DN10442_c0_g1_i1	0.159792	2.6701	2.14405	1.24536	0.213001	NA
Facu_DN10443_c0_g1_i1	0.177784	2.51857	1.90584	1.3215	0.186333	NA
Facu_DN10444_c0_g1_i1	0.450588	1.1773	1.9549	0.602231	0.54702	NA
Facu_DN10445_c0_g1_i1	1.10974	-0.124671	1.26292	-0.098717	0.921363	0.977438
Facu_DN10446_c0_g1_i1	0.454975	1.16217	1.5623	0.743883	0.456947	NA
Facu_DN10447_c0_g1_i1	0.1211	3.07058	2.16281	1.41972	0.15569	NA
Facu_DN10448_c0_g1_i1	0.145929	2.80307	2.19303	1.27818	0.201187	NA
Facu_DN10449_c0_g1_i1	2.34355	-1.20232	1.88202	-0.638843	0.522925	0.7972
Facu_DN1045_c0_g1_i1	79.904	-0.949514	0.451597	-2.10257	0.0355033	0.142227
Facu_DN10450_c0_g1_i1	0.0958213	3.41061	2.50074	1.36384	0.172617	NA
Facu_DN10451_c0_g1_i1	0.229034	2.15137	1.82168	1.18098	0.23761	NA
Facu_DN10452_c0_g1_i1	0.678361	0.587155	1.45781	0.402765	0.687121	0.895924
Facu_DN10453_c0_g1_i1	0.195167	2.3849	1.98568	1.20105	0.229732	NA
Facu_DN10454_c0_g1_i1	0.0847781	3.58587	2.39243	1.49884	0.133916	NA
Facu_DN10455_c0_g1_i1	0.29243	1.8003	1.67822	1.07274	0.283386	NA
Facu_DN10456_c0_g1_i1	0.194846	2.38533	1.86686	1.27772	0.201348	NA
Facu_DN10457_c0_g1_i1	0.111568	3.19226	2.28646	1.39616	0.162667	NA
Facu_DN10458_c0_g1_i1	0.104719	3.28068	2.38872	1.37341	0.169626	NA
Facu_DN10459_c0_g1_i1	0.279972	1.86381	1.68158	1.10837	0.267704	NA
Facu_DN1046_c0_g1_i1	25.4707	-1.38573	0.728589	-1.90194	0.0571788	0.199096
Facu_DN10460_c0_g1_i1	0.205344	2.31008	1.805	1.27982	0.200607	NA
Facu_DN10461_c0_g1_i1	2.12425	1.34473	1.13722	1.18248	0.237016	0.501706
Facu_DN10462_c0_g1_i1	0.0655444	3.95526	2.72845	1.44964	0.14716	NA
Facu_DN10463_c0_g1_i1	0.34676	1.55455	1.70464	0.911952	0.361794	NA
Facu_DN10464_c0_g1_i1	0.229444	2.14957	1.74421	1.23241	0.217797	NA
Facu_DN10465_c0_g1_i1	5.64523	-2.47047	1.10441	-2.23691	0.0252924	0.11141
Facu_DN10466_c0_g1_i1	0.275122	1.88865	1.86211	1.01425	0.310463	NA
Facu_DN10467_c0_g1_i1	0.110451	3.20611	2.46833	1.2989	0.19398	NA
Facu_DN10468_c0_g1_i1	0.119449	3.09161	2.15971	1.4315	0.152288	NA
Facu_DN10469_c0_g1_i1	0.179944	2.49948	1.91464	1.30546	0.191738	NA
Facu_DN1047_c0_g1_i1	0	NA	NA	NA	NA	NA
Facu_DN1047_c0_g2_i1	7.20426	1.89337	1.15611	1.63771	0.101483	0.295311
Facu_DN10470_c0_g1_i1	0.130864	2.96102	2.1747	1.36158	0.173331	NA
Facu_DN10471_c0_g1_i1	117.911	15.1719	1.30328	11.6414	2.53955e-31	2.08935e-29
Facu_DN10472_c0_g1_i1	4.87874	3.72233	1.19609	3.11207	0.00185778	0.0145053
Facu_DN10473_c0_g1_i1	0.191418	2.41342	2.19076	1.10163	0.270621	NA
Facu_DN10474_c0_g1_i1	0.0601226	4.07996	3.65116	1.11744	0.263805	NA
Facu_DN10475_c0_g1_i1	0.161865	2.653	2.00506	1.32315	0.185785	NA
Facu_DN10476_c0_g1_i1	0.102039	3.31683	2.42532	1.36759	0.171441	NA
Facu_DN10477_c0_g1_i1	0.134761	2.9198	2.20518	1.32406	0.185482	NA
Facu_DN10478_c0_g1_i1	0.130754	2.96053	2.08706	1.41852	0.15604	NA
Facu_DN10479_c0_g1_i1	0.189025	2.42906	2.2322	1.08819	0.27651	NA
Facu_DN1048_c0_g1_i1	6.57305	0.262245	1.05979	0.24745	0.80456	0.935953
Facu_DN10480_c0_g1_i1	0.216947	2.22944	2.09959	1.06184	0.288307	NA
Facu_DN10481_c0_g1_i1	0.132427	2.94396	2.59114	1.13616	0.255889	NA
Facu_DN10482_c0_g1_i1	0.103677	3.29811	2.4956	1.32157	0.186312	NA
Facu_DN10483_c0_g1_i1	0.0491277	4.3749	3.65579	1.1967	0.231422	NA
Facu_DN10484_c0_g1_i1	0.0909447	3.48573	2.51626	1.38528	0.165966	NA
Facu_DN10485_c0_g1_i1	1.48034	-0.540148	1.27982	-0.422049	0.67299	0.88925
Facu_DN10486_c0_g1_i1	3.31598	3.02716	1.25375	2.41449	0.0157571	0.0771961
Facu_DN10487_c0_g1_i1	0.240298	2.08409	1.94753	1.07012	0.284565	NA
Facu_DN10488_c0_g1_i1	0.463816	1.13364	1.54365	0.734388	0.462713	NA
Facu_DN10489_c0_g1_i1	0.0931416	3.45017	2.41541	1.4284	0.153178	NA
Facu_DN1049_c0_g1_i1	29.2907	-0.102271	0.646756	-0.158129	0.874355	0.960746
Facu_DN10490_c0_g1_i1	0.104571	3.28179	3.64246	0.900981	0.367598	NA
Facu_DN10491_c0_g1_i1	0.106706	3.25181	2.74838	1.18317	0.23674	NA
Facu_DN10492_c0_g1_i1	1.97429	3.67131	1.26761	2.89625	0.00377648	0.02554
Facu_DN10493_c0_g1_i1	0.0400817	4.66388	3.66135	1.27381	0.202729	NA
Facu_DN10494_c0_g1_i1	0.0602331	4.07989	2.61043	1.56292	0.118072	NA
Facu_DN10495_c0_g1_i1	0.431891	1.23895	1.78013	0.695988	0.486436	NA
Facu_DN10496_c0_g1_i1	0.0809189	3.65334	2.41033	1.5157	0.129595	NA
Facu_DN10497_c0_g1_i1	0.199471	2.35279	2.49858	0.941651	0.346372	NA
Facu_DN10498_c0_g1_i1	0.0897546	3.50395	2.29006	1.53007	0.126	NA
Facu_DN10499_c0_g1_i1	0.109633	3.21674	2.1966	1.46442	0.143079	NA
Facu_DN105_c0_g1_i1	3.42796	-1.75137	1.09278	-1.60268	0.109006	0.309249
Facu_DN1050_c0_g1_i1	27.2827	-1.44233	0.713683	-2.02097	0.0432825	0.163645
Facu_DN10500_c0_g1_i1	0.0738455	3.78648	2.50908	1.50911	0.131271	NA
Facu_DN10501_c0_g1_i1	0.226885	2.16708	1.79304	1.20861	0.226814	NA
Facu_DN10502_c0_g1_i1	2.92619	10.0946	3.0848	3.27235	0.00106657	0.00924082
Facu_DN10503_c0_g1_i1	0.418676	1.28358	1.66572	0.770586	0.440952	NA
Facu_DN10504_c0_g1_i1	0.149888	2.76433	2.04137	1.35415	0.175687	NA
Facu_DN10506_c0_g1_i1	0.142132	2.84019	2.40521	1.18085	0.237664	NA
Facu_DN10507_c0_g1_i1	0.0653716	3.95883	2.79159	1.41813	0.156153	NA
Facu_DN10508_c0_g1_i1	0.337292	1.59266	1.85825	0.857075	0.391403	NA
Facu_DN10509_c0_g1_i1	3.4001	1.54725	1.15994	1.33391	0.182235	0.432455
Facu_DN1051_c0_g1_i1	0.38911	1.38711	1.60285	0.865405	0.386816	NA
Facu_DN10510_c0_g1_i1	0.152371	2.73936	3.63876	0.752827	0.451554	NA
Facu_DN10511_c0_g1_i1	0.0916788	3.47191	2.38697	1.45452	0.145801	NA
Facu_DN10512_c0_g1_i1	3.71772	6.35023	1.32023	4.80993	1.50984e-06	2.64156e-05
Facu_DN10513_c0_g1_i1	7.46546	2.12226	1.00649	2.10858	0.034981	0.140474
Facu_DN10514_c0_g1_i1	0.418067	1.28372	1.80094	0.712805	0.475966	NA
Facu_DN10515_c0_g1_i1	0.124126	3.03636	3.64061	0.834024	0.404268	NA
Facu_DN10516_c0_g1_i1	0.146501	2.79756	1.98236	1.41123	0.158176	NA
Facu_DN10517_c0_g1_i1	1.55597	4.17116	1.27478	3.27207	0.00106762	0.00924192
Facu_DN10518_c0_g1_i1	21.7178	12.6679	1.68829	7.5034	6.21821e-14	1.88153e-12
Facu_DN10519_c0_g1_i1	0.255641	1.99305	1.78398	1.11719	0.263912	NA
Facu_DN1052_c0_g1_i1	18.1107	-0.0663214	0.736565	-0.0900414	0.928254	0.97837
Facu_DN10520_c0_g1_i1	2.48437	1.38358	1.58359	0.873702	0.382281	0.669723
Facu_DN10521_c0_g1_i1	1.9065	4.69979	1.25309	3.75056	0.00017644	0.002064
Facu_DN10522_c0_g1_i1	0.201009	2.34307	2.35689	0.994136	0.320157	NA
Facu_DN10523_c0_g1_i1	0.0824815	3.62635	3.64564	0.994711	0.319877	NA
Facu_DN10524_c0_g1_i1	0.168329	2.59518	2.09451	1.23904	0.215332	NA
Facu_DN10525_c0_g1_i1	0.0543391	4.2265	2.70305	1.5636	0.11791	NA
Facu_DN10526_c0_g1_i1	0	NA	NA	NA	NA	NA
Facu_DN10527_c0_g1_i1	0.088192	3.52822	2.42402	1.45553	0.145523	NA
Facu_DN10528_c0_g1_i1	0.951847	0.0970362	1.22724	0.0790689	0.936978	0.979874
Facu_DN10529_c0_g1_i1	0.11678	3.12479	2.61582	1.19458	0.232253	NA
Facu_DN1053_c0_g1_i1	0.40973	1.31451	1.62115	0.810853	0.41745	NA
Facu_DN10530_c0_g1_i1	0.202292	2.33096	1.83649	1.26924	0.204355	NA
Facu_DN10531_c0_g1_i1	0.177239	2.52276	1.98134	1.27326	0.202926	NA
Facu_DN10532_c0_g1_i1	0.171391	2.57096	2.3425	1.09753	0.27241	NA
Facu_DN10533_c0_g1_i1	0.017844	5.83865	3.69957	1.5782	0.114521	NA
Facu_DN10534_c0_g1_i1	0.3019	1.75372	1.59284	1.101	0.270895	NA
Facu_DN10535_c0_g1_i1	0.09957	3.35275	2.32979	1.43908	0.150128	NA
Facu_DN10536_c0_g1_i1	0.216395	2.23544	3.63637	0.614746	0.538722	NA
Facu_DN10537_c0_g1_i1	0.0628023	4.01775	2.5732	1.56139	0.118433	NA
Facu_DN10538_c0_g1_i1	0.140334	2.85885	2.02029	1.41507	0.157047	NA
Facu_DN10539_c0_g1_i1	0.0581983	4.12724	2.67635	1.54212	0.123045	NA
Facu_DN1054_c0_g1_i1	0.219343	2.21316	2.03406	1.08805	0.276573	NA
Facu_DN1054_c0_g1_i2	0.0938864	3.43902	2.29872	1.49606	0.134638	NA
Facu_DN10540_c0_g1_i1	0.158599	2.68463	2.28488	1.17495	0.240013	NA
Facu_DN10541_c0_g1_i1	4.80543	4.05178	1.07601	3.76557	0.000166172	0.00196001
Facu_DN10542_c0_g1_i1	0.118977	3.09727	2.43469	1.27214	0.203323	NA
Facu_DN10543_c0_g1_i1	1.61955	-0.669098	1.17725	-0.568354	0.569795	0.833427
Facu_DN10544_c0_g1_i1	0.150322	2.75904	2.11725	1.30312	0.192532	NA
Facu_DN10545_c0_g1_i1	0.254221	2.00354	1.8941	1.05778	0.290155	NA
Facu_DN10546_c0_g1_i1	0.241536	2.07707	2.5013	0.830394	0.406316	NA
Facu_DN10547_c0_g1_i1	0.118431	3.10351	2.17281	1.42834	0.153194	NA
Facu_DN10548_c0_g1_i1	0.186641	2.45004	2.12044	1.15544	0.247912	NA
Facu_DN10549_c0_g1_i1	0.142779	2.8354	2.58555	1.09663	0.272801	NA
Facu_DN1055_c0_g1_i1	17.5999	-0.970028	0.858018	-1.13055	0.258247	0.526489
Facu_DN10550_c0_g1_i1	0.0938864	3.43902	2.29872	1.49606	0.134638	NA
Facu_DN10551_c0_g1_i1	19.124	-2.56516	1.03806	-2.47111	0.0134693	0.0686704
Facu_DN10552_c0_g1_i1	0.139752	2.86341	2.17871	1.31427	0.188756	NA
Facu_DN10553_c0_g1_i1	0.28449	1.83873	1.68593	1.09063	0.275437	NA
Facu_DN10554_c0_g1_i1	0.156947	2.70025	2.34911	1.14947	0.250361	NA
Facu_DN10555_c0_g1_i1	0.109109	3.22407	3.64199	0.88525	0.376022	NA
Facu_DN10556_c0_g1_i1	0.52341	0.960638	3.48293	0.275813	NA	NA
Facu_DN10557_c0_g1_i1	151.975	14.5897	1.37249	10.6301	2.15934e-26	1.2872e-24
Facu_DN10558_c0_g1_i1	0.16855	2.59534	2.34564	1.10645	0.268531	NA
Facu_DN10559_c0_g1_i1	0.103356	3.2988	2.44986	1.34653	0.178133	NA
Facu_DN1056_c0_g1_i1	18.7366	-1.18002	0.767032	-1.53842	0.123946	0.335751
Facu_DN10560_c0_g1_i1	0.214452	2.24759	1.77609	1.26548	0.205701	NA
Facu_DN10561_c0_g1_i1	0.266571	1.93202	2.03902	0.947522	0.343373	NA
Facu_DN10562_c0_g1_i1	2.06669	2.89604	1.39631	2.07407	0.038073	0.14953
Facu_DN10563_c0_g1_i1	0.0907826	3.48995	2.7497	1.26921	0.204365	NA
Facu_DN10564_c0_g1_i1	0.328032	1.63335	1.78218	0.91649	0.35941	NA
Facu_DN10565_c0_g1_i1	0.0581983	4.12724	2.67635	1.54212	0.123045	NA
Facu_DN10566_c0_g1_i1	0.0923345	3.46463	2.42629	1.42795	0.153305	NA
Facu_DN10567_c0_g1_i1	0.155126	2.7136	1.99901	1.35747	0.174632	NA
Facu_DN10568_c0_g1_i1	0.15841	2.68677	2.51702	1.06744	0.285772	NA
Facu_DN10569_c0_g1_i1	0.205743	2.30723	1.89911	1.2149	0.224402	NA
Facu_DN1057_c0_g1_i1	3.97034	-0.577973	1.11272	-0.519426	0.603464	0.854972
Facu_DN10570_c0_g1_i1	3.20382	2.15544	1.95327	1.1035	NA	NA
Facu_DN10571_c0_g1_i1	0.0879924	3.53149	2.35981	1.49651	0.13452	NA
Facu_DN10572_c0_g1_i1	0.118107	3.11056	2.36785	1.31366	0.18896	NA
Facu_DN10573_c0_g1_i1	0.0994971	3.35378	2.4686	1.35858	0.17428	NA
Facu_DN10574_c0_g1_i1	0.106791	3.25528	2.27675	1.42979	0.152778	NA
Facu_DN10575_c0_g1_i1	0.237046	2.10317	2.45235	0.857611	0.391107	NA
Facu_DN10576_c0_g1_i1	0.222564	2.19502	2.21537	0.990811	0.321778	NA
Facu_DN10577_c0_g1_i1	0.486066	1.06783	1.86185	0.573531	0.566285	NA
Facu_DN10578_c0_g1_i1	0.0751354	3.76212	2.77623	1.35512	0.175379	NA
Facu_DN10579_c0_g1_i1	0.55227	0.881867	1.59782	0.55192	0.581003	NA
Facu_DN10580_c0_g1_i1	1.5818	3.82021	1.34409	2.84222	0.00448	0.0295354
Facu_DN10581_c0_g1_i1	0.157654	2.69342	2.16181	1.24591	0.212798	NA
Facu_DN10582_c0_g1_i1	0.549154	0.89225	1.70105	0.524529	0.599911	NA
Facu_DN10583_c0_g1_i1	0.106692	3.25662	2.29334	1.42003	0.155598	NA
Facu_DN10584_c0_g1_i1	0.264808	1.94445	1.7546	1.1082	0.267776	NA
Facu_DN10585_c0_g1_i1	0.142791	2.83281	3.6393	0.778394	0.436337	NA
Facu_DN10586_c0_g1_i1	0.128295	2.99009	2.32546	1.2858	0.198512	NA
Facu_DN10587_c0_g1_i1	0.0544014	4.22301	3.65329	1.15595	0.247703	NA
Facu_DN10588_c0_g1_i1	0.118469	3.10483	2.17846	1.42524	0.154088	NA
Facu_DN10589_c0_g1_i1	0.0897652	3.50585	2.73148	1.2835	0.199318	NA
Facu_DN1059_c0_g1_i1	37.4412	-1.20038	0.781915	-1.53517	0.124741	0.33717
Facu_DN1059_c0_g2_i1	153.184	-0.300882	0.490298	-0.613671	0.539432	0.810941
Facu_DN10590_c0_g1_i1	0.0161817	5.96905	3.70602	1.61064	0.107259	NA
Facu_DN10591_c0_g1_i1	8.7909	9.13084	1.90047	4.80451	1.55129e-06	2.69984e-05
Facu_DN10592_c0_g1_i1	0.0951281	3.41733	2.76602	1.23547	0.216656	NA
Facu_DN10593_c0_g1_i1	0.488037	1.06068	1.41649	0.74881	0.453972	NA
Facu_DN10594_c0_g1_i1	0.148646	2.77842	2.15207	1.29104	0.196689	NA
Facu_DN10595_c0_g1_i1	1.48866	6.03469	1.45394	4.15058	3.31634e-05	0.000463031
Facu_DN10596_c0_g1_i1	0.0857333	3.57284	2.49073	1.43446	0.151442	NA
Facu_DN10597_c0_g1_i1	1.53475	4.56347	1.44723	3.15324	0.00161472	0.0129529
Facu_DN10598_c0_g1_i1	0.0318911	4.99285	3.66917	1.36076	0.17359	NA
Facu_DN10599_c0_g1_i1	0.260763	1.96467	1.7512	1.1219	0.261903	NA
Facu_DN106_c0_g1_i1	45.0107	1.47548	0.599862	2.45971	0.0139051	0.0703023
Facu_DN1060_c0_g1_i1	6.46003	-1.57305	1.09999	-1.43006	0.1527	0.38494
Facu_DN10600_c0_g1_i1	0.0969009	3.39328	3.6434	0.931348	0.351673	NA
Facu_DN10601_c0_g1_i1	3.94511	3.43576	1.42346	2.41367	0.0157927	0.0772944
Facu_DN10602_c0_g1_i1	0.695399	0.550458	1.32904	0.414177	0.678744	0.890848
Facu_DN10603_c0_g1_i1	0.0472657	4.42961	2.81828	1.57174	0.11601	NA
Facu_DN10604_c0_g1_i1	0.342936	1.57024	1.52927	1.02679	0.304522	NA
Facu_DN10605_c0_g1_i1	0.296837	1.77692	1.90111	0.934672	0.349957	NA
Facu_DN10607_c0_g1_i1	0.547447	0.895765	1.41039	0.635118	0.525351	NA
Facu_DN10608_c0_g1_i1	0.167308	2.60743	2.30545	1.13098	0.258061	NA
Facu_DN10609_c0_g1_i1	0.048283	4.4003	2.81963	1.5606	0.118619	NA
Facu_DN1061_c0_g1_i1	12.0916	-2.46453	1.0945	-2.25174	0.0243385	0.108214
Facu_DN10610_c0_g1_i1	0.0925964	3.45809	2.29238	1.50852	0.131422	NA
Facu_DN10611_c0_g1_i1	0.416221	1.29132	1.57941	0.817601	0.413585	NA
Facu_DN10612_c0_g1_i1	0.0367677	4.78937	3.66412	1.3071	0.191179	NA
Facu_DN10613_c0_g1_i1	490.106	17.24	1.20331	14.3272	1.4806e-46	3.59498e-44
Facu_DN10614_c0_g1_i1	2173.63	19.3899	1.29866	14.9307	2.08103e-50	5.91905e-48
Facu_DN10615_c0_g1_i1	0.0512247	4.3129	2.70424	1.59487	0.110742	NA
Facu_DN10616_c0_g1_i1	0.88054	0.209964	1.51381	0.138699	0.889688	0.967221
Facu_DN10617_c0_g1_i1	0.114783	3.15084	2.21378	1.42329	0.154653	NA
Facu_DN10618_c0_g1_i1	0.0890098	3.51556	2.33192	1.50758	0.131662	NA
Facu_DN10619_c0_g1_i1	0.262673	1.9559	1.70956	1.1441	0.252583	NA
Facu_DN1062_c0_g1_i1	12.9522	-0.50023	0.940413	-0.531926	0.594778	0.84889
Facu_DN1062_c0_g1_i2	0.042872	4.57452	3.65951	1.25004	0.211286	NA
Facu_DN10620_c0_g1_i1	0.32349	1.6533	1.93899	0.852658	0.393849	NA
Facu_DN10621_c0_g1_i1	0.176184	2.53001	1.92654	1.31324	0.189102	NA
Facu_DN10622_c0_g1_i1	0.0817742	3.64139	2.57012	1.41682	0.156536	NA
Facu_DN10623_c0_g1_i1	2.30681	0.994631	1.39365	0.713686	0.475422	0.756883
Facu_DN10624_c0_g1_i1	0.324966	1.64787	1.6883	0.976051	0.329039	NA
Facu_DN10625_c0_g1_i1	0.114472	3.1528	2.34326	1.34548	0.178471	NA
Facu_DN10626_c0_g1_i1	0.00771843	7.02174	3.78524	1.85503	0.0635914	NA
Facu_DN10627_c0_g1_i1	0.527235	0.948723	2.20291	0.430669	NA	NA
Facu_DN10628_c0_g1_i1	0.272389	1.90295	1.73414	1.09734	0.272491	NA
Facu_DN10629_c0_g1_i1	0.180216	2.49742	1.92391	1.29809	0.194256	NA
Facu_DN1063_c0_g1_i1	1.0816	-0.0877139	1.27168	-0.0689748	0.94501	0.982514
Facu_DN10630_c0_g1_i1	0.109706	3.21494	3.64192	0.882759	0.377367	NA
Facu_DN10631_c0_g1_i1	0.110168	3.20779	2.17274	1.47638	0.139841	NA
Facu_DN10632_c0_g1_i1	0.147418	2.7889	2.02365	1.37816	0.168155	NA
Facu_DN10633_c0_g1_i1	0.0454412	4.48989	2.95629	1.51876	0.128824	NA
Facu_DN10634_c0_g1_i1	0.157868	2.68798	2.02321	1.32857	0.183989	NA
Facu_DN10635_c0_g1_i1	0.063002	4.01345	2.91569	1.3765	0.168666	NA
Facu_DN10636_c0_g1_i1	0.456758	1.15714	1.7942	0.644935	0.518969	NA
Facu_DN10637_c0_g1_i1	0.192649	2.40221	1.87963	1.27802	0.201241	NA
Facu_DN10638_c0_g1_i1	0.0964663	3.40106	2.68019	1.26896	0.204455	NA
Facu_DN10639_c0_g1_i1	0.115417	3.14113	2.14047	1.46749	0.142242	NA
Facu_DN1064_c0_g1_i1	39.0143	-4.42984	1.18149	-3.74938	0.000177274	0.00206568
Facu_DN10640_c0_g1_i1	0.138683	2.87702	2.04805	1.40476	0.160092	NA
Facu_DN10641_c0_g1_i1	0.141907	2.84459	2.30212	1.23564	0.216592	NA
Facu_DN10642_c0_g1_i1	0.0783497	3.70111	2.57475	1.43746	0.150586	NA
Facu_DN10643_c0_g1_i1	0	NA	NA	NA	NA	NA
Facu_DN10644_c0_g1_i1	0.24861	2.03545	2.32317	0.87615	0.380949	NA
Facu_DN10645_c0_g1_i1	0.15144	2.74854	2.01248	1.36575	0.172017	NA
Facu_DN10646_c0_g1_i1	0.0967905	3.39266	2.56212	1.32416	0.185449	NA
Facu_DN10647_c0_g1_i1	3.77141	4.97333	1.19035	4.17803	2.94045e-05	0.00041639
Facu_DN10648_c0_g1_i1	0.114945	3.14692	2.15184	1.46243	0.143624	NA
Facu_DN10649_c0_g1_i1	0.131199	2.95612	2.58912	1.14175	0.253559	NA
Facu_DN1065_c0_g1_i1	15.9369	0.342243	0.832753	0.410978	0.681089	0.892137
Facu_DN10650_c0_g1_i1	0.142825	2.83445	3.63931	0.778841	0.436073	NA
Facu_DN10651_c0_g1_i1	0.0921617	3.46723	2.32235	1.49298	0.135441	NA
Facu_DN10652_c0_g1_i1	0.088265	3.52735	2.44623	1.44196	0.149315	NA
Facu_DN10653_c0_g1_i1	0.2568	1.98897	2.04825	0.971057	0.33152	NA
Facu_DN10654_c0_g1_i1	0.395756	1.36461	1.78193	0.765803	0.443794	NA
Facu_DN10655_c0_g1_i1	0.0882027	3.53094	2.36424	1.49347	0.135313	NA
Facu_DN10656_c0_g1_i1	0.0733003	3.7966	2.445	1.5528	0.12047	NA
Facu_DN10657_c0_g1_i1	0.351996	1.53161	1.59411	0.960794	0.336656	NA
Facu_DN10658_c0_g1_i1	0.147146	2.79147	1.99055	1.40236	0.160808	NA
Facu_DN10659_c0_g1_i1	0.742126	0.455988	1.30481	0.349467	0.726739	0.912549
Facu_DN1066_c0_g1_i1	20.1826	0.866762	0.739359	1.17232	0.24107	0.506619
Facu_DN10660_c0_g1_i1	0.256583	1.98706	1.9439	1.0222	0.306684	NA
Facu_DN10661_c0_g1_i1	0.0324738	4.9761	3.37653	1.47373	0.140553	NA
Facu_DN10662_c0_g1_i1	0.401567	1.34164	1.7773	0.754876	0.450323	NA
Facu_DN10663_c0_g1_i1	0.173202	2.55762	2.32179	1.10157	0.270649	NA
Facu_DN10664_c0_g1_i1	3.82034	4.33977	1.12955	3.84202	0.000122024	0.00148321
Facu_DN10665_c0_g1_i1	0.0742802	3.77528	2.64737	1.42605	0.153855	NA
Facu_DN10666_c0_g1_i1	0.124277	3.03211	2.46054	1.2323	0.217838	NA
Facu_DN10667_c0_g1_i1	0.218128	2.22202	1.88877	1.17644	0.23942	NA
Facu_DN10668_c0_g1_i1	0.161141	2.66158	2.16846	1.22741	0.219669	NA
Facu_DN10669_c0_g1_i1	0.183579	2.47274	1.88532	1.31157	0.189664	NA
Facu_DN1067_c0_g1_i1	21.9564	0.416797	0.611093	0.682051	0.495207	0.773299
Facu_DN1067_c0_g1_i2	0	NA	NA	NA	NA	NA
Facu_DN10670_c0_g1_i1	0.136113	2.90459	2.13161	1.36262	0.173001	NA
Facu_DN10671_c0_g1_i1	0.133382	2.9351	2.43043	1.20765	0.227183	NA
Facu_DN10672_c0_g1_i1	0.140445	2.85939	2.05048	1.3945	0.163166	NA
Facu_DN10673_c0_g1_i1	0.232731	2.12895	1.76441	1.20661	0.227581	NA
Facu_DN10674_c0_g1_i1	0.239259	2.08861	1.75139	1.19255	0.233048	NA
Facu_DN10675_c0_g1_i1	0.187611	2.44131	1.9273	1.2667	0.205263	NA
Facu_DN10676_c0_g1_i1	0.133061	2.93624	2.11685	1.38708	0.165416	NA
Facu_DN10677_c0_g1_i1	0.585394	0.798698	1.40158	0.569854	0.568777	NA
Facu_DN10678_c0_g1_i1	0.116634	3.12636	2.34594	1.33267	0.18264	NA
Facu_DN10679_c0_g1_i1	0.114262	3.15388	2.43588	1.29476	0.195402	NA
Facu_DN1068_c0_g1_i1	0.614912	0.728668	1.46057	0.498891	0.617856	0.862721
Facu_DN10680_c0_g1_i1	0.023738	5.43043	3.68271	1.47457	0.140327	NA
Facu_DN10681_c0_g1_i1	0.13929	2.86965	2.3983	1.19653	0.231489	NA
Facu_DN10682_c0_g1_i1	0.101022	3.33094	2.49262	1.33632	0.181445	NA
Facu_DN10683_c0_g1_i1	0.227965	2.15959	1.81216	1.19172	0.233371	NA
Facu_DN10684_c0_g1_i1	0.0655926	3.9604	3.00494	1.31796	0.187515	NA
Facu_DN10685_c0_g1_i1	1.04585	-0.0383814	1.23452	-0.0310901	0.975198	0.99214
Facu_DN10686_c0_g1_i1	0.123581	3.04256	2.24245	1.3568	0.174843	NA
Facu_DN10687_c0_g1_i1	1.94987	3.95114	1.48073	2.66838	0.00762178	0.0448964
Facu_DN10688_c0_g1_i1	0.401277	1.34462	1.81322	0.741564	0.458351	NA
Facu_DN10689_c0_g1_i1	0.198905	2.35544	1.82139	1.29321	0.195938	NA
Facu_DN1069_c0_g1_i1	21.7709	-0.229345	0.705599	-0.325036	0.745154	0.91822
Facu_DN10690_c0_g1_i1	2.26271	1.99771	1.15885	1.72386	0.0847324	0.26294
Facu_DN10691_c0_g1_i1	0.260284	1.96887	3.6354	0.541583	NA	NA
Facu_DN10692_c0_g1_i1	0.166741	2.61036	1.97469	1.32191	0.186198	NA
Facu_DN10693_c0_g1_i1	0.221809	2.19948	1.95469	1.12523	0.260491	NA
Facu_DN10694_c0_g1_i1	0.238415	2.09367	1.79578	1.16589	0.243661	NA
Facu_DN10695_c0_g1_i1	0.324523	1.65049	1.80991	0.911921	0.36181	NA
Facu_DN10696_c0_g1_i1	0.218112	2.2231	1.91371	1.16167	0.245369	NA
Facu_DN10697_c0_g1_i1	0.0473655	4.42649	2.78028	1.5921	0.111362	NA
Facu_DN10698_c0_g1_i1	0.136947	2.89436	2.12427	1.36252	0.173033	NA
Facu_DN10699_c0_g1_i1	0.0462483	4.45948	2.8486	1.5655	0.117466	NA
Facu_DN107_c0_g1_i1	15.6476	0.404495	0.749744	0.53951	0.589535	0.846139
Facu_DN1070_c0_g1_i1	18.2651	-0.485603	0.798221	-0.608357	0.542951	0.813434
Facu_DN10700_c0_g1_i1	0.779497	0.385918	1.25427	0.307682	0.758324	0.920311
Facu_DN10701_c0_g1_i1	0.956092	0.0901947	1.63781	0.0550703	0.956082	0.986727
Facu_DN10702_c0_g1_i1	0.134713	2.91733	2.05726	1.41806	0.156173	NA
Facu_DN10703_c0_g1_i1	0.106581	3.25593	2.17946	1.49391	0.135198	NA
Facu_DN10704_c0_g1_i1	0.201606	2.33805	2.17323	1.07584	0.281998	NA
Facu_DN10705_c0_g1_i1	0.379756	1.422	1.59063	0.893985	0.37133	NA
Facu_DN10706_c0_g1_i1	0.134513	2.91963	2.17837	1.34028	0.180154	NA
Facu_DN10707_c0_g1_i1	0.145656	2.80568	2.08772	1.3439	0.178982	NA
Facu_DN10708_c0_g1_i1	0.0698758	3.86286	2.59931	1.48611	0.13725	NA
Facu_DN10709_c0_g1_i1	0.124487	3.03062	2.18102	1.38954	0.164668	NA
Facu_DN1071_c0_g1_i1	0.00809083	6.96348	3.77925	1.84256	0.0653937	NA
Facu_DN1071_c0_g1_i2	0.13692	2.89484	2.10785	1.37336	0.16964	NA
Facu_DN10710_c0_g1_i1	0.162321	2.65041	2.0751	1.27725	0.201515	NA
Facu_DN10711_c0_g1_i1	0.128557	2.98583	2.09791	1.42324	0.154667	NA
Facu_DN10712_c0_g1_i1	0.100525	3.34174	2.24289	1.48993	0.136243	NA
Facu_DN10713_c0_g1_i1	0.329949	1.62736	2.07546	0.784095	0.432984	NA
Facu_DN10714_c0_g1_i1	0.00873581	6.86938	3.77005	1.82209	0.0684406	NA
Facu_DN10715_c0_g1_i1	0.144283	2.818	2.5566	1.10225	0.270355	NA
Facu_DN10716_c0_g1_i1	0.00385921	7.78269	3.81695	2.03898	0.0414516	NA
Facu_DN10717_c0_g1_i1	0.155137	2.71497	1.99986	1.35758	0.174597	NA
Facu_DN10718_c0_g1_i1	0.109175	3.21981	3.64196	0.884088	0.376649	NA
Facu_DN10719_c0_g1_i1	0.0992974	3.35647	2.31502	1.44986	0.147096	NA
Facu_DN1072_c0_g1_i1	0.0678517	3.90748	3.64885	1.07088	0.284224	NA
Facu_DN10720_c0_g1_i1	0.0581983	4.12724	2.67635	1.54212	0.123045	NA
Facu_DN10721_c0_g1_i1	0.0749251	3.76345	2.78996	1.34893	0.17736	NA
Facu_DN10722_c0_g1_i1	3.1535	4.63146	1.72759	2.68087	0.00734301	0.0435376
Facu_DN10723_c0_g1_i1	0.325477	1.64416	2.03714	0.807089	0.419615	NA
Facu_DN10724_c0_g1_i1	0.0914169	3.47858	2.29916	1.51298	0.130285	NA
Facu_DN10725_c0_g1_i1	0.208628	2.28878	2.57458	0.888991	0.374008	NA
Facu_DN10726_c0_g1_i1	1.74281	2.93442	1.24392	2.35901	0.0183237	0.0870287
Facu_DN10727_c0_g1_i1	0.0470929	4.43427	2.92158	1.51776	0.129074	NA
Facu_DN10728_c0_g1_i1	0.120194	3.08294	2.10946	1.46148	0.143884	NA
Facu_DN10729_c0_g1_i1	0.79536	0.357319	1.50412	0.237559	0.812223	0.939103
Facu_DN1073_c0_g1_i1	7.50881	-0.0377627	1.06908	-0.0353227	0.971822	0.990811
Facu_DN10730_c0_g1_i1	0.084454	3.59547	2.80066	1.2838	0.199214	NA
Facu_DN10731_c0_g1_i1	1.98223	3.57112	1.33275	2.67951	0.00737305	0.0436897
Facu_DN10732_c0_g1_i1	0.108306	3.23169	2.27919	1.41791	0.156218	NA
Facu_DN10733_c0_g1_i1	0.190739	2.41482	2.17422	1.11066	0.266713	NA
Facu_DN10734_c0_g1_i1	0.146201	2.80043	2.37707	1.1781	0.238757	NA
Facu_DN10735_c0_g1_i1	0.181827	2.48699	2.06936	1.20182	0.229433	NA
Facu_DN10736_c0_g1_i1	0.203026	2.32509	1.97013	1.18017	0.237932	NA
Facu_DN10737_c0_g1_i1	0.0477485	4.41873	3.65657	1.20844	0.226879	NA
Facu_DN10739_c0_g1_i1	0.406564	1.32612	1.76781	0.750152	0.453163	NA
Facu_DN1074_c0_g1_i1	9.98005	-1.2696	1.0403	-1.22042	0.222305	0.484333
Facu_DN10740_c0_g1_i1	24.908	9.08717	1.84356	4.92914	8.25939e-07	1.50315e-05
Facu_DN10741_c0_g1_i1	0.151067	2.75202	2.0406	1.34863	0.177455	NA
Facu_DN10742_c0_g1_i1	0.0845678	3.58708	2.61518	1.37164	0.170176	NA
Facu_DN10743_c0_g1_i1	0.0927069	3.45908	2.37371	1.45725	0.145048	NA
Facu_DN10744_c0_g1_i1	0.0391748	4.7014	3.07539	1.52872	0.126335	NA
Facu_DN10745_c0_g1_i1	3.1097	5.40916	1.20232	4.49893	6.82959e-06	0.000107237
Facu_DN10746_c0_g1_i1	0.00487659	7.78269	3.81695	2.03898	0.0414516	NA
Facu_DN10747_c0_g1_i1	0.165635	2.62105	1.94887	1.34491	0.178656	NA
Facu_DN10748_c0_g1_i1	0.0858953	3.56764	2.3203	1.53757	0.124153	NA
Facu_DN10749_c0_g1_i1	0.120728	3.07489	2.1697	1.41719	0.156426	NA
Facu_DN1075_c0_g1_i1	15.7186	0.0990965	1.04115	0.0951799	0.924172	0.978022
Facu_DN10750_c0_g1_i1	0.19544	2.38282	2.05698	1.15841	0.246698	NA
Facu_DN10751_c0_g1_i1	0.27852	1.87159	1.76205	1.06216	0.288161	NA
Facu_DN10752_c0_g1_i1	1.97724	1.88346	1.40309	1.34237	0.179477	0.428077
Facu_DN10753_c0_g1_i1	0.0314564	5.02038	3.25876	1.54058	0.12342	NA
Facu_DN10754_c0_g1_i1	0.0536425	4.25102	3.65373	1.16347	0.244638	NA
Facu_DN10755_c0_g1_i1	0.068486	3.89118	2.8021	1.38867	0.164934	NA
Facu_DN10756_c0_g1_i1	0.206351	2.30219	1.82735	1.25985	0.207723	NA
Facu_DN10757_c0_g1_i1	0	NA	NA	NA	NA	NA
Facu_DN10757_c0_g1_i2	0.0273869	5.21043	3.6754	1.41765	0.156292	NA
Facu_DN10758_c0_g1_i1	0.184293	2.46735	3.63737	0.678335	0.49756	NA
Facu_DN10759_c0_g1_i1	3.08825	4.03974	1.55145	2.60384	0.00921847	0.0517014
Facu_DN1076_c0_g1_i1	38.4199	0.375489	0.498034	0.753943	0.450884	0.734689
Facu_DN10760_c0_g1_i1	0.0900165	3.49783	2.67072	1.30969	0.190299	NA
Facu_DN10761_c0_g1_i1	40.8783	13.692	1.30418	10.4986	8.76691e-26	4.98712e-24
Facu_DN10762_c0_g1_i1	0.12106	3.07488	2.73271	1.12521	0.260499	NA
Facu_DN10763_c0_g1_i1	0.262012	1.95933	2.28696	0.856741	0.391588	NA
Facu_DN10764_c0_g1_i1	0.0560637	4.18079	3.65264	1.14459	0.252377	NA
Facu_DN10765_c0_g1_i1	0.0984904	3.37009	2.23147	1.51026	0.130978	NA
Facu_DN10766_c0_g1_i1	0.110341	3.20578	2.23353	1.4353	0.151202	NA
Facu_DN10767_c0_g1_i1	0.106371	3.25681	2.35273	1.38427	0.166276	NA
Facu_DN10768_c0_g1_i1	0.14758	2.78589	2.01736	1.38096	0.167292	NA
Facu_DN10769_c0_g1_i1	0.0188614	5.7634	3.6961	1.55932	0.118921	NA
Facu_DN1077_c0_g1_i1	38.355	-0.133996	0.485657	-0.275907	0.782619	0.929185
Facu_DN10770_c0_g1_i1	0	NA	NA	NA	NA	NA
Facu_DN10771_c0_g1_i1	0.0916166	3.47522	2.45761	1.41406	0.157343	NA
Facu_DN10772_c0_g1_i1	0.10385	3.29618	2.36939	1.39115	0.164179	NA
Facu_DN10773_c0_g1_i1	0.12646	3.01044	2.09335	1.4381	0.150407	NA
Facu_DN10774_c0_g1_i1	0.231327	2.13978	1.85641	1.15264	0.249059	NA
Facu_DN10775_c0_g1_i1	0.223037	2.19232	2.00391	1.09402	0.273946	NA
Facu_DN10776_c0_g1_i1	0.163165	2.64322	1.9855	1.33126	0.183104	NA
Facu_DN10777_c0_g1_i1	0.175042	2.54126	2.03003	1.25183	0.210631	NA
Facu_DN10778_c0_g1_i1	0.0308114	5.04886	3.14155	1.60712	0.108027	NA
Facu_DN10779_c0_g1_i1	2.87215	5.22263	1.46472	3.56561	0.000363017	0.00380804
Facu_DN10780_c0_g1_i1	0.170935	2.57339	1.9702	1.30616	0.191499	NA
Facu_DN10781_c0_g1_i1	0.0818634	3.63696	2.54764	1.42758	0.153413	NA
Facu_DN10782_c0_g1_i1	0.0834366	3.61278	2.71829	1.32906	0.183827	NA
Facu_DN10783_c0_g1_i1	0.150209	2.7634	2.29461	1.2043	0.228473	NA
Facu_DN10784_c0_g1_i1	0.100922	3.33291	2.76135	1.20699	0.227437	NA
Facu_DN10785_c0_g1_i1	0.400577	1.34485	1.65149	0.814326	0.415458	NA
Facu_DN10786_c0_g1_i1	0.0524148	4.28088	3.65421	1.17149	0.241401	NA
Facu_DN10787_c0_g1_i1	0.017199	5.88787	3.70194	1.59048	0.111726	NA
Facu_DN10788_c0_g1_i1	0	NA	NA	NA	NA	NA
Facu_DN10789_c0_g1_i1	0.0814018	3.64766	2.625	1.38959	0.164654	NA
Facu_DN1079_c0_g1_i1	52.851	-0.373955	0.786318	-0.475577	0.634376	0.871668
Facu_DN10790_c0_g1_i1	0.272702	1.89941	1.79222	1.05981	0.289232	NA
Facu_DN10791_c0_g1_i1	0.0784495	3.69939	2.40552	1.53788	0.124079	NA
Facu_DN10792_c0_g1_i1	0.131189	2.95456	2.21945	1.33121	0.183119	NA
Facu_DN10793_c0_g1_i1	0.143994	2.82166	2.06502	1.36641	0.171811	NA
Facu_DN10794_c0_g1_i1	0.0735729	3.79157	2.43585	1.55657	0.119573	NA
Facu_DN10795_c0_g1_i1	0.0576532	4.1403	2.85071	1.45238	0.146397	NA
Facu_DN10797_c0_g1_i1	0.0651097	3.96812	2.5717	1.54299	0.122832	NA
Facu_DN10798_c0_g1_i1	0.119932	3.08765	2.28686	1.35017	0.176961	NA
Facu_DN10799_c0_g1_i1	0.182162	2.48338	2.33073	1.06549	0.286653	NA
Facu_DN108_c0_g1_i1	41.8585	0.139076	0.687838	0.202193	0.839766	0.947904
Facu_DN1080_c0_g1_i1	0.124708	3.0309	2.61697	1.15817	0.246793	NA
Facu_DN1080_c0_g1_i2	0.891728	0.192551	1.44421	0.133326	0.893935	0.968474
Facu_DN10800_c0_g1_i1	0.104929	3.2798	2.37263	1.38235	0.166866	NA
Facu_DN10801_c0_g1_i1	1.58871	3.74346	1.34759	2.77789	0.00547125	0.0343419
Facu_DN10802_c0_g1_i1	0.312409	1.70336	2.15682	0.789757	0.42967	NA
Facu_DN10804_c0_g1_i1	0.0594883	4.09719	2.86405	1.43056	0.152557	NA
Facu_DN10805_c0_g1_i1	0.0652095	3.96588	2.53566	1.56405	0.117807	NA
Facu_DN10806_c0_g1_i1	0.0435685	4.54331	3.6589	1.24172	0.214341	NA
Facu_DN10807_c0_g1_i1	0.301999	1.75324	1.59576	1.09868	0.271906	NA
Facu_DN10808_c0_g1_i1	0.207759	2.29427	3.63661	0.630882	0.528117	NA
Facu_DN10809_c0_g1_i1	0.0983389	3.37398	3.64323	0.926094	0.354397	NA
Facu_DN1081_c0_g1_i1	5.83531	-0.0404617	1.23352	-0.0328019	0.973833	0.991308
Facu_DN10810_c0_g1_i1	0.257411	1.98329	2.07026	0.957988	0.338069	NA
Facu_DN10811_c0_g1_i1	0.121001	3.07178	2.15891	1.42284	0.154782	NA
Facu_DN10812_c0_g1_i1	0.241294	2.07677	1.71453	1.21127	0.22579	NA
Facu_DN10813_c0_g1_i1	0.103691	3.29446	3.64256	0.904436	0.365764	NA
Facu_DN10814_c0_g1_i1	0.0739453	3.78455	2.43754	1.55261	0.120516	NA
Facu_DN10815_c0_g1_i1	0.139107	2.87001	2.25208	1.27438	0.202528	NA
Facu_DN10816_c0_g1_i1	0.0721209	3.82228	2.63639	1.44982	0.14711	NA
Facu_DN10817_c0_g1_i1	0.0501075	4.34347	2.81427	1.54337	0.122741	NA
Facu_DN10818_c0_g1_i1	0.0694036	3.87264	2.71473	1.42653	0.153715	NA
Facu_DN10819_c0_g1_i1	0.110503	3.20192	2.32496	1.37719	0.168452	NA
Facu_DN1082_c0_g1_i1	36.8141	-0.529506	0.580726	-0.911801	0.361873	0.649324
Facu_DN10820_c0_g1_i1	0.0742179	3.77952	2.46365	1.53411	0.125002	NA
Facu_DN10821_c0_g1_i1	0.00873581	6.86938	3.77005	1.82209	0.0684406	NA
Facu_DN10822_c0_g1_i1	0.202944	2.32887	2.65499	0.877167	0.380396	NA
Facu_DN10823_c0_g1_i1	0.0272248	5.22911	3.67597	1.42251	0.154878	NA
Facu_DN10824_c0_g1_i1	0.1621	2.64984	2.00531	1.32141	0.186365	NA
Facu_DN10825_c0_g1_i1	0.121211	3.07124	2.11073	1.45506	0.145653	NA
Facu_DN10826_c0_g1_i1	0.0580362	4.13567	2.74865	1.50462	0.132422	NA
Facu_DN10827_c0_g1_i1	0.0584709	4.12114	2.88953	1.42623	0.153801	NA
Facu_DN10828_c0_g1_i1	13.2674	12.011	2.16306	5.55279	2.81143e-08	6.12424e-07
Facu_DN10829_c0_g1_i1	0.183765	2.46854	2.0973	1.17701	0.239193	NA
Facu_DN1083_c0_g1_i1	26.3197	0.158552	0.711011	0.222995	0.823539	0.943107
Facu_DN10830_c0_g1_i1	0.0471036	4.43901	3.23861	1.37065	0.170483	NA
Facu_DN10831_c0_g1_i1	0.123891	3.04074	2.16627	1.40367	0.160416	NA
Facu_DN10832_c0_g1_i1	0.0971006	3.38981	2.26882	1.49409	0.135153	NA
Facu_DN10833_c0_g1_i1	0.18688	2.44431	2.17318	1.12476	0.260689	NA
Facu_DN10834_c0_g1_i1	0.20193	2.3345	2.01011	1.16138	0.245488	NA
Facu_DN10835_c0_g1_i1	7.27546	11.141	1.59376	6.99041	2.74084e-12	7.47536e-11
Facu_DN10836_c0_g1_i1	0.144156	2.81878	2.13713	1.31895	0.187185	NA
Facu_DN10837_c0_g1_i1	0.0904618	3.49073	2.44342	1.42862	0.153113	NA
Facu_DN10838_c0_g1_i1	0.640986	0.668791	2.04162	0.327579	0.74323	0.917523
Facu_DN10839_c0_g1_i1	0.122077	3.06293	2.76896	1.10617	0.268655	NA
Facu_DN1084_c0_g1_i1	0.288257	1.8222	1.99337	0.914131	0.360648	NA
Facu_DN10840_c0_g1_i1	0.00910821	6.81544	3.76503	1.8102	0.0702652	NA
Facu_DN10841_c0_g1_i1	0.079205	3.68779	2.88907	1.27646	0.201792	NA
Facu_DN10842_c0_g1_i1	0.113503	3.16768	2.51541	1.25931	0.207919	NA
Facu_DN10843_c0_g1_i1	0.261659	1.95892	1.9434	1.00799	0.31346	NA
Facu_DN10844_c0_g1_i1	0.0918516	3.4694	2.34782	1.47771	0.139485	NA
Facu_DN10845_c0_g1_i1	0.106271	3.25823	2.36933	1.37517	0.169079	NA
Facu_DN10846_c0_g1_i1	1.55906	5.51556	1.61669	3.41164	0.000645729	0.00612212
Facu_DN10847_c0_g1_i1	0.358885	1.50608	2.30129	0.65445	0.512822	NA
Facu_DN10848_c0_g1_i1	1.65028	3.1586	1.41393	2.23392	0.0254882	0.112074
Facu_DN10849_c0_g1_i1	0.00487659	7.78269	3.81695	2.03898	0.0414516	NA
Facu_DN1085_c0_g1_i1	0.266549	1.93378	1.83852	1.05182	0.292884	NA
Facu_DN10850_c0_g1_i1	0.0978936	3.38038	3.64329	0.927837	0.353492	NA
Facu_DN10851_c0_g1_i1	0.181776	2.48806	2.48311	1.002	0.316345	NA
Facu_DN10852_c0_g1_i1	0.16092	2.66124	1.94349	1.36931	0.170904	NA
Facu_DN10853_c0_g1_i1	0.0750872	3.75825	2.93708	1.27959	0.200691	NA
Facu_DN10854_c0_g1_i1	0.170116	2.57961	2.52002	1.02365	0.306001	NA
Facu_DN10855_c0_g1_i1	0.0778152	3.71162	3.64655	1.01785	0.308751	NA
Facu_DN10856_c0_g1_i1	0.0401922	4.66602	3.08995	1.51006	0.131027	NA
Facu_DN10857_c0_g1_i1	0.0880547	3.52878	2.6668	1.32322	0.185761	NA
Facu_DN10858_c0_g1_i1	0.0876575	3.53938	2.38732	1.48257	0.138188	NA
Facu_DN10859_c0_g1_i1	0.0809812	3.64996	2.68311	1.36035	0.173719	NA
Facu_DN1086_c0_g1_i1	5.35645	-1.06564	1.45084	-0.734499	0.462645	0.74573
Facu_DN10860_c0_g1_i1	0.104285	3.28845	2.30182	1.42863	0.15311	NA
Facu_DN10861_c0_g1_i1	0.163224	2.64253	3.63823	0.726323	0.46764	NA
Facu_DN10862_c0_g1_i1	0.0509628	4.32478	3.07273	1.40747	0.159287	NA
Facu_DN10863_c0_g1_i1	0.106743	3.2519	2.3376	1.39112	0.164188	NA
Facu_DN10864_c0_g1_i1	0.183431	2.47167	1.92881	1.28145	0.200036	NA
Facu_DN10865_c0_g1_i1	0.119711	3.08675	2.22692	1.38611	0.165714	NA
Facu_DN10866_c0_g1_i1	7.6062	3.09767	1.01472	3.05272	0.00226774	0.0170123
Facu_DN10867_c0_g1_i1	0.104684	3.28266	2.5365	1.29417	0.195607	NA
Facu_DN10868_c0_g1_i1	0.101159	3.33054	2.30355	1.44583	0.148225	NA
Facu_DN10869_c0_g1_i1	0.189583	2.42732	2.04373	1.18769	0.234954	NA
Facu_DN1087_c0_g1_i1	6.07882	-1.45852	1.11895	-1.30347	0.192416	0.44588
Facu_DN10870_c0_g1_i1	16.2729	12.316	1.7136	7.18718	6.61439e-13	1.88132e-11
Facu_DN10871_c0_g1_i1	0.154502	2.72168	2.27433	1.1967	0.231424	NA
Facu_DN10872_c0_g1_i1	0.133544	2.93252	2.25748	1.29903	0.193935	NA
Facu_DN10873_c0_g1_i1	2.94337	3.83551	1.27579	3.00638	0.00264382	0.0192376
Facu_DN10874_c0_g1_i1	0.0915415	3.47283	2.74729	1.26409	0.206196	NA
Facu_DN10875_c0_g1_i1	4.64978	3.8811	1.2492	3.10686	0.00189083	0.0147056
Facu_DN10876_c0_g1_i1	0.0943586	3.43194	2.2705	1.51154	0.130652	NA
Facu_DN10877_c0_g1_i1	0.193046	2.39796	2.20551	1.08726	0.276922	NA
Facu_DN10878_c0_g1_i1	0.0573913	4.15125	2.66832	1.55575	0.119767	NA
Facu_DN10879_c0_g1_i1	0.22053	2.20805	2.20415	1.00177	0.316455	NA
Facu_DN1088_c0_g1_i1	52.9263	-1.65146	0.978464	-1.68781	0.0914479	0.275451
Facu_DN10880_c0_g1_i1	0.0803844	3.66531	2.59845	1.41058	0.158369	NA
Facu_DN10881_c0_g1_i1	0.0328462	4.95921	3.66828	1.35192	0.176402	NA
Facu_DN10882_c0_g1_i1	0.0624922	4.02355	3.65037	1.10223	0.270362	NA
Facu_DN10883_c0_g1_i1	0.149442	2.76835	1.98114	1.39735	0.162308	NA
Facu_DN10884_c0_g1_i1	0.0950765	3.4212	3.64365	0.938948	0.347758	NA
Facu_DN10885_c0_g1_i1	0.0582606	4.12434	3.6518	1.1294	0.258729	NA
Facu_DN10886_c0_g1_i1	0.0880299	3.53337	2.45222	1.44088	0.149617	NA
Facu_DN10887_c0_g1_i1	0.134823	2.91792	2.06554	1.41266	0.157754	NA
Facu_DN10888_c0_g1_i1	0.117525	3.116	2.33241	1.33596	0.181563	NA
Facu_DN10889_c0_g1_i1	0.173168	2.55424	2.3784	1.07393	0.282852	NA
Facu_DN1089_c0_g1_i1	0.171815	2.56557	2.12971	1.20466	0.228335	NA
Facu_DN10890_c0_g1_i1	0.250523	2.02429	1.82553	1.10888	0.267484	NA
Facu_DN10891_c0_g1_i1	0.138693	2.87781	2.42372	1.18735	0.235088	NA
Facu_DN10892_c0_g1_i1	0.0969901	3.38984	2.65124	1.27859	0.201043	NA
Facu_DN10893_c0_g1_i1	0.0843435	3.59583	2.40988	1.49212	0.135668	NA
Facu_DN10894_c0_g1_i1	0.0598607	4.08848	2.69206	1.51872	0.128833	NA
Facu_DN10895_c0_g1_i1	0.378077	1.42883	1.64887	0.866552	0.386187	NA
Facu_DN10896_c0_g1_i1	0.0174716	5.86736	3.70094	1.58537	0.112882	NA
Facu_DN10897_c0_g1_i1	0.081726	3.63684	2.52564	1.43997	0.149877	NA
Facu_DN10898_c0_g1_i1	0.0893305	3.51439	2.7915	1.25896	0.208044	NA
Facu_DN10899_c0_g1_i1	0.125678	3.0177	2.43414	1.23974	0.215071	NA
Facu_DN109_c0_g1_i1	7.86658	-2.94948	1.17743	-2.50501	0.0122449	0.0643596
Facu_DN1090_c0_g1_i1	22.2321	2.79083	0.599091	4.65845	3.18602e-06	5.28613e-05
Facu_DN10900_c0_g1_i1	0.334962	1.60374	1.81407	0.884057	0.376666	NA
Facu_DN10901_c0_g1_i1	0.123418	3.04589	2.33109	1.30664	0.191337	NA
Facu_DN10902_c0_g1_i1	0.00385921	7.78269	3.81695	2.03898	0.0414516	NA
Facu_DN10903_c0_g1_i1	0.0217032	5.55349	3.48661	1.59281	0.111204	NA
Facu_DN10904_c0_g1_i1	0.0909822	3.48714	2.55876	1.36283	0.172937	NA
Facu_DN10905_c0_g1_i1	0.0698864	3.86564	3.64833	1.05956	0.289343	NA
Facu_DN10907_c0_g1_i1	0.124871	3.02803	2.41698	1.25282	0.210273	NA
Facu_DN10908_c0_g1_i1	0.105591	3.26891	2.6	1.25727	0.208655	NA
Facu_DN10909_c0_g1_i1	0.0292489	5.11966	3.67268	1.39398	0.163323	NA
Facu_DN1091_c0_g1_i1	0.102039	3.31683	2.42532	1.36759	0.171441	NA
Facu_DN1091_c0_g1_i2	0.0979077	3.37627	2.41381	1.39873	0.161894	NA
Facu_DN10910_c0_g1_i1	0.184747	2.46163	1.96202	1.25464	0.209609	NA
Facu_DN10911_c0_g1_i1	0.0161817	5.96905	3.70602	1.61064	0.107259	NA
Facu_DN10912_c0_g1_i1	0.0814641	3.64398	3.64582	0.999496	0.317555	NA
Facu_DN10913_c0_g1_i1	0.135283	2.91112	3.63978	0.799807	0.423823	NA
Facu_DN10914_c0_g1_i1	0.0314564	5.02038	3.25876	1.54058	0.12342	NA
Facu_DN10915_c0_g1_i1	0.141441	2.84679	2.4039	1.18424	0.236318	NA
Facu_DN10916_c0_g1_i1	0.160858	2.66311	1.94474	1.36939	0.170876	NA
Facu_DN10918_c0_g1_i1	0.0855229	3.57368	2.32653	1.53606	0.124524	NA
Facu_DN10919_c0_g1_i1	0.177212	2.52317	1.90937	1.32147	0.186345	NA
Facu_DN1092_c0_g1_i1	4.06483	-0.597614	1.21399	-0.492274	0.622526	0.865175
Facu_DN10920_c0_g1_i1	0.150039	2.76085	2.34509	1.17729	0.23908	NA
Facu_DN10921_c0_g1_i1	0.222826	2.19304	1.95911	1.11941	0.262967	NA
Facu_DN10922_c0_g1_i1	0.095611	3.41167	2.53201	1.34742	0.177846	NA
Facu_DN10923_c0_g1_i1	0.0399196	4.6755	2.94825	1.58585	0.112772	NA
Facu_DN10924_c0_g1_i1	0.127378	3.00034	2.15661	1.39123	0.164157	NA
Facu_DN10925_c0_g1_i1	0.0918516	3.4694	2.34782	1.47771	0.139485	NA
Facu_DN10926_c0_g1_i1	2.01123	3.30948	1.53578	2.15491	0.0311685	0.129069
Facu_DN10927_c0_g1_i1	0.127378	3.00034	2.15661	1.39123	0.164157	NA
Facu_DN10928_c0_g1_i1	2.01025	3.32312	1.3055	2.54548	0.0109129	0.0589783
Facu_DN10929_c0_g1_i1	0.0859576	3.56408	2.47154	1.44205	0.149289	NA
Facu_DN1093_c0_g1_i1	5.37314	-1.1979	1.12616	-1.0637	0.287465	0.56145
Facu_DN10930_c0_g1_i1	0.02519	5.336	3.67944	1.45022	0.146997	NA
Facu_DN10931_c0_g1_i1	2.27088	-1.15689	1.13736	-1.01718	0.30907	0.588071
Facu_DN10932_c0_g1_i1	0.425536	1.25905	1.92852	0.65286	0.513847	NA
Facu_DN10933_c0_g1_i1	17.7169	0.639722	0.729794	0.876578	0.380716	0.668642
Facu_DN10934_c0_g1_i1	237680	8.83885	0.45728	19.3292	3.05137e-83	3.03764e-80
Facu_DN10934_c0_g1_i2	0	NA	NA	NA	NA	NA
Facu_DN10935_c0_g1_i1	0.217729	2.22463	1.83305	1.21362	0.224892	NA
Facu_DN10936_c0_g1_i1	0.472673	1.10701	1.39991	0.79077	0.429078	NA
Facu_DN10937_c0_g1_i1	1.66329	-0.708047	1.17983	-0.600127	0.548422	0.817908
Facu_DN10937_c0_g2_i1	3.66771	-1.84887	1.1593	-1.59482	0.110753	0.312415
Facu_DN10938_c0_g1_i1	51.2679	-1.20645	0.498493	-2.42019	0.0155122	0.0762966
Facu_DN10939_c0_g1_i1	11.1549	-3.45355	1.12855	-3.06017	0.00221215	0.0167255
Facu_DN1094_c0_g1_i1	5.14582	-2.33702	1.19731	-1.9519	0.0509506	0.183014
Facu_DN10940_c0_g1_i1	4.40615	-0.810321	1.31509	-0.616172	0.537781	0.809875
Facu_DN10941_c0_g1_i1	0.0312461	5.02087	3.66992	1.36811	0.171276	NA
Facu_DN10942_c0_g1_i1	0.116817	3.12616	2.27236	1.37573	0.168904	NA
Facu_DN10943_c0_g1_i1	2.65446	-1.38229	1.2563	-1.10029	0.271207	0.542057
Facu_DN10944_c0_g1_i1	2.24425	-1.14021	1.11723	-1.02058	0.307456	0.586557
Facu_DN10945_c0_g1_i1	5.1763	2.45477	1.16083	2.11468	0.0344575	0.138933
Facu_DN10946_c0_g1_i1	0.22407	2.18513	1.90208	1.14881	0.250636	NA
Facu_DN10947_c0_g1_i1	0.0442135	4.52169	3.08157	1.46734	0.142285	NA
Facu_DN10948_c0_g1_i1	2.89523	0.670758	1.14846	0.584049	0.559187	0.826228
Facu_DN10949_c0_g1_i1	0.188145	2.43627	1.86687	1.305	0.191892	NA
Facu_DN1095_c0_g1_i1	6.53538	0.973656	1.27547	0.763372	0.445242	0.729851
Facu_DN10950_c0_g1_i1	0.175464	2.53485	2.34303	1.08187	0.27931	NA
Facu_DN10951_c0_g1_i1	55.9385	-1.00096	0.939324	-1.06561	0.286599	0.560089
Facu_DN10952_c0_g1_i1	3.14705	-1.62749	1.76435	-0.922431	0.356304	0.642635
Facu_DN10953_c0_g1_i1	5.26625	-1.02799	1.07826	-0.95338	0.340397	0.625213
Facu_DN10954_c0_g1_i1	0.409523	1.31538	2.54657	0.51653	NA	NA
Facu_DN10955_c0_g1_i1	4.11477	1.24483	1.48185	0.840051	0.40088	0.688738
Facu_DN10956_c0_g1_i1	24.7605	-0.203459	0.62056	-0.327863	0.743015	0.917523
Facu_DN10957_c0_g1_i1	3.34151	-1.71464	1.17338	-1.46128	0.143938	0.371123
Facu_DN10958_c0_g1_i1	8.3966	-0.89436	1.06089	-0.843027	0.399213	0.687335
Facu_DN10959_c0_g1_i1	29.2222	-0.561665	0.663106	-0.847021	0.396983	0.685392
Facu_DN1096_c0_g1_i1	88.0782	1.87941	0.916953	2.04963	0.040401	0.155707
Facu_DN10960_c0_g1_i1	18.7004	-0.57455	0.69347	-0.828514	0.40738	0.693989
Facu_DN10961_c0_g1_i1	82.3494	-1.08411	0.677635	-1.59984	0.109633	0.310675
Facu_DN10962_c0_g1_i1	0.14974	2.76367	2.29537	1.20402	0.228583	NA
Facu_DN10963_c0_g1_i1	59.5788	-0.193986	0.608582	-0.31875	0.749916	0.919173
Facu_DN10964_c0_g1_i1	5.7869	0.931936	1.07745	0.864946	0.387068	0.674827
Facu_DN10965_c0_g1_i1	11.549	1.54082	0.757558	2.03393	0.0419586	0.160405
Facu_DN10966_c0_g1_i1	5.2246	0.850863	1.13329	0.750787	0.452781	0.737111
Facu_DN10967_c0_g1_i1	0.135741	2.90839	2.16811	1.34144	0.179779	NA
Facu_DN10968_c0_g1_i1	0.175226	2.54089	2.05715	1.23515	0.216775	NA
Facu_DN10969_c0_g1_i1	0.648057	0.653093	1.41751	0.460731	0.644992	0.876309
Facu_DN1097_c0_g1_i1	81.2479	-0.706188	0.407601	-1.73254	0.0831766	0.259731
Facu_DN10970_c0_g1_i1	14.2667	-1.30266	0.912594	-1.42743	0.153457	0.38618
Facu_DN10971_c0_g1_i1	9.45712	-2.18164	1.07585	-2.02784	0.0425771	0.161715
Facu_DN10972_c0_g1_i1	0.181838	2.4861	3.63745	0.683474	0.494308	NA
Facu_DN10973_c0_g1_i1	0.00975319	6.72805	3.75727	1.79068	0.0733452	NA
Facu_DN10974_c0_g1_i1	2.07938	-1.03057	1.20387	-0.85605	0.39197	0.67975
Facu_DN10975_c0_g1_i1	0.261559	1.95941	1.9146	1.0234	0.306117	NA
Facu_DN10976_c0_g1_i1	0.558717	0.865281	2.47754	0.34925	NA	NA
Facu_DN10977_c0_g1_i1	48.292	-0.259428	0.900077	-0.288229	0.773172	0.925558
Facu_DN10978_c0_g1_i1	0.216339	2.23365	1.87682	1.19013	0.233996	NA
Facu_DN10979_c0_g1_i1	46.5923	-0.353044	0.497219	-0.710036	0.477682	0.758695
Facu_DN1098_c0_g1_i1	9.1842	-0.993293	1.0574	-0.939375	0.347538	0.632725
Facu_DN10980_c0_g1_i1	0.813017	0.324017	1.32417	0.244694	0.806694	0.937064
Facu_DN10981_c0_g1_i1	60.0114	-1.28177	0.939546	-1.36424	0.172491	0.417468
Facu_DN10982_c0_g1_i1	5.72657	-1.34481	1.09315	-1.23022	0.218615	0.479998
Facu_DN10983_c0_g1_i1	0.80231	0.344188	1.56815	0.219486	0.826271	0.943974
Facu_DN10984_c0_g1_i1	11.0311	-1.4961	1.03522	-1.4452	0.148403	0.378273
Facu_DN10985_c0_g1_i1	0.294261	1.79254	2.19071	0.818247	0.413216	NA
Facu_DN10986_c0_g1_i1	26.3193	-2.33949	1.17119	-1.99753	0.0457676	0.169875
Facu_DN10987_c0_g1_i1	6.7295	-1.64952	1.07332	-1.53684	0.124332	0.33643
Facu_DN10988_c0_g1_i1	0.1127	3.17313	2.47134	1.28397	0.199152	NA
Facu_DN10989_c0_g1_i1	0.0824085	3.62795	2.37817	1.52553	0.127128	NA
Facu_DN1099_c0_g1_i1	2.52929	-1.31216	1.16471	-1.1266	0.25991	0.528498
Facu_DN10990_c0_g1_i1	1.77631	-0.803185	1.35922	-0.590916	0.554577	0.823142
Facu_DN10991_c0_g1_i1	16.5066	-0.823697	0.872602	-0.943955	0.345193	0.630069
Facu_DN10992_c0_g1_i1	26.3911	-0.847083	0.782306	-1.0828	0.278896	0.551421
Facu_DN10993_c0_g1_i1	0.71554	0.509176	1.29728	0.392495	0.694693	0.900118
Facu_DN10994_c0_g1_i1	7.49531	1.83711	1.36356	1.34729	0.177888	0.425589
Facu_DN10995_c0_g1_i1	39.7778	-0.37076	0.556802	-0.665875	0.505491	0.781635
Facu_DN10996_c0_g1_i1	0.196571	2.3722	1.97153	1.20323	0.228888	NA
Facu_DN10997_c0_g1_i1	0	NA	NA	NA	NA	NA
Facu_DN10997_c0_g1_i2	3.93103	-1.94831	1.21838	-1.59909	0.1098	0.31088
Facu_DN10998_c0_g1_i1	42.1151	0.80387	0.792707	1.01408	0.310544	0.589973
Facu_DN11_c0_g1_i1	13.9316	-1.5783	1.09176	-1.44565	0.148276	0.378231
Facu_DN110_c0_g1_i1	0.404912	1.33195	1.87192	0.711541	0.476749	NA
Facu_DN110_c0_g1_i2	0.0578741	4.14082	3.65204	1.13384	0.256863	NA
Facu_DN1100_c0_g1_i1	13.1559	1.78765	1.22855	1.45508	0.145646	0.374266
Facu_DN11000_c0_g1_i1	36.4711	-0.951575	0.880592	-1.08061	0.279872	0.552375
Facu_DN11001_c0_g1_i1	3.09857	-1.60575	1.17591	-1.36553	0.172086	0.416816
Facu_DN11002_c0_g1_i1	0.964456	0.0776418	1.2895	0.0602107	0.951988	0.985092
Facu_DN11003_c0_g1_i1	3.32458	-1.70643	1.21207	-1.40787	0.15917	0.394741
Facu_DN11004_c0_g1_i1	9.82157	-2.2491	1.08342	-2.07592	0.0379012	0.149074
Facu_DN11005_c0_g1_i1	7.02901	-1.32324	1.16675	-1.13413	0.256741	0.525028
Facu_DN11006_c0_g1_i1	3.88324	-1.93119	1.09533	-1.76312	0.0778802	0.247462
Facu_DN11008_c0_g1_i1	7.84871	-1.92696	1.36772	-1.40888	0.15887	0.394206
Facu_DN11009_c0_g1_i1	8.52471	-1.99266	1.29425	-1.53963	0.123652	0.335318
Facu_DN1101_c0_g1_i1	50.5777	-0.493774	0.761424	-0.648488	0.516669	0.791786
Facu_DN11010_c0_g1_i1	4.26983	-2.06834	1.15425	-1.79193	0.0731436	0.236867
Facu_DN11011_c0_g1_i1	34.2552	-2.33353	1.01551	-2.29789	0.0215681	0.0985709
Facu_DN11012_c0_g1_i1	13.4044	-0.751479	0.919556	-0.817219	0.413803	0.700631
Facu_DN11013_c0_g1_i1	1.35248	-0.409302	1.18642	-0.34499	0.730102	0.913841
Facu_DN11014_c0_g1_i1	13.2636	-3.70309	1.05678	-3.50411	0.000458134	0.00464432
Facu_DN11015_c0_g1_i1	10.7573	-0.582088	0.905773	-0.642642	0.520456	0.79502
Facu_DN11016_c0_g1_i1	7.14667	-0.589751	1.07855	-0.546798	0.584517	0.842704
Facu_DN11017_c0_g1_i1	0.152149	2.743	2.34808	1.16819	0.24273	NA
Facu_DN11018_c0_g1_i1	91.7276	0.917123	0.369781	2.48018	0.0131317	0.0676284
Facu_DN11019_c0_g1_i1	10.3105	1.65251	0.762363	2.16762	0.0301875	0.126427
Facu_DN1102_c0_g1_i1	0.0501698	4.33931	3.65518	1.18717	0.235162	NA
Facu_DN1102_c0_g1_i2	1.06265	-0.0615967	1.67459	-0.0367832	0.970658	0.990762
Facu_DN11020_c0_g1_i1	9.33537	-2.15836	1.1849	-1.82156	0.0685217	0.226924
Facu_DN11021_c0_g1_i1	0.256318	1.99134	1.92086	1.03669	0.299881	NA
Facu_DN11022_c0_g1_i1	9.9948	-2.34528	1.06635	-2.19934	0.0278539	0.119571
Facu_DN11023_c0_g1_i1	4.35656	2.04428	1.09801	1.86181	0.0626296	0.213135
Facu_DN11024_c0_g1_i1	5.46649	-0.653222	1.16366	-0.561353	0.574557	0.836714
Facu_DN11025_c0_g1_i1	15.5196	-0.869521	0.965135	-0.900931	0.367625	0.655274
Facu_DN11026_c0_g1_i1	21.3105	-0.844064	0.726294	-1.16215	0.245174	0.512108
Facu_DN11027_c0_g1_i1	3.7959	-0.475139	1.39716	-0.340075	0.7338	0.91449
Facu_DN11028_c0_g1_i1	146.666	15.5147	1.29923	11.9415	7.19115e-33	6.33522e-31
Facu_DN11029_c0_g1_i1	4.91103	-1.01301	1.13166	-0.89516	0.370702	0.65822
Facu_DN1103_c0_g1_i1	10.3898	-1.15488	1.06308	-1.08635	0.277323	0.549356
Facu_DN11030_c0_g1_i1	0.109434	3.2191	2.46153	1.30776	0.190954	NA
Facu_DN11031_c0_g1_i1	0.105564	3.26922	2.19978	1.48616	0.137237	NA
Facu_DN11032_c0_g1_i1	13.8346	-1.80088	1.04826	-1.71796	0.0858034	0.264564
Facu_DN11033_c0_g1_i1	2.88088	0.690896	1.21687	0.567765	0.570195	0.833695
Facu_DN11034_c0_g1_i1	0.337488	1.59322	1.55437	1.02499	0.305366	NA
Facu_DN11034_c0_g1_i2	0.0752975	3.75635	2.61096	1.43868	0.150241	NA
Facu_DN11035_c0_g1_i1	146.828	-0.829962	0.400533	-2.07215	0.0382517	0.149861
Facu_DN11036_c0_g1_i1	57.8778	-3.74138	0.899369	-4.16	3.18245e-05	0.000448109
Facu_DN11037_c0_g1_i1	30.7332	-2.20946	0.870218	-2.53897	0.011118	0.0599239
Facu_DN11038_c0_g1_i1	0.0906205	3.49239	3.64431	0.958313	0.337905	NA
Facu_DN11039_c0_g1_i1	9.71626	0.43326	1.00915	0.429332	0.667682	0.886725
Facu_DN1104_c0_g1_i1	4.62735	-0.914455	1.10307	-0.829009	0.407099	0.693713
Facu_DN11040_c0_g1_i1	14.1955	-0.278168	0.815924	-0.340924	0.733161	0.91449
Facu_DN11041_c0_g1_i1	0.864824	0.235057	1.27024	0.185049	0.85319	0.952187
Facu_DN11042_c0_g1_i1	3.47706	-1.77114	1.1964	-1.48039	0.138769	0.362488
Facu_DN11043_c0_g1_i1	0.433592	1.23227	1.63762	0.752478	0.451764	NA
Facu_DN11044_c0_g1_i1	11.2419	0.122594	0.800116	0.153221	0.878224	0.96169
Facu_DN11045_c0_g1_i1	114.129	-1.40544	0.474788	-2.96015	0.00307492	0.0216791
Facu_DN11046_c0_g1_i1	2.48681	-1.28785	1.29432	-0.995	0.319736	0.60122
Facu_DN11047_c0_g1_i1	0.351241	1.53447	1.74856	0.877563	0.380181	NA
Facu_DN11048_c0_g1_i1	0.17833	2.51439	1.88577	1.33335	0.182418	NA
Facu_DN11049_c0_g1_i1	5.45471	-2.42143	1.12035	-2.16132	0.0306705	0.127858
Facu_DN1105_c0_g1_i1	8.03842	-0.870234	1.02248	-0.851104	0.394712	0.682772
Facu_DN11050_c0_g1_i1	0.104929	3.2798	2.37263	1.38235	0.166866	NA
Facu_DN11051_c0_g1_i1	4.92502	-0.877451	1.15123	-0.762186	0.445949	0.730409
Facu_DN11052_c0_g1_i1	35.1615	-1.01922	0.739152	-1.3789	0.167926	0.40933
Facu_DN11053_c0_g1_i1	2.14859	-1.07741	1.17354	-0.918085	0.358575	0.645876
Facu_DN11054_c0_g1_i1	34.1479	-1.12899	0.595854	-1.89474	0.0581271	0.201552
Facu_DN11055_c0_g1_i1	0.646685	0.654266	1.36916	0.477859	0.632751	0.871115
Facu_DN11056_c0_g1_i1	0.846213	0.267203	1.29486	0.206357	0.836512	0.946882
Facu_DN11057_c0_g1_i1	2.59594	-1.35059	1.25955	-1.07228	0.283593	0.557058
Facu_DN11058_c0_g1_i1	0.16092	2.66124	1.94349	1.36931	0.170904	NA
Facu_DN11059_c0_g1_i1	1.10273	-0.115656	1.4728	-0.0785279	0.937408	0.979874
Facu_DN1106_c0_g1_i1	29.7425	-0.213192	0.634331	-0.33609	0.736803	0.915213
Facu_DN11060_c0_g1_i1	2.94128	3.86614	1.19173	3.24413	0.0011781	0.00998979
Facu_DN11061_c0_g1_i1	0.575484	0.82278	1.37911	0.596603	0.550773	NA
Facu_DN11062_c0_g1_i1	33.9778	-0.494879	0.546799	-0.905048	0.36544	0.652314
Facu_DN11063_c0_g1_i1	24.28	1.53827	0.552935	2.782	0.00540248	0.0339745
Facu_DN11064_c0_g1_i1	44.9114	-0.508686	0.73135	-0.695543	0.486715	0.764988
Facu_DN11065_c0_g1_i1	1.58322	-0.637138	1.34009	-0.475444	0.634471	0.871668
Facu_DN11066_c0_g1_i1	2.11068	-1.05159	1.11798	-0.940617	0.346901	0.632015
Facu_DN11067_c0_g1_i1	67.2479	0.796729	0.560615	1.42117	0.155268	0.38895
Facu_DN11068_c0_g1_i1	7.20888	-1.38405	1.06838	-1.29547	0.195159	0.450014
Facu_DN11069_c0_g1_i1	15.8766	0.331334	0.905058	0.366091	0.714297	0.908471
Facu_DN1107_c0_g1_i1	29.3189	-4.84747	1.37341	-3.52951	0.000416331	0.00427878
Facu_DN11070_c0_g1_i1	0.202465	2.32992	1.94454	1.19819	0.230843	NA
Facu_DN11071_c0_g1_i1	44.2689	-1.53242	0.698708	-2.19322	0.0282918	0.120878
Facu_DN11072_c0_g1_i1	0.744746	0.450597	1.41106	0.319333	0.749474	0.919173
Facu_DN11073_c0_g1_i1	26.9046	-0.372284	0.566651	-0.656991	0.511187	0.787385
Facu_DN11074_c0_g1_i1	0.342475	1.57274	1.59581	0.985538	0.32436	NA
Facu_DN11075_c0_g1_i1	0.24813	2.03591	1.93401	1.05269	0.292484	NA
Facu_DN11076_c0_g1_i1	24.2852	-2.29018	1.02722	-2.22949	0.025781	0.113062
Facu_DN11077_c0_g1_i1	37.8777	0.739396	0.547361	1.35084	0.176747	0.423924
Facu_DN11078_c0_g1_i1	1.0117	0.00887815	1.22437	0.00725121	0.994214	0.998729
Facu_DN11079_c0_g1_i1	22.4251	-0.370062	0.659593	-0.561047	0.574766	0.836764
Facu_DN1108_c0_g1_i1	12.739	-1.62508	1.00913	-1.61037	0.107318	0.306319
Facu_DN11080_c0_g1_i1	1.30419	-0.356357	2.03031	-0.175518	NA	NA
Facu_DN11081_c0_g1_i1	13.4919	-1.18573	0.921806	-1.28631	0.198335	0.454831
Facu_DN11082_c0_g1_i1	0.355526	1.51882	1.96009	0.774873	0.438415	NA
Facu_DN11083_c0_g1_i1	34.2456	0.470372	0.64916	0.724585	0.468707	0.751244
Facu_DN11084_c0_g1_i1	3.28613	3.17104	1.15641	2.74214	0.00610406	0.0374174
Facu_DN11085_c0_g1_i1	3.13936	0.0012669	1.17624	0.00107708	0.999141	0.999542
Facu_DN11086_c0_g1_i1	2.20697	2.19739	1.19311	1.84174	0.0655138	0.219218
Facu_DN11087_c0_g1_i1	2.23311	-1.13325	1.27745	-0.887121	0.375014	0.662513
Facu_DN11088_c0_g1_i1	23.2081	-0.66767	0.822715	-0.811545	0.417053	0.704002
Facu_DN11089_c0_g1_i1	3.44151	1.44617	1.1947	1.21049	0.226091	0.489398
Facu_DN1109_c0_g1_i1	18.0393	-0.0166247	0.969977	-0.0171392	0.986326	0.996031
Facu_DN11090_c0_g1_i1	15.6062	0.230973	0.763273	0.302608	0.762188	0.921271
Facu_DN11091_c0_g1_i1	9.8211	0.957447	0.847408	1.12985	0.258538	0.52669
Facu_DN11092_c0_g1_i1	10.1844	0.26846	0.883121	0.303989	0.761136	0.921118
Facu_DN11093_c0_g1_i1	11.0202	-0.62941	0.914746	-0.688071	0.491408	0.769864
Facu_DN11094_c0_g1_i1	71.0475	0.232208	0.425075	0.546275	0.584877	0.842979
Facu_DN11095_c0_g1_i1	14.2336	-3.80511	1.35477	-2.80867	0.00497461	0.0318818
Facu_DN11096_c0_g1_i1	32.2387	-4.98445	1.36524	-3.65096	0.000261259	0.0028612
Facu_DN11097_c0_g1_i1	0.752213	0.437302	1.70986	0.255754	0.798141	0.932789
Facu_DN11098_c0_g1_i1	0.945704	0.107193	1.22237	0.0876925	0.930121	0.97879
Facu_DN11099_c0_g1_i1	0.00910821	6.81544	3.76503	1.8102	0.0702652	NA
Facu_DN111_c0_g1_i1	18.6504	0.589079	1.30956	0.449831	0.652833	0.879316
Facu_DN1110_c0_g1_i1	78.3458	0.467456	0.639978	0.730425	0.465131	0.74833
Facu_DN11100_c0_g1_i1	38.1891	-2.14659	0.750698	-2.85946	0.00424361	0.0282469
Facu_DN11101_c0_g1_i1	0.220305	2.21048	2.23414	0.98941	0.322462	NA
Facu_DN11102_c0_g1_i1	37.0534	-0.555577	0.665851	-0.834386	0.404063	0.69122
Facu_DN11103_c0_g1_i1	20.9347	-0.637896	0.693708	-0.919545	0.357811	0.64494
Facu_DN11103_c0_g1_i2	1.47891	6.68655	1.79849	3.71786	0.000200916	0.00228846
Facu_DN11104_c0_g1_i1	4.2203	2.38822	1.23469	1.93426	0.0530807	0.187893
Facu_DN11105_c0_g1_i1	0.829724	0.295684	1.41758	0.208583	0.834774	0.946882
Facu_DN11106_c0_g1_i1	0.0801119	3.67025	2.46681	1.48785	0.13679	NA
Facu_DN11107_c0_g1_i1	18.2547	-1.10767	0.839895	-1.31882	0.187229	0.438865
Facu_DN11108_c0_g1_i1	0.198422	2.35809	1.97551	1.19366	0.23261	NA
Facu_DN11109_c0_g1_i1	0.63556	0.680686	1.4801	0.459892	0.645594	0.87651
Facu_DN1111_c0_g1_i1	0.063237	4.00682	3.65015	1.09771	0.272329	NA
Facu_DN1111_c0_g1_i2	0.268061	1.92395	1.95387	0.984689	0.324777	NA
Facu_DN11110_c0_g1_i1	30.9303	0.134914	0.579229	0.23292	0.815824	0.940536
Facu_DN11111_c0_g1_i1	0.515024	0.982878	1.41847	0.692914	0.488363	NA
Facu_DN11112_c0_g1_i1	8.58615	-3.07577	1.32292	-2.32499	0.0200723	0.0935046
Facu_DN11113_c0_g1_i1	20.5061	-2.65056	1.03946	-2.54993	0.0107745	0.0584208
Facu_DN11114_c0_g1_i1	0.129947	2.97087	2.07676	1.43053	0.152566	NA
Facu_DN11115_c0_g1_i1	0.369069	1.46349	1.62482	0.900712	0.367741	NA
Facu_DN11116_c0_g1_i1	0.286101	1.83222	1.6728	1.0953	0.273385	NA
Facu_DN11117_c0_g1_i1	0.354997	1.52088	1.52628	0.996462	0.319026	NA
Facu_DN11118_c0_g1_i1	0.303389	1.74684	1.59256	1.09687	0.272697	NA
Facu_DN11119_c0_g1_i1	127.702	-3.99987	1.93881	-2.06305	NA	NA
Facu_DN1112_c0_g1_i1	39.2538	-0.0850179	0.583655	-0.145665	0.884186	0.964404
Facu_DN11120_c0_g1_i1	23.1033	-0.416056	0.623817	-0.666952	0.504803	0.781233
Facu_DN11121_c0_g1_i1	45.0101	0.0575108	0.783106	0.0734394	0.941457	0.980869
Facu_DN11122_c0_g1_i1	13.8007	0.989563	0.684206	1.44629	0.148095	0.378021
Facu_DN11123_c0_g1_i1	6.07848	-1.44045	1.15767	-1.24427	0.2134	0.473857
Facu_DN11124_c0_g1_i1	0.398908	1.35341	1.75362	0.771781	0.440244	NA
Facu_DN11125_c0_g1_i1	0.753512	0.435451	1.72592	0.252301	0.800808	0.934425
Facu_DN11126_c0_g1_i1	0.361026	1.49625	1.61577	0.92603	0.354431	NA
Facu_DN11127_c0_g1_i1	12.4969	-0.241212	1.09807	-0.219669	0.826129	0.943974
Facu_DN11128_c0_g1_i1	3.46661	-0.255136	1.13962	-0.223878	0.822853	0.942839
Facu_DN11129_c0_g1_i1	17.0459	-3.21432	1.0586	-3.03638	0.0023944	0.0177617
Facu_DN1113_c0_g1_i1	2.20776	1.29204	1.44516	0.89405	0.371295	0.65861
Facu_DN11130_c0_g1_i1	0.195753	2.37783	1.89418	1.25534	0.209357	NA
Facu_DN11131_c0_g1_i1	37.6244	-0.211922	0.493427	-0.42949	0.667566	0.886725
Facu_DN11132_c0_g1_i1	0.557711	0.867784	1.53878	0.563944	0.572792	NA
Facu_DN11133_c0_g1_i1	3.39322	-1.73687	1.22822	-1.41414	0.157321	0.391656
Facu_DN11134_c0_g1_i1	2.85425	-1.48704	1.12778	-1.31856	0.187317	0.438969
Facu_DN11135_c0_g1_i1	0.379391	1.42563	1.61406	0.883261	0.377095	NA
Facu_DN11136_c0_g1_i1	8.18161	-0.507026	1.04494	-0.485222	0.627519	0.867873
Facu_DN11137_c0_g1_i1	12.3465	-0.979563	0.933516	-1.04933	0.294028	0.569244
Facu_DN11139_c0_g1_i1	10.836	0.159741	0.815858	0.195795	0.844771	0.949021
Facu_DN11140_c0_g1_i1	80.6716	-0.922064	0.480296	-1.91978	0.0548852	0.192779
Facu_DN11141_c0_g1_i1	0.182289	2.48256	1.87784	1.32203	0.186159	NA
Facu_DN11142_c0_g1_i1	17.2927	0.490748	0.661876	0.74145	0.45842	0.741562
Facu_DN11143_c0_g1_i1	18.3872	-3.3335	1.42729	-2.33555	0.0195148	0.091507
Facu_DN11144_c0_g1_i1	6.01016	2.96081	1.13253	2.61435	0.00893984	0.0505372
Facu_DN11145_c0_g1_i1	65.0705	0.48981	0.991969	0.493776	0.621465	0.864544
Facu_DN11146_c0_g1_i1	0.83684	0.283036	1.23642	0.228916	0.818934	0.941431
Facu_DN11147_c0_g1_i1	0.195146	2.38307	1.85901	1.2819	0.199877	NA
Facu_DN11148_c0_g1_i1	13.6251	0.200026	0.915706	0.21844	0.827087	0.944093
Facu_DN11149_c0_g1_i1	14.3189	3.57664	0.936407	3.81953	0.000133705	0.00160558
Facu_DN1115_c0_g1_i1	0.233062	2.12882	2.09331	1.01696	0.309171	NA
Facu_DN11150_c0_g1_i1	4.53137	1.73179	1.27351	1.35985	0.173876	0.4194
Facu_DN11151_c0_g1_i1	5.0099	-1.055	1.11363	-0.94735	0.343461	0.628405
Facu_DN11152_c0_g1_i1	2.15807	2.40939	2.24784	1.07187	0.283778	0.557099
Facu_DN11153_c0_g1_i1	0.21891	2.21775	2.01041	1.10313	0.269969	NA
Facu_DN11154_c0_g1_i1	4.6944	-0.765334	1.18493	-0.645889	0.518351	0.793021
Facu_DN11155_c0_g1_i1	0.509804	0.999078	1.83929	0.543186	0.587002	NA
Facu_DN11156_c0_g1_i1	20.554	-0.38345	0.757748	-0.506039	0.612829	0.861075
Facu_DN11157_c0_g1_i1	53.1254	-0.48389	0.557457	-0.868032	0.385377	0.673649
Facu_DN11158_c0_g1_i1	22.809	-1.0559	0.720608	-1.46529	0.14284	0.369153
Facu_DN11159_c0_g1_i1	9.28761	0.720641	0.86751	0.8307	0.406143	0.692804
Facu_DN1116_c0_g1_i1	24.5052	5.27155	1.00377	5.25177	1.50646e-07	3.02355e-06
Facu_DN11160_c0_g1_i1	0.193243	2.3994	2.13634	1.12314	0.26138	NA
Facu_DN11161_c0_g1_i1	3.42228	1.49143	1.26048	1.18322	0.23672	0.501548
Facu_DN11162_c0_g1_i1	0.171963	2.56629	1.93843	1.3239	0.185536	NA
Facu_DN11163_c0_g1_i1	15.9152	0.288009	0.94538	0.304649	0.760634	0.921072
Facu_DN11164_c0_g1_i1	0.323122	1.65616	1.79862	0.920794	0.357158	NA
Facu_DN11165_c0_g1_i1	26.5846	-2.41325	1.02033	-2.36517	0.0180219	0.0858822
Facu_DN11166_c0_g1_i1	2.21249	2.17637	1.19273	1.82469	0.0680473	0.225954
Facu_DN11167_c0_g1_i1	17.1798	0.327342	0.792099	0.413258	0.679417	0.890976
Facu_DN11168_c0_g1_i1	2.27701	-1.16103	1.16653	-0.995285	0.319597	0.601208
Facu_DN11169_c0_g1_i1	6.18336	-0.99993	1.15995	-0.862045	0.388663	0.676253
Facu_DN1117_c0_g1_i1	0.29984	1.76453	1.66888	1.05732	0.290367	NA
Facu_DN11170_c0_g1_i1	25.0825	-0.542466	0.820943	-0.660784	0.508751	0.78509
Facu_DN11171_c0_g1_i1	4.16462	-2.03218	1.11077	-1.82953	0.0673202	0.22407
Facu_DN11172_c0_g1_i1	17.106	0.668701	0.729576	0.916561	0.359373	0.646235
Facu_DN11173_c0_g1_i1	0.411757	1.3055	1.50692	0.866338	0.386305	NA
Facu_DN11174_c0_g1_i1	5.62723	1.65719	1.04852	1.58051	0.11399	0.318219
Facu_DN11175_c0_g1_i1	14.9832	-0.740712	0.942525	-0.785881	0.431937	0.718046
Facu_DN11176_c0_g1_i1	0.108195	3.23205	2.63957	1.22446	0.220777	NA
Facu_DN11177_c0_g1_i1	144.417	15.481	1.37502	11.2588	2.09682e-29	1.48042e-27
Facu_DN11178_c0_g1_i1	0.340488	1.58179	1.67538	0.944138	0.345099	NA
Facu_DN11179_c0_g1_i1	0.148388	2.77705	2.10931	1.31657	0.187983	NA
Facu_DN1118_c0_g1_i1	0.0249175	5.35011	3.36338	1.5907	0.111678	NA
Facu_DN1118_c0_g1_i2	2.11953	1.49139	1.1611	1.28446	0.198982	0.455896
Facu_DN11180_c0_g1_i1	0.759371	0.422895	1.28219	0.329823	0.741534	0.917173
Facu_DN11181_c0_g1_i1	1.28558	-0.335328	1.35441	-0.247582	0.804458	0.935953
Facu_DN11182_c0_g1_i1	7.33466	-0.655146	1.11004	-0.590202	0.555055	0.823627
Facu_DN11183_c0_g1_i1	75.2077	14.4999	1.35952	10.6655	1.47612e-26	8.90593e-25
Facu_DN11184_c0_g1_i1	2.55383	0.702023	1.20141	0.584334	0.558996	0.826228
Facu_DN11185_c0_g1_i1	35.4881	-0.63148	0.578321	-1.09192	0.274868	0.546912
Facu_DN11186_c0_g1_i1	2.44877	0.860414	1.27646	0.674064	0.500271	0.77821
Facu_DN11187_c0_g1_i1	2.61575	-1.36095	1.10234	-1.23461	0.216977	0.477983
Facu_DN11188_c0_g1_i1	16.8714	-1.22617	0.949221	-1.29176	0.19644	0.452201
Facu_DN11189_c0_g1_i1	14.2921	-0.0354466	0.710992	-0.0498551	0.960238	0.987637
Facu_DN1119_c0_g1_i1	3.987	-0.587996	1.20993	-0.485973	0.626986	0.867498
Facu_DN11190_c0_g1_i1	0.0805465	3.65978	2.47307	1.47985	0.138913	NA
Facu_DN11191_c0_g1_i1	48.5672	-0.789932	1.28083	-0.616734	0.53741	0.809735
Facu_DN11192_c0_g1_i1	6.69292	-2.71613	1.23224	-2.20422	0.0275091	0.118549
Facu_DN11193_c0_g1_i1	34.874	0.145721	0.814471	0.178914	0.858005	0.954564
Facu_DN11194_c0_g1_i1	35.7043	-0.557606	0.654776	-0.851598	0.394437	0.682433
Facu_DN11195_c0_g1_i1	19.8189	-1.39572	1.09244	-1.27761	0.201385	0.458983
Facu_DN11196_c0_g1_i1	5.73408	-0.793073	1.11612	-0.710562	0.477356	0.758633
Facu_DN11197_c0_g1_i1	16.2096	-0.269708	0.775035	-0.347995	0.727844	0.913015
Facu_DN11198_c0_g1_i1	0.127388	2.9998	3.64036	0.82404	0.409917	NA
Facu_DN11199_c0_g1_i1	0.0867613	3.55548	3.64492	0.975461	0.329331	NA
Facu_DN112_c0_g1_i1	2.78614	0.409611	1.59331	0.257083	NA	NA
Facu_DN1120_c0_g1_i1	7.66974	-0.760709	1.05273	-0.722609	0.46992	0.75222
Facu_DN11200_c0_g1_i1	11.0307	0.147879	0.796441	0.185674	0.8527	0.951936
Facu_DN11201_c0_g1_i1	3.96494	-1.96075	1.49287	-1.31342	0.189043	0.441204
Facu_DN11202_c0_g1_i1	0.655249	0.637313	1.7296	0.368474	0.71252	0.90727
Facu_DN11203_c0_g1_i1	15.4199	0.472944	0.776073	0.609406	0.542256	0.813434
Facu_DN11204_c0_g1_i1	1.60425	-0.655873	1.19529	-0.548714	0.583201	0.841904
Facu_DN11205_c0_g1_i1	0.11312	3.17119	2.16757	1.46301	0.143464	NA
Facu_DN11206_c0_g1_i1	3.95257	2.22114	1.10002	2.01918	0.0434688	0.163914
Facu_DN11207_c0_g1_i1	42.6357	-1.7541	0.605402	-2.89741	0.00376263	0.0255156
Facu_DN11208_c0_g1_i1	40.4147	0.037945	0.61464	0.0617354	0.950774	0.984906
Facu_DN11209_c0_g1_i1	0.950157	0.0997911	1.42542	0.070008	0.944187	0.981978
Facu_DN1121_c0_g1_i1	17.8309	-2.22936	1.21916	-1.8286	0.0674601	0.224246
Facu_DN11210_c0_g1_i1	0.133606	2.93049	2.39919	1.22145	0.221916	NA
Facu_DN11211_c0_g1_i1	0.0728281	3.80569	2.51224	1.51486	0.129807	NA
Facu_DN11212_c0_g1_i1	4.38564	-2.10633	1.84596	-1.14105	NA	NA
Facu_DN11213_c0_g1_i1	12.5615	-1.001	0.901558	-1.1103	0.266868	0.537752
Facu_DN11214_c0_g1_i1	0.806191	0.336546	1.25747	0.267637	0.788979	0.931414
Facu_DN11215_c0_g1_i1	11.8221	-1.6356	1.08762	-1.50384	0.132623	0.351227
Facu_DN11216_c0_g1_i1	0.0265798	5.26263	3.34951	1.57116	0.116144	NA
Facu_DN11217_c0_g1_i1	0.0921724	3.46879	2.64531	1.3113	0.189757	NA
Facu_DN11218_c0_g1_i1	2.57846	-1.34005	1.10619	-1.21141	0.225737	0.489055
Facu_DN11219_c0_g1_i1	59.1944	0.427008	0.476334	0.896446	0.370014	0.657884
Facu_DN1122_c0_g1_i1	0.00771843	7.02174	3.78524	1.85503	0.0635914	NA
Facu_DN11220_c0_g1_i1	15.2167	-0.742496	0.775594	-0.957326	0.338403	0.623852
Facu_DN11221_c0_g1_i1	8.01594	-0.912351	1.14531	-0.796596	0.425686	0.710547
Facu_DN11222_c0_g1_i1	3.11643	-1.61325	1.46416	-1.10183	0.270536	0.541779
Facu_DN11223_c0_g1_i1	4.32249	-2.08541	1.18324	-1.76246	0.0779916	0.247658
Facu_DN11224_c0_g1_i1	0.146077	2.80387	2.25939	1.24099	0.214611	NA
Facu_DN11225_c0_g1_i1	0.0617227	4.04583	2.69629	1.50051	0.133481	NA
Facu_DN11226_c0_g1_i1	38.0162	2.40087	0.74635	3.21681	0.00129623	0.0108274
Facu_DN11227_c0_g1_i1	2.31018	-1.18143	2.04234	-0.578467	NA	NA
Facu_DN11228_c0_g1_i1	17.2255	-1.08198	0.824234	-1.3127	0.189283	0.441291
Facu_DN11229_c0_g1_i1	32.0207	-1.60012	0.82018	-1.95094	0.0510641	0.183253
Facu_DN1123_c0_g1_i1	8.64389	0.482415	0.966298	0.49924	0.61761	0.862721
Facu_DN11230_c0_g1_i1	0.689558	0.563619	1.76177	0.319916	0.749032	0.919173
Facu_DN11231_c0_g1_i1	35.0743	2.34745	1.01457	2.31374	0.0206819	0.0955842
Facu_DN11232_c0_g1_i1	0.0161817	5.96905	3.70602	1.61064	0.107259	NA
Facu_DN11233_c0_g1_i1	0.114893	3.1506	2.47864	1.2711	0.203693	NA
Facu_DN11234_c0_g1_i1	51.8497	0.968965	0.414231	2.33919	0.0193256	0.0908077
Facu_DN11235_c0_g1_i1	0.484637	1.07008	1.55222	0.689386	0.49058	NA
Facu_DN11236_c0_g1_i1	10.5493	-0.531328	0.908039	-0.585137	0.558456	0.826148
Facu_DN11237_c0_g1_i1	17.3001	-0.999842	0.791335	-1.26349	0.206414	0.464586
Facu_DN11238_c0_g1_i1	0.186656	2.44745	1.98964	1.2301	0.218661	NA
Facu_DN11239_c0_g1_i1	0.757065	0.428324	1.60057	0.267607	0.789002	0.931414
Facu_DN1124_c0_g1_i1	104.896	0.304932	0.451343	0.67561	0.499288	0.777477
Facu_DN11240_c0_g1_i1	0.760995	0.420038	1.59221	0.263809	0.791927	0.931885
Facu_DN11241_c0_g1_i1	0.727398	0.485304	1.40527	0.345347	0.729834	0.913841
Facu_DN11242_c0_g1_i1	5.32092	0.258899	1.12894	0.229329	0.818613	0.941431
Facu_DN11243_c0_g1_i1	14.2263	-2.92648	1.05787	-2.76638	0.00566825	0.0353777
Facu_DN11244_c0_g1_i1	0.821915	0.308562	2.36063	0.130711	NA	NA
Facu_DN11245_c0_g1_i1	21.616	0.315433	0.635036	0.496717	0.619389	0.863467
Facu_DN11246_c0_g1_i1	0.339916	1.58396	1.79714	0.881376	0.378114	NA
Facu_DN11247_c0_g1_i1	2.90486	-1.51275	1.19949	-1.26116	0.207251	0.46573
Facu_DN11248_c0_g1_i1	51.5993	-0.737248	0.792337	-0.930473	0.352126	0.637979
Facu_DN11249_c0_g1_i1	1.78232	-0.80737	1.1419	-0.707041	0.479541	0.75968
Facu_DN1125_c0_g1_i1	17.3626	-0.447209	0.713382	-0.626887	0.530733	0.804668
Facu_DN11250_c0_g1_i1	0.689992	0.56126	3.52077	0.159414	NA	NA
Facu_DN11251_c0_g1_i1	36.7326	0.224291	0.895144	0.250565	0.802151	0.934719
Facu_DN11252_c0_g1_i1	0.282841	1.84865	1.80386	1.02483	0.305443	NA
Facu_DN11253_c0_g1_i1	0.914946	0.155333	1.40786	0.110332	0.912146	0.974727
Facu_DN11254_c0_g1_i1	1.58989	-0.643255	1.22309	-0.525927	0.598939	0.851534
Facu_DN11255_c0_g1_i1	6.88961	-2.75841	1.18096	-2.33574	0.0195047	0.0915031
Facu_DN11256_c0_g1_i1	71.251	-0.644669	0.47049	-1.37021	0.170622	0.41448
Facu_DN11257_c0_g1_i1	1.66056	-0.706146	1.20889	-0.584125	0.559136	0.826228
Facu_DN11258_c0_g1_i1	32.8374	0.108943	0.533436	0.204228	0.838175	0.946882
Facu_DN11259_c0_g1_i1	14.3925	-1.28194	1.06871	-1.19952	0.230325	0.495158
Facu_DN11260_c0_g1_i1	42.5348	1.24757	0.438904	2.84247	0.00447655	0.0295322
Facu_DN11261_c0_g1_i1	4.36657	-2.10031	1.0854	-1.93506	0.0529833	0.187704
Facu_DN11262_c0_g1_i1	0.315809	1.68809	1.76417	0.95687	0.338633	NA
Facu_DN11263_c0_g1_i1	22.6989	-3.56519	1.10542	-3.22518	0.00125893	0.010585
Facu_DN11264_c0_g1_i1	12.2855	-1.76976	1.0401	-1.70153	0.0888437	0.270553
Facu_DN11265_c0_g1_i1	0.0883917	3.52527	2.84385	1.23961	0.215119	NA
Facu_DN11266_c0_g1_i1	0.109585	3.21374	2.4397	1.31727	0.187748	NA
Facu_DN11267_c0_g1_i1	0.350328	1.53945	1.82941	0.8415	0.400068	NA
Facu_DN11268_c0_g1_i1	0.747884	0.446049	1.50723	0.295939	0.767277	0.923162
Facu_DN11269_c0_g1_i1	54.7167	-1.01681	0.532105	-1.91092	0.0560148	0.195796
Facu_DN1127_c0_g1_i1	5.95123	-0.103351	1.31018	-0.0788828	0.937126	0.979874
Facu_DN11270_c0_g1_i1	4.41141	-2.11533	1.22415	-1.728	0.0839886	0.261315
Facu_DN11271_c0_g1_i1	11.405	0.747127	1.05779	0.706307	0.479997	0.759938
Facu_DN11272_c0_g1_i1	0.8294	0.29555	1.31444	0.224849	0.822097	0.942419
Facu_DN11273_c0_g1_i1	0.0726178	3.80675	2.70166	1.40904	0.158823	NA
Facu_DN11274_c0_g1_i1	0.110178	3.20977	2.30023	1.39541	0.162891	NA
Facu_DN11275_c0_g1_i1	11.558	-1.66982	1.09466	-1.52541	0.127156	0.341573
Facu_DN11277_c0_g1_i1	16.946	0.639471	0.670048	0.954366	0.339898	0.624793
Facu_DN11278_c0_g1_i1	0.405245	1.32839	1.6093	0.825444	0.409119	NA
Facu_DN11279_c0_g1_i1	1.72229	-0.758236	1.13673	-0.667031	0.504753	0.781233
Facu_DN1128_c0_g1_i1	0.0255624	5.31571	3.35772	1.58313	0.113391	NA
Facu_DN1128_c0_g1_i2	1.30505	-0.357183	1.27551	-0.280032	0.779453	0.928744
Facu_DN11280_c0_g1_i1	0.994322	0.0348765	1.61156	0.0216415	0.982734	0.994976
Facu_DN11281_c0_g1_i1	6.90321	-1.69642	1.15446	-1.46945	0.141711	0.367491
Facu_DN11282_c0_g1_i1	0.429601	1.24439	1.4793	0.841202	0.400235	NA
Facu_DN11283_c0_g1_i1	0.40507	1.32863	1.72823	0.768782	0.442023	NA
Facu_DN11284_c0_g1_i1	0.318637	1.67652	1.66708	1.00566	0.314577	NA
Facu_DN11285_c0_g1_i1	0.133492	2.93284	3.63992	0.805743	0.420391	NA
Facu_DN11286_c0_g1_i1	1.10294	-0.115774	1.32962	-0.0870727	0.930614	0.978886
Facu_DN11287_c0_g1_i1	101.418	-0.807611	0.637508	-1.26683	0.205218	0.463656
Facu_DN11288_c0_g1_i1	0.244088	2.0591	2.01555	1.02161	0.306967	NA
Facu_DN11289_c0_g1_i1	0.0265798	5.26263	3.34951	1.57116	0.116144	NA
Facu_DN1129_c0_g1_i1	10.4152	0.334373	0.975987	0.3426	0.731899	0.914484
Facu_DN11290_c0_g1_i1	7.66122	-0.299526	1.083	-0.27657	0.78211	0.929185
Facu_DN11291_c0_g1_i1	0.394211	1.36793	1.72294	0.793953	0.427223	NA
Facu_DN11292_c0_g1_i1	0.119376	3.09228	2.17756	1.42007	0.155588	NA
Facu_DN11293_c0_g1_i1	2.47392	0.731535	1.10459	0.66227	0.507798	0.784331
Facu_DN11294_c0_g1_i1	0.233152	2.1281	1.7993	1.18273	0.236914	NA
Facu_DN11295_c0_g1_i1	29.2012	-0.022037	0.548418	-0.0401829	0.967947	0.989159
Facu_DN11296_c0_g1_i1	1.75581	-0.786245	1.28452	-0.61209	0.540478	0.812267
Facu_DN11297_c0_g1_i1	0.955256	0.0917703	1.98206	0.0463006	0.963071	0.987946
Facu_DN11298_c0_g1_i1	4.47568	5.39174	2.0009	2.69465	0.0070462	0.0421038
Facu_DN11299_c0_g1_i1	0.583539	0.80407	1.67855	0.479028	0.631919	NA
Facu_DN113_c0_g1_i1	0.207331	2.29482	1.89299	1.21227	0.225409	NA
Facu_DN1130_c0_g1_i1	3.14324	-1.6257	1.75761	-0.92495	0.354992	0.640963
Facu_DN11300_c0_g1_i1	1.94545	1.79727	1.21231	1.48251	0.138204	0.361298
Facu_DN11301_c0_g1_i1	110.603	-2.1842	0.585243	-3.73213	0.000189871	0.00218264
Facu_DN11302_c0_g1_i1	31.6746	-1.16119	1.07149	-1.08372	0.278489	0.550946
Facu_DN11303_c0_g1_i1	0.526818	0.949992	1.53639	0.618327	0.53636	NA
Facu_DN11304_c0_g1_i1	4.62301	0.734027	1.05232	0.697533	0.485469	0.763724
Facu_DN11305_c0_g1_i1	3.38907	-1.73427	1.11885	-1.55004	0.121131	0.331274
Facu_DN11306_c0_g1_i1	1.18326	-0.217221	1.37325	-0.15818	0.874315	0.960746
Facu_DN11307_c0_g1_i1	2.87172	-1.49554	1.18133	-1.26598	0.205519	0.463765
Facu_DN11308_c0_g1_i1	0.778473	0.388613	1.53071	0.253877	0.79959	0.933606
Facu_DN11309_c0_g1_i1	13.9016	-2.84449	1.10566	-2.57266	0.0100921	0.0555561
Facu_DN1131_c0_g1_i1	26.5203	-0.330158	1.12143	-0.294409	0.768446	0.923466
Facu_DN11310_c0_g1_i1	5.61039	-2.46214	1.11617	-2.20588	0.0273924	0.11823
Facu_DN11311_c0_g1_i1	2.55118	-1.32538	1.12053	-1.18282	0.23688	0.501625
Facu_DN11312_c0_g1_i1	4.88222	3.73483	1.41568	2.63818	0.00833515	0.0483264
Facu_DN11313_c0_g1_i1	1.55686	5.62727	1.81909	3.09345	0.00197847	0.0152443
Facu_DN11313_c0_g1_i2	0.282725	1.85	1.76105	1.05051	0.293484	NA
Facu_DN11314_c0_g1_i1	6.4231	-1.09969	1.11987	-0.981976	0.326111	0.60886
Facu_DN11315_c0_g1_i1	22.9682	-2.76022	1.1097	-2.48736	0.0128695	0.066654
Facu_DN11316_c0_g1_i1	0.229579	2.14816	1.86441	1.15219	0.249242	NA
Facu_DN11317_c0_g1_i1	0.24732	2.04308	2.14762	0.951327	0.341439	NA
Facu_DN11318_c0_g1_i1	53.7377	-1.56935	0.594923	-2.6379	0.00834203	0.0483381
Facu_DN11319_c0_g1_i1	1.7815	-0.80691	1.1705	-0.68937	0.49059	0.769107
Facu_DN11320_c0_g1_i1	1.29421	-0.345359	1.76134	-0.196077	0.84455	0.949021
Facu_DN11321_c0_g1_i1	0.546836	0.898333	1.5868	0.566127	0.571307	NA
Facu_DN11323_c0_g1_i1	69.0127	-0.337763	0.52485	-0.643542	0.519872	0.794371
Facu_DN11324_c0_g1_i1	1.10638	-0.119878	1.42615	-0.0840568	0.933011	0.979241
Facu_DN11325_c0_g1_i1	69.4415	-0.643436	0.797429	-0.806888	0.419731	0.706077
Facu_DN11326_c0_g1_i1	3.77204	-0.202016	1.18506	-0.170469	0.864642	0.957152
Facu_DN11327_c0_g1_i1	0.210777	2.27322	2.20679	1.0301	0.302962	NA
Facu_DN11328_c0_g1_i1	0.0930686	3.45097	2.34412	1.47218	0.140971	NA
Facu_DN11329_c0_g1_i1	66.195	-1.96321	0.835073	-2.35094	0.018726	0.0885591
Facu_DN1133_c0_g1_i1	84.6812	-0.384501	0.423572	-0.907758	0.364006	0.650767
Facu_DN11330_c0_g1_i1	0.184421	2.46471	2.51515	0.979945	0.327113	NA
Facu_DN11331_c0_g1_i1	0.659752	0.625399	1.35366	0.462005	0.644077	0.876074
Facu_DN11332_c0_g1_i1	32.455	-0.702283	0.740562	-0.948311	0.342971	0.627855
Facu_DN11333_c0_g1_i1	14.3551	2.0764	0.940305	2.20822	0.027229	0.117854
Facu_DN11334_c0_g1_i1	5.64786	2.39173	0.979433	2.44195	0.0146082	0.0732596
Facu_DN11335_c0_g1_i1	0.506096	1.00953	1.64569	0.613437	0.539587	NA
Facu_DN11336_c0_g1_i1	0.126533	3.00932	2.59575	1.15932	0.246324	NA
Facu_DN11337_c0_g1_i1	0.227903	2.16081	1.80468	1.19733	0.231177	NA
Facu_DN11338_c0_g1_i1	8.14795	-0.467806	1.10193	-0.424532	0.671178	0.888877
Facu_DN11339_c0_g1_i1	0.119983	3.08359	2.20241	1.4001	0.161484	NA
Facu_DN1134_c0_g1_i1	15.9491	-0.0185205	1.08001	-0.0171484	0.986318	0.996031
Facu_DN11340_c0_g1_i1	1.47225	-0.532528	1.22246	-0.435619	0.663113	0.884482
Facu_DN11341_c0_g1_i1	11.3545	-2.3448	1.10444	-2.12307	0.0337478	0.136995
Facu_DN11342_c0_g1_i1	10.0053	-0.497898	1.00299	-0.496415	0.619601	0.863521
Facu_DN11343_c0_g1_i1	7.48507	-0.187614	1.2127	-0.154708	0.877051	0.961275
Facu_DN11344_c0_g1_i1	40.5091	-2.70655	0.794363	-3.4072	0.000656331	0.00621081
Facu_DN11345_c0_g1_i1	7.62932	8.69203	2.52374	3.44411	0.000572952	0.0055592
Facu_DN11346_c0_g1_i1	0.278194	1.87287	2.09883	0.892342	0.37221	NA
Facu_DN11347_c0_g1_i1	0.267722	1.92846	1.76672	1.09155	0.275032	NA
Facu_DN11348_c0_g1_i1	13.1648	-0.519325	1.03641	-0.501083	0.616313	0.862105
Facu_DN11349_c0_g1_i1	0.198492	2.36087	2.10283	1.12271	0.261559	NA
Facu_DN1135_c0_g1_i1	22.1139	-3.52194	1.4177	-2.48427	0.0129818	0.0671343
Facu_DN11350_c0_g1_i1	2.38857	-1.23007	1.31433	-0.93589	0.34933	0.634595
Facu_DN11351_c0_g1_i1	23905.3	12.4631	0.472569	26.3732	2.78272e-153	1.3851e-149
Facu_DN11352_c0_g1_i1	6.33771	2.04578	1.27616	1.60307	0.108918	0.309196
Facu_DN11353_c0_g1_i1	2.36078	1.00147	1.16837	0.857148	0.391363	0.67917
Facu_DN11354_c0_g1_i1	37.0849	-0.674957	0.657917	-1.0259	0.304939	0.582997
Facu_DN11355_c0_g1_i1	1.0096	0.0115569	1.31599	0.0087819	0.992993	0.998363
Facu_DN11356_c0_g1_i1	2.26004	1.07697	1.36568	0.788598	0.430347	0.716526
Facu_DN11357_c0_g1_i1	3.71036	-0.154606	1.13786	-0.135874	0.89192	0.967535
Facu_DN11358_c0_g1_i1	0.503259	1.01598	1.94414	0.522585	0.601263	NA
Facu_DN11359_c0_g1_i1	0.158203	2.68435	2.21379	1.21256	0.225299	NA
Facu_DN1136_c0_g1_i1	33.6498	-0.731508	0.546048	-1.33964	0.180362	0.429342
Facu_DN11360_c0_g1_i1	0.189373	2.42823	1.91251	1.26965	0.204208	NA
Facu_DN11361_c0_g1_i1	0.0795292	3.67742	2.49789	1.47221	0.140965	NA
Facu_DN11362_c0_g1_i1	0.238908	2.09224	1.98778	1.05255	0.292547	NA
Facu_DN11363_c0_g1_i1	25.2116	-2.39959	1.05383	-2.27702	0.022785	0.102543
Facu_DN11364_c0_g1_i1	0.275817	1.88297	1.81395	1.03805	0.299248	NA
Facu_DN11365_c0_g1_i1	7.25293	2.46083	0.928591	2.65007	0.0080476	0.0470347
Facu_DN11366_c0_g1_i1	3.18573	-1.64547	1.26096	-1.30493	0.191916	0.445551
Facu_DN11367_c0_g1_i1	4.11551	1.26476	1.15253	1.09737	0.272478	0.543808
Facu_DN11368_c0_g1_i1	4.14899	-2.02662	1.12197	-1.8063	0.0708716	0.231571
Facu_DN11369_c0_g1_i1	47.3372	-0.848059	0.665926	-1.2735	0.20284	0.460655
Facu_DN1137_c0_g1_i1	3.46219	-1.76517	1.27756	-1.38167	0.167073	0.40795
Facu_DN11370_c0_g1_i1	9.32724	-1.21277	1.25139	-0.969145	0.332473	0.616682
Facu_DN11371_c0_g1_i1	26.9876	-1.99748	0.87965	-2.27077	0.0231608	0.103905
Facu_DN11372_c0_g1_i1	10.6713	-0.43962	0.887177	-0.495526	0.620229	0.863927
Facu_DN11373_c0_g1_i1	3.24467	-0.0370652	1.10022	-0.0336891	0.973125	0.991246
Facu_DN11374_c0_g1_i1	28.5631	-0.676477	0.627078	-1.07878	0.280687	0.553535
Facu_DN11375_c0_g1_i1	0.478723	1.08922	1.65858	0.656717	0.511363	NA
Facu_DN11376_c0_g1_i1	0.0474278	4.42106	3.65661	1.20906	0.226639	NA
Facu_DN11377_c0_g1_i1	0.285583	1.8346	1.7084	1.07387	0.282881	NA
Facu_DN11378_c0_g1_i1	0.223003	2.18947	2.11234	1.03652	0.299962	NA
Facu_DN11379_c0_g1_i1	0.0938241	3.44229	2.37821	1.44743	0.147776	NA
Facu_DN1138_c0_g1_i1	0.833531	0.288755	1.79385	0.160969	0.872118	0.959693
Facu_DN11380_c0_g1_i1	47.5353	0.216455	0.683975	0.316467	0.751648	0.919173
Facu_DN11381_c0_g1_i1	0.159158	2.67665	2.00611	1.33425	0.182122	NA
Facu_DN11382_c0_g1_i1	0.326641	1.64188	1.76931	0.927976	0.35342	NA
Facu_DN11383_c0_g1_i1	37.9879	1.59601	0.804457	1.98395	0.047261	0.173227
Facu_DN11384_c0_g1_i1	0.398576	1.35386	1.5122	0.895293	0.370631	NA
Facu_DN11385_c0_g1_i1	7.64678	1.54036	0.882118	1.7462	0.0807756	0.254388
Facu_DN11386_c0_g1_i1	53.2688	0.0993743	0.456844	0.217523	0.8278	0.944174
Facu_DN11387_c0_g1_i1	1.63103	3.32337	1.18644	2.80112	0.00509249	0.0324141
Facu_DN11388_c0_g1_i1	0.0929795	3.45478	2.52804	1.36658	0.171756	NA
Facu_DN11389_c0_g1_i1	26.5775	-3.82237	2.04866	-1.86579	NA	NA
Facu_DN1139_c0_g1_i1	0.243587	2.06542	1.95655	1.05564	0.291132	NA
Facu_DN11390_c0_g1_i1	0.386968	1.39724	1.96739	0.710197	0.477582	NA
Facu_DN11391_c0_g1_i1	0.264228	1.94488	2.05689	0.945545	0.344381	NA
Facu_DN11392_c0_g1_i1	2.54672	-1.3219	1.45308	-0.909726	0.362967	0.650076
Facu_DN11393_c0_g1_i1	0.303159	1.74937	2.08257	0.840005	0.400906	NA
Facu_DN11394_c0_g1_i1	29.0005	-0.269648	0.645301	-0.417864	0.676047	0.890162
Facu_DN11395_c0_g1_i1	0.0265798	5.26263	3.34951	1.57116	0.116144	NA
Facu_DN11395_c0_g1_i2	0.216512	2.23276	1.99911	1.11688	0.264047	NA
Facu_DN11396_c0_g1_i1	27.008	-0.0567178	0.617608	-0.0918346	0.926829	0.978022
Facu_DN11397_c0_g1_i1	26.8311	-4.71954	1.49111	-3.16512	0.0015502	0.012516
Facu_DN11398_c0_g1_i1	5.32878	-1.20272	1.28913	-0.93297	0.350835	0.636401
Facu_DN11399_c0_g1_i1	4.53978	1.69553	1.0938	1.55012	0.121112	0.331274
Facu_DN114_c0_g1_i1	28.3857	-0.639786	0.67659	-0.945604	0.34435	0.629069
Facu_DN1140_c0_g1_i1	2.60524	-1.35576	1.17694	-1.15193	0.249348	0.516414
Facu_DN1140_c0_g1_i2	0.0595881	4.09465	2.586	1.58339	0.113332	NA
Facu_DN11400_c0_g1_i1	32.5301	-0.158065	0.622372	-0.253972	0.799517	0.933606
Facu_DN11401_c0_g1_i1	0.346721	1.55344	1.65102	0.940897	0.346758	NA
Facu_DN11402_c0_g1_i1	33.2065	-0.276842	0.6347	-0.436179	0.662707	0.88435
Facu_DN11403_c0_g1_i1	0.719524	0.500662	1.34544	0.372118	0.709805	0.906488
Facu_DN11404_c0_g1_i1	4.74554	2.58758	1.31219	1.97196	0.0486143	0.176691
Facu_DN11405_c0_g1_i1	8.66775	-1.05843	1.03187	-1.02574	0.305014	0.583028
Facu_DN11406_c0_g1_i1	33.407	1.26268	0.85308	1.48015	0.138834	0.362565
Facu_DN11407_c0_g1_i1	680.351	16.7458	1.37648	12.1656	4.73921e-34	4.58047e-32
Facu_DN11408_c0_g1_i1	0.365837	1.47856	1.89489	0.780286	0.435222	NA
Facu_DN11409_c0_g1_i1	0.500733	1.02525	1.78098	0.575668	0.564839	NA
Facu_DN1141_c0_g1_i1	29.942	-0.131273	0.879504	-0.149258	0.88135	0.963148
Facu_DN11410_c0_g1_i1	0.645217	0.65932	2.01265	0.327587	0.743224	0.917523
Facu_DN11411_c0_g1_i1	1.13316	-0.153745	1.27394	-0.120685	0.903941	0.9721
Facu_DN11412_c0_g1_i1	0.178308	2.51257	2.21929	1.13215	0.25757	NA
Facu_DN11413_c0_g1_i1	34.3383	7.3163	1.40991	5.18919	2.11216e-07	4.13909e-06
Facu_DN11414_c0_g1_i1	55.3463	-1.70824	0.639623	-2.6707	0.00756944	0.0446144
Facu_DN11415_c0_g1_i1	61.07	-1.38188	1.02263	-1.35131	0.176598	0.423924
Facu_DN11416_c0_g1_i1	21.6752	0.560715	0.688213	0.81474	0.415221	0.702383
Facu_DN11417_c0_g1_i1	10.9387	-0.411203	0.980819	-0.419245	0.675037	0.890066
Facu_DN11418_c0_g1_i1	0.00846323	6.90691	3.77365	1.8303	0.067205	NA
Facu_DN11418_c0_g1_i2	5.01028	-2.29848	1.12615	-2.04101	0.0412499	0.158427
Facu_DN11419_c0_g1_i1	5.38875	-1.07868	1.07771	-1.00089	0.316878	0.598141
Facu_DN1142_c0_g1_i1	0.164942	2.6245	2.04655	1.2824	0.199702	NA
Facu_DN11420_c0_g1_i1	8.30657	0.0568645	1.19368	0.0476379	0.962005	0.987946
Facu_DN11421_c0_g1_i1	0.137082	2.8917	2.13579	1.35393	0.175759	NA
Facu_DN11422_c0_g1_i1	68.8466	2.9351	0.787166	3.72869	0.000192477	0.00221005
Facu_DN11423_c0_g1_i1	0.988001	0.0445897	1.32842	0.033566	0.973223	0.991246
Facu_DN11424_c0_g1_i1	24.7214	0.157954	0.855068	0.184726	0.853444	0.952363
Facu_DN11425_c0_g1_i1	5.8907	-0.131368	1.14297	-0.114936	0.908496	0.974727
Facu_DN11426_c0_g1_i1	0.13593	2.90476	2.13511	1.36047	0.173681	NA
Facu_DN11427_c0_g1_i1	37.2395	3.30054	0.76634	4.30689	1.65567e-05	0.0002431
Facu_DN11428_c0_g1_i1	47.2705	-0.931246	0.594514	-1.5664	0.117255	0.323794
Facu_DN11429_c0_g1_i1	0.403358	1.33507	2.48225	0.537844	0.590685	NA
Facu_DN1143_c0_g1_i1	0.654651	0.637033	1.30245	0.489104	0.624768	0.866038
Facu_DN11430_c0_g1_i1	0.299603	1.7651	1.61296	1.09432	0.273813	NA
Facu_DN11431_c0_g1_i1	0.114138	3.15872	2.18293	1.44701	0.147895	NA
Facu_DN11432_c0_g1_i1	4.88631	-2.26288	1.13868	-1.98728	0.0468911	0.172378
Facu_DN11433_c0_g1_i1	0.995229	0.0340866	1.5639	0.0217959	0.982611	0.994976
Facu_DN11434_c0_g1_i1	8.56984	0.260475	0.929001	0.280382	0.779185	0.928744
Facu_DN11435_c0_g1_i1	0.32999	1.6268	1.68649	0.964607	0.334741	NA
Facu_DN11436_c0_g1_i1	0.318265	1.67816	1.68884	0.993677	0.32038	NA
Facu_DN11437_c0_g1_i1	1.30034	-0.35331	1.68342	-0.209876	0.833764	0.946746
Facu_DN11438_c0_g1_i1	0.153585	2.73026	2.09123	1.30558	0.191696	NA
Facu_DN11439_c0_g1_i1	22.6407	-0.896707	0.744821	-1.20392	0.22862	0.492514
Facu_DN1144_c0_g1_i1	5.9084	-1.27604	1.07272	-1.18954	0.234227	0.498183
Facu_DN11440_c0_g1_i1	0	NA	NA	NA	NA	NA
Facu_DN11440_c0_g1_i2	2.20817	-1.11669	1.15891	-0.963563	0.335265	0.620142
Facu_DN11441_c0_g1_i1	0.238025	2.09782	3.63585	0.576982	0.563952	NA
Facu_DN11442_c0_g1_i1	1.67073	-0.7138	1.16093	-0.614855	0.538651	0.810745
Facu_DN11443_c0_g1_i1	0.335695	1.60194	2.10036	0.762695	0.445645	NA
Facu_DN11444_c0_g1_i1	1.53215	-0.589658	1.35531	-0.435071	0.663511	0.884482
Facu_DN11445_c0_g1_i1	6.60491	-0.432789	1.02914	-0.420534	0.674096	0.889767
Facu_DN11446_c0_g1_i1	4.07184	-0.602851	1.33332	-0.452144	0.651165	0.877834
Facu_DN11447_c0_g1_i1	4.28957	-2.07449	1.14382	-1.81366	0.0697305	0.229174
Facu_DN11448_c0_g1_i1	1.88965	-0.891395	1.237	-0.720608	0.471151	0.753552
Facu_DN11449_c0_g1_i1	6.41481	0.659733	1.05498	0.625352	0.53174	0.805464
Facu_DN1145_c0_g1_i1	0.689041	0.564369	2.40088	0.235068	NA	NA
Facu_DN11450_c0_g1_i1	4.95913	-0.89299	1.07179	-0.833178	0.404744	0.691713
Facu_DN11451_c0_g1_i1	0.104719	3.28068	2.38872	1.37341	0.169626	NA
Facu_DN11452_c0_g1_i1	1.53474	-0.592233	1.2639	-0.468575	0.639374	0.873657
Facu_DN11453_c0_g1_i1	12.6646	-1.34862	1.02515	-1.31553	0.188331	0.440412
Facu_DN11454_c0_g1_i1	12.529	5.81126	1.12428	5.16887	2.35513e-07	4.57023e-06
Facu_DN11455_c0_g1_i1	103.001	-1.305	0.783432	-1.66575	0.0957626	0.284861
Facu_DN11456_c0_g1_i1	0.12883	2.9829	2.17092	1.37403	0.169433	NA
Facu_DN11457_c0_g1_i1	0.079629	3.67546	2.40476	1.52841	0.12641	NA
Facu_DN11458_c0_g1_i1	3.57442	-0.33125	1.12175	-0.295297	0.767767	0.923262
Facu_DN11459_c0_g1_i1	20.0277	-0.0273979	0.820358	-0.0333975	0.973358	0.991281
Facu_DN1146_c0_g1_i1	18.6078	-1.7318	1.00933	-1.71579	0.0862007	0.265531
Facu_DN11460_c0_g1_i1	0.0841954	3.5934	2.67398	1.34384	0.179001	NA
Facu_DN11461_c0_g1_i1	0.718899	0.503467	1.43929	0.349803	0.726486	0.912549
Facu_DN11462_c0_g1_i1	25.8011	-0.811992	0.641369	-1.26603	0.205502	0.463765
Facu_DN11463_c0_g1_i1	8.47726	2.84209	1.38707	2.04899	0.040463	0.155826
Facu_DN11464_c0_g1_i1	0.0635578	4.00491	2.89178	1.38493	0.166074	NA
Facu_DN11465_c0_g1_i1	18.1778	0.0815552	1.23935	0.065805	0.947533	0.983654
Facu_DN11466_c0_g1_i1	3.95365	1.40478	1.05431	1.33242	0.182721	0.432784
Facu_DN11467_c0_g1_i1	6.85914	-2.75173	1.32107	-2.08296	0.0372552	0.147231
Facu_DN11468_c0_g1_i1	1.60195	3.59839	1.43183	2.51314	0.0119663	0.063263
Facu_DN11469_c0_g1_i1	5.99095	3.03977	1.15868	2.62347	0.00870386	0.0497724
Facu_DN1147_c0_g1_i1	0.570934	0.834382	1.56187	0.534222	0.593188	NA
Facu_DN11470_c0_g1_i1	0.172074	2.5664	2.07094	1.23924	0.215255	NA
Facu_DN11471_c0_g1_i1	4.7247	4.6657	1.04941	4.44601	8.74794e-06	0.000133978
Facu_DN11472_c0_g1_i1	1.49668	-0.555981	1.28673	-0.432088	0.665677	0.88531
Facu_DN11473_c0_g1_i1	229.358	15.1676	1.37244	11.0515	2.1555e-28	1.46972e-26
Facu_DN11474_c0_g1_i1	0.0408265	4.63813	3.66081	1.26697	0.205166	NA
Facu_DN11475_c0_g1_i1	74.0375	4.25485	0.880723	4.83108	1.35792e-06	2.38836e-05
Facu_DN11476_c0_g1_i1	1.18606	-0.219247	1.37127	-0.159886	0.872971	0.960162
Facu_DN11477_c0_g1_i1	10.4852	-1.08066	1.0114	-1.06848	0.285302	0.55887
Facu_DN11478_c0_g1_i1	3.86319	1.53343	1.09353	1.40227	0.160834	0.397326
Facu_DN11479_c0_g1_i1	5.79004	-1.23392	1.07063	-1.15252	0.249107	0.516314
Facu_DN1148_c0_g1_i1	23.2825	-4.51504	1.16108	-3.88867	0.000100796	0.00124649
Facu_DN11480_c0_g1_i1	0.138127	2.88102	2.20322	1.30764	0.190995	NA
Facu_DN11481_c0_g1_i1	0.669511	0.605151	1.5811	0.38274	0.701913	0.902635
Facu_DN11482_c0_g1_i1	0.535596	0.92744	1.39615	0.664284	0.506509	NA
Facu_DN11483_c0_g1_i1	0.111941	3.1876	2.27764	1.39952	0.161657	NA
Facu_DN11484_c0_g1_i1	0.302559	1.74942	1.84011	0.950715	0.341749	NA
Facu_DN11485_c0_g1_i1	17.7971	-0.201823	0.70704	-0.285448	0.775301	0.927102
Facu_DN11486_c0_g1_i1	0.297737	1.77562	1.93556	0.917366	0.358951	NA
Facu_DN11487_c0_g1_i1	0.113245	3.16648	2.48277	1.27538	0.202175	NA
Facu_DN11488_c0_g1_i1	1.01702	0.00252383	1.54224	0.00163647	0.998694	0.999542
Facu_DN11489_c0_g1_i1	0.258032	1.98084	1.78974	1.10677	0.268392	NA
Facu_DN1149_c0_g1_i1	24.7092	-0.699131	1.17457	-0.595222	0.551695	0.820818
Facu_DN11490_c0_g1_i1	2.03875	1.54223	1.23379	1.25	0.211299	0.471
Facu_DN11491_c0_g1_i1	128.491	15.275	1.37465	11.112	1.09725e-28	7.53322e-27
Facu_DN11492_c0_g1_i1	0.144329	2.8175	2.32958	1.20945	0.226492	NA
Facu_DN11493_c0_g1_i1	0.0339258	4.90731	3.66696	1.33825	0.180815	NA
Facu_DN11493_c0_g1_i2	0.0756077	3.75373	2.48595	1.50998	0.131049	NA
Facu_DN11494_c0_g1_i1	0.0708416	3.84937	2.98842	1.2881	0.197713	NA
Facu_DN11495_c0_g1_i1	8.5884	1.16729	0.836745	1.39504	0.163003	0.400748
Facu_DN11496_c0_g1_i1	10.4426	-2.18156	1.09998	-1.98327	0.0473372	0.173442
Facu_DN11497_c0_g1_i1	1.58649	4.71792	1.30329	3.61999	0.000294611	0.00318788
Facu_DN11498_c0_g1_i1	4.3977	1.32813	1.25465	1.05856	0.289798	0.563905
Facu_DN11499_c0_g1_i1	0.273668	1.89568	1.661	1.14129	0.25375	NA
Facu_DN115_c0_g1_i1	0.0598607	4.08848	2.69206	1.51872	0.128833	NA
Facu_DN1150_c0_g1_i1	0.197364	2.36838	1.9245	1.23065	0.218455	NA
Facu_DN11500_c0_g1_i1	2.50358	-1.29821	1.25874	-1.03135	0.302374	0.579653
Facu_DN11501_c0_g1_i1	8.79459	-2.11498	1.09719	-1.92763	0.0539008	0.190008
Facu_DN11502_c0_g1_i1	4.75704	1.36127	1.05309	1.29264	0.196137	0.451665
Facu_DN11503_c0_g1_i1	2.72562	0.412476	1.25041	0.329873	0.741496	0.917173
Facu_DN11504_c0_g1_i1	0.17694	2.5253	1.88067	1.34277	0.179348	NA
Facu_DN11505_c0_g1_i1	7.29893	-0.697883	1.19858	-0.582261	0.560391	0.826922
Facu_DN11506_c0_g1_i1	21.8242	-0.80586	1.01154	-0.796669	0.425643	0.710547
Facu_DN11507_c0_g1_i1	0.637417	0.675813	1.33269	0.507105	0.612081	0.860388
Facu_DN11508_c0_g1_i1	0.113865	3.16201	2.1716	1.45607	0.145373	NA
Facu_DN11509_c0_g1_i1	11.3647	7.0285	1.60059	4.3912	1.12725e-05	0.00016977
Facu_DN1151_c0_g1_i1	24.0278	-0.243014	0.863701	-0.281363	0.778432	0.928726
Facu_DN11510_c0_g1_i1	1.24271	-0.28764	1.26602	-0.2272	0.820268	0.941992
Facu_DN11511_c0_g1_i1	12.019	-1.7171	1.04085	-1.64971	0.0990031	0.290559
Facu_DN11512_c0_g1_i1	4.58581	-0.895539	1.10196	-0.812681	0.416401	0.703238
Facu_DN11513_c0_g1_i1	19.6248	1.19691	0.606494	1.97349	0.0484399	0.176421
Facu_DN11514_c0_g1_i1	8.69746	-0.0726813	0.918062	-0.0791682	0.936899	0.979874
Facu_DN11515_c0_g1_i1	0.986717	0.0451414	1.21109	0.0372733	0.970267	0.990566
Facu_DN11516_c0_g1_i1	0.352198	1.5329	2.21217	0.692939	0.488348	NA
Facu_DN11517_c0_g1_i1	45.5684	-0.115334	0.646862	-0.178297	0.858489	0.954796
Facu_DN11518_c0_g1_i1	0.583199	0.804878	1.37624	0.584837	0.558658	NA
Facu_DN11519_c0_g1_i1	49.5379	-0.967893	0.537062	-1.8022	0.071514	0.232959
Facu_DN1152_c0_g1_i1	0.00487659	7.78269	3.81695	2.03898	0.0414516	NA
Facu_DN11520_c0_g1_i1	0.299817	1.76261	1.81394	0.971702	0.331199	NA
Facu_DN11521_c0_g1_i1	60.236	-0.669687	0.440347	-1.52082	0.128306	0.343634
Facu_DN11522_c0_g1_i1	0.452188	1.16994	1.84537	0.633986	0.52609	NA
Facu_DN11523_c0_g1_i1	2.26844	1.9735	1.25203	1.57624	0.11497	0.319664
Facu_DN11524_c0_g1_i1	1.13349	-0.153994	1.86234	-0.0826882	0.934099	0.979241
Facu_DN11525_c0_g1_i1	5.56134	0.566107	1.1326	0.49983	0.617195	0.862704
Facu_DN11526_c0_g1_i1	11.3477	2.37965	0.782474	3.04118	0.0023565	0.017546
Facu_DN11527_c0_g1_i1	0.30751	1.72673	1.65616	1.04261	0.297128	NA
Facu_DN11528_c0_g1_i1	10.1707	9.63874	1.36582	7.05711	1.70004e-12	4.70107e-11
Facu_DN11529_c0_g1_i1	0.280358	1.85982	1.69366	1.09811	0.272157	NA
Facu_DN1153_c0_g1_i1	0.253786	2.00637	1.95722	1.02511	0.30531	NA
Facu_DN11530_c0_g1_i1	0.0488175	4.37942	2.94231	1.48843	0.136638	NA
Facu_DN11531_c0_g1_i1	9.36907	-1.14672	1.03098	-1.11226	0.266026	0.536931
Facu_DN11531_c0_g1_i2	0.0292596	5.12898	3.67295	1.39642	0.162588	NA
Facu_DN11532_c0_g1_i1	0.366337	1.47484	1.63988	0.899355	0.368464	NA
Facu_DN11533_c0_g1_i1	0.322772	1.65617	1.82394	0.908019	0.363868	NA
Facu_DN11534_c0_g1_i1	0.0745903	3.77257	2.45051	1.5395	0.123681	NA
Facu_DN11535_c0_g1_i1	0.920717	0.145789	1.43101	0.101878	0.918853	0.976745
Facu_DN11536_c0_g1_i1	26.2977	-0.387896	0.868718	-0.446516	0.655225	0.880428
Facu_DN11537_c0_g1_i1	12.4659	0.30296	0.951146	0.318521	0.75009	0.919173
Facu_DN11538_c0_g1_i1	0.140356	2.86068	2.61053	1.09582	0.273155	NA
Facu_DN11539_c0_g1_i1	0.361463	1.49498	1.57769	0.947578	0.343344	NA
Facu_DN1154_c0_g1_i1	0	NA	NA	NA	NA	NA
Facu_DN1154_c0_g1_i2	0	NA	NA	NA	NA	NA
Facu_DN1154_c0_g1_i3	0.0562118	4.1835	3.04609	1.3734	0.169628	NA
Facu_DN11540_c0_g1_i1	0.307118	1.7308	1.96278	0.881807	0.377881	NA
Facu_DN11541_c0_g1_i1	22.9419	0.665251	1.07436	0.619207	0.53578	0.808257
Facu_DN11542_c0_g1_i1	0.168776	2.59343	1.98532	1.3063	0.191449	NA
Facu_DN11543_c0_g1_i1	0.232542	2.13086	2.28682	0.9318	0.35144	NA
Facu_DN11544_c0_g1_i1	0.0743177	3.77753	2.46414	1.533	0.125275	NA
Facu_DN11545_c0_g1_i1	6.60799	1.90792	0.953855	2.00022	0.0454767	0.16909
Facu_DN11546_c0_g1_i1	0.144104	2.82193	2.20356	1.28062	0.200326	NA
Facu_DN11547_c0_g1_i1	34.7374	-1.06744	0.755539	-1.41281	0.15771	0.392109
Facu_DN11548_c0_g1_i1	1.17775	-0.209311	1.56069	-0.134115	0.893312	0.968411
Facu_DN11549_c0_g1_i1	0.309256	1.71953	1.65081	1.04163	0.297585	NA
Facu_DN11550_c0_g1_i1	11.448	-0.792355	0.954424	-0.830192	0.40643	0.693048
Facu_DN11551_c0_g1_i1	6.48328	-0.0208639	1.04896	-0.0198901	0.984131	0.995174
Facu_DN11552_c0_g1_i1	8.07124	1.32522	0.848566	1.56171	0.118356	0.326109
Facu_DN11553_c0_g1_i1	2.66578	-1.38782	1.23871	-1.12037	0.262554	0.532762
Facu_DN11554_c0_g1_i1	0.166569	2.61177	2.11672	1.23387	0.21725	NA
Facu_DN11555_c0_g1_i1	12.7635	-0.825496	1.03214	-0.799792	0.423831	0.708878
Facu_DN11556_c0_g1_i1	0.334525	1.605	1.63969	0.978843	0.327657	NA
Facu_DN11557_c0_g1_i1	0.136486	2.90079	2.10824	1.37593	0.168843	NA
Facu_DN11558_c0_g1_i1	7.80181	-0.358608	1.07634	-0.333173	0.739004	0.916504
Facu_DN11559_c0_g1_i1	5.75165	-1.35297	1.11503	-1.21339	0.22498	0.488159
Facu_DN1156_c0_g1_i1	0.373215	1.44678	1.86163	0.777158	0.437065	NA
Facu_DN11560_c0_g1_i1	19.1579	-4.23372	1.36411	-3.10365	0.0019115	0.0148432
Facu_DN11561_c0_g1_i1	0.518476	0.973455	1.38321	0.703765	0.481579	NA
Facu_DN11562_c0_g1_i1	1.18508	-0.219335	1.2673	-0.173073	0.862594	0.956176
Facu_DN11563_c0_g1_i1	0.076887	3.72704	2.45446	1.51848	0.128894	NA
Facu_DN11565_c0_g1_i1	21.3472	0.249548	1.00813	0.247536	0.804494	0.935953
Facu_DN11566_c0_g1_i1	11.7937	-2.62108	1.2088	-2.16833	0.0301333	0.126274
Facu_DN11567_c0_g1_i1	0.385372	1.40197	1.73246	0.809236	0.418379	NA
Facu_DN11568_c0_g1_i1	0.194474	2.38803	1.89207	1.26213	0.206903	NA
Facu_DN11569_c0_g1_i1	0.0158093	6.00011	3.70764	1.61831	0.105596	NA
Facu_DN1157_c0_g1_i1	0.168477	2.59608	1.92779	1.34666	0.178089	NA
Facu_DN11570_c0_g1_i1	0.480512	1.0841	1.45057	0.747358	0.454848	NA
Facu_DN11571_c0_g1_i1	0.0923861	3.45974	2.68696	1.2876	0.197884	NA
Facu_DN11572_c0_g1_i1	3.26036	0.243386	1.1083	0.219603	0.82618	0.943974
Facu_DN11573_c0_g1_i1	21.2254	-4.38153	1.73202	-2.52973	NA	NA
Facu_DN11574_c0_g1_i1	0.116942	3.12148	2.45917	1.26932	0.204327	NA
Facu_DN11575_c0_g1_i1	5.55679	-2.44826	1.107	-2.21162	0.0269929	0.117029
Facu_DN11576_c0_g1_i1	19.1205	0.848022	0.643332	1.31817	0.187446	0.439014
Facu_DN11577_c0_g1_i1	12.4117	-1.7332	1.00629	-1.72237	0.0850028	0.263577
Facu_DN11578_c0_g1_i1	0.164628	2.6304	2.20031	1.19547	0.231903	NA
Facu_DN11579_c0_g1_i1	0.114661	3.14905	2.59748	1.21235	0.225379	NA
Facu_DN1158_c0_g1_i1	0.145332	2.811	2.29553	1.22455	0.220744	NA
Facu_DN1158_c0_g1_i2	0.146511	2.79872	2.17261	1.28818	0.197682	NA
Facu_DN11580_c0_g1_i1	6.27758	-1.50223	1.10273	-1.36228	0.17311	0.418159
Facu_DN11581_c0_g1_i1	17.054	-0.292145	0.722129	-0.404561	0.685801	0.894794
Facu_DN11582_c0_g1_i1	0.149294	2.7679	2.3611	1.17229	0.241079	NA
Facu_DN11583_c0_g1_i1	397.503	16.9315	1.27219	13.3089	2.05599e-40	3.59077e-38
Facu_DN11584_c0_g1_i1	11.567	0.251457	0.810293	0.310328	0.756311	0.919717
Facu_DN11585_c0_g1_i1	34.5015	2.24105	0.902605	2.48287	0.013033	0.0672946
Facu_DN11586_c0_g1_i1	0.205171	2.31119	1.79141	1.29015	0.197	NA
Facu_DN11587_c0_g1_i1	0.225234	2.17793	1.94093	1.1221	0.261818	NA
Facu_DN11588_c0_g1_i1	4.0299	2.99468	1.09063	2.74583	0.00603589	0.0370909
Facu_DN11589_c0_g1_i1	0.110068	3.20914	2.18072	1.4716	0.14113	NA
Facu_DN1159_c0_g1_i1	34.8893	1.59824	0.64919	2.46189	0.0138206	0.0700012
Facu_DN11590_c0_g1_i1	0.385844	1.40024	1.63345	0.857225	0.39132	NA
Facu_DN11591_c0_g1_i1	0.0858437	3.57059	3.64507	0.979568	0.327299	NA
Facu_DN11592_c0_g1_i1	0.00385921	7.78269	3.81695	2.03898	0.0414516	NA
Facu_DN11593_c0_g1_i1	0.347105	1.5518	2.57636	0.602323	NA	NA
Facu_DN11594_c0_g1_i1	21.4984	-1.68697	1.07151	-1.57438	0.115398	0.320353
Facu_DN11595_c0_g1_i1	0.216266	2.23404	1.87495	1.19152	0.23345	NA
Facu_DN11596_c0_g1_i1	6.11724	-1.45203	1.08723	-1.33553	0.181702	0.431706
Facu_DN11597_c0_g1_i1	17.1228	-1.12204	0.933405	-1.20209	0.229328	0.493612
Facu_DN11598_c0_g1_i1	0.287777	1.82222	1.76304	1.03357	0.301337	NA
Facu_DN11599_c0_g1_i1	0.121573	3.06518	2.23466	1.37166	0.17017	NA
Facu_DN116_c0_g1_i1	1.70374	3.21689	1.18593	2.71255	0.00667682	0.0402347
Facu_DN1160_c0_g1_i1	16.3385	-0.864616	0.800037	-1.08072	0.279822	0.552375
Facu_DN11600_c0_g1_i1	0.635814	0.680257	1.36147	0.49965	0.617321	0.862721
Facu_DN11600_c1_g1_i1	0.288729	1.82006	1.8997	0.958078	0.338024	NA
Facu_DN11601_c0_g1_i1	15.1729	6.69739	1.15806	5.78328	7.32573e-09	1.70392e-07
Facu_DN11602_c0_g1_i1	0.626197	0.702439	1.85479	0.378716	0.704899	0.904134
Facu_DN11603_c0_g1_i1	0.247744	2.03993	1.86328	1.09481	0.273601	NA
Facu_DN11604_c0_g1_i1	0.224047	2.18264	2.02907	1.07568	0.282069	NA
Facu_DN11605_c0_g1_i1	0.156427	2.70339	2.07232	1.30452	0.192056	NA
Facu_DN11606_c0_g1_i1	0.369106	1.46369	1.52825	0.957758	0.338185	NA
Facu_DN11607_c0_g1_i1	0.219764	2.21161	1.79971	1.22887	0.219121	NA
Facu_DN11608_c0_g1_i1	0.46173	1.14054	1.43907	0.792555	0.428037	NA
Facu_DN11609_c0_g1_i1	45.909	-0.707022	0.580441	-1.21808	0.223195	0.48545
Facu_DN11610_c0_g1_i1	2.78018	0.838769	1.12268	0.747116	0.454994	0.738539
Facu_DN11611_c0_g1_i1	62.6695	0.263062	1.02523	0.256588	0.797497	0.932782
Facu_DN11612_c0_g1_i1	5.02675	4.8375	0.992038	4.87632	1.08081e-06	1.92822e-05
Facu_DN11613_c0_g1_i1	6.54323	0.56594	1.1059	0.511745	0.60883	0.858484
Facu_DN11614_c0_g1_i1	1.63412	3.91573	1.2161	3.2199	0.00128234	0.0107438
Facu_DN11615_c0_g1_i1	0.212505	2.25892	2.26018	0.999442	0.317581	NA
Facu_DN11616_c0_g1_i1	1.39344	-0.453166	1.22209	-0.370813	0.710776	0.906919
Facu_DN11617_c0_g1_i1	37.6965	-0.915977	0.758202	-1.20809	0.227012	0.490324
Facu_DN11618_c0_g1_i1	2.75807	0.441626	1.16654	0.378577	0.705002	0.904134
Facu_DN11619_c0_g1_i1	12.6436	-1.09231	1.22861	-0.889066	0.373967	0.661251
Facu_DN1162_c0_g1_i1	6.07054	0.621216	1.05732	0.587539	0.556842	0.825093
Facu_DN11621_c0_g1_i1	0.481808	1.07943	1.44443	0.747309	0.454877	NA
Facu_DN11622_c0_g1_i1	0.0689689	3.88461	2.53869	1.53016	0.125977	NA
Facu_DN11623_c0_g1_i1	0.935548	0.121426	1.40638	0.0863391	0.931197	0.978886
Facu_DN11624_c0_g1_i1	7.68676	0.700644	0.990911	0.707071	0.479522	0.75968
Facu_DN11627_c0_g1_i1	12.89	-0.117706	0.854466	-0.137754	0.890435	0.96745
Facu_DN11628_c0_g1_i1	0.606283	0.747095	1.46274	0.510749	0.609527	0.858633
Facu_DN11629_c0_g1_i1	7.51756	0.603748	1.29093	0.467684	0.64001	0.873879
Facu_DN1163_c0_g1_i1	0.165041	2.62367	2.07002	1.26746	0.204992	NA
Facu_DN11630_c0_g1_i1	0.831443	0.291868	1.27855	0.228281	0.819428	0.941653
Facu_DN11631_c0_g1_i1	1.79703	-0.819085	1.25382	-0.653273	0.51358	0.789239
Facu_DN11632_c0_g1_i1	2.39575	0.943643	1.21388	0.777379	0.436935	0.722397
Facu_DN11633_c0_g1_i1	0.196284	2.37692	1.95584	1.21529	0.224256	NA
Facu_DN11634_c0_g1_i1	0.164366	2.63196	3.63818	0.723427	0.469418	NA
Facu_DN11635_c0_g1_i1	281.007	16.4299	1.59683	10.2891	7.89466e-25	4.20275e-23
Facu_DN11636_c0_g1_i1	3.22961	-1.66556	1.16695	-1.42727	0.153502	0.38618
Facu_DN11637_c0_g1_i1	3.64497	-0.378735	1.12252	-0.337398	0.735817	0.914746
Facu_DN11638_c0_g1_i1	3.64797	-1.84116	1.4429	-1.27601	0.201951	0.459841
Facu_DN11639_c0_g1_i1	91.4127	-1.26179	0.447067	-2.82238	0.00476689	0.0308747
Facu_DN1164_c0_g1_i1	2.89353	-1.50689	1.13519	-1.32743	0.184367	0.434819
Facu_DN11640_c0_g1_i1	0.274612	1.89081	1.64542	1.14914	0.250499	NA
Facu_DN11641_c0_g1_i1	0.25617	1.99104	1.97804	1.00657	0.314141	NA
Facu_DN11642_c0_g1_i1	0.737572	0.464415	1.80218	0.257697	0.796641	0.932678
Facu_DN11643_c0_g1_i1	14.0942	1.32872	1.21516	1.09346	0.274194	0.54592
Facu_DN11644_c0_g1_i1	0.18997	2.42173	1.88267	1.28633	0.198329	NA
Facu_DN11645_c0_g1_i1	0.0570189	4.16021	2.72673	1.52572	0.127081	NA
Facu_DN11646_c0_g1_i1	1.70812	2.7769	1.2538	2.21479	0.0267742	0.116189
Facu_DN11647_c0_g1_i1	21.2904	-2.71497	1.01457	-2.67598	0.00745122	0.044048
Facu_DN11648_c0_g1_i1	11.4562	-0.648943	0.893356	-0.72641	0.467588	0.749948
Facu_DN11649_c0_g1_i1	14.0255	-2.90364	1.24133	-2.33913	0.0193286	0.0908077
Facu_DN1165_c0_g1_i1	19.3937	-0.233136	0.667893	-0.349062	0.727042	0.9127
Facu_DN11650_c0_g1_i1	24.4404	1.14229	0.509741	2.24092	0.0250314	0.11075
Facu_DN11651_c0_g1_i1	0.205331	2.30899	2.57606	0.896325	0.370079	NA
Facu_DN11652_c0_g1_i1	84.1313	-3.51121	0.914663	-3.83881	0.000123634	0.00149729
Facu_DN11653_c0_g1_i1	0	NA	NA	NA	NA	NA
Facu_DN11654_c0_g1_i1	9.86384	-0.453932	0.964098	-0.470836	0.637758	0.873047
Facu_DN11655_c0_g1_i1	0.353024	1.52805	1.52732	1.00048	0.31708	NA
Facu_DN11656_c0_g1_i1	0.119883	3.08492	2.26508	1.36195	0.173214	NA
Facu_DN11657_c0_g1_i1	12.825	1.21122	0.907551	1.3346	0.182006	0.43222
Facu_DN11658_c0_g1_i1	41.8877	-0.100145	1.25665	-0.0796919	0.936482	0.979874
Facu_DN11659_c0_g1_i1	1.91118	-0.908066	1.35516	-0.670078	0.502808	0.779666
Facu_DN1166_c0_g1_i1	19.2774	1.71721	0.782773	2.19375	0.0282531	0.120816
Facu_DN11660_c0_g1_i1	63.0354	-0.374271	0.544202	-0.687743	0.491615	0.769864
Facu_DN11661_c0_g1_i1	0.140728	2.85719	2.45246	1.16503	0.244007	NA
Facu_DN11662_c0_g1_i1	0.124636	3.03229	2.18483	1.38789	0.165172	NA
Facu_DN11663_c0_g1_i1	0.243712	2.06375	1.75103	1.17859	0.23856	NA
Facu_DN11664_c0_g1_i1	10.6809	-1.20525	1.09112	-1.1046	0.269335	0.540613
Facu_DN11665_c0_g1_i1	11.3217	-0.767451	0.968152	-0.792697	0.427955	0.713616
Facu_DN11666_c0_g1_i1	0.195518	2.38041	1.86995	1.27298	0.203025	NA
Facu_DN11667_c0_g1_i1	3.90113	-0.538485	1.17315	-0.459009	0.646228	0.876542
Facu_DN11668_c0_g1_i1	0.0343981	4.88786	3.0621	1.59624	0.110435	NA
Facu_DN11669_c0_g1_i1	9.12828	-1.07176	1.01479	-1.05614	0.290905	0.564845
Facu_DN1167_c0_g1_i1	0.661554	0.623152	1.60047	0.389357	0.697012	0.900491
Facu_DN1167_c0_g1_i2	0.510182	0.99821	1.46959	0.679242	0.496985	NA
Facu_DN11670_c0_g1_i1	31.1243	-4.93375	1.15248	-4.281	1.86058e-05	0.000271983
Facu_DN11671_c0_g1_i1	96.7197	-0.665024	0.371055	-1.79225	0.0730926	0.236784
Facu_DN11672_c0_g1_i1	25.4509	0.640369	0.62169	1.03005	0.302988	0.580494
Facu_DN11673_c0_g1_i1	0.081081	3.64793	2.58249	1.41256	0.157784	NA
Facu_DN11674_c0_g1_i1	0.0921724	3.46879	2.64531	1.3113	0.189757	NA
Facu_DN11675_c0_g1_i1	0.23419	2.12197	2.37248	0.894411	0.371102	NA
Facu_DN11676_c0_g1_i1	6.25504	2.21712	1.17986	1.87913	0.0602262	0.207601
Facu_DN11677_c0_g1_i1	38.1903	3.93596	1.16856	3.36822	0.000756541	0.00695417
Facu_DN11678_c0_g1_i1	43.1175	-1.25275	0.582499	-2.15065	0.0315042	0.130243
Facu_DN11679_c0_g1_i1	5.94863	-2.54616	1.17544	-2.16614	0.0303006	0.126687
Facu_DN1168_c0_g1_i1	25.3143	-0.169927	0.730906	-0.232488	0.816159	0.940688
Facu_DN11681_c0_g1_i1	5.79445	1.47986	1.01543	1.45736	0.145016	0.373033
Facu_DN11682_c0_g1_i1	4.01361	-1.97892	1.1869	-1.66729	0.0954562	0.284171
Facu_DN11683_c0_g1_i1	0.112213	3.18409	2.34083	1.36024	0.173754	NA
Facu_DN11684_c0_g1_i1	0.141277	2.84767	2.42118	1.17615	0.239536	NA
Facu_DN11685_c0_g1_i1	12.4077	-0.909387	0.935764	-0.971812	0.331144	0.615507
Facu_DN11686_c0_g1_i1	0.0890098	3.51556	2.33192	1.50758	0.131662	NA
Facu_DN11687_c0_g1_i1	2.48217	1.39127	1.3193	1.05455	0.29163	0.565481
Facu_DN11688_c0_g1_i1	115.782	-2.20658	0.738054	-2.98973	0.00279228	0.0200702
Facu_DN11689_c0_g1_i1	0.235956	2.10978	1.86428	1.13169	0.257766	NA
Facu_DN1169_c0_g1_i1	8.39484	-2.04592	1.10722	-1.84781	0.0646302	0.217455
Facu_DN11690_c0_g1_i1	1.58194	-0.635176	1.1544	-0.550221	0.582168	0.84166
Facu_DN11691_c0_g1_i1	0.156489	2.70169	2.18581	1.23602	0.216453	NA
Facu_DN11692_c0_g1_i1	12.2541	-3.58897	1.08212	-3.3166	0.000911207	0.0081282
Facu_DN11693_c0_g1_i1	0.135689	2.91018	2.71904	1.07029	0.284487	NA
Facu_DN11694_c0_g1_i1	96.6877	-1.3939	0.572765	-2.43363	0.0149481	0.0743603
Facu_DN11695_c0_g1_i1	0.436486	1.22188	1.56823	0.779148	0.435893	NA
Facu_DN11696_c0_g1_i1	3.70726	-0.152097	1.09243	-0.139227	0.889271	0.967053
Facu_DN11697_c0_g1_i1	7.36469	-1.79889	1.11334	-1.61576	0.106145	0.304694
Facu_DN11697_c0_g2_i1	7.09801	-1.74717	1.07733	-1.62176	0.104855	0.302296
Facu_DN11698_c0_g1_i1	0.246092	2.04973	2.10822	0.972254	0.330924	NA
Facu_DN11699_c0_g1_i1	2.06198	1.48827	1.55357	0.957972	0.338077	0.623604
Facu_DN117_c0_g1_i1	0.263394	1.9495	1.85568	1.05056	0.293462	NA
Facu_DN117_c0_g1_i2	0.0126948	6.32305	3.7267	1.69669	0.0897553	NA
Facu_DN1170_c0_g1_i1	127.266	-2.95408	1.19281	-2.47657	0.0132652	0.0679994
Facu_DN11700_c0_g1_i1	1.34152	-0.396926	1.50118	-0.264409	0.791465	0.931885
Facu_DN11701_c0_g1_i1	2.17515	2.33027	1.25532	1.85632	0.0634084	0.214558
Facu_DN11702_c0_g1_i1	0.490497	1.05496	1.70281	0.61954	0.535561	NA
Facu_DN11703_c0_g1_i1	6.2221	-0.278771	1.07174	-0.26011	0.794779	0.932553
Facu_DN11704_c0_g1_i1	13.741	-1.22938	0.946623	-1.2987	0.194045	0.448612
Facu_DN11705_c0_g1_i1	1.56718	-0.621453	1.31593	-0.472255	0.636745	0.87265
Facu_DN11706_c0_g1_i1	0.337839	1.59076	1.691	0.940724	0.346846	NA
Facu_DN11707_c0_g1_i1	0.102895	3.30714	2.37158	1.39448	0.163171	NA
Facu_DN11708_c0_g1_i1	0.280255	1.86287	1.78284	1.04489	0.296074	NA
Facu_DN11709_c0_g1_i1	5.98651	-0.109777	1.07809	-0.101825	0.918896	0.976745
Facu_DN1171_c0_g1_i1	0.205398	2.30955	2.19998	1.0498	0.29381	NA
Facu_DN1171_c0_g1_i2	3.81176	-0.447404	1.2695	-0.352425	0.72452	0.911896
Facu_DN11710_c0_g1_i1	1.60273	-0.654866	1.19078	-0.549946	0.582356	0.84166
Facu_DN11711_c0_g1_i1	0.714545	0.510662	1.61014	0.317153	0.751128	0.919173
Facu_DN11712_c0_g1_i1	4.25439	0.232394	1.24545	0.186594	0.851979	0.951879
Facu_DN11713_c0_g1_i1	5.42732	1.26863	1.09007	1.16381	0.244502	0.511266
Facu_DN11714_c0_g1_i1	8.78652	-1.10317	1.01547	-1.08637	0.277317	0.549356
Facu_DN11715_c0_g1_i1	17.1154	-0.759917	0.774278	-0.981453	0.326369	0.609112
Facu_DN11716_c0_g1_i1	0.340941	1.57918	3.57493	0.441737	0.65868	NA
Facu_DN11717_c0_g1_i1	16.0165	2.82737	1.12414	2.51513	0.0118988	0.0630763
Facu_DN11718_c0_g1_i1	0	NA	NA	NA	NA	NA
Facu_DN11719_c0_g1_i1	4.10716	2.72515	1.21572	2.2416	0.0249871	0.110607
Facu_DN1172_c0_g1_i1	0.0334805	4.92504	3.66741	1.34292	0.179298	NA
Facu_DN1172_c0_g1_i2	11.7475	-0.0453659	0.903716	-0.0501993	0.959964	0.987637
Facu_DN11720_c0_g1_i1	0.746026	0.449724	2.02422	0.222172	0.82418	0.943179
Facu_DN11721_c0_g1_i1	0.121321	3.07152	2.27695	1.34896	0.17735	NA
Facu_DN11722_c0_g1_i1	15.7451	0.459645	0.708231	0.649005	0.516335	0.791396
Facu_DN11723_c0_g1_i1	16.5796	-0.340668	0.718661	-0.474031	0.635478	0.872141
Facu_DN11724_c0_g1_i1	26.6307	-0.742564	0.611596	-1.21414	0.224694	0.487645
Facu_DN11725_c0_g1_i1	4.50349	0.00172402	1.10917	0.00155433	0.99876	0.999542
Facu_DN11726_c0_g1_i1	0.26426	1.94612	1.9295	1.00861	0.313161	NA
Facu_DN11727_c0_g1_i1	0.565919	0.847973	1.6942	0.500516	0.616712	NA
Facu_DN11728_c0_g1_i1	16.9722	0.291924	1.09151	0.267451	0.789122	0.931414
Facu_DN11729_c0_g1_i1	0.289404	1.81472	1.62107	1.11946	0.262944	NA
Facu_DN1173_c0_g1_i1	0.344162	1.56488	1.77055	0.88384	0.376782	NA
Facu_DN11730_c0_g1_i1	9.02481	-3.14766	1.14526	-2.74841	0.00598849	0.0368679
Facu_DN11731_c0_g1_i1	0.185538	2.45599	2.15357	1.14042	0.25411	NA
Facu_DN11732_c0_g1_i1	0.124625	3.0306	2.16833	1.39767	0.162213	NA
Facu_DN11733_c0_g1_i1	3.78773	1.63313	1.37645	1.18648	0.235433	0.499412
Facu_DN11734_c0_g1_i1	0.11152	3.18907	2.27091	1.40431	0.160226	NA
Facu_DN11736_c0_g1_i1	2.2668	-1.15435	1.17968	-0.978529	0.327813	0.611462
Facu_DN11737_c0_g1_i1	14.2355	-3.80506	1.07008	-3.55585	0.000376754	0.00393556
Facu_DN11738_c0_g1_i1	4.64673	5.63767	1.40939	4.00007	6.33242e-05	0.000825121
Facu_DN11739_c0_g1_i1	9.44469	-1.24129	1.00606	-1.23382	0.217272	0.478421
Facu_DN1174_c0_g1_i1	5.66264	0.481118	1.06437	0.452021	0.651254	0.877834
Facu_DN11740_c0_g1_i1	0.269301	1.91952	1.70278	1.12728	0.259623	NA
Facu_DN11741_c0_g1_i1	1.91227	-0.909307	1.1361	-0.800376	0.423493	0.708669
Facu_DN11742_c0_g1_i1	5.76959	2.18157	0.960645	2.27094	0.0231506	0.103905
Facu_DN11743_c0_g1_i1	1.35703	-0.414818	1.59365	-0.260295	0.794636	0.932553
Facu_DN11744_c0_g1_i1	0.0758696	3.74548	2.48789	1.50548	0.1322	NA
Facu_DN11745_c0_g1_i1	32.8002	2.73771	0.534869	5.11847	3.08032e-07	5.93125e-06
Facu_DN11746_c0_g1_i1	12.2674	-0.959612	0.900168	-1.06604	0.286407	0.560089
Facu_DN11747_c0_g1_i1	37.4182	-0.922636	0.626108	-1.4736	0.140588	0.36561
Facu_DN11748_c0_g1_i1	12.6528	-0.00511416	0.841598	-0.00607673	0.995152	0.999267
Facu_DN11749_c0_g1_i1	2.33906	-1.20031	1.20325	-0.997556	0.318495	0.599927
Facu_DN1175_c0_g1_i1	22.5079	-0.289866	0.608356	-0.476474	0.633737	0.871527
Facu_DN1175_c1_g1_i1	0.543088	0.90719	1.64191	0.552522	0.580591	NA
Facu_DN11750_c0_g1_i1	2.39025	-1.23146	1.30845	-0.941155	0.346626	0.63192
Facu_DN11751_c0_g1_i1	5.65024	0.503394	1.16494	0.432121	0.665653	0.88531
Facu_DN11752_c0_g1_i1	57.5415	-0.00541408	0.707055	-0.00765722	0.99389	0.998706
Facu_DN11753_c0_g1_i1	2.13881	2.49676	1.25634	1.98734	0.0468853	0.172378
Facu_DN11754_c0_g1_i1	19.7572	2.51844	0.694913	3.62411	0.000289957	0.00315122
Facu_DN11755_c0_g1_i1	58.5718	0.269707	0.789049	0.341813	0.732492	0.91449
Facu_DN11756_c0_g1_i1	0.707439	0.5253	1.28227	0.409665	0.682052	0.892872
Facu_DN11757_c0_g1_i1	1.52386	-0.581949	1.66908	-0.348664	0.727341	0.912837
Facu_DN11757_c0_g1_i2	0.0115776	6.44327	3.73492	1.72514	0.0845018	NA
Facu_DN11758_c0_g1_i1	0.297679	1.77477	1.65879	1.06992	0.284655	NA
Facu_DN11759_c0_g1_i1	0.093676	3.43994	2.45577	1.40076	0.161287	NA
Facu_DN11760_c0_g1_i1	0.0693413	3.87715	2.4934	1.55497	0.119954	NA
Facu_DN11761_c0_g1_i1	0.308984	1.72076	1.61797	1.06353	0.287542	NA
Facu_DN11762_c0_g1_i1	1.42615	-0.485374	1.3867	-0.350022	0.726322	0.912549
Facu_DN11763_c0_g1_i1	0.517805	0.974555	1.78051	0.547347	0.584141	NA
Facu_DN11764_c0_g1_i1	5.86762	-1.39094	1.13019	-1.23071	0.21843	0.479776
Facu_DN11765_c0_g1_i1	1.13597	-0.157066	1.6943	-0.0927029	0.92614	0.978022
Facu_DN11766_c0_g1_i1	0.10579	3.26653	3.64233	0.896823	0.369814	NA
Facu_DN11767_c0_g1_i1	12.2665	0.588051	0.784292	0.749786	0.453383	0.737368
Facu_DN11768_c0_g1_i1	0.36842	1.46768	1.68306	0.872027	0.383193	NA
Facu_DN11769_c0_g1_i1	0.445234	1.19446	1.47001	0.812555	0.416473	NA
Facu_DN1177_c0_g1_i1	12.1889	-2.62339	1.27022	-2.06531	0.038894	0.151661
Facu_DN11770_c0_g1_i1	9.44517	-1.16423	1.03567	-1.12413	0.260959	0.529957
Facu_DN11771_c0_g1_i1	2.86087	0.720996	1.1965	0.602589	0.546782	0.816809
Facu_DN11772_c0_g1_i1	0.844448	0.269658	1.24692	0.216258	0.828786	0.944473
Facu_DN11773_c0_g1_i1	1.10858	-0.122501	1.19479	-0.102529	0.918337	0.976745
Facu_DN11774_c0_g1_i1	24.7932	0.746314	0.570538	1.30809	0.190843	0.443521
Facu_DN11775_c0_g1_i1	17.7998	0.422618	0.672755	0.628191	0.529879	0.804208
Facu_DN11776_c0_g1_i1	0.816114	0.319979	1.89081	0.169228	0.865617	0.957241
Facu_DN11777_c0_g1_i1	0.0525147	4.27887	2.70732	1.58048	0.113998	NA
Facu_DN11778_c0_g1_i1	21.2327	-0.411997	0.799684	-0.5152	0.606413	0.856776
Facu_DN11779_c0_g1_i1	0.18869	2.43227	1.97943	1.22877	0.219157	NA
Facu_DN1178_c0_g1_i1	0.0200409	5.66089	3.69165	1.53343	0.12517	NA
Facu_DN11780_c0_g1_i1	0.716416	0.506378	1.71825	0.294706	0.768218	0.923466
Facu_DN11781_c0_g1_i1	0.997379	0.030628	1.37223	0.0223199	0.982193	0.994976
Facu_DN11782_c0_g1_i1	3.39079	-1.73488	1.1649	-1.4893	0.136408	0.358297
Facu_DN11783_c0_g1_i1	0.822068	0.308942	1.43928	0.214651	0.83004	0.94532
Facu_DN11784_c0_g1_i1	3.4754	2.65481	1.37778	1.92688	0.0539943	0.19027
[truncated: 18,402 more rows]

## Sheet: 1 DPI RR vs IV
Transcript	baseMean	log2FoldChange	lfcSE	stat	pvalue	padj
Facu_DN0_c0_g1_i1	16.6685	-1.46535	0.757598	-1.9342	0.0530885	0.135996
Facu_DN1_c0_g1_i1	2.23636	-1.28917	1.30337	-0.989102	0.322613	0.490014
Facu_DN1_c0_g1_i2	0.635698	-0.683749	2.11741	-0.322917	0.746758	NA
Facu_DN10_c0_g1_i1	71.1858	0.323935	0.306964	1.05529	0.291294	0.459171
Facu_DN100_c0_g1_i1	52.2285	-0.928206	0.678311	-1.36841	0.171184	0.316194
Facu_DN1000_c0_g1_i1	25.2408	0.797352	0.562408	1.41775	0.156265	0.295564
Facu_DN10000_c0_g1_i1	0.757268	-0.934734	1.88992	-0.494589	0.62089	NA
Facu_DN10001_c0_g1_i1	0.280541	0.498583	2.46495	0.202269	0.839707	NA
Facu_DN10002_c0_g1_i1	1.9006	0.359252	1.32956	0.270204	0.787004	NA
Facu_DN10003_c0_g1_i1	3.22868	0.244799	1.16496	0.210135	0.833562	0.900459
Facu_DN10004_c0_g1_i1	12.214	0.540432	0.608999	0.887411	0.374858	0.540855
Facu_DN10005_c0_g1_i1	113.896	-2.63588	0.468998	-5.62023	1.90699e-08	3.12552e-07
Facu_DN10006_c0_g1_i1	0.964416	-1.28706	1.6853	-0.763694	0.44505	NA
Facu_DN10007_c0_g1_i1	12.7346	0.146455	0.690094	0.212225	0.831932	0.899182
Facu_DN10008_c0_g1_i1	2.96639	0.690981	1.09177	0.632901	0.526798	0.675544
Facu_DN10009_c0_g1_i1	0.553696	-0.482029	2.02818	-0.237666	0.81214	NA
Facu_DN1001_c0_g1_i1	4.79962	0.630824	1.05385	0.598588	0.549447	0.695223
Facu_DN10010_c0_g1_i1	43.9129	0.263239	0.646794	0.40699	0.684015	0.79906
Facu_DN10011_c0_g1_i1	2.6027	-1.43793	1.28628	-1.1179	0.263609	0.429221
Facu_DN10012_c0_g1_i1	134.18	2.83901	0.745142	3.81003	0.00013895	0.00103206
Facu_DN10013_c0_g1_i1	7.89132	0.923409	0.903787	1.02171	0.306918	0.47509
Facu_DN10014_c0_g1_i1	0.646614	-0.707436	1.85339	-0.381699	0.702685	NA
Facu_DN10015_c0_g1_i1	26.2616	-1.66058	0.542712	-3.05978	0.00221498	0.0112488
Facu_DN10016_c0_g1_i1	2.00585	-2.34198	1.33032	-1.76046	0.0783294	0.180497
Facu_DN10017_c0_g1_i1	1.59455	-0.0868138	1.39404	-0.0622752	0.950344	NA
Facu_DN10018_c0_g1_i1	0.665714	-0.750411	1.92783	-0.389251	0.69709	NA
Facu_DN10019_c0_g1_i1	2.37635	0.0938074	1.19777	0.0783182	0.937575	0.963563
Facu_DN1002_c0_g1_i1	28.4642	0.0798423	0.511744	0.15602	0.876017	0.927626
Facu_DN10020_c0_g1_i1	2.09969	1.37681	1.53379	0.897648	0.369373	0.535558
Facu_DN10021_c0_g1_i1	3.825	-0.990215	1.19088	-0.831496	0.405693	0.56933
Facu_DN10022_c0_g1_i1	1.75277	-0.377235	1.4445	-0.261153	0.793974	NA
Facu_DN10023_c0_g1_i1	0.435278	-0.138316	2.26332	-0.0611118	0.95127	NA
Facu_DN10024_c0_g1_i1	1.80675	1.01346	1.36252	0.743814	0.456989	NA
Facu_DN10025_c0_g1_i1	0.996267	-1.33019	1.73314	-0.767499	0.442785	NA
Facu_DN10026_c0_g1_i1	2.24763	0.615355	1.2493	0.49256	0.622323	0.750941
Facu_DN10027_c0_g1_i1	1.18554	-1.58107	1.65555	-0.95501	0.339572	NA
Facu_DN10028_c0_g1_i1	5.102	-2.68693	1.16766	-2.30111	0.0213852	0.0688853
Facu_DN10029_c0_g1_i1	14.5388	0.213261	0.701143	0.304162	0.761005	0.854344
Facu_DN1003_c0_g1_i1	99.5288	-0.161156	0.317572	-0.507463	0.61183	0.743405
Facu_DN10030_c0_g1_i1	1.27958	-1.69136	1.76688	-0.957256	0.338438	NA
Facu_DN10031_c0_g1_i1	1.29316	0.000412689	1.49882	0.000275342	0.99978	NA
Facu_DN10032_c0_g1_i1	0.607001	-0.619046	2.24652	-0.275557	0.782888	NA
Facu_DN10033_c0_g1_i1	2.5376	1.52966	1.14897	1.33133	0.183081	0.330874
Facu_DN10034_c0_g1_i1	1.45711	0.0682581	1.40917	0.0484385	0.961367	NA
Facu_DN10035_c0_g1_i1	1.00017	0.531119	1.58739	0.334586	0.737937	NA
Facu_DN10036_c0_g1_i1	0.408697	-0.0449	2.13598	-0.0210208	0.983229	NA
Facu_DN10037_c0_g1_i1	0.649344	-0.713699	1.92173	-0.371384	0.710352	NA
Facu_DN10038_c0_g1_i1	2.30784	-2.54493	1.31754	-1.93158	0.0534116	0.136588
Facu_DN10039_c0_g1_i1	9.30876	3.05597	1.18507	2.57872	0.00991666	0.0379294
Facu_DN1004_c0_g1_i1	82.4992	-7.70386	1.34153	-5.7426	9.32346e-09	1.60318e-07
Facu_DN10040_c0_g1_i1	1.69256	-0.807879	1.42978	-0.565038	0.572048	NA
Facu_DN10041_c0_g1_i1	22.5774	-3.69793	0.922086	-4.0104	6.06168e-05	0.000498121
Facu_DN10042_c0_g1_i1	59.5694	0.195613	0.395586	0.49449	0.62096	0.749918
Facu_DN10043_c0_g1_i1	0.604554	-0.61388	1.98358	-0.30948	0.756956	NA
Facu_DN10044_c0_g1_i1	6.18765	2.47528	1.19342	2.07409	0.0380705	0.106723
Facu_DN10045_c0_g1_i1	88.6713	-0.63079	0.430368	-1.4657	0.14273	0.276818
Facu_DN10046_c0_g1_i1	3.48719	2.4485	1.10984	2.20617	0.0273724	0.0833428
Facu_DN10047_c0_g1_i1	1.59226	-2.00836	1.43054	-1.40391	0.160345	NA
Facu_DN10048_c0_g1_i1	2.04616	-1.20159	1.32698	-0.905505	0.365198	0.531818
Facu_DN10049_c0_g1_i1	2.66336	-1.43339	1.43211	-1.0009	0.316877	0.484393
Facu_DN1005_c0_g1_i1	16.6023	-1.76681	0.778453	-2.26964	0.0232294	0.0737394
Facu_DN10050_c0_g1_i1	5.80626	0.772567	0.886235	0.871741	0.38335	0.548867
Facu_DN10051_c0_g1_i1	0.477292	-0.272187	2.02372	-0.134499	0.893008	NA
Facu_DN10052_c0_g1_i1	0.429962	-0.119459	2.14709	-0.0556373	0.955631	NA
Facu_DN10053_c0_g1_i1	10.3719	-0.0054203	0.969949	-0.00558823	0.995541	0.996995
Facu_DN10054_c0_g1_i1	3.10297	-1.75454	1.36346	-1.28683	0.198154	0.34993
Facu_DN10055_c0_g1_i1	0.647273	-0.711577	1.884	-0.377694	0.705658	NA
Facu_DN10057_c0_g1_i1	0.376517	0.0734638	2.28203	0.0321923	0.974319	NA
Facu_DN10058_c0_g1_i1	5.41521	1.61096	1.09467	1.47165	0.141116	0.274235
Facu_DN10059_c0_g1_i1	2.29382	-2.53367	1.43132	-1.77016	0.0767004	0.177768
Facu_DN1006_c0_g1_i1	0.355252	0.158822	2.34441	0.0677451	0.945989	NA
Facu_DN10060_c0_g1_i1	0.235941	0.745417	2.51887	0.295933	0.767281	NA
Facu_DN10061_c0_g1_i1	1.63079	-2.04489	1.49609	-1.36682	0.171681	NA
Facu_DN10062_c0_g1_i1	0.114089	1.79608	3.67069	0.489303	0.624627	NA
Facu_DN10063_c0_g1_i1	0.817844	1.87863	1.67401	1.12223	0.261763	NA
Facu_DN10064_c0_g1_i1	0.311639	0.343566	2.33016	0.147443	0.882782	NA
Facu_DN10065_c0_g1_i1	1.07427	0.303018	1.91603	0.158149	0.87434	NA
Facu_DN10066_c0_g1_i1	3.5113	-0.698834	1.23519	-0.565771	0.571549	0.712879
Facu_DN10067_c0_g1_i1	0.591192	-0.580103	1.94194	-0.298724	0.765151	NA
Facu_DN10068_c0_g1_i1	1.61041	0.996067	1.42208	0.700431	0.483658	NA
Facu_DN10069_c0_g1_i1	1.89943	-2.26521	1.51097	-1.49918	0.133828	NA
Facu_DN1007_c0_g1_i1	5.71797	1.48445	0.831112	1.7861	0.0740829	0.173253
Facu_DN10070_c0_g1_i1	1.71287	-0.715183	1.9301	-0.370541	0.710979	NA
Facu_DN10071_c0_g1_i1	2.61858	-1.392	1.28674	-1.0818	0.279341	0.446338
Facu_DN10072_c0_g1_i1	6.40743	-2.26288	1.56481	-1.44611	NA	NA
Facu_DN10073_c0_g1_i1	1.14709	1.41296	1.54435	0.91492	0.360233	NA
Facu_DN10074_c0_g1_i1	1.65568	-2.06398	1.51307	-1.3641	0.172536	NA
Facu_DN10075_c0_g1_i1	6.38441	2.52301	1.03129	2.44645	0.0144271	0.05091
Facu_DN10076_c0_g1_i1	2.16421	1.35487	1.26133	1.07416	0.28275	0.450274
Facu_DN10077_c0_g1_i1	2.08192	1.66428	1.28666	1.29349	0.195843	0.347344
Facu_DN10078_c0_g1_i1	0.348053	0.18088	2.47747	0.0730103	0.941798	NA
Facu_DN10079_c0_g1_i1	7.55315	-0.864179	1.03497	-0.834983	0.403727	0.568082
Facu_DN10079_c0_g1_i2	0.412415	-0.0599782	2.21924	-0.0270264	0.978439	NA
Facu_DN1008_c0_g1_i1	105.398	0.267423	0.285428	0.936916	0.348802	0.51713
Facu_DN10080_c0_g1_i1	1.24113	0.122009	1.61991	0.0753184	0.939961	NA
Facu_DN10081_c0_g1_i1	1.09083	0.269184	1.55148	0.173502	0.862257	NA
Facu_DN10082_c0_g1_i1	1.51552	-1.93719	1.84857	-1.04794	0.294668	NA
Facu_DN10083_c0_g1_i1	1.00078	-1.33914	1.75222	-0.764253	0.444717	NA
Facu_DN10084_c0_g1_i1	1.09896	1.72966	1.71766	1.00699	0.313941	NA
Facu_DN10085_c0_g1_i1	29.3696	-2.11736	0.622215	-3.40294	0.00066664	0.00404299
Facu_DN10086_c0_g1_i1	0.790388	-1.00094	2.05798	-0.486372	0.626704	NA
Facu_DN10087_c0_g1_i1	17.0043	1.88294	0.557075	3.38005	0.000724716	0.00435756
Facu_DN10088_c0_g1_i1	0.449064	-0.18005	2.15023	-0.0837354	0.933267	NA
Facu_DN10089_c0_g1_i1	3.00522	1.67568	1.06084	1.57958	0.114203	0.235763
Facu_DN1009_c0_g1_i1	77.8484	1.37765	0.284094	4.84927	1.23919e-06	1.49092e-05
Facu_DN10090_c0_g1_i1	2.30535	-2.54319	1.31207	-1.9383	0.0525865	0.135103
Facu_DN10091_c0_g1_i1	1.58977	-2.00682	1.40461	-1.42873	0.153082	NA
Facu_DN10092_c0_g1_i1	2.98038	-0.181136	1.28175	-0.14132	0.887617	0.934752
Facu_DN10093_c0_g1_i1	14.2587	-0.754983	0.619555	-1.21859	0.223	0.381905
Facu_DN10094_c0_g1_i1	1.96711	-1.02432	1.34233	-0.76309	0.44541	0.605889
Facu_DN10095_c0_g1_i1	0.419895	-0.086881	2.20954	-0.0393208	0.968635	NA
Facu_DN10096_c0_g1_i1	0.547674	-0.469705	1.91076	-0.245821	0.805821	NA
Facu_DN10097_c0_g1_i1	0.307029	0.369373	2.63838	0.14	0.88866	NA
Facu_DN10098_c0_g1_i1	143.046	1.17895	0.38732	3.04386	0.00233564	0.0117413
Facu_DN10099_c0_g1_i1	0.314885	0.326568	2.40993	0.13551	0.892209	NA
Facu_DN101_c0_g1_i1	52.3676	1.57766	0.488089	3.23233	0.00122787	0.00680461
Facu_DN1010_c0_g1_i1	43.4761	-1.43364	0.430789	-3.32794	0.000874903	0.00513084
Facu_DN10100_c0_g1_i1	5.27343	-1.84649	1.17711	-1.56867	0.116725	0.239591
Facu_DN10101_c0_g1_i1	4.21409	0.148498	0.9517	0.156034	0.876006	0.927626
Facu_DN10102_c0_g1_i1	7.31921	0.901724	0.997081	0.904364	0.365802	0.532275
Facu_DN10103_c0_g1_i1	8.66488	-0.70515	0.920629	-0.765943	0.44371	0.604431
Facu_DN10104_c0_g1_i1	0.751013	-0.924353	1.85848	-0.49737	0.618928	NA
Facu_DN10105_c0_g1_i1	1.40127	-0.222942	1.61825	-0.137767	0.890424	NA
Facu_DN10106_c0_g1_i1	1.02774	-1.37711	1.59927	-0.861084	0.389192	NA
Facu_DN10107_c0_g1_i1	0.603285	-0.607222	1.93261	-0.314198	0.753371	NA
Facu_DN10108_c0_g1_i1	0.718738	-0.860875	1.80087	-0.478033	0.632627	NA
Facu_DN10109_c0_g1_i1	0.182401	1.12025	2.82879	0.396017	0.692093	NA
Facu_DN1011_c0_g1_i1	1.91057	-1.06161	1.32766	-0.799609	0.423937	NA
Facu_DN10110_c0_g1_i1	5.60277	-3.82498	1.40985	-2.71303	0.00666708	0.0275191
Facu_DN10111_c0_g1_i1	16.057	-1.49013	0.969748	-1.53662	0.124387	0.250182
Facu_DN10112_c0_g1_i1	5.25256	-0.341215	1.03875	-0.328486	0.742544	0.841309
Facu_DN10113_c0_g1_i1	10.518	2.77926	0.714922	3.8875	0.000101282	0.000778521
Facu_DN10114_c0_g1_i1	0.665289	-0.751571	2.96782	-0.25324	0.800083	NA
Facu_DN10115_c0_g1_i1	0.412131	-0.0623529	2.27557	-0.027401	0.97814	NA
Facu_DN10116_c0_g1_i1	10.5849	-0.630298	0.957418	-0.658331	0.510325	0.661333
Facu_DN10117_c0_g1_i1	0.496205	-0.325947	1.99846	-0.163099	0.870441	NA
Facu_DN10118_c0_g1_i1	0.649814	-0.716819	2.12497	-0.337332	0.735867	NA
Facu_DN10119_c0_g1_i1	1.04774	-1.40467	1.66955	-0.841346	0.400154	NA
Facu_DN1012_c0_g1_i1	275.69	7.18668	0.414556	17.3358	2.52399e-67	9.68805e-65
Facu_DN10120_c0_g1_i1	3.1545	-2.99426	1.26884	-2.35985	0.0182825	0.0609877
Facu_DN10121_c0_g1_i1	0.602437	-0.603281	2.13596	-0.28244	0.777606	NA
Facu_DN10123_c0_g1_i1	2.56861	1.24563	1.39245	0.894561	0.371022	0.537079
Facu_DN10124_c0_g1_i1	0.570821	-0.527113	1.93752	-0.272055	0.785579	NA
Facu_DN10125_c0_g1_i1	0.472774	-0.25862	2.1232	-0.121806	0.903052	NA
Facu_DN10126_c0_g1_i1	0.848754	1.65089	2.21322	0.745924	0.455713	NA
Facu_DN10127_c0_g1_i1	3.23231	0.604903	1.16297	0.520137	0.602968	0.736548
Facu_DN10128_c0_g1_i1	0.524856	-0.405731	2.02224	-0.200634	0.840985	NA
Facu_DN10129_c0_g1_i1	5.47858	8.8877	3.71515	2.39228	0.0167439	0.0568431
Facu_DN1013_c0_g1_i1	107.96	-3.69139	0.894918	-4.12483	3.71006e-05	0.000324127
Facu_DN10130_c0_g1_i1	3.59125	1.1552	1.09211	1.05777	0.290162	0.458334
Facu_DN10131_c0_g1_i1	0.829747	1.77898	1.61598	1.10087	0.270952	NA
Facu_DN10132_c0_g1_i1	0.323448	0.289161	2.29698	0.125888	0.899821	NA
Facu_DN10133_c0_g1_i1	94.6791	1.06415	0.330505	3.21978	0.0012829	0.00708693
Facu_DN10134_c0_g1_i1	0.421588	-0.0922573	2.10286	-0.0438723	0.965006	NA
Facu_DN10135_c0_g1_i1	3.99909	3.03089	1.04924	2.88865	0.00386901	0.0179623
Facu_DN10136_c0_g1_i1	0.336856	0.23365	3.41126	0.0684938	0.945393	NA
Facu_DN10137_c0_g1_i1	1.73502	0.937389	1.30385	0.718939	0.472178	NA
Facu_DN10138_c0_g1_i1	2.20062	-2.47449	1.46781	-1.68584	0.0918267	0.201595
Facu_DN10139_c0_g1_i1	1.28885	-1.70569	1.57352	-1.084	0.278367	NA
Facu_DN1014_c0_g1_i1	50.4956	1.00095	0.394613	2.53653	0.0111957	0.0417741
Facu_DN10140_c0_g1_i1	0.722784	-0.868563	1.76365	-0.49248	0.62238	NA
Facu_DN10141_c0_g1_i1	1.14089	-1.52599	1.85901	-0.820864	0.411724	NA
Facu_DN10142_c0_g1_i1	10.7159	9.86106	1.42898	6.90075	5.17297e-12	1.28503e-10
Facu_DN10143_c0_g1_i1	4.05378	-0.414101	1.38191	-0.299659	0.764437	0.856466
Facu_DN10144_c0_g1_i1	3.4194	0.1225	1.24721	0.0982188	0.921759	0.954736
Facu_DN10145_c0_g1_i1	0.511635	-0.373892	2.32621	-0.16073	0.872306	NA
Facu_DN10146_c0_g1_i1	3.2326	1.07644	1.21468	0.886193	0.375513	0.541538
Facu_DN10147_c0_g1_i1	0.29362	0.428822	2.35885	0.181793	0.855745	NA
Facu_DN10148_c0_g1_i1	0.819276	-1.04838	1.78884	-0.586066	0.557831	NA
Facu_DN10149_c0_g1_i1	0.474657	-0.260811	2.12468	-0.122753	0.902302	NA
Facu_DN10150_c0_g1_i1	0.378681	0.0655224	2.24659	0.0291652	0.976733	NA
Facu_DN10151_c0_g1_i1	26.1593	-5.29528	1.24165	-4.26471	2.00166e-05	0.000186953
Facu_DN10152_c0_g1_i1	3.90258	-0.354378	1.19357	-0.296905	0.766539	0.857886
Facu_DN10153_c0_g1_i1	1.64594	-0.754061	1.45015	-0.519987	0.603073	NA
Facu_DN10154_c0_g1_i1	50.0024	0.253955	0.388197	0.654192	0.512988	0.663916
Facu_DN10155_c0_g1_i1	0.340573	0.212826	2.37592	0.089576	0.928624	NA
Facu_DN10156_c0_g1_i1	0.429257	-0.119412	2.10346	-0.0567694	0.954729	NA
Facu_DN10157_c0_g1_i1	6.38801	-3.09096	1.17619	-2.62793	0.0085905	0.033773
Facu_DN10158_c0_g1_i1	0.137706	1.52031	3.05386	0.497834	0.618601	NA
Facu_DN10159_c0_g1_i1	0.372471	0.0885061	2.18054	0.0405892	0.967623	NA
Facu_DN1016_c0_g1_i1	366.757	1.85863	0.469744	3.95668	7.59984e-05	0.000605291
Facu_DN10160_c0_g1_i1	9.98286	2.38181	0.623105	3.82249	0.000132112	0.000987436
Facu_DN10161_c0_g1_i1	0.491406	-0.311277	3.12934	-0.0994706	0.920765	NA
Facu_DN10162_c0_g1_i1	1.13321	1.49846	1.53775	0.974448	0.329834	NA
Facu_DN10163_c0_g1_i1	1.59409	-2.0106	1.40683	-1.42917	0.152955	NA
Facu_DN10164_c0_g1_i1	0.254053	0.636053	3.64862	0.174327	0.861609	NA
Facu_DN10165_c0_g1_i1	2.88389	0.546767	1.08403	0.504385	0.613991	0.744814
Facu_DN10166_c0_g1_i1	3.49905	0.555702	1.19826	0.463757	0.642822	0.767038
Facu_DN10167_c0_g1_i1	1.13501	-1.52135	1.54633	-0.983848	0.32519	NA
Facu_DN10168_c0_g1_i1	4.42403	0.132027	1.24244	0.106265	0.915372	0.951037
Facu_DN10169_c0_g1_i1	1.25413	-1.66295	1.53116	-1.08607	0.277448	NA
Facu_DN1017_c0_g1_i1	84.4099	0.391564	0.357691	1.0947	0.273649	0.440318
Facu_DN10170_c0_g1_i1	0.84463	1.12729	1.71513	0.657264	0.511011	NA
Facu_DN10171_c0_g1_i1	0.406439	-0.0371965	2.19083	-0.0169782	0.986454	NA
Facu_DN10172_c0_g1_i1	0.38221	0.0502175	2.14846	0.0233737	0.981352	NA
Facu_DN10173_c0_g1_i1	0.638521	-0.692558	1.88186	-0.368018	0.71286	NA
Facu_DN10174_c0_g1_i1	1.32299	0.635347	1.54836	0.410337	0.681559	NA
Facu_DN10175_c0_g1_i1	8.43105	-0.450846	1.04099	-0.433093	0.664947	0.785019
Facu_DN10176_c0_g1_i1	0.305523	0.37084	2.42306	0.153046	0.878362	NA
Facu_DN10177_c0_g1_i1	0.675266	-0.769183	1.88516	-0.40802	0.683259	NA
Facu_DN10178_c0_g1_i1	2.39707	-1.43177	1.28295	-1.116	0.264424	0.42995
Facu_DN10179_c0_g1_i1	0.919533	-1.21884	1.75709	-0.693668	0.48789	NA
Facu_DN1018_c0_g1_i1	185.49	-1.65656	0.423702	-3.90972	9.24025e-05	0.000721268
Facu_DN10180_c0_g1_i1	0.313709	0.334483	2.36075	0.141685	0.887329	NA
Facu_DN10181_c0_g1_i1	1.95614	-0.781247	1.41019	-0.554	0.579579	0.718314
Facu_DN10182_c0_g1_i1	6.51261	0.880741	0.827571	1.06425	0.287216	0.455314
Facu_DN10183_c0_g1_i1	2.81671	4.06653	1.52695	2.66316	0.00774102	0.0310869
Facu_DN10184_c0_g1_i1	0.881756	-1.15464	1.70373	-0.677713	0.497954	NA
Facu_DN10185_c0_g1_i1	0.885423	-1.16199	1.84661	-0.629254	0.529183	NA
Facu_DN10186_c0_g1_i1	2.10006	-1.16168	1.42413	-0.815712	0.414665	0.578237
Facu_DN10187_c0_g1_i1	18.87	-0.552125	0.564103	-0.978765	0.327696	0.495784
Facu_DN10188_c0_g1_i1	14.1449	-0.164344	0.720782	-0.228008	0.81964	0.892468
Facu_DN10189_c0_g1_i1	27.602	5.20553	0.934136	5.57257	2.51014e-08	4.02536e-07
Facu_DN1019_c0_g1_i1	3.25389	0.215156	1.21241	0.177462	0.859146	0.91753
Facu_DN1019_c0_g1_i2	0.0277576	3.80543	3.78909	1.00431	0.315228	NA
Facu_DN10190_c0_g1_i1	0.547861	-0.472582	2.10159	-0.224869	0.822082	NA
Facu_DN10191_c0_g1_i1	3.42367	4.47515	1.84911	2.42017	0.0155133	0.0537703
Facu_DN10192_c0_g1_i1	0.70119	-0.825578	2.0996	-0.393207	0.694167	NA
Facu_DN10193_c0_g1_i1	29.5908	-2.17121	0.56539	-3.8402	0.000122934	0.000925233
Facu_DN10194_c0_g1_i1	14.0648	1.35439	0.812503	1.66694	0.0955268	0.207725
Facu_DN10195_c0_g1_i1	0.486277	-0.296437	2.35112	-0.126083	0.899666	NA
Facu_DN10196_c0_g1_i1	2.7726	2.06441	1.15938	1.78061	0.0749756	0.174586
Facu_DN10197_c0_g1_i1	14.9141	3.68753	1.06211	3.4719	0.000516781	0.00323812
Facu_DN10198_c0_g1_i1	0.565082	-0.516069	2.00675	-0.257166	0.797051	NA
Facu_DN10199_c0_g1_i1	0.266568	0.572509	2.6758	0.213958	0.83058	NA
Facu_DN102_c0_g1_i1	0.568751	-0.522046	1.92109	-0.271745	0.785818	NA
Facu_DN1020_c0_g1_i1	8.107	-1.12831	0.982715	-1.14816	0.250904	0.414885
Facu_DN10200_c0_g1_i1	0.860017	-1.12115	1.86541	-0.601021	0.547826	NA
Facu_DN10200_c0_g1_i2	0.0481293	3.03961	3.7247	0.816068	0.414461	NA
Facu_DN10201_c0_g1_i1	0.501144	-0.338627	2.24927	-0.15055	0.880331	NA
Facu_DN10202_c0_g1_i1	0.116253	1.77056	3.30426	0.535842	0.592068	NA
Facu_DN10203_c0_g1_i1	0.766299	-0.955989	2.05746	-0.464646	0.642185	NA
Facu_DN10204_c0_g1_i1	2.38818	-1.18412	1.4704	-0.805306	0.420643	0.584246
Facu_DN10205_c0_g1_i1	1.05324	-1.41376	1.76134	-0.802661	0.422171	NA
Facu_DN10206_c0_g1_i1	0.29569	0.419183	2.34827	0.178507	0.858325	NA
Facu_DN10207_c0_g1_i1	6.40482	-3.14468	1.20191	-2.6164	0.00888634	0.0346936
Facu_DN10208_c0_g1_i1	0.272167	0.540529	2.40604	0.224655	0.822248	NA
Facu_DN10209_c0_g1_i1	1.60077	1.02146	1.46074	0.699281	0.484377	NA
Facu_DN1021_c0_g1_i1	0.0277576	3.80543	3.78909	1.00431	0.315228	NA
Facu_DN1021_c0_g1_i2	0.119593	1.72201	3.25678	0.528745	0.596982	NA
Facu_DN10210_c0_g1_i1	1.42999	1.61405	1.47143	1.09693	0.272673	NA
Facu_DN10211_c0_g1_i1	1.52803	1.22652	1.56775	0.782349	0.434009	NA
Facu_DN10212_c0_g1_i1	2.70567	-1.72402	1.37936	-1.24987	0.211349	0.366755
Facu_DN10213_c0_g1_i1	0.820734	-1.05364	1.74369	-0.604261	0.54567	NA
Facu_DN10214_c0_g1_i1	16.0175	1.76415	0.612105	2.88211	0.00395019	0.0182892
Facu_DN10215_c0_g1_i1	0.421965	-0.0937318	2.15765	-0.0434415	0.96535	NA
Facu_DN10216_c0_g1_i1	0.0779569	2.34212	3.68288	0.635946	0.524811	NA
Facu_DN10217_c0_g1_i1	1.15644	0.330946	1.50016	0.220607	0.825398	NA
Facu_DN10218_c0_g1_i1	3.01877	-1.91931	1.30613	-1.46946	0.141709	0.275207
Facu_DN10219_c0_g1_i1	2.11845	-0.977967	1.35016	-0.724334	0.468861	0.627133
Facu_DN1022_c0_g1_i1	12.3916	-1.18753	0.740919	-1.60278	0.108984	0.228148
Facu_DN10220_c0_g1_i1	1.57046	-0.0281148	1.42943	-0.0196686	0.984308	NA
Facu_DN10221_c0_g1_i1	0.486466	-0.296677	2.06667	-0.143554	0.885853	NA
Facu_DN10222_c0_g1_i1	0.333986	0.244891	2.28422	0.10721	0.914622	NA
Facu_DN10223_c0_g1_i1	3.97329	-1.08459	1.18799	-0.912963	0.361262	0.52822
Facu_DN10224_c0_g1_i1	0.466094	-0.235484	2.23706	-0.105265	0.916165	NA
Facu_DN10226_c0_g1_i1	1.9316	0.292274	1.39431	0.209619	0.833965	NA
Facu_DN10227_c0_g1_i1	0.734215	-0.891403	1.76213	-0.505866	0.612951	NA
Facu_DN10228_c0_g1_i1	185.648	-2.46135	0.43843	-5.61401	1.97691e-08	3.21922e-07
Facu_DN10229_c0_g1_i1	2.54658	2.28766	1.29836	1.76197	0.078075	0.180111
Facu_DN1023_c0_g1_i1	457.121	6.29513	0.281848	22.3351	1.6837e-110	2.86205e-107
Facu_DN10230_c0_g1_i1	0.820734	-1.05364	1.74369	-0.604261	0.54567	NA
Facu_DN10231_c0_g1_i1	0.865973	1.53221	1.58818	0.964756	0.334667	NA
Facu_DN10232_c0_g1_i1	1.27181	0.827864	1.46704	0.56431	0.572543	NA
Facu_DN10233_c0_g1_i1	0.443935	-0.16588	2.07112	-0.0800921	0.936164	NA
Facu_DN10234_c0_g1_i1	1.66039	1.4803	1.48523	0.996681	0.318919	NA
Facu_DN10235_c0_g1_i1	4.45542	-1.3595	1.18247	-1.14971	0.250261	0.414058
Facu_DN10236_c0_g1_i1	196.935	14.0379	1.25742	11.1641	6.11343e-29	6.38103e-27
Facu_DN10237_c0_g1_i1	0.496863	-0.330678	2.31538	-0.142818	0.886434	NA
Facu_DN10238_c0_g1_i1	1.05695	0.354794	1.52553	0.23257	0.816095	NA
Facu_DN10239_c0_g1_i1	0.973304	0.623857	1.7307	0.360466	0.718499	NA
Facu_DN1024_c0_g1_i1	69.4942	-0.532123	0.392378	-1.35615	0.175052	0.321046
Facu_DN10240_c0_g1_i1	31.909	5.28152	0.494488	10.6808	1.25221e-26	1.07971e-24
Facu_DN10241_c0_g1_i1	127.058	-0.0799354	0.363841	-0.219699	0.826106	0.896228
Facu_DN10242_c0_g1_i1	2.34843	-1.14522	1.60222	-0.714767	0.474753	0.631747
Facu_DN10243_c0_g1_i1	0.454756	-0.203074	2.10328	-0.0965512	0.923083	NA
Facu_DN10244_c0_g1_i1	3.33944	1.84642	1.07666	1.71496	0.0863534	0.193215
Facu_DN10245_c0_g1_i1	44.9469	0.634942	0.686149	0.925371	0.354773	0.52181
Facu_DN10246_c0_g1_i1	0.189881	1.05939	2.86204	0.370153	0.711269	NA
Facu_DN10247_c0_g1_i1	3.40625	-0.61884	1.17933	-0.524741	0.599763	0.73423
Facu_DN10248_c0_g1_i1	0.542546	-0.457965	2.03127	-0.225457	0.821623	NA
Facu_DN10249_c0_g1_i1	2.01178	0.537726	1.55027	0.346859	0.728697	0.831054
Facu_DN1025_c0_g1_i1	31.1125	0.586456	0.524731	1.11763	0.263724	0.429224
Facu_DN10250_c0_g1_i1	1.74048	-0.753177	1.47488	-0.51067	0.609582	NA
Facu_DN10251_c0_g1_i1	3.01573	-1.73947	1.2599	-1.38063	0.167392	0.310587
Facu_DN10252_c0_g1_i1	1.01847	-1.3638	1.57684	-0.864893	0.387097	NA
Facu_DN10253_c0_g1_i1	1.09155	1.35683	1.7091	0.79389	0.42726	NA
Facu_DN10254_c0_g1_i1	4.23031	-2.35171	1.2204	-1.927	0.0539792	0.137714
Facu_DN10255_c0_g1_i1	3.57778	-1.27756	1.45015	-0.880986	0.378325	0.544404
Facu_DN10256_c0_g1_i1	13.7891	6.11768	0.882129	6.93513	4.05843e-12	1.02747e-10
Facu_DN10257_c0_g1_i1	1.0211	0.458711	1.60552	0.285709	0.775101	NA
Facu_DN10258_c0_g1_i1	1.89789	1.59886	1.43564	1.11369	0.265411	NA
Facu_DN10259_c0_g1_i1	20.6264	9.82479	1.3732	7.15468	8.38668e-13	2.27319e-11
Facu_DN1026_c0_g1_i1	24.537	-3.30019	0.930323	-3.54736	0.000389108	0.00253144
Facu_DN10260_c0_g1_i1	65.8562	-0.323301	0.953191	-0.339178	0.734476	0.835239
Facu_DN10261_c0_g1_i1	1.73396	0.690856	1.35622	0.509399	0.610473	NA
Facu_DN10262_c0_g1_i1	1.03936	-1.39201	1.60899	-0.865144	0.38696	NA
Facu_DN10263_c0_g1_i1	0.934728	-1.24085	1.74234	-0.71217	0.476359	NA
Facu_DN10264_c0_g1_i1	7.63896	0.166847	0.818518	0.203841	0.838478	0.903391
Facu_DN10265_c0_g1_i1	2.54872	-0.495156	1.35233	-0.36615	0.714253	0.820594
Facu_DN10266_c0_g1_i1	9.4305	0.854572	0.722093	1.18347	0.236625	0.398302
Facu_DN10267_c0_g1_i1	2.02515	-0.871779	1.39365	-0.625538	0.531618	0.680008
Facu_DN10268_c0_g1_i1	1.13311	0.399054	1.50014	0.266011	0.790231	NA
Facu_DN10269_c0_g1_i1	0.123922	1.67304	3.20456	0.522082	0.601613	NA
Facu_DN1027_c0_g1_i1	207.734	-2.79415	0.678019	-4.12105	3.77155e-05	0.000328774
Facu_DN10270_c0_g1_i1	0.45899	-0.215966	2.07943	-0.103858	0.917282	NA
Facu_DN10271_c0_g1_i1	1.97874	2.09436	1.41652	1.47853	0.139267	0.271521
Facu_DN10272_c0_g1_i1	3.31907	-1.09812	1.22515	-0.896314	0.370085	0.536008
Facu_DN10273_c0_g1_i1	0.352948	0.164827	3.64362	0.045237	0.963918	NA
Facu_DN10274_c0_g1_i1	2.41044	-0.35182	1.31484	-0.267575	0.789026	0.873036
Facu_DN10275_c0_g1_i1	11.5238	2.20236	0.847375	2.59903	0.00934863	0.036184
Facu_DN10276_c0_g1_i1	0.547674	-0.469705	1.91076	-0.245821	0.805821	NA
Facu_DN10277_c0_g1_i1	3.01251	-2.92801	1.24938	-2.34358	0.0190998	0.0629553
Facu_DN10278_c0_g1_i1	26.9416	1.28183	0.61527	2.08335	0.037219	0.10502
Facu_DN10279_c0_g1_i1	7.78943	-4.29852	1.54459	-2.78296	0.0053866	0.0233158
Facu_DN1028_c0_g1_i1	119.439	0.111325	0.289408	0.384665	0.700486	0.810963
Facu_DN10280_c0_g1_i1	15.4681	-0.619949	0.616989	-1.0048	0.314995	0.48257
Facu_DN10281_c0_g1_i1	0.302277	0.388491	2.3731	0.163706	0.869962	NA
Facu_DN10282_c0_g1_i1	2.25289	-2.50832	1.45982	-1.71824	0.0857533	0.192198
Facu_DN10283_c0_g1_i1	11.6792	-2.67656	1.07904	-2.48051	0.0131195	0.047363
Facu_DN10284_c0_g1_i1	14.7233	10.2428	1.36664	7.49491	6.63452e-14	1.95891e-12
Facu_DN10285_c0_g1_i1	2.47496	-0.161388	1.44794	-0.111461	0.911251	0.948808
Facu_DN10286_c0_g1_i1	2.9235	-2.88394	1.33723	-2.15665	0.0310327	0.091482
Facu_DN10287_c0_g1_i1	3.59891	0.344678	1.25474	0.274701	0.783546	0.869154
Facu_DN10288_c0_g1_i1	48.4752	0.283968	0.426279	0.666154	0.505312	0.657127
Facu_DN10289_c0_g1_i1	6.64206	0.358436	0.815014	0.439791	0.660088	0.781389
Facu_DN1029_c0_g1_i1	6.01469	1.09387	0.910133	1.20188	0.229412	0.389689
Facu_DN10290_c0_g1_i1	1.45992	-1.88164	1.68329	-1.11784	0.263636	NA
Facu_DN10291_c0_g1_i1	1.76422	-2.15554	1.39763	-1.54228	0.123005	NA
Facu_DN10292_c0_g1_i1	0.250901	0.653207	2.61653	0.249647	0.802861	NA
Facu_DN10293_c0_g1_i1	7.52316	0.329584	0.998257	0.330159	0.74128	0.840287
Facu_DN10294_c0_g1_i1	2.45674	0.142525	1.5423	0.0924105	0.926372	0.95768
Facu_DN10295_c0_g1_i1	0.37661	0.0701725	3.29646	0.0212872	0.983017	NA
Facu_DN10296_c0_g1_i1	4.01143	0.224762	0.959057	0.234357	0.814708	0.889264
Facu_DN10297_c0_g1_i1	0.973779	-1.2998	1.60354	-0.810584	0.417604	NA
Facu_DN10298_c0_g1_i1	6.79396	-4.10272	1.37007	-2.99453	0.00274868	0.0134761
Facu_DN10299_c0_g1_i1	0.925834	0.786387	1.51909	0.51767	0.604689	NA
Facu_DN103_c0_g1_i1	135.319	-1.4183	0.420073	-3.37632	0.000734614	0.00440583
Facu_DN1030_c0_g1_i1	0.275507	0.520075	2.43154	0.213887	0.830636	NA
Facu_DN10300_c0_g1_i1	0.644732	-0.703447	1.82275	-0.385926	0.699551	NA
Facu_DN10301_c0_g1_i1	0.474139	-0.264226	2.16814	-0.121867	0.903004	NA
Facu_DN10302_c0_g1_i1	10.2213	-0.0340079	0.694651	-0.0489569	0.960954	0.978134
Facu_DN10303_c0_g1_i1	23.3333	1.27545	0.541201	2.35669	0.0184384	0.0613702
Facu_DN10304_c0_g1_i1	0.522879	-0.403461	2.0695	-0.194956	0.845428	NA
Facu_DN10305_c0_g1_i1	2.71655	-1.52999	1.2488	-1.22517	0.220513	0.379119
Facu_DN10306_c0_g1_i1	5.6428	2.53399	0.878565	2.88424	0.00392358	0.0181802
Facu_DN10307_c0_g1_i1	2.70168	-2.77023	1.34328	-2.06228	0.0391809	0.10926
Facu_DN10308_c0_g1_i1	1.36347	-1.78653	1.51065	-1.18262	0.236959	NA
Facu_DN10309_c0_g1_i1	1.80462	-0.949711	1.64086	-0.578789	0.562731	NA
Facu_DN1031_c0_g1_i1	142.039	-1.73319	0.620999	-2.79097	0.00525509	0.022863
Facu_DN10310_c0_g1_i1	0.933586	4.40859	2.11465	2.08479	0.0370885	NA
Facu_DN10311_c0_g1_i1	0.621585	-0.652773	1.87659	-0.347851	0.727952	NA
Facu_DN10312_c0_g1_i1	2.16573	1.6401	1.48648	1.10334	0.269878	0.436137
Facu_DN10313_c0_g1_i1	1.32593	-1.74244	1.64061	-1.06207	0.288203	NA
Facu_DN10314_c0_g1_i1	0.602295	-0.608691	1.95909	-0.310701	0.756028	NA
Facu_DN10315_c0_g1_i1	39.0684	0.491883	0.463615	1.06097	0.288702	0.456695
Facu_DN10316_c0_g1_i1	1.21539	0.17791	1.48028	0.120187	0.904335	NA
Facu_DN10317_c0_g1_i1	3.88396	-1.1511	1.38091	-0.833579	0.404518	0.568418
Facu_DN10318_c0_g1_i1	0.576513	-0.545259	1.94677	-0.280085	0.779413	NA
Facu_DN10319_c0_g1_i1	1.32959	2.12291	1.50448	1.41106	0.158226	NA
Facu_DN1032_c0_g1_i1	111.215	-0.781813	0.404974	-1.93052	0.053542	0.136833
Facu_DN10320_c0_g1_i1	0.655646	-0.731424	1.95107	-0.374885	0.707746	NA
Facu_DN10321_c0_g1_i1	1.08801	-1.45758	1.69229	-0.861306	0.389069	NA
Facu_DN10322_c0_g1_i1	0.654468	-0.727877	3.19944	-0.227502	NA	NA
Facu_DN10323_c0_g1_i1	8.82423	0.974437	0.955795	1.0195	0.307964	0.476295
Facu_DN10324_c0_g1_i1	10.2529	0.0922033	0.734203	0.125583	0.900062	0.94161
Facu_DN10325_c0_g1_i1	1.26821	0.585322	1.49836	0.39064	0.696063	NA
Facu_DN10326_c0_g1_i1	0.330646	0.261465	2.36788	0.110422	0.912075	NA
Facu_DN10327_c0_g1_i1	0.0863312	2.20303	3.68363	0.598059	0.549801	NA
Facu_DN10328_c0_g1_i1	0.46252	-0.225052	2.09464	-0.107442	0.914439	NA
Facu_DN10329_c0_g1_i1	1.81258	-2.19382	1.49682	-1.46565	0.142743	NA
Facu_DN1033_c0_g1_i1	86.7988	0.523187	0.518905	1.00825	0.313334	0.481309
Facu_DN10330_c0_g1_i1	0.403663	-0.0300829	2.13175	-0.0141119	0.988741	NA
Facu_DN10331_c0_g1_i1	0.39717	-0.00750401	2.1605	-0.00347328	0.997229	NA
Facu_DN10332_c0_g1_i1	3.73381	0.228202	1.07135	0.213004	0.831324	0.899182
Facu_DN10333_c0_g1_i1	0.9208	0.802857	2.17674	0.368835	0.712251	NA
Facu_DN10334_c0_g1_i1	0.583617	-0.560769	1.97437	-0.284025	0.776391	NA
Facu_DN10335_c0_g1_i1	1.89688	1.3581	1.29139	1.05166	0.292955	NA
Facu_DN10336_c0_g1_i1	13.098	1.4218	0.587813	2.4188	0.0155717	0.0539177
Facu_DN10337_c0_g1_i1	4.32369	0.901479	1.05776	0.852255	0.394072	0.559488
Facu_DN10338_c0_g1_i1	0.441395	-0.154759	2.33688	-0.0662247	0.947199	NA
Facu_DN10339_c0_g1_i1	5.78493	-2.12829	1.23053	-1.72957	0.0837065	0.188963
Facu_DN1034_c0_g1_i1	50.916	-1.24176	0.678546	-1.83003	0.0672459	0.161603
Facu_DN1034_c0_g1_i2	3.82146	0.207284	1.28838	0.160887	0.872182	0.925624
Facu_DN10340_c0_g1_i1	4.14862	1.26008	0.993004	1.26895	0.204458	0.357929
Facu_DN10341_c0_g1_i1	2.16965	2.6189	1.51734	1.72599	0.0843495	0.190018
Facu_DN10342_c0_g1_i1	0.330646	0.261465	2.36788	0.110422	0.912075	NA
Facu_DN10343_c0_g1_i1	0.642991	-0.698911	2.13954	-0.326664	0.743922	NA
Facu_DN10344_c0_g1_i1	150.033	2.69604	0.478543	5.63385	1.76232e-08	2.9044e-07
Facu_DN10345_c0_g1_i1	0.728476	-0.882637	1.87686	-0.470273	0.63816	NA
Facu_DN10346_c0_g1_i1	1.79991	-0.453765	1.41285	-0.321171	0.748081	NA
Facu_DN10347_c0_g1_i1	1.83905	2.84637	1.54961	1.83683	0.0662352	NA
Facu_DN10348_c0_g1_i1	1.7287	-2.12716	1.58341	-1.34341	0.179139	NA
Facu_DN10349_c0_g1_i1	4.23385	0.617329	0.967718	0.637922	0.523524	0.673087
Facu_DN1035_c0_g1_i1	35.6898	-0.392611	0.980082	-0.40059	0.688722	0.802654
Facu_DN10350_c0_g1_i1	7.4999	0.772543	0.877001	0.880892	0.378376	0.544404
Facu_DN10351_c0_g1_i1	0.194304	1.02735	2.70913	0.379219	0.704526	NA
Facu_DN10352_c0_g1_i1	0.497569	-0.331681	1.98085	-0.167443	0.867021	NA
Facu_DN10353_c0_g1_i1	3.32735	-3.071	1.97598	-1.55416	NA	NA
Facu_DN10354_c0_g1_i1	1.50173	0.119076	1.51493	0.0786016	0.93735	NA
Facu_DN10355_c0_g1_i1	1.07209	0.585927	1.59703	0.366886	0.713704	NA
Facu_DN10356_c0_g1_i1	2.4961	2.05783	1.15521	1.78134	0.074857	0.174344
Facu_DN10357_c0_g1_i1	0.641769	-0.696226	1.97395	-0.352707	0.724308	NA
Facu_DN10358_c0_g1_i1	0.314885	0.326568	2.40993	0.13551	0.892209	NA
Facu_DN10359_c0_g1_i1	1.4553	1.50148	1.52952	0.981667	0.326264	NA
Facu_DN1036_c0_g1_i1	335.131	-3.77792	0.537854	-7.02405	2.15522e-12	5.61159e-11
Facu_DN10360_c0_g1_i1	0.387338	0.0337409	2.28107	0.0147917	0.988198	NA
Facu_DN10361_c0_g1_i1	2.96739	-0.471709	1.22864	-0.383928	0.701032	0.811516
Facu_DN10362_c0_g1_i1	1.6177	-0.129866	1.35509	-0.0958358	0.923651	NA
Facu_DN10363_c0_g1_i1	4.55192	-2.48373	1.16503	-2.13191	0.0330145	0.0958144
Facu_DN10364_c0_g1_i1	0.954656	1.04182	1.61897	0.643508	0.519895	NA
Facu_DN10365_c0_g1_i1	0.43175	-0.122372	2.40062	-0.0509753	0.959345	NA
Facu_DN10366_c0_g1_i1	1.35938	3.74409	1.66378	2.25035	0.0244269	NA
Facu_DN10367_c0_g1_i1	0.661669	-0.741995	1.82823	-0.405855	0.684849	NA
Facu_DN10368_c0_g1_i1	1.19311	-1.59269	1.56339	-1.01874	0.308325	NA
Facu_DN10369_c0_g1_i1	0.39717	-0.00750401	2.1605	-0.00347328	0.997229	NA
Facu_DN1037_c0_g1_i1	66.7605	2.12299	0.462324	4.59199	4.39044e-06	4.69801e-05
Facu_DN10370_c0_g1_i1	5.95995	0.968215	0.840984	1.15129	0.249614	0.413383
Facu_DN10371_c0_g1_i1	0.367954	0.10542	2.46863	0.0427038	0.965938	NA
Facu_DN10372_c0_g1_i1	3.73992	-1.02286	1.26938	-0.805796	0.42036	0.584024
Facu_DN10373_c0_g1_i1	0.369131	0.103231	2.2806	0.045265	0.963896	NA
Facu_DN10374_c0_g1_i1	0.699683	-0.82008	1.91822	-0.427522	0.668999	NA
Facu_DN10374_c0_g1_i2	0.0416364	3.22868	3.73767	0.863822	0.387685	NA
Facu_DN10375_c0_g1_i1	0.824404	-1.0582	1.97361	-0.536172	0.59184	NA
Facu_DN10376_c0_g1_i1	0.224132	0.820707	2.56759	0.31964	0.749241	NA
Facu_DN10377_c0_g1_i1	1.45981	0.23087	1.37844	0.167487	0.866987	NA
Facu_DN10378_c0_g1_i1	0.285057	0.469942	2.45315	0.191567	0.848081	NA
Facu_DN10379_c0_g1_i1	2.81432	0.13655	1.38893	0.0983131	0.921684	0.954736
Facu_DN1038_c0_g1_i1	105.948	-1.35129	0.631212	-2.14078	0.0322914	0.0942677
Facu_DN10380_c0_g1_i1	1.14509	1.0774	1.50667	0.715085	0.474557	NA
Facu_DN10381_c0_g1_i1	5.67741	2.62447	1.06067	2.47434	0.0133481	0.0480136
Facu_DN10382_c0_g1_i1	1.09582	-1.47148	1.65827	-0.887355	0.374888	NA
Facu_DN10383_c0_g1_i1	0.459085	-0.212771	2.10131	-0.101256	0.919347	NA
Facu_DN10384_c0_g1_i1	0.86623	-1.12817	1.77838	-0.634379	0.525833	NA
Facu_DN10385_c0_g1_i1	25.1757	-0.219357	0.525952	-0.417066	0.67663	0.793849
Facu_DN10386_c0_g1_i1	3.53612	2.2673	1.04974	2.15987	0.0307824	0.0910013
Facu_DN10387_c0_g1_i1	1.54651	0.0145726	1.61381	0.00902995	0.992795	NA
Facu_DN10388_c0_g1_i1	1.78966	-0.931396	1.35566	-0.68704	0.492057	NA
Facu_DN10389_c0_g1_i1	1.72233	0.706303	1.41416	0.499452	0.617461	NA
Facu_DN1039_c0_g1_i1	20.1087	-4.17428	1.06619	-3.91513	9.03539e-05	0.000706851
Facu_DN10390_c0_g1_i1	0.412038	-0.0584191	2.09244	-0.0279192	0.977727	NA
Facu_DN10391_c0_g1_i1	0.611846	-0.629464	1.85137	-0.339998	0.733858	NA
Facu_DN10392_c0_g1_i1	2.7166	3.67901	1.49905	2.45423	0.0141185	0.0501781
Facu_DN10393_c0_g1_i1	0.576137	-0.541441	1.95227	-0.277339	0.78152	NA
Facu_DN10394_c0_g1_i1	0.889496	1.38176	1.56276	0.88418	0.376599	NA
Facu_DN10395_c0_g1_i1	0.834049	-1.0736	1.84373	-0.582297	0.560367	NA
Facu_DN10396_c0_g1_i1	2.23298	-1.02828	1.27613	-0.805784	0.420367	0.584024
Facu_DN10397_c0_g1_i1	0.341561	0.211057	2.25204	0.093718	0.925333	NA
Facu_DN10398_c0_g1_i1	3.57105	0.705673	1.49618	0.471651	0.637176	0.762292
Facu_DN10399_c0_g1_i1	1.96979	-1.0309	1.39649	-0.738208	0.460388	0.619771
Facu_DN104_c0_g1_i1	29.9831	-0.233097	0.652151	-0.357428	0.720772	0.825523
Facu_DN10400_c0_g1_i1	0.920517	0.800012	1.64636	0.485927	0.627019	NA
Facu_DN10401_c0_g1_i1	7.54208	0.813965	0.975501	0.834408	0.404051	0.568257
Facu_DN10402_c0_g1_i1	2.24554	0.487845	1.35727	0.359432	0.719272	0.824212
Facu_DN10403_c0_g1_i1	4.76743	-1.41361	1.42878	-0.989385	0.322475	0.489867
Facu_DN10404_c0_g1_i1	0.367861	0.109096	2.5724	0.0424103	0.966172	NA
Facu_DN10405_c0_g1_i1	1.02343	1.79788	2.09594	0.857793	0.391007	NA
Facu_DN10406_c0_g1_i1	2.31754	0.0406123	1.33537	0.0304127	0.975738	0.98593
Facu_DN10407_c0_g1_i1	4.80254	0.575422	1.12033	0.513617	0.60752	0.739981
Facu_DN10408_c0_g1_i1	5.32505	2.1084	0.901085	2.33984	0.019292	0.0633892
Facu_DN10409_c0_g1_i1	3.18196	-1.96269	1.21267	-1.61848	0.10556	0.223398
Facu_DN1041_c0_g1_i1	107.432	0.074214	0.295541	0.251112	0.801727	0.881965
Facu_DN10410_c0_g1_i1	2.88804	3.21329	1.06695	3.01166	0.00259825	0.0128658
Facu_DN10411_c0_g1_i1	0.371389	0.0902001	2.2298	0.0404521	0.967733	NA
Facu_DN10412_c0_g1_i1	1.4832	-0.517331	1.54668	-0.334478	0.738019	NA
Facu_DN10413_c0_g1_i1	3.49253	3.25587	1.2199	2.66897	0.00760843	0.0306475
Facu_DN10414_c0_g1_i1	12.0136	-4.92376	1.57005	-3.13604	0.00171244	0.00901608
Facu_DN10415_c0_g1_i1	2.34052	-1.38145	1.30952	-1.05493	0.291458	0.459345
Facu_DN10416_c0_g1_i1	5.64367	2.52927	0.936321	2.70128	0.00690734	0.0283531
Facu_DN10417_c0_g1_i1	3.69285	1.61665	1.08706	1.48717	0.13697	0.268193
Facu_DN10418_c0_g1_i1	2.62072	-0.221126	1.32112	-0.167377	0.867074	0.922176
Facu_DN10419_c0_g1_i1	0.275319	0.521402	2.51521	0.207299	0.835776	NA
Facu_DN1042_c0_g1_i1	78.7085	-0.635169	0.347536	-1.82764	0.0676043	0.162215
Facu_DN10420_c0_g1_i1	2.00315	-0.756249	1.36406	-0.554409	0.579299	0.718104
Facu_DN10421_c0_g1_i1	0.649765	-0.715443	1.90228	-0.376097	0.706845	NA
Facu_DN10422_c0_g1_i1	0.290562	0.443138	3.50423	0.126458	0.899369	NA
Facu_DN10423_c0_g1_i1	1.26037	0.861517	1.60353	0.537262	0.591087	NA
Facu_DN10425_c0_g1_i1	0.506319	-0.358557	2.1848	-0.164115	0.869641	NA
Facu_DN10426_c0_g1_i1	0.751623	-0.926359	1.72895	-0.535794	0.592101	NA
Facu_DN10427_c0_g1_i1	2.39815	-1.4337	1.44694	-0.990846	0.321761	0.489269
Facu_DN10428_c0_g1_i1	0.237916	0.73413	2.59486	0.282917	0.77724	NA
Facu_DN10429_c0_g1_i1	1.18979	0.886354	1.60961	0.550665	0.581863	NA
Facu_DN1043_c0_g1_i1	0.209265	0.915403	2.71497	0.337169	0.735989	NA
Facu_DN1043_c0_g1_i2	9.98496	-0.340397	0.71835	-0.47386	0.6356	0.761054
Facu_DN10430_c0_g1_i1	1.46885	-1.89152	1.60766	-1.17657	0.239368	NA
Facu_DN10431_c0_g1_i1	1.95502	-1.01449	1.34398	-0.754839	0.450346	0.610118
Facu_DN10432_c0_g1_i1	0.760609	-0.940143	1.89816	-0.495292	0.620394	NA
Facu_DN10433_c0_g1_i1	1.07794	-1.44579	1.56822	-0.92193	0.356565	NA
Facu_DN10434_c0_g1_i1	1.73434	-2.13316	1.4277	-1.49413	0.135141	NA
Facu_DN10435_c0_g1_i1	1.49572	-1.9179	1.7064	-1.12394	0.261037	NA
Facu_DN10436_c0_g1_i1	1.37742	2.46066	1.50103	1.63931	0.101149	NA
Facu_DN10437_c0_g1_i1	0.751435	-0.923794	1.7725	-0.521181	0.602241	NA
Facu_DN10438_c0_g1_i1	0.291267	0.440538	2.59678	0.169648	0.865287	NA
Facu_DN10439_c0_g1_i1	0.29362	0.428822	2.35885	0.181793	0.855745	NA
Facu_DN1044_c0_g1_i1	35.2503	-0.778565	0.689602	-1.12901	0.258895	0.42385
Facu_DN10440_c0_g1_i1	0.25937	0.607142	2.50453	0.242417	0.808457	NA
Facu_DN10441_c0_g1_i1	0.270191	0.550386	2.43429	0.226098	0.821126	NA
Facu_DN10442_c0_g1_i1	1.49218	0.142946	1.49925	0.0953451	0.924041	NA
Facu_DN10443_c0_g1_i1	0.66087	-0.739193	1.82227	-0.405644	0.685004	NA
Facu_DN10444_c0_g1_i1	1.66132	-2.06866	1.72274	-1.2008	0.22983	NA
Facu_DN10445_c0_g1_i1	9.32948	0.00486879	0.801614	0.00607373	0.995154	0.996913
Facu_DN10446_c0_g1_i1	2.22014	-1.35884	1.32619	-1.02462	0.305542	0.474067
Facu_DN10447_c0_g1_i1	1.08714	0.539936	1.50083	0.359758	0.719028	NA
Facu_DN10448_c0_g1_i1	1.43925	0.284351	1.51	0.188312	0.850632	NA
Facu_DN10449_c0_g1_i1	8.60724	-4.443	1.60466	-2.76881	0.00562622	0.0241248
Facu_DN1045_c0_g1_i1	258.595	-1.4091	0.282954	-4.97996	6.35961e-07	8.05692e-06
Facu_DN10450_c0_g1_i1	2.66075	2.22677	1.30608	1.70493	0.0882082	0.195739
Facu_DN10451_c0_g1_i1	4.57715	1.84197	0.907967	2.02868	0.0424913	0.115911
Facu_DN10452_c0_g1_i1	3.16154	-1.94872	1.2883	-1.51263	0.130375	0.258727
Facu_DN10453_c0_g1_i1	0.721136	-0.864242	1.85037	-0.467063	0.640455	NA
Facu_DN10454_c0_g1_i1	1.59099	1.77314	1.45281	1.22049	0.222279	NA
Facu_DN10455_c0_g1_i1	5.64996	1.58468	0.832432	1.90368	0.0569525	0.143509
Facu_DN10456_c0_g1_i1	0.717278	-0.859008	1.77449	-0.484087	0.628324	NA
Facu_DN10457_c0_g1_i1	1.24737	0.666662	1.52547	0.43702	0.662097	NA
Facu_DN10458_c0_g1_i1	2.21032	1.9782	1.28547	1.5389	0.123829	0.24944
Facu_DN10459_c0_g1_i1	1.03965	-1.39244	1.601	-0.869734	0.384446	NA
Facu_DN1046_c0_g1_i1	161.191	0.164463	0.310147	0.530273	0.595923	0.731396
Facu_DN10460_c0_g1_i1	0.757833	-0.937703	1.72759	-0.54278	0.587281	NA
Facu_DN10461_c0_g1_i1	3.83599	-1.20787	1.14051	-1.05906	0.289572	0.457646
Facu_DN10462_c0_g1_i1	0.239092	0.723475	2.64291	0.273742	0.784283	NA
Facu_DN10463_c0_g1_i1	2.48189	-0.299657	1.27712	-0.234634	0.814493	0.889264
Facu_DN10464_c0_g1_i1	1.48963	-0.382514	1.36679	-0.279863	0.779582	NA
Facu_DN10465_c0_g1_i1	74.5225	0.933722	0.328566	2.84181	0.00448585	0.0201007
Facu_DN10466_c0_g1_i1	1.0284	-1.37694	1.71716	-0.80187	0.422628	NA
Facu_DN10467_c0_g1_i1	3.14564	2.49452	1.46514	1.70258	0.0886462	0.196535
Facu_DN10468_c0_g1_i1	0.439701	-0.152603	2.07685	-0.073478	0.941426	NA
Facu_DN10469_c0_g1_i1	0.663033	-0.746241	1.82149	-0.409686	0.682036	NA
Facu_DN1047_c0_g1_i1	0	NA	NA	NA	NA	NA
Facu_DN1047_c0_g2_i1	6.62287	-2.18779	1.21112	-1.80643	0.0708514	0.167888
Facu_DN10470_c0_g1_i1	3.02947	2.07643	1.14096	1.81989	0.0687757	0.164297
Facu_DN10471_c0_g1_i1	48.8295	12.0068	1.30252	9.21813	3.02314e-20	1.65011e-18
Facu_DN10472_c0_g1_i1	1.32653	-0.258761	1.49262	-0.17336	0.862368	NA
Facu_DN10473_c0_g1_i1	0.708057	-0.837032	1.99545	-0.419471	0.674872	NA
Facu_DN10474_c0_g1_i1	0.769026	1.55323	2.19501	0.707619	0.479182	NA
Facu_DN10475_c0_g1_i1	0.60239	-0.606511	1.90451	-0.31846	0.750136	NA
Facu_DN10476_c0_g1_i1	0.372564	0.0836875	2.29719	0.0364303	0.970939	NA
Facu_DN10477_c0_g1_i1	0.501521	-0.339368	2.07677	-0.163412	0.870194	NA
Facu_DN10478_c0_g1_i1	1.66897	1.12132	1.29613	0.86513	0.386968	NA
Facu_DN10479_c0_g1_i1	1.59398	-0.0838447	1.58461	-0.0529117	0.957802	NA
Facu_DN1048_c0_g1_i1	21.1313	0.176399	0.499576	0.353098	0.724015	0.827813
Facu_DN10480_c0_g1_i1	0.790905	-1.00153	1.90716	-0.525144	0.599483	NA
Facu_DN10481_c0_g1_i1	0.486277	-0.296437	2.35112	-0.126083	0.899666	NA
Facu_DN10482_c0_g1_i1	1.2911	0.759275	1.63242	0.465122	0.641844	NA
Facu_DN10483_c0_g1_i1	0.184754	1.10056	3.65543	0.301075	0.763357	NA
Facu_DN10484_c0_g1_i1	0.333892	0.245324	2.39127	0.102591	0.918287	NA
Facu_DN10485_c0_g1_i1	7.24671	-2.3296	1.15787	-2.01197	0.0442226	0.118889
Facu_DN10486_c0_g1_i1	6.32707	1.73169	0.896899	1.93075	0.0535138	0.136791
Facu_DN10487_c0_g1_i1	0.884342	-1.15952	1.78738	-0.648726	0.516516	NA
Facu_DN10488_c0_g1_i1	2.61999	-1.39748	1.30019	-1.07483	0.282452	0.45004
Facu_DN10489_c0_g1_i1	2.98333	2.32511	1.24284	1.87081	0.061372	0.151194
Facu_DN1049_c0_g1_i1	95.1268	-0.21773	0.343084	-0.634627	0.525671	0.674462
Facu_DN10490_c0_g1_i1	0.376892	0.0676023	3.51837	0.0192141	0.98467	NA
Facu_DN10491_c0_g1_i1	2.67367	2.05955	1.39228	1.47927	0.139069	0.271365
Facu_DN10492_c0_g1_i1	1.32533	0.415542	1.46658	0.283341	0.776916	NA
Facu_DN10493_c0_g1_i1	0.147445	1.42068	3.66155	0.387998	0.698017	NA
Facu_DN10494_c0_g1_i1	2.93296	2.99481	1.37807	2.17318	0.0297665	0.0890154
Facu_DN10495_c0_g1_i1	1.60548	-2.01852	1.60929	-1.25429	0.209736	NA
Facu_DN10496_c0_g1_i1	0.29776	0.409621	2.35716	0.173777	0.86204	NA
Facu_DN10497_c0_g1_i1	0.732568	-0.887732	2.20907	-0.401857	0.687789	NA
Facu_DN10498_c0_g1_i1	0.332011	0.252955	2.24659	0.112595	0.910351	NA
Facu_DN10499_c0_g1_i1	0.406627	-0.0378685	2.12573	-0.0178143	0.985787	NA
Facu_DN105_c0_g1_i1	22.7679	-0.696191	0.558904	-1.24564	0.212898	0.368798
Facu_DN1050_c0_g1_i1	158.323	-0.00311677	0.469228	-0.00664235	0.9947	0.996684
Facu_DN10500_c0_g1_i1	3.91503	3.43876	1.13605	3.02696	0.00247026	0.0123037
Facu_DN10501_c0_g1_i1	1.38661	-0.360545	1.40474	-0.256662	0.79744	NA
Facu_DN10502_c0_g1_i1	5.1891	8.75351	1.61795	5.41024	6.29414e-08	9.48025e-07
Facu_DN10503_c0_g1_i1	3.47922	-0.00229446	1.15639	-0.00198416	0.998417	0.99867
Facu_DN10504_c0_g1_i1	0.55172	-0.479778	1.94265	-0.246971	0.80493	NA
Facu_DN10506_c0_g1_i1	2.32588	1.11218	1.58569	0.701385	0.483063	0.638324
Facu_DN10507_c0_g1_i1	0.789303	1.42606	1.77646	0.802752	0.422118	NA
Facu_DN10508_c0_g1_i1	1.2355	-1.6451	1.67941	-0.979566	0.327301	NA
Facu_DN10509_c0_g1_i1	2.11137	-2.41673	1.35546	-1.78296	0.0745922	0.173989
Facu_DN1051_c0_g1_i1	4.16862	0.720931	1.18345	0.609178	0.542407	0.68829
Facu_DN10510_c0_g1_i1	2.74353	1.67907	2.02425	0.829477	0.406835	0.570452
Facu_DN10511_c0_g1_i1	3.19628	2.6339	1.06973	2.46221	0.0138084	0.0492967
Facu_DN10512_c0_g1_i1	0.128156	1.62701	3.12606	0.520468	0.602737	NA
Facu_DN10513_c0_g1_i1	9.07967	0.239212	0.76144	0.314158	0.753401	0.848932
Facu_DN10514_c0_g1_i1	4.06152	0.138847	1.35926	0.102149	0.918638	0.953143
Facu_DN10515_c0_g1_i1	0.453297	-0.196346	3.13883	-0.062554	0.950122	NA
Facu_DN10516_c0_g1_i1	0.542264	-0.454288	1.91393	-0.237359	0.812379	NA
Facu_DN10517_c0_g1_i1	1.5291	1.61408	1.3385	1.20589	0.22786	NA
Facu_DN10518_c0_g1_i1	7.54148	9.33668	1.60014	5.83493	5.3812e-09	9.5284e-08
Facu_DN10519_c0_g1_i1	0.947386	-1.26073	1.67533	-0.75253	0.451732	NA
Facu_DN1052_c0_g1_i1	99.7064	0.717963	0.34941	2.05478	0.0398998	0.110591
Facu_DN10520_c0_g1_i1	2.34863	-2.57111	1.6964	-1.51562	0.129614	0.257864
Facu_DN10521_c0_g1_i1	1.14384	1.44464	1.49692	0.965076	0.334507	NA
Facu_DN10522_c0_g1_i1	1.38485	-0.186816	1.72874	-0.108065	0.913944	NA
Facu_DN10523_c0_g1_i1	2.41569	2.40116	1.62864	1.47433	0.140393	0.273226
Facu_DN10524_c0_g1_i1	0.615985	-0.641114	1.95024	-0.328736	0.742355	NA
Facu_DN10525_c0_g1_i1	0.19962	0.985076	2.69453	0.365584	0.714676	NA
Facu_DN10526_c0_g1_i1	5.28958	8.8538	1.72224	5.14087	2.73463e-07	3.69765e-06
Facu_DN10527_c0_g1_i1	1.23163	0.989078	1.53661	0.643675	0.519786	NA
Facu_DN10528_c0_g1_i1	6.53187	-0.719456	0.86506	-0.831683	0.405588	0.569304
Facu_DN10529_c0_g1_i1	1.70706	1.32051	1.68857	0.782031	0.434197	NA
Facu_DN1053_c0_g1_i1	3.69694	0.0816961	1.12257	0.0727762	0.941984	0.966015
Facu_DN10530_c0_g1_i1	0.74513	-0.914251	1.74854	-0.522865	0.601068	NA
Facu_DN10531_c0_g1_i1	0.661058	-0.739741	1.87037	-0.395505	0.69247	NA
Facu_DN10532_c0_g1_i1	2.54626	1.28062	1.53962	0.831777	0.405535	0.569304
Facu_DN10533_c0_g1_i1	0.0661481	2.58478	3.69952	0.69868	0.484752	NA
Facu_DN10534_c0_g1_i1	4.68104	1.24369	0.830799	1.49698	0.134398	0.264618
Facu_DN10535_c0_g1_i1	1.4608	1.47737	1.49348	0.989214	0.322558	NA
Facu_DN10536_c0_g1_i1	0.802387	-1.01849	2.99451	-0.340121	0.733766	NA
Facu_DN10537_c0_g1_i1	1.90077	2.24816	1.43773	1.56369	0.117891	NA
Facu_DN10538_c0_g1_i1	0.520011	-0.3946	1.94836	-0.202529	0.839503	NA
Facu_DN10539_c0_g1_i1	0.213499	0.887719	2.65017	0.334966	0.737651	NA
Facu_DN1054_c0_g1_i1	0.802997	-1.02381	1.85988	-0.550468	0.581998	NA
Facu_DN1054_c0_g1_i2	0.345795	0.194026	2.23721	0.0867267	0.930889	NA
Facu_DN10540_c0_g1_i1	0.592276	-0.579354	2.09653	-0.276339	0.782288	NA
Facu_DN10541_c0_g1_i1	2.42124	0.292975	1.23877	0.236504	0.813041	0.888502
Facu_DN10542_c0_g1_i1	0.435278	-0.138316	2.26332	-0.0611118	0.95127	NA
Facu_DN10543_c0_g1_i1	8.17252	-1.58055	0.956598	-1.65226	0.0984807	0.212248
Facu_DN10544_c0_g1_i1	0.550731	-0.478718	1.99023	-0.240534	0.809916	NA
Facu_DN10545_c0_g1_i1	0.939764	-1.24616	1.745	-0.714133	0.475145	NA
Facu_DN10546_c0_g1_i1	2.43352	0.296882	1.61847	0.183434	0.854457	0.914562
Facu_DN10547_c0_g1_i1	0.435467	-0.1392	2.08752	-0.0666817	0.946835	NA
Facu_DN10548_c0_g1_i1	0.692203	-0.80413	1.95103	-0.412157	0.680224	NA
Facu_DN10549_c0_g1_i1	1.43972	0.287055	1.75708	0.16337	0.870227	NA
Facu_DN1055_c0_g1_i1	93.3969	0.0482089	0.355806	0.135492	0.892223	0.937279
Facu_DN10550_c0_g1_i1	0.893653	0.91481	1.55226	0.589339	0.555634	NA
Facu_DN10551_c0_g1_i1	80.9864	-1.99397	0.508442	-3.92173	8.79149e-05	0.000689584
Facu_DN10552_c0_g1_i1	0.514788	-0.382043	2.0488	-0.186472	0.852075	NA
Facu_DN10553_c0_g1_i1	4.77485	1.35679	0.955782	1.41956	0.155736	0.294799
Facu_DN10554_c0_g1_i1	1.86387	0.876064	1.61322	0.543052	0.587094	NA
Facu_DN10555_c0_g1_i1	0.403898	-0.0276411	3.35736	-0.008233	0.993431	NA
Facu_DN10556_c0_g1_i1	1.94045	-2.29319	2.61028	-0.878522	NA	NA
Facu_DN10557_c0_g1_i1	59.3524	11.3304	1.26676	8.9444	3.73961e-19	1.85407e-17
Facu_DN10558_c0_g1_i1	0.617585	-0.642177	2.1263	-0.302016	0.76264	NA
Facu_DN10559_c0_g1_i1	0.383574	0.0429965	2.3088	0.0186228	0.985142	NA
Facu_DN1056_c0_g1_i1	107.289	0.0628257	0.255416	0.245974	0.805702	0.884088
Facu_DN10560_c0_g1_i1	0.791989	-1.00113	1.70213	-0.588163	0.556423	NA
Facu_DN10561_c0_g1_i1	0.971518	-1.29862	1.83429	-0.707969	0.478965	NA
Facu_DN10562_c0_g1_i1	0.83772	-1.0832	1.86619	-0.580435	0.561621	NA
Facu_DN10563_c0_g1_i1	2.00385	1.76508	1.68765	1.04588	0.295615	0.463931
Facu_DN10564_c0_g1_i1	2.93617	0.320227	1.18757	0.269648	0.787431	0.871948
Facu_DN10565_c0_g1_i1	1.04803	1.6025	1.58173	1.01313	0.310997	NA
Facu_DN10566_c0_g1_i1	0.888149	0.942642	1.63627	0.57609	0.564554	NA
Facu_DN10567_c0_g1_i1	1.47712	0.18266	1.40506	0.130001	0.896565	NA
Facu_DN10568_c0_g1_i1	2.96417	1.52127	1.38382	1.09932	0.271628	0.438251
Facu_DN10569_c0_g1_i1	0.766867	-0.954414	1.78847	-0.533647	0.593586	NA
Facu_DN1057_c0_g1_i1	11.9481	-2.15515	0.846744	-2.54522	0.0109209	0.040967
Facu_DN10570_c0_g1_i1	1.39922	-1.82059	2.22386	-0.818664	NA	NA
Facu_DN10571_c0_g1_i1	2.15066	2.23079	1.2141	1.8374	0.0661508	0.159726
Facu_DN10572_c0_g1_i1	0.437255	-0.141204	2.21919	-0.0636284	0.949266	NA
Facu_DN10573_c0_g1_i1	0.369696	0.0963324	2.33193	0.0413102	0.967049	NA
Facu_DN10574_c0_g1_i1	2.61391	2.02743	1.21462	1.66918	0.0950809	0.207021
Facu_DN10575_c0_g1_i1	0.867122	-1.13194	2.14896	-0.526738	0.598375	NA
Facu_DN10576_c0_g1_i1	0.818993	-1.04826	1.98743	-0.527445	0.597885	NA
Facu_DN10577_c0_g1_i1	4.14575	-0.123388	1.27458	-0.0968064	0.92288	0.955434
Facu_DN10578_c0_g1_i1	1.94528	2.03304	1.63516	1.24333	0.213748	0.369893
Facu_DN10579_c0_g1_i1	2.04565	-2.37137	1.46784	-1.61555	0.106192	0.224437
Facu_DN10580_c0_g1_i1	0.435372	-0.138775	2.14342	-0.0647447	0.948377	NA
Facu_DN10581_c0_g1_i1	3.22529	1.5704	1.2505	1.25582	0.209183	0.363701
Facu_DN10582_c0_g1_i1	2.67582	-1.63951	1.40887	-1.16371	0.244543	0.407595
Facu_DN10583_c0_g1_i1	0.394724	0.0056106	2.19521	0.00255583	0.997961	NA
Facu_DN10584_c0_g1_i1	0.984036	-1.31273	1.65334	-0.793987	0.427203	NA
Facu_DN10585_c0_g1_i1	0.513516	-0.377938	3.63956	-0.103842	0.917295	NA
Facu_DN10586_c0_g1_i1	0.472493	-0.254488	2.16934	-0.117311	0.906613	NA
Facu_DN10587_c0_g1_i1	0.196468	1.00575	3.65385	0.275257	0.783119	NA
Facu_DN10588_c0_g1_i1	0.440878	-0.154468	2.09229	-0.0738271	0.941148	NA
Facu_DN10589_c0_g1_i1	0.330552	0.261542	2.54587	0.102732	0.918176	NA
Facu_DN1059_c0_g1_i1	164.593	-0.458858	0.506536	-0.905875	0.365002	0.531599
Facu_DN1059_c0_g2_i1	471.426	-0.846558	0.526385	-1.60825	0.107781	0.226707
Facu_DN10590_c0_g1_i1	0.0598438	2.71849	3.70614	0.73351	0.463247	NA
Facu_DN10591_c0_g1_i1	4.47981	6.12171	1.48076	4.13417	3.56245e-05	0.000313512
Facu_DN10592_c0_g1_i1	0.345983	0.189447	2.55896	0.0740327	0.940984	NA
Facu_DN10593_c0_g1_i1	1.80778	-2.19231	1.37727	-1.59178	0.111433	NA
Facu_DN10594_c0_g1_i1	0.551532	-0.476491	2.01844	-0.236069	0.813379	NA
Facu_DN10595_c0_g1_i1	3.08877	4.50879	1.20169	3.75205	0.000175395	0.00126716
Facu_DN10596_c0_g1_i1	0.319026	0.313781	2.39031	0.131272	0.89556	NA
Facu_DN10597_c0_g1_i1	0.264498	0.583604	2.5586	0.228095	0.819572	NA
Facu_DN10598_c0_g1_i1	0.754942	2.48559	2.2892	1.08579	0.277571	NA
Facu_DN10599_c0_g1_i1	0.958535	-1.2777	1.64756	-0.77551	0.438038	NA
Facu_DN106_c0_g1_i1	152.874	1.22465	0.345649	3.54304	0.000395538	0.00256905
Facu_DN1060_c0_g1_i1	44.2396	0.0646328	0.546042	0.118366	0.905778	0.944928
Facu_DN10600_c0_g1_i1	1.18762	0.883818	2.09129	0.422618	0.672574	NA
Facu_DN10601_c0_g1_i1	5.0026	1.55818	1.11162	1.40172	0.161	0.302025
Facu_DN10602_c0_g1_i1	2.56575	-2.69695	1.29189	-2.0876	0.0368339	0.104156
Facu_DN10603_c0_g1_i1	0.173933	1.18583	2.82727	0.419424	0.674906	NA
Facu_DN10604_c0_g1_i1	1.27046	-1.68286	1.48378	-1.13417	0.256724	NA
Facu_DN10605_c0_g1_i1	1.08589	-1.45899	1.72393	-0.846321	0.397374	NA
Facu_DN10607_c0_g1_i1	5.47115	0.37079	0.894524	0.414511	0.6785	0.795072
Facu_DN10608_c0_g1_i1	1.25707	0.08372	1.66009	0.050431	0.959779	NA
Facu_DN10609_c0_g1_i1	0.178167	1.15271	2.81785	0.409076	0.682484	NA
Facu_DN1061_c0_g1_i1	88.5652	0.262967	0.364471	0.721502	0.470601	0.628321
Facu_DN10610_c0_g1_i1	0.341655	0.210564	2.23757	0.0941036	0.925027	NA
Facu_DN10611_c0_g1_i1	1.53439	-1.95477	1.48045	-1.32039	0.186705	NA
Facu_DN10612_c0_g1_i1	1.41273	2.98944	2.01975	1.4801	0.138846	NA
Facu_DN10613_c0_g1_i1	196.252	14.0265	1.2138	11.5559	6.89068e-31	8.11805e-29
Facu_DN10614_c0_g1_i1	689.486	15.8441	1.2065	13.1323	2.14985e-39	3.99704e-37
Facu_DN10615_c0_g1_i1	0.19007	1.05767	2.71665	0.38933	0.697032	NA
Facu_DN10616_c0_g1_i1	20.9488	2.0058	0.702518	2.85515	0.00430162	0.0195661
Facu_DN10617_c0_g1_i1	1.32831	0.62483	1.47022	0.424992	0.670843	NA
Facu_DN10618_c0_g1_i1	1.23135	0.990586	1.47015	0.673797	0.50044	NA
Facu_DN10619_c0_g1_i1	0.973309	-1.29732	1.62647	-0.797631	0.425085	NA
Facu_DN1062_c0_g1_i1	35.0442	-1.00718	0.50509	-1.99405	0.0461465	0.122402
Facu_DN1062_c0_g1_i2	0.158784	1.32176	3.65951	0.361184	0.717962	NA
Facu_DN10620_c0_g1_i1	1.17942	-1.57774	1.73938	-0.907068	0.364371	NA
Facu_DN10621_c0_g1_i1	5.18962	2.30669	0.876898	2.63052	0.00852555	0.0335579
Facu_DN10622_c0_g1_i1	0.942566	1.11609	1.68154	0.663729	0.506864	NA
Facu_DN10623_c0_g1_i1	3.13037	-2.9824	1.46626	-2.03402	0.0419497	0.114723
Facu_DN10624_c0_g1_i1	1.19518	-1.59509	1.57539	-1.0125	0.311299	NA
Facu_DN10625_c0_g1_i1	0.419329	-0.0846117	2.20938	-0.0382966	0.969451	NA
Facu_DN10626_c0_g1_i1	1.50197	5.2038	1.99704	2.60576	0.00916714	NA
Facu_DN10627_c0_g1_i1	3.00243	-0.919595	1.6973	-0.541798	NA	NA
Facu_DN10628_c0_g1_i1	1.00412	-1.34315	1.63155	-0.823231	0.410377	NA
Facu_DN10629_c0_g1_i1	0.662939	-0.745989	1.8263	-0.40847	0.682929	NA
Facu_DN1063_c0_g1_i1	9.5492	0.0743191	0.680921	0.109145	0.913088	0.94987
Facu_DN10630_c0_g1_i1	0.402016	-0.0225313	3.2327	-0.00696979	0.994439	NA
Facu_DN10631_c0_g1_i1	0.407898	-0.0445302	2.1093	-0.0211113	0.983157	NA
Facu_DN10632_c0_g1_i1	0.54424	-0.459265	1.93657	-0.237154	0.812537	NA
Facu_DN10633_c0_g1_i1	0.168522	1.23539	2.93184	0.421371	0.673485	NA
Facu_DN10634_c0_g1_i1	0.580842	-0.555755	1.91864	-0.289661	0.772076	NA
Facu_DN10635_c0_g1_i1	0.236224	0.743472	2.77847	0.267583	0.78902	NA
Facu_DN10636_c0_g1_i1	1.67793	-2.08392	1.60708	-1.29671	0.194732	NA
Facu_DN10637_c0_g1_i1	0.709704	-0.843051	1.785	-0.472299	0.636714	NA
Facu_DN10638_c0_g1_i1	0.901933	0.883757	1.80431	0.489802	0.624274	NA
Facu_DN10639_c0_g1_i1	2.09724	1.36137	1.35391	1.00551	0.314652	0.482204
Facu_DN1064_c0_g1_i1	168.885	-2.42288	0.488771	-4.95708	7.1561e-07	9.00111e-06
Facu_DN10640_c0_g1_i1	1.06011	0.350499	1.47948	0.236906	0.81273	NA
Facu_DN10641_c0_g1_i1	0.522598	-0.399867	2.13033	-0.187701	0.851111	NA
Facu_DN10642_c0_g1_i1	0.288021	0.458897	2.47664	0.18529	0.853002	NA
Facu_DN10643_c0_g1_i1	0.547858	6.21454	3.78126	1.64351	0.100278	NA
Facu_DN10644_c0_g1_i1	0.915863	-1.20931	2.05133	-0.589526	0.555509	NA
Facu_DN10645_c0_g1_i1	0.557224	-0.495179	1.92206	-0.257629	0.796693	NA
Facu_DN10646_c0_g1_i1	0.352287	0.163841	2.40799	0.0680406	0.945753	NA
Facu_DN10647_c0_g1_i1	18.3208	5.36978	0.619965	8.66143	4.65892e-18	2.1159e-16
Facu_DN10648_c0_g1_i1	0.423752	-0.0993905	2.08338	-0.0477064	0.96195	NA
Facu_DN10649_c0_g1_i1	0.478984	-0.276461	2.3519	-0.117548	0.906426	NA
Facu_DN1065_c0_g1_i1	73.0714	0.687732	0.471993	1.45708	0.145094	0.279973
Facu_DN10650_c0_g1_i1	0.524573	-0.406121	3.05025	-0.133143	0.89408	NA
Facu_DN10651_c0_g1_i1	0.982321	0.934014	1.54231	0.605594	0.544784	NA
Facu_DN10652_c0_g1_i1	0.323354	0.289748	2.35307	0.123136	0.901999	NA
Facu_DN10653_c0_g1_i1	1.4959	-0.536156	1.56894	-0.341731	0.732553	NA
Facu_DN10654_c0_g1_i1	1.4602	-1.88243	1.61449	-1.16596	0.24363	NA
Facu_DN10655_c0_g1_i1	3.0375	2.44172	1.35319	1.80442	0.0711647	0.168348
Facu_DN10656_c0_g1_i1	0.820119	1.26271	1.58752	0.795392	0.426385	NA
Facu_DN10657_c0_g1_i1	1.94034	-0.997555	1.32628	-0.752148	0.451962	NA
Facu_DN10658_c0_g1_i1	0.544334	-0.459543	1.91756	-0.23965	0.810602	NA
Facu_DN10659_c0_g1_i1	9.15179	0.669995	0.703664	0.952151	0.34102	0.509838
Facu_DN1066_c0_g1_i1	24.9159	-2.28405	0.719638	-3.17389	0.00150411	0.00810939
Facu_DN10660_c0_g1_i1	0.940798	-1.25208	1.77387	-0.705848	0.480283	NA
Facu_DN10661_c0_g1_i1	0.760164	2.4577	1.91045	1.28645	0.198284	NA
Facu_DN10662_c0_g1_i1	1.46753	-1.89263	1.60523	-1.17904	0.238383	NA
Facu_DN10663_c0_g1_i1	0.639745	-0.690793	2.10649	-0.327935	0.742961	NA
Facu_DN10664_c0_g1_i1	3.05318	2.01268	1.05745	1.90333	0.0569973	0.143537
Facu_DN10665_c0_g1_i1	1.17475	1.25836	1.62875	0.772589	0.439766	NA
Facu_DN10666_c0_g1_i1	1.54958	1.14998	1.64386	0.69956	0.484202	NA
Facu_DN10667_c0_g1_i1	0.809679	-1.03403	1.76886	-0.584571	0.558836	NA
Facu_DN10668_c0_g1_i1	1.143	0.136645	1.58481	0.0862215	0.93129	NA
Facu_DN10669_c0_g1_i1	0.680959	-0.782002	1.80203	-0.433957	0.66432	NA
Facu_DN1067_c0_g1_i1	116.941	1.15244	0.280876	4.10301	4.07817e-05	0.000351384
Facu_DN1067_c0_g1_i2	0	NA	NA	NA	NA	NA
Facu_DN10670_c0_g1_i1	0.502509	-0.343499	2.02454	-0.169668	0.865271	NA
Facu_DN10671_c0_g1_i1	1.58938	1.04302	1.65408	0.630575	0.528318	NA
Facu_DN10672_c0_g1_i1	0.52081	-0.394939	1.96665	-0.200818	0.840841	NA
Facu_DN10673_c0_g1_i1	0.857149	-1.11606	1.67717	-0.665445	0.505766	NA
Facu_DN10674_c0_g1_i1	1.43088	-0.439107	1.3859	-0.31684	0.751365	NA
Facu_DN10675_c0_g1_i1	0.692485	-0.806514	1.82077	-0.442952	0.6578	NA
Facu_DN10676_c0_g1_i1	0.489806	-0.307919	2.02046	-0.1524	0.878871	NA
Facu_DN10677_c0_g1_i1	2.15696	-2.44685	1.34429	-1.82018	0.068731	0.164223
Facu_DN10678_c0_g1_i1	1.88845	1.28021	1.40729	0.909699	0.362981	NA
Facu_DN10679_c0_g1_i1	0.416271	-0.0761688	2.27513	-0.0334789	0.973293	NA
Facu_DN1068_c0_g1_i1	4.19168	-0.549684	1.17226	-0.468909	0.639135	0.763638
Facu_DN10680_c0_g1_i1	0.728172	2.90523	2.28855	1.26946	0.204276	NA
Facu_DN10681_c0_g1_i1	3.43464	2.0671	1.12868	1.83143	0.0670363	0.161177
Facu_DN10682_c0_g1_i1	0.916188	0.816274	1.70408	0.479012	0.63193	NA
Facu_DN10683_c0_g1_i1	2.11919	0.345765	1.3332	0.259349	0.795366	0.876708
Facu_DN10684_c0_g1_i1	0.243045	0.707542	2.83391	0.24967	0.802842	NA
Facu_DN10685_c0_g1_i1	3.85945	-3.28604	1.21356	-2.70778	0.00677352	0.027879
Facu_DN10686_c0_g1_i1	0.453485	-0.197264	2.12144	-0.092986	0.925915	NA
Facu_DN10687_c0_g1_i1	0.394818	0.00126036	2.32584	0.000541896	0.999568	NA
Facu_DN10688_c0_g1_i1	1.48038	-1.90222	1.63419	-1.16401	0.24442	NA
Facu_DN10689_c0_g1_i1	0.735674	-0.895462	1.74515	-0.513115	0.607871	NA
Facu_DN1069_c0_g1_i1	114.058	0.464568	0.309198	1.50249	0.13297	0.262346
Facu_DN10690_c0_g1_i1	2.94638	-0.557449	1.1841	-0.470781	0.637797	0.76279
Facu_DN10691_c0_g1_i1	0.965405	-1.28549	2.92151	-0.440008	NA	NA
Facu_DN10692_c0_g1_i1	0.620504	-0.649045	1.879	-0.345421	0.729778	NA
Facu_DN10693_c0_g1_i1	2.29033	0.406075	1.31407	0.309021	0.757305	0.851508
Facu_DN10694_c0_g1_i1	0.876438	-1.14884	1.69054	-0.67957	0.496777	NA
Facu_DN10695_c0_g1_i1	2.66458	-0.192101	1.30786	-0.146882	0.883225	0.931693
Facu_DN10696_c0_g1_i1	0.801351	-1.01838	1.7806	-0.571933	0.567367	NA
Facu_DN10697_c0_g1_i1	0.176191	1.16778	2.7975	0.417438	0.676358	NA
Facu_DN10698_c0_g1_i1	0.510555	-0.367564	2.02018	-0.181946	0.855625	NA
Facu_DN10699_c0_g1_i1	0.169698	1.21969	2.85743	0.426848	0.66949	NA
Facu_DN107_c0_g1_i1	42.6685	-0.551728	0.552943	-0.997803	0.318375	0.485872
Facu_DN1070_c0_g1_i1	64.8547	-0.643246	0.402261	-1.59907	0.109804	0.229283
Facu_DN10700_c0_g1_i1	2.88535	-2.86601	1.24908	-2.29451	0.0217613	0.0697944
Facu_DN10701_c0_g1_i1	6.50429	-0.687926	1.07715	-0.638653	0.523048	0.672838
Facu_DN10702_c0_g1_i1	0.497569	-0.331681	1.98085	-0.167443	0.867021	NA
Facu_DN10703_c0_g1_i1	0.393924	0.00607918	2.12361	0.00286267	0.997716	NA
Facu_DN10704_c0_g1_i1	0.743295	-0.907885	1.97312	-0.460127	0.645425	NA
Facu_DN10705_c0_g1_i1	2.49786	-0.442838	1.2944	-0.342119	0.732261	0.833957
Facu_DN10706_c0_g1_i1	1.04091	0.400977	1.55348	0.258115	0.796318	NA
Facu_DN10707_c0_g1_i1	1.17535	0.28399	1.4905	0.190534	0.848891	NA
Facu_DN10708_c0_g1_i1	0.257394	0.61755	2.53062	0.244031	0.807207	NA
Facu_DN10709_c0_g1_i1	1.73627	1.218	1.42826	0.852784	0.393779	NA
Facu_DN1071_c0_g1_i1	0.0299219	3.71303	3.77946	0.982421	0.325892	NA
Facu_DN1071_c0_g1_i2	0.503685	-0.348433	2.00726	-0.173586	0.862191	NA
Facu_DN10710_c0_g1_i1	1.50215	0.127292	1.46172	0.0870837	0.930605	NA
Facu_DN10711_c0_g1_i1	3.0211	2.10448	1.08146	1.94596	0.0516595	0.133456
Facu_DN10712_c0_g1_i1	0.372471	0.0885061	2.18054	0.0405892	0.967623	NA
Facu_DN10713_c0_g1_i1	1.21974	-1.62221	1.83949	-0.881879	0.377842	NA
Facu_DN10714_c0_g1_i1	0.0319919	3.63139	3.77144	0.962865	0.335615	NA
Facu_DN10715_c0_g1_i1	0.537607	-0.443584	2.3075	-0.192236	0.847557	NA
Facu_DN10716_c0_g1_i1	10.3655	8.83962	1.34004	6.59656	4.20819e-11	9.44777e-10
Facu_DN10717_c0_g1_i1	0.571997	-0.531434	1.90881	-0.278412	0.780696	NA
Facu_DN10718_c0_g1_i1	0.395099	-0.000402788	3.34332	-0.000120476	0.999904	NA
Facu_DN10719_c0_g1_i1	1.46089	1.47766	1.48145	0.997444	0.318549	NA
Facu_DN1072_c0_g1_i1	2.80617	3.00705	1.86873	1.60914	0.107585	0.226416
Facu_DN10720_c0_g1_i1	0.213499	0.887719	2.65017	0.334966	0.737651	NA
Facu_DN10721_c0_g1_i1	0.273154	0.532599	2.6419	0.201597	0.840232	NA
Facu_DN10722_c0_g1_i1	1.02927	0.736144	1.89463	0.388542	0.697615	NA
Facu_DN10723_c0_g1_i1	2.46329	-0.153205	1.52739	-0.100305	0.920102	0.953934
Facu_DN10724_c0_g1_i1	0.886173	0.950433	1.54838	0.613823	0.539332	NA
Facu_DN10725_c0_g1_i1	0.770677	-0.959727	2.26266	-0.424158	0.671451	NA
Facu_DN10726_c0_g1_i1	4.11134	1.68202	0.942595	1.78446	0.0743495	0.17374
Facu_DN10727_c0_g1_i1	0.176285	1.1668	2.88996	0.403742	0.686402	NA
Facu_DN10728_c0_g1_i1	0.444029	-0.166238	2.04474	-0.0813004	0.935203	NA
Facu_DN10729_c0_g1_i1	2.93573	-2.89034	1.38377	-2.08875	0.0367306	0.103888
Facu_DN1073_c0_g1_i1	27.3755	0.264571	0.502223	0.5268	0.598332	0.733206
Facu_DN10730_c0_g1_i1	0.313427	0.340452	2.61319	0.130282	0.896343	NA
Facu_DN10731_c0_g1_i1	0.514505	-0.381137	2.0429	-0.186567	0.852	NA
Facu_DN10732_c0_g1_i1	1.23161	0.710655	1.50605	0.471867	0.637021	NA
Facu_DN10733_c0_g1_i1	1.24279	-0.0963207	1.60958	-0.059842	0.952281	NA
Facu_DN10734_c0_g1_i1	0.535488	-0.436609	2.17656	-0.200596	0.841014	NA
Facu_DN10735_c0_g1_i1	0.670937	-0.760244	1.91944	-0.396076	0.692049	NA
Facu_DN10736_c0_g1_i1	2.03027	0.503665	1.41116	0.356915	0.721156	0.825575
Facu_DN10737_c0_g1_i1	0.176897	1.16555	3.65656	0.318755	0.749912	NA
Facu_DN10739_c0_g1_i1	6.04427	1.11968	0.977222	1.14578	0.251887	0.416336
Facu_DN1074_c0_g1_i1	54.8341	-0.0728834	0.491925	-0.14816	0.882217	0.931042
Facu_DN10740_c0_g1_i1	1.60434	3.0713	1.47913	2.07642	0.0378547	NA
Facu_DN10741_c0_g1_i1	1.38959	0.22945	1.43273	0.160148	0.872764	NA
Facu_DN10742_c0_g1_i1	0.308581	0.354725	2.48279	0.142874	0.88639	NA
Facu_DN10743_c0_g1_i1	0.342455	0.210165	2.28937	0.0918005	0.926857	NA
Facu_DN10744_c0_g1_i1	0.144011	1.45905	3.08019	0.473689	0.635722	NA
Facu_DN10745_c0_g1_i1	1.07047	1.46558	1.51277	0.968801	0.332644	NA
Facu_DN10746_c0_g1_i1	0.0181131	4.53142	3.81695	1.18718	0.235155	NA
Facu_DN10747_c0_g1_i1	0.612552	-0.629504	1.86286	-0.337924	0.73542	NA
Facu_DN10748_c0_g1_i1	0.318132	0.314921	2.27976	0.138138	0.890132	NA
Facu_DN10749_c0_g1_i1	0.993158	0.546529	1.52718	0.357867	0.720443	NA
Facu_DN1075_c0_g1_i1	57.8105	-0.102029	0.388086	-0.262903	0.792625	0.875146
Facu_DN10750_c0_g1_i1	0.721042	-0.864146	1.89759	-0.455391	0.648828	NA
Facu_DN10751_c0_g1_i1	1.0364	-1.38749	1.65033	-0.840736	0.400496	NA
Facu_DN10752_c0_g1_i1	2.20556	-1.34817	1.44671	-0.931885	0.351396	0.51937
Facu_DN10753_c0_g1_i1	0.75593	2.50313	1.81164	1.38169	0.167066	NA
Facu_DN10754_c0_g1_i1	0.199244	0.994165	3.65367	0.2721	0.785545	NA
Facu_DN10755_c0_g1_i1	0.798854	1.36766	1.79878	0.76033	0.447058	NA
Facu_DN10756_c0_g1_i1	0.763526	-0.949327	1.74103	-0.545266	0.58557	NA
Facu_DN10757_c0_g1_i1	0	NA	NA	NA	NA	NA
Facu_DN10757_c0_g1_i2	0.0993159	1.98675	3.67631	0.540421	0.588907	NA
Facu_DN10758_c0_g1_i1	0.684064	-0.788205	3.20467	-0.245955	0.805717	NA
Facu_DN10759_c0_g1_i1	1.43165	0.131495	1.67645	0.0784361	0.937481	NA
Facu_DN1076_c0_g1_i1	122.397	-0.0467893	0.276377	-0.169295	0.865564	0.921263
Facu_DN10760_c0_g1_i1	0.881233	0.963093	1.78139	0.540643	0.588754	NA
Facu_DN10761_c0_g1_i1	12.1827	10.0099	1.49718	6.68584	2.29599e-11	5.32552e-10
Facu_DN10762_c0_g1_i1	0.447699	-0.175154	2.47663	-0.0707228	0.943618	NA
Facu_DN10763_c0_g1_i1	0.96291	-1.28214	2.01677	-0.63574	0.524946	NA
Facu_DN10764_c0_g1_i1	0.202772	0.961508	3.65316	0.263199	0.792397	NA
Facu_DN10765_c0_g1_i1	0.364003	0.12033	2.18005	0.0551961	0.955982	NA
Facu_DN10766_c0_g1_i1	1.30921	0.683561	1.46699	0.465962	0.641243	NA
Facu_DN10767_c0_g1_i1	1.03054	0.73179	1.59338	0.459268	0.646041	NA
Facu_DN10768_c0_g1_i1	4.13144	2.29122	0.991095	2.31181	0.0207884	0.0675111
Facu_DN10769_c0_g1_i1	0.0703824	2.50038	3.69565	0.676575	0.498676	NA
Facu_DN1077_c0_g1_i1	121.97	-0.603492	0.295584	-2.04169	0.0411818	0.113274
Facu_DN10770_c0_g1_i1	6.92449	9.213	1.46327	6.29615	3.05124e-10	6.25978e-09
Facu_DN10771_c0_g1_i1	0.342832	0.208183	2.34768	0.088676	0.929339	NA
Facu_DN10772_c0_g1_i1	0.38508	0.0421085	2.25337	0.0186869	0.985091	NA
Facu_DN10773_c0_g1_i1	0.468541	-0.242719	2.02096	-0.120101	0.904403	NA
Facu_DN10774_c0_g1_i1	0.857855	-1.11445	1.73795	-0.641243	0.521365	NA
Facu_DN10775_c0_g1_i1	6.05789	2.21183	0.902337	2.45123	0.0142371	0.0504488
Facu_DN10776_c0_g1_i1	0.605072	-0.611081	1.88964	-0.323384	0.746404	NA
Facu_DN10777_c0_g1_i1	0.653484	-0.722502	1.90391	-0.379483	0.70433	NA
Facu_DN10778_c0_g1_i1	0.114183	1.79522	3.23654	0.554672	0.579119	NA
Facu_DN10779_c0_g1_i1	0.170687	1.21741	2.98544	0.407781	0.683435	NA
Facu_DN10780_c0_g1_i1	1.17899	0.0443588	1.46767	0.030224	0.975888	NA
Facu_DN10781_c0_g1_i1	1.78082	1.82493	1.42758	1.27835	0.201128	NA
Facu_DN10782_c0_g1_i1	0.309193	0.359753	2.55728	0.140678	0.888124	NA
Facu_DN10783_c0_g1_i1	0.555578	-0.486974	2.11407	-0.230349	0.81782	NA
Facu_DN10784_c0_g1_i1	1.2006	0.825919	1.8027	0.458157	0.646839	NA
Facu_DN10785_c0_g1_i1	2.01803	-1.17519	1.3669	-0.859745	0.38993	0.555508
Facu_DN10786_c0_g1_i1	0.191951	1.04407	3.65448	0.285695	0.775112	NA
Facu_DN10787_c0_g1_i1	0.0640781	2.62725	3.70156	0.70977	0.477847	NA
Facu_DN10788_c0_g1_i1	0	NA	NA	NA	NA	NA
Facu_DN10789_c0_g1_i1	0.300724	0.398787	2.49881	0.159591	0.873203	NA
Facu_DN1079_c0_g1_i1	237.694	0.0791653	0.245847	0.32201	0.747445	0.84462
Facu_DN10790_c0_g1_i1	1.00379	-1.34505	1.66627	-0.807223	0.419538	NA
Facu_DN10791_c0_g1_i1	0.29028	0.448024	2.36413	0.189509	0.849694	NA
Facu_DN10792_c0_g1_i1	0.480443	-0.282795	2.09122	-0.135229	0.892431	NA
Facu_DN10793_c0_g1_i1	0.529372	-0.420818	1.96735	-0.2139	0.830625	NA
Facu_DN10794_c0_g1_i1	2.58091	2.58537	1.18549	2.18085	0.0291944	0.0876569
Facu_DN10795_c0_g1_i1	2.92468	3.07099	1.52164	2.01821	0.0435692	0.117852
Facu_DN10797_c0_g1_i1	0.240081	0.721579	2.53821	0.284287	0.776191	NA
Facu_DN10798_c0_g1_i1	0.442665	-0.160017	2.15954	-0.074098	0.940932	NA
Facu_DN10799_c0_g1_i1	0.66769	-0.754582	2.10173	-0.359028	0.719574	NA
Facu_DN108_c0_g1_i1	189.242	0.531013	0.325355	1.6321	0.102658	0.219108
Facu_DN1080_c0_g1_i1	0.45852	-0.211229	2.38298	-0.0886409	0.929367	NA
Facu_DN1080_c0_g1_i2	7.06325	-0.294632	0.889508	-0.33123	0.740471	0.839541
Facu_DN10800_c0_g1_i1	0.386161	0.0361011	2.25259	0.0160265	0.987213	NA
Facu_DN10801_c0_g1_i1	2.48402	1.76361	1.1735	1.50287	0.132873	0.262272
Facu_DN10802_c0_g1_i1	1.13364	-1.52103	1.90134	-0.79998	0.423723	NA
Facu_DN10804_c0_g1_i1	5.04813	4.15064	1.10721	3.74872	0.000177737	0.00128097
Facu_DN10805_c0_g1_i1	0.242339	0.708463	2.51291	0.281929	0.777998	NA
Facu_DN10806_c0_g1_i1	0.15916	1.30986	3.65928	0.357957	0.720376	NA
Facu_DN10807_c0_g1_i1	1.95242	-0.777736	1.29886	-0.598782	0.549318	0.695207
Facu_DN10808_c0_g1_i1	0.772653	-0.963902	3.01154	-0.32007	0.748915	NA
Facu_DN10809_c0_g1_i1	1.2671	0.84952	2.17014	0.391459	0.695458	NA
Facu_DN1081_c0_g1_i1	10.3632	-4.71024	1.2453	-3.78242	0.000155313	0.00113867
Facu_DN10810_c0_g1_i1	1.57873	-0.528131	1.5639	-0.337702	0.735588	NA
Facu_DN10811_c0_g1_i1	0.445205	-0.17192	2.07275	-0.082943	0.933897	NA
Facu_DN10812_c0_g1_i1	0.891493	-1.17263	1.64347	-0.713513	0.475528	NA
Facu_DN10813_c0_g1_i1	0.380327	0.0551343	3.26496	0.0168867	0.986527	NA
Facu_DN10814_c0_g1_i1	0.274331	0.529529	2.40487	0.22019	0.825723	NA
Facu_DN10815_c0_g1_i1	0.512718	-0.376324	2.09949	-0.179245	0.857745	NA
Facu_DN10816_c0_g1_i1	1.17259	1.28931	1.61935	0.79619	0.425922	NA
Facu_DN10817_c0_g1_i1	0.731435	1.82214	1.71794	1.06065	0.288848	NA
Facu_DN10818_c0_g1_i1	1.53233	2.06624	1.61475	1.27961	0.200684	NA
Facu_DN10819_c0_g1_i1	0.404651	-0.0352982	2.20665	-0.0159963	0.987237	NA
Facu_DN1082_c0_g1_i1	123.282	-0.848137	0.317683	-2.66976	0.00759059	0.0305964
Facu_DN10820_c0_g1_i1	2.77784	2.64419	1.35503	1.95139	0.0510104	0.132136
Facu_DN10821_c0_g1_i1	0.0319919	3.63139	3.77144	0.962865	0.335615	NA
Facu_DN10822_c0_g1_i1	0.751388	-0.922792	2.32953	-0.396128	0.69201	NA
Facu_DN10823_c0_g1_i1	0.648068	2.71375	2.26451	1.19838	0.230768	NA
Facu_DN10824_c0_g1_i1	0.596885	-0.595006	1.90125	-0.312955	0.754315	NA
Facu_DN10825_c0_g1_i1	1.08794	0.543208	1.46866	0.369866	0.711482	NA
Facu_DN10826_c0_g1_i1	0.85407	1.6141	1.69227	0.953808	0.340181	NA
Facu_DN10827_c0_g1_i1	0.853082	1.60606	1.77701	0.903797	0.366103	NA
Facu_DN10828_c0_g1_i1	1.66907	7.09296	2.841	2.49664	0.0125375	NA
Facu_DN10829_c0_g1_i1	0.671501	-0.765766	1.93463	-0.395821	0.692237	NA
Facu_DN1083_c0_g1_i1	87.9627	-0.138121	0.438672	-0.314862	0.752866	0.84864
Facu_DN10830_c0_g1_i1	1.62635	2.62162	1.64283	1.5958	0.110534	NA
Facu_DN10831_c0_g1_i1	0.458802	-0.211653	2.07192	-0.102153	0.918635	NA
Facu_DN10832_c0_g1_i1	0.357604	0.144886	2.20759	0.0656308	0.947672	NA
Facu_DN10833_c0_g1_i1	1.58472	-0.0678873	1.55004	-0.043797	0.965066	NA
Facu_DN10834_c0_g1_i1	2.21572	0.543179	1.32524	0.409871	0.681901	0.797874
Facu_DN10835_c0_g1_i1	1.09572	6.80616	3.1285	2.17554	0.0295898	NA
Facu_DN10836_c0_g1_i1	0.528478	-0.419989	2.01336	-0.208601	0.834759	NA
Facu_DN10837_c0_g1_i1	1.23459	0.970468	1.55329	0.624781	0.532115	NA
Facu_DN10838_c0_g1_i1	2.37079	-2.58163	1.76457	-1.46304	0.143458	0.277787
Facu_DN10839_c0_g1_i1	1.28647	0.536532	1.8659	0.287546	0.773694	NA
Facu_DN1084_c0_g1_i1	1.0643	-1.42571	1.79535	-0.794115	0.427129	NA
Facu_DN10840_c0_g1_i1	0.0341562	3.54672	3.76357	0.942383	0.345996	NA
Facu_DN10841_c0_g1_i1	0.29315	0.436554	2.69452	0.162015	0.871294	NA
Facu_DN10842_c0_g1_i1	0.419047	-0.0801659	2.33257	-0.0343681	0.972584	NA
Facu_DN10843_c0_g1_i1	0.963428	-1.28605	1.77177	-0.725854	0.467928	NA
Facu_DN10844_c0_g1_i1	1.61668	1.65567	1.44927	1.14241	0.253283	NA
Facu_DN10845_c0_g1_i1	1.48432	1.38152	1.54237	0.89571	0.370408	NA
Facu_DN10846_c0_g1_i1	0.131308	1.58608	3.27454	0.484369	0.628124	NA
Facu_DN10847_c0_g1_i1	1.33021	-1.7472	2.00052	-0.873375	0.382459	NA
Facu_DN10848_c0_g1_i1	0.687826	-0.800331	1.94965	-0.4105	0.681439	NA
Facu_DN10849_c0_g1_i1	0.0181131	4.53142	3.81695	1.18718	0.235155	NA
Facu_DN1085_c0_g1_i1	1.54337	-0.609038	1.45446	-0.418739	0.675407	NA
Facu_DN10850_c0_g1_i1	0.365885	0.114919	3.34385	0.0343671	0.972584	NA
Facu_DN10851_c0_g1_i1	0.672631	-0.762788	2.21798	-0.343911	0.730913	NA
Facu_DN10852_c0_g1_i1	0.593545	-0.585816	1.86565	-0.314	0.753521	NA
Facu_DN10853_c0_g1_i1	0.27226	0.534615	2.75027	0.194386	0.845873	NA
Facu_DN10854_c0_g1_i1	0.615984	-0.641951	2.25749	-0.284365	0.776131	NA
Facu_DN10855_c0_g1_i1	2.57281	2.52939	1.51834	1.66589	0.0957352	0.208027
Facu_DN10856_c0_g1_i1	0.148245	1.41908	3.07681	0.461219	0.644642	NA
Facu_DN10857_c0_g1_i1	0.868153	1.01652	1.78971	0.567978	0.57005	NA
Facu_DN10858_c0_g1_i1	0.326695	0.278015	2.31506	0.12009	0.904412	NA
Facu_DN10859_c0_g1_i1	0.294608	0.421844	2.54428	0.165801	0.868313	NA
Facu_DN1086_c0_g1_i1	59.1613	1.42425	0.677745	2.10146	0.035601	0.101331
Facu_DN10860_c0_g1_i1	1.66345	1.47696	1.45903	1.01229	0.3114	NA
Facu_DN10861_c0_g1_i1	1.51123	0.106664	2.22936	0.0478451	0.96184	NA
Facu_DN10862_c0_g1_i1	0.188706	1.0727	2.9675	0.361484	0.717738	NA
Facu_DN10863_c0_g1_i1	1.29669	0.723585	1.52698	0.473866	0.635595	NA
Facu_DN10864_c0_g1_i1	1.57841	-0.0528232	1.39474	-0.0378733	0.969789	NA
Facu_DN10865_c0_g1_i1	1.98441	1.28317	1.32507	0.968382	0.332854	0.501726
Facu_DN10866_c0_g1_i1	17.9482	2.68621	0.608493	4.41453	1.01228e-05	0.000100544
Facu_DN10867_c0_g1_i1	0.393126	0.0105669	2.3659	0.00446635	0.996436	NA
Facu_DN10868_c0_g1_i1	1.27966	0.79262	1.49628	0.529726	0.596302	NA
Facu_DN10869_c0_g1_i1	0.704106	-0.828905	1.89614	-0.437153	0.662	NA
Facu_DN1087_c0_g1_i1	38.5203	-0.0571178	0.454963	-0.125544	0.900093	0.94161
Facu_DN10870_c0_g1_i1	15.1964	10.3555	1.30003	7.96553	1.64518e-15	5.74076e-14
Facu_DN10871_c0_g1_i1	1.47213	0.201464	1.57623	0.127814	0.898296	NA
Facu_DN10872_c0_g1_i1	0.49277	-0.31471	2.11324	-0.148923	0.881614	NA
Facu_DN10873_c0_g1_i1	0.429068	-0.118602	2.13333	-0.0555945	0.955665	NA
Facu_DN10874_c0_g1_i1	0.33201	0.24888	2.55723	0.0973239	0.922469	NA
Facu_DN10875_c0_g1_i1	0.964275	-1.28303	1.74612	-0.734791	0.462467	NA
Facu_DN10876_c0_g1_i1	0.350218	0.176272	2.21771	0.0794838	0.936648	NA
Facu_DN10877_c0_g1_i1	1.98266	0.597929	1.5506	0.385611	0.699785	0.810389
Facu_DN10878_c0_g1_i1	0.852	1.62678	1.63194	0.996839	0.318843	NA
Facu_DN10879_c0_g1_i1	0.810525	-1.0336	1.98022	-0.521962	0.601697	NA
Facu_DN1088_c0_g1_i1	377.937	0.367968	0.422115	0.871724	0.383359	0.548867
Facu_DN10880_c0_g1_i1	0.29649	0.418593	2.48427	0.168497	0.866192	NA
Facu_DN10881_c0_g1_i1	0.122652	1.69498	3.66799	0.4621	0.64401	NA
Facu_DN10882_c0_g1_i1	0.226389	0.802018	3.65081	0.219682	0.826119	NA
Facu_DN10883_c0_g1_i1	1.45783	0.235189	1.38861	0.169371	0.865505	NA
Facu_DN10884_c0_g1_i1	0.347677	0.186601	3.34581	0.0557716	0.955524	NA
Facu_DN10885_c0_g1_i1	1.94854	2.4313	1.88683	1.28856	0.19755	0.349303
Facu_DN10886_c0_g1_i1	0.328859	0.268718	2.35582	0.114066	0.909186	NA
Facu_DN10887_c0_g1_i1	1.04623	0.390715	1.48557	0.263007	0.792546	NA
Facu_DN10888_c0_g1_i1	1.90624	1.32774	1.38444	0.959043	0.337537	NA
Facu_DN10889_c0_g1_i1	0.628687	-0.670951	2.14753	-0.31243	0.754714	NA
Facu_DN1089_c0_g1_i1	2.07922	0.747056	1.36122	0.548815	0.583133	0.720454
Facu_DN10890_c0_g1_i1	2.11253	0.186418	1.28652	0.144901	0.884789	0.932681
Facu_DN10891_c0_g1_i1	1.05865	0.356541	1.72046	0.207236	0.835826	NA
Facu_DN10892_c0_g1_i1	2.02587	1.65053	1.62899	1.01323	0.310952	0.479339
Facu_DN10893_c0_g1_i1	1.98169	1.83371	1.43996	1.27344	0.202861	0.356392
Facu_DN10894_c0_g1_i1	0.85948	1.56832	1.65662	0.946701	0.343791	NA
Facu_DN10895_c0_g1_i1	6.97218	1.70342	0.801462	2.12539	0.0335539	0.0968817
Facu_DN10896_c0_g1_i1	0.0639838	2.63006	3.7017	0.7105	0.477394	NA
Facu_DN10897_c0_g1_i1	0.938613	1.11672	1.64267	0.679819	0.496619	NA
Facu_DN10898_c0_g1_i1	0.33154	0.259332	2.59179	0.100059	0.920297	NA
Facu_DN10899_c0_g1_i1	0.458801	-0.214969	2.25058	-0.0955174	0.923904	NA
Facu_DN109_c0_g1_i1	40.1188	-1.78597	0.563648	-3.16858	0.00153183	0.00821049
Facu_DN1090_c0_g1_i1	159.784	3.65752	0.278177	13.1482	1.74363e-39	3.29324e-37
Facu_DN10900_c0_g1_i1	1.25112	-1.66106	1.66041	-1.00039	0.317123	NA
Facu_DN10901_c0_g1_i1	1.09406	0.524939	1.61523	0.324994	0.745185	NA
Facu_DN10902_c0_g1_i1	0.0138788	4.53142	3.81695	1.18718	0.235155	NA
Facu_DN10903_c0_g1_i1	0.0800269	2.30677	3.66222	0.629884	0.52877	NA
Facu_DN10904_c0_g1_i1	0.339303	0.225071	2.41901	0.0930424	0.92587	NA
Facu_DN10905_c0_g1_i1	0.255935	0.628899	3.62534	0.173473	0.86228	NA
Facu_DN10907_c0_g1_i1	0.457625	-0.209844	2.23926	-0.0937112	0.925339	NA
Facu_DN10908_c0_g1_i1	0.39656	-0.00351267	2.40941	-0.0014579	0.998837	NA
Facu_DN10909_c0_g1_i1	2.29316	3.87053	1.6799	2.30403	0.0212211	0.0684866
Facu_DN1091_c0_g1_i1	0.372564	0.0836875	2.29719	0.0364303	0.970939	NA
Facu_DN1091_c0_g1_i2	0.35878	0.138063	2.30025	0.0600209	0.952139	NA
Facu_DN10910_c0_g1_i1	1.58942	-0.0742357	1.42185	-0.0522105	0.958361	NA
Facu_DN10911_c0_g1_i1	0.0598438	2.71849	3.70614	0.73351	0.463247	NA
Facu_DN10912_c0_g1_i1	2.1049	1.95737	1.96572	0.995753	0.31937	0.486767
Facu_DN10913_c0_g1_i1	1.39248	0.411989	2.17698	0.189248	0.849898	NA
Facu_DN10914_c0_g1_i1	1.65959	3.24495	1.50066	2.16235	0.0305912	NA
Facu_DN10915_c0_g1_i1	0.527962	-0.417201	2.20342	-0.189343	0.849824	NA
Facu_DN10916_c0_g1_i1	2.3349	0.872411	1.24297	0.701875	0.482757	0.63808
Facu_DN10918_c0_g1_i1	0.315968	0.324397	2.28526	0.141952	0.887118	NA
Facu_DN10919_c0_g1_i1	0.654188	-0.724921	1.82243	-0.397778	0.690794	NA
Facu_DN1092_c0_g1_i1	16.4	-0.92638	0.803904	-1.15235	0.249177	0.412832
Facu_DN10920_c0_g1_i1	0.552284	-0.48372	2.14823	-0.225172	0.821846	NA
Facu_DN10921_c0_g1_i1	1.72402	-0.328828	1.44746	-0.227176	0.820287	NA
Facu_DN10922_c0_g1_i1	0.348947	0.179276	2.38882	0.0750479	0.940177	NA
Facu_DN10923_c0_g1_i1	0.982873	2.14941	1.63341	1.3159	0.188207	NA
Facu_DN10924_c0_g1_i1	1.11019	0.475033	1.50997	0.314598	0.753067	NA
Facu_DN10925_c0_g1_i1	0.337327	0.228315	2.27557	0.100333	0.92008	NA
Facu_DN10926_c0_g1_i1	1.71754	0.705001	1.63505	0.43118	0.666337	NA
Facu_DN10927_c0_g1_i1	1.11019	0.475033	1.50997	0.314598	0.753067	NA
Facu_DN10928_c0_g1_i1	2.09721	0.799861	1.3199	0.606001	0.544514	0.690302
Facu_DN10929_c0_g1_i1	3.02597	2.49237	1.41901	1.75642	0.0790173	0.181336
Facu_DN1093_c0_g1_i1	36.384	0.23679	0.450817	0.525246	0.599412	0.734164
Facu_DN10930_c0_g1_i1	0.0917414	2.10649	3.68023	0.57238	0.567065	NA
Facu_DN10931_c0_g1_i1	23.4592	0.484251	0.65618	0.737986	0.460523	0.619883
Facu_DN10932_c0_g1_i1	13.5938	2.52259	0.8839	2.85393	0.00431821	0.0196283
Facu_DN10933_c0_g1_i1	57.0328	0.292463	0.425352	0.687578	0.491718	0.645323
Facu_DN10934_c0_g1_i1	118387	5.9222	0.491218	12.0562	1.79995e-33	2.54971e-31
Facu_DN10934_c0_g1_i2	0.834533	6.21456	3.29079	1.88847	0.058963	NA
Facu_DN10935_c0_g1_i1	0.800645	-1.0183	1.73066	-0.588391	0.55627	NA
Facu_DN10936_c0_g1_i1	3.57487	-0.175681	1.03617	-0.169548	0.865366	0.921263
Facu_DN10937_c0_g1_i1	27.17	1.36278	0.462299	2.94784	0.00320003	0.0153105
Facu_DN10937_c0_g2_i1	44.1756	0.779581	0.48472	1.60831	0.107767	0.226707
Facu_DN10938_c0_g1_i1	263.476	-0.251684	0.24376	-1.03251	0.301834	0.470526
Facu_DN10939_c0_g1_i1	71.4942	-0.851196	0.404876	-2.10236	0.0355217	0.101239
Facu_DN1094_c0_g1_i1	26.5299	-1.64585	0.670598	-2.4543	0.0141159	0.0501781
Facu_DN10940_c0_g1_i1	21.4387	-0.478599	0.758904	-0.630644	0.528273	0.676779
Facu_DN10941_c0_g1_i1	0.113195	1.79875	3.67076	0.490022	0.624119	NA
Facu_DN10942_c0_g1_i1	1.71247	1.30904	1.48228	0.883129	0.377167	NA
Facu_DN10943_c0_g1_i1	12.246	-2.61973	1.02122	-2.56529	0.010309	0.0391159
Facu_DN10944_c0_g1_i1	14.7792	-0.804827	0.598399	-1.34497	0.178636	0.325362
Facu_DN10945_c0_g1_i1	4.08432	0.0182271	1.20388	0.0151404	0.98792	0.992442
Facu_DN10946_c0_g1_i1	2.21837	0.34662	1.30122	0.266381	0.789946	0.873721
Facu_DN10947_c0_g1_i1	0.800907	2.00015	1.81881	1.0997	0.271461	NA
Facu_DN10948_c0_g1_i1	9.64828	0.277529	0.986589	0.281301	0.778479	0.865925
Facu_DN10949_c0_g1_i1	4.93555	2.04901	1.05063	1.95026	0.051145	0.132411
Facu_DN1095_c0_g1_i1	14.5873	-0.406876	0.916009	-0.444184	0.65691	0.778543
Facu_DN10950_c0_g1_i1	0.63852	-0.693761	2.11894	-0.327409	0.743359	NA
Facu_DN10951_c0_g1_i1	283.611	-0.119562	0.407201	-0.293619	0.769049	0.859644
Facu_DN10952_c0_g1_i1	17.3955	-1.37514	1.04222	-1.31944	0.187023	0.336161
Facu_DN10953_c0_g1_i1	40.5395	0.726833	0.359072	2.0242	0.0429496	0.116627
Facu_DN10954_c0_g1_i1	1.5207	-1.94062	2.17746	-0.891235	NA	NA
Facu_DN10955_c0_g1_i1	34.499	2.49244	0.961767	2.59152	0.00955538	0.0368287
Facu_DN10956_c0_g1_i1	85.1179	-0.278338	0.322168	-0.863953	0.387614	0.553716
Facu_DN10957_c0_g1_i1	31.8946	0.288447	0.553965	0.520696	0.602579	0.736208
Facu_DN10958_c0_g1_i1	41.6868	-0.0831287	0.47856	-0.173706	0.862097	0.919184
Facu_DN10959_c0_g1_i1	142.809	0.142561	0.339906	0.419414	0.674914	0.792712
Facu_DN1096_c0_g1_i1	63.3339	-2.74405	0.703743	-3.89923	9.65001e-05	0.000748536
Facu_DN10960_c0_g1_i1	88.7063	0.0672718	0.287239	0.234202	0.814828	0.889264
Facu_DN10961_c0_g1_i1	256.969	-1.79063	0.418517	-4.27851	1.88147e-05	0.000176559
Facu_DN10962_c0_g1_i1	0.545509	-0.466432	2.11428	-0.22061	0.825396	NA
Facu_DN10963_c0_g1_i1	220.672	-0.224418	0.402451	-0.557628	0.577098	0.716984
Facu_DN10964_c0_g1_i1	7.22684	-1.76501	0.99361	-1.77636	0.0756733	0.175901
Facu_DN10965_c0_g1_i1	19.9985	0.0456803	0.59435	0.0768576	0.938737	0.96418
Facu_DN10966_c0_g1_i1	6.76723	-2.44212	1.15467	-2.11498	0.0344313	0.0988176
Facu_DN10967_c0_g1_i1	0.500345	-0.337502	2.04899	-0.164716	0.869167	NA
Facu_DN10968_c0_g1_i1	0.649672	-0.71297	1.91997	-0.371345	0.710381	NA
Facu_DN10969_c0_g1_i1	3.78447	-1.17599	1.17949	-0.997037	0.318746	0.486252
Facu_DN1097_c0_g1_i1	266.967	-1.20841	0.273577	-4.41709	1.0004e-05	9.95294e-05
Facu_DN10970_c0_g1_i1	80.1535	-0.127262	0.37267	-0.341487	0.732737	0.834242
Facu_DN10971_c0_g1_i1	72.0052	0.233102	0.303738	0.767444	0.442818	0.60363
Facu_DN10972_c0_g1_i1	1.21734	-0.0354731	2.1954	-0.0161579	0.987108	NA
Facu_DN10973_c0_g1_i1	7.52005	7.45759	1.28093	5.82203	5.81378e-09	1.02486e-07
Facu_DN10974_c0_g1_i1	15.3757	-0.404285	0.62516	-0.64669	0.517832	0.668734
Facu_DN10975_c0_g1_i1	0.961169	-1.28281	1.75168	-0.732328	0.463968	NA
Facu_DN10976_c0_g1_i1	2.0144	-2.34947	2.0979	-1.11992	NA	NA
Facu_DN10977_c0_g1_i1	161.698	-0.608121	0.389429	-1.56157	0.11839	0.241772
Facu_DN10978_c0_g1_i1	0.794246	-1.00707	1.75846	-0.572702	0.566847	NA
Facu_DN10979_c0_g1_i1	150.351	-0.704545	0.336963	-2.09087	0.0365398	0.103447
Facu_DN1098_c0_g1_i1	44.0387	-0.196578	0.474942	-0.4139	0.678947	0.79547
Facu_DN10980_c0_g1_i1	5.47396	-0.550325	0.951259	-0.578523	0.562911	0.70521
Facu_DN10981_c0_g1_i1	266.436	-0.62602	0.462538	-1.35345	0.175913	0.32203
Facu_DN10982_c0_g1_i1	34.7318	-0.120643	0.436071	-0.276658	0.782043	0.868215
Facu_DN10983_c0_g1_i1	2.94664	-2.89661	1.41992	-2.03999	0.0413517	0.11361
Facu_DN10984_c0_g1_i1	56.6365	-0.45769	0.36756	-1.24521	0.213054	0.369014
Facu_DN10985_c0_g1_i1	1.08744	-1.45655	1.9358	-0.752426	0.451795	NA
Facu_DN10986_c0_g1_i1	95.6412	-2.43876	0.731653	-3.33322	0.000858472	0.00504194
Facu_DN10987_c0_g1_i1	58.204	0.587321	0.324574	1.80951	0.0703716	0.167069
Facu_DN10988_c0_g1_i1	0.412225	-0.0626307	2.30305	-0.0271947	0.978304	NA
Facu_DN10989_c0_g1_i1	0.854276	1.09323	1.5767	0.693366	0.48808	NA
Facu_DN1099_c0_g1_i1	13.7167	-1.37655	0.712242	-1.9327	0.0532736	0.136353
Facu_DN10990_c0_g1_i1	13.8839	-0.152028	0.862899	-0.176183	0.860151	0.91806
Facu_DN10991_c0_g1_i1	84.3064	0.0592503	0.530938	0.111596	0.911144	0.94878
Facu_DN10992_c0_g1_i1	108.623	-0.703287	0.353182	-1.99129	0.046449	0.122958
Facu_DN10993_c0_g1_i1	4.73293	-0.743055	0.985047	-0.754335	0.450648	0.610287
Facu_DN10994_c0_g1_i1	6.01525	-2.98847	1.35779	-2.20097	0.0277382	0.0842626
Facu_DN10995_c0_g1_i1	165.693	-0.146075	0.266617	-0.547883	0.583772	0.72102
Facu_DN10996_c0_g1_i1	0.72043	-0.86606	1.83719	-0.471405	0.637352	NA
Facu_DN10997_c0_g1_i1	0	NA	NA	NA	NA	NA
Facu_DN10997_c0_g1_i2	28.361	-0.514909	0.560156	-0.919224	0.357978	0.52555
Facu_DN10998_c0_g1_i1	127.234	0.260415	0.345035	0.754751	0.450398	0.610119
Facu_DN11_c0_g1_i1	47.1631	-1.24427	0.475572	-2.61637	0.00888698	0.0346936
Facu_DN110_c0_g1_i1	6.81033	1.44969	1.00897	1.4368	0.150775	0.288483
Facu_DN110_c0_g1_i2	0.215287	0.881811	3.65195	0.241463	0.809196	NA
Facu_DN1100_c0_g1_i1	17.1699	-0.561739	0.564173	-0.995685	0.319403	0.486767
Facu_DN11000_c0_g1_i1	99.7748	-2.35444	0.661962	-3.55676	0.000375454	0.00245065
Facu_DN11001_c0_g1_i1	42.3962	0.998441	0.422969	2.36055	0.0182477	0.0608888
Facu_DN11002_c0_g1_i1	3.55308	-3.16783	1.24579	-2.54282	0.0109963	0.041198
Facu_DN11003_c0_g1_i1	21.383	-0.782358	0.613747	-1.27472	0.202407	0.355753
Facu_DN11004_c0_g1_i1	56.7186	-0.525511	0.366811	-1.43265	0.151958	0.28986
Facu_DN11005_c0_g1_i1	31.5253	-0.400492	0.527426	-0.759333	0.447654	0.607939
Facu_DN11006_c0_g1_i1	41.586	0.491696	0.404317	1.21611	0.223942	0.382912
Facu_DN11008_c0_g1_i1	38.2303	-1.16517	0.752722	-1.54795	0.121635	0.246146
Facu_DN11009_c0_g1_i1	106.365	1.31588	0.558053	2.35799	0.0183742	0.0612423
Facu_DN1101_c0_g1_i1	163.673	-0.883703	0.344628	-2.56423	0.0103406	0.0391733
Facu_DN11010_c0_g1_i1	43.1435	0.396833	0.415132	0.955921	0.339112	0.507973
Facu_DN11011_c0_g1_i1	184.209	-0.695191	0.48036	-1.44723	0.147833	0.283995
Facu_DN11012_c0_g1_i1	36.8732	-1.5816	0.500242	-3.16167	0.00156869	0.00837068
Facu_DN11013_c0_g1_i1	8.20622	-0.955763	0.804832	-1.18753	0.235018	0.396327
Facu_DN11014_c0_g1_i1	83.4371	-0.947237	0.318298	-2.97595	0.00292085	0.01418
Facu_DN11015_c0_g1_i1	50.1975	-0.0321797	0.400236	-0.0804019	0.935918	0.962987
Facu_DN11016_c0_g1_i1	42.097	0.433974	0.398029	1.09031	0.275579	0.441875
Facu_DN11017_c0_g1_i1	0.571576	-0.529681	2.15049	-0.246307	0.805444	NA
Facu_DN11018_c0_g1_i1	337.691	0.897826	0.300379	2.98897	0.00279916	0.0136729
Facu_DN11019_c0_g1_i1	21.9888	0.360904	0.586285	0.615578	0.538173	0.684377
Facu_DN1102_c0_g1_i1	0.180424	1.12787	3.6559	0.308507	0.757696	NA
Facu_DN1102_c0_g1_i2	3.88363	-3.2955	1.47626	-2.23234	0.0255927	0.0793455
Facu_DN11020_c0_g1_i1	31.1541	-3.16756	0.809354	-3.91369	9.08953e-05	0.000710619
Facu_DN11021_c0_g1_i1	0.94508	-1.25482	1.76042	-0.712794	0.475973	NA
Facu_DN11022_c0_g1_i1	109.809	0.884405	0.277673	3.18505	0.00144727	0.00784918
Facu_DN11023_c0_g1_i1	2.49528	-2.65572	1.31159	-2.02481	0.0428866	0.116556
Facu_DN11024_c0_g1_i1	24.6246	0.144827	0.613135	0.236206	0.813272	0.888625
Facu_DN11025_c0_g1_i1	126.896	0.959145	0.446196	2.1496	0.0315866	0.0926636
Facu_DN11026_c0_g1_i1	106.866	0.0456118	0.300743	0.151664	0.879452	0.929618
Facu_DN11027_c0_g1_i1	23.057	0.36089	0.754853	0.478093	0.632584	0.758935
Facu_DN11028_c0_g1_i1	51.3052	12.08	1.28304	9.41515	4.72426e-21	2.76916e-19
Facu_DN11029_c0_g1_i1	14.3299	-3.54979	1.08219	-3.2802	0.00103734	0.00590024
Facu_DN1103_c0_g1_i1	57.0961	0.183417	0.425024	0.431545	0.666072	0.785567
Facu_DN11030_c0_g1_i1	0.40211	-0.0223603	2.30271	-0.00971044	0.992252	NA
Facu_DN11031_c0_g1_i1	6.84693	3.61443	0.841938	4.29299	1.76285e-05	0.000166477
Facu_DN11032_c0_g1_i1	66.4767	-0.59447	0.393144	-1.51209	0.13051	0.258916
Facu_DN11033_c0_g1_i1	4.75747	-2.56352	1.23803	-2.07065	0.0383916	0.107386
Facu_DN11034_c0_g1_i1	1.24566	-1.65474	1.49611	-1.10603	0.268713	NA
Facu_DN11034_c0_g1_i2	0.275319	0.521402	2.51521	0.207299	0.835776	NA
Facu_DN11035_c0_g1_i1	750.582	0.11704	0.189604	0.617283	0.537048	0.68364
Facu_DN11036_c0_g1_i1	293.103	-1.47078	0.300065	-4.90156	9.50777e-07	1.16512e-05
Facu_DN11037_c0_g1_i1	128.234	-1.6861	0.456999	-3.68951	0.000224687	0.00156807
Facu_DN11038_c0_g1_i1	0.33568	0.239534	3.53389	0.0677822	0.945959	NA
Facu_DN11039_c0_g1_i1	42.384	0.575429	0.61995	0.928187	0.35331	0.52056
Facu_DN1104_c0_g1_i1	31.4174	0.33329	0.473422	0.704001	0.481432	0.637782
Facu_DN11040_c0_g1_i1	65.9309	0.356144	0.383138	0.929544	0.352607	0.520308
Facu_DN11041_c0_g1_i1	4.57354	-1.58858	1.12131	-1.41672	0.156564	0.295941
Facu_DN11042_c0_g1_i1	19.4732	-1.31605	0.663659	-1.98303	0.0473645	0.124854
Facu_DN11043_c0_g1_i1	1.59612	-2.01176	1.51013	-1.33218	0.1828	NA
Facu_DN11044_c0_g1_i1	35.3703	-0.39885	0.473713	-0.841965	0.399808	0.564398
Facu_DN11045_c0_g1_i1	421.144	-1.28172	0.295016	-4.34457	1.39548e-05	0.00013467
Facu_DN11046_c0_g1_i1	9.99199	-3.81098	1.1968	-3.18432	0.00145097	0.00786563
Facu_DN11047_c0_g1_i1	1.29779	-1.71531	1.60561	-1.06832	0.285375	NA
Facu_DN11048_c0_g1_i1	1.84822	0.673721	1.25965	0.534847	0.592755	NA
Facu_DN11049_c0_g1_i1	34.6582	-0.874442	0.539319	-1.62138	0.104936	0.222375
Facu_DN1105_c0_g1_i1	27.7672	-1.42607	0.51534	-2.76725	0.00565319	0.024223
Facu_DN11050_c0_g1_i1	0.386161	0.0361011	2.25259	0.0160265	0.987213	NA
Facu_DN11051_c0_g1_i1	12.5276	-3.42261	1.08834	-3.14479	0.00166205	0.00879748
Facu_DN11052_c0_g1_i1	315.043	1.14692	0.489567	2.34272	0.0191439	0.0630655
Facu_DN11053_c0_g1_i1	20.97	0.22783	0.539986	0.421918	0.673085	0.791438
Facu_DN11054_c0_g1_i1	138.296	-0.725039	0.256569	-2.82591	0.00471468	0.0209485
Facu_DN11055_c0_g1_i1	6.57374	0.528467	0.938905	0.562854	0.573534	0.714306
Facu_DN11056_c0_g1_i1	6.15942	-0.302314	0.875669	-0.345237	0.729916	0.832002
Facu_DN11057_c0_g1_i1	12.4149	-2.17563	0.904631	-2.40499	0.016173	0.0554431
Facu_DN11058_c0_g1_i1	0.593545	-0.585816	1.86565	-0.314	0.753521	NA
Facu_DN11059_c0_g1_i1	9.10285	-0.213202	1.08771	-0.196011	0.844602	0.907524
Facu_DN1106_c0_g1_i1	161.258	0.665287	0.354608	1.87612	0.0606387	0.149946
Facu_DN11060_c0_g1_i1	5.64115	3.32231	1.08682	3.0569	0.00223642	0.0113432
Facu_DN11061_c0_g1_i1	5.23798	0.260863	0.935004	0.278997	0.780247	0.866838
Facu_DN11062_c0_g1_i1	130.365	-0.313724	0.302563	-1.03689	0.299788	0.468686
Facu_DN11063_c0_g1_i1	27.2963	-1.40031	0.574519	-2.43736	0.0147951	0.0519159
Facu_DN11064_c0_g1_i1	151.599	-0.894612	0.367374	-2.43516	0.0148854	0.0521261
Facu_DN11065_c0_g1_i1	5.80456	-3.87578	1.25104	-3.09804	0.00194802	0.0100602
Facu_DN11066_c0_g1_i1	24.2345	0.641314	0.417033	1.5378	0.124097	0.249711
Facu_DN11067_c0_g1_i1	158.624	-0.244232	0.34958	-0.698644	0.484774	0.639474
Facu_DN11068_c0_g1_i1	43.5552	0.313078	0.365949	0.855525	0.39226	0.557647
Facu_DN11069_c0_g1_i1	96.7588	1.28263	0.55231	2.32229	0.0202173	0.0659415
Facu_DN1107_c0_g1_i1	165.776	-1.3458	0.625519	-2.15149	0.0314377	0.0924559
Facu_DN11070_c0_g1_i1	0.742777	-0.909657	1.81407	-0.501446	0.616057	NA
Facu_DN11071_c0_g1_i1	168.53	-1.4503	0.367575	-3.94559	7.96023e-05	0.000630618
Facu_DN11072_c0_g1_i1	3.39738	-2.08105	1.26274	-1.64804	0.0993437	0.213528
Facu_DN11073_c0_g1_i1	152.947	0.560485	0.243676	2.30012	0.0214413	0.0689914
Facu_DN11074_c0_g1_i1	3.99545	0.731324	0.949059	0.770578	0.440957	0.602396
Facu_DN11075_c0_g1_i1	1.54693	-0.479327	1.47764	-0.324388	0.745645	NA
Facu_DN11076_c0_g1_i1	95.5835	-1.9694	0.522222	-3.77118	0.000162475	0.00118679
Facu_DN11077_c0_g1_i1	229.806	1.58195	0.272672	5.80166	6.56607e-09	1.15066e-07
Facu_DN11078_c0_g1_i1	5.1871	-1.81516	1.10426	-1.64378	0.100221	0.214832
Facu_DN11079_c0_g1_i1	85.8366	-0.137492	0.330135	-0.416473	0.677064	0.794123
Facu_DN1108_c0_g1_i1	66.4609	-0.273124	0.367058	-0.74409	0.456822	0.616303
Facu_DN11080_c0_g1_i1	5.7393	-2.8889	1.62474	-1.77808	NA	NA
Facu_DN11081_c0_g1_i1	78.5509	0.0200066	0.348107	0.0574726	0.954169	0.973767
Facu_DN11082_c0_g1_i1	8.44016	1.96824	0.978489	2.01151	0.0442721	0.11896
Facu_DN11083_c0_g1_i1	230.592	1.52243	0.331535	4.59206	4.38899e-06	4.69801e-05
Facu_DN11084_c0_g1_i1	3.74071	0.906075	0.992075	0.913313	0.361078	0.528146
Facu_DN11085_c0_g1_i1	21.1535	0.941625	0.601292	1.566	0.117348	0.240579
Facu_DN11086_c0_g1_i1	2.17852	-1.04496	1.30503	-0.80072	0.423294	0.587173
Facu_DN11087_c0_g1_i1	14.3044	-0.833369	0.7325	-1.1377	0.255244	0.419843
Facu_DN11088_c0_g1_i1	72.8376	-1.21527	0.477614	-2.54446	0.0109448	0.0410309
Facu_DN11089_c0_g1_i1	4.75627	-0.164509	1.01425	-0.162198	0.87115	0.925024
Facu_DN1109_c0_g1_i1	38.175	-2.10578	0.726824	-2.89723	0.00376474	0.0175535
Facu_DN11090_c0_g1_i1	312.638	3.12827	0.378773	8.25895	1.46955e-16	5.77101e-15
Facu_DN11091_c0_g1_i1	24.3465	0.0330561	0.50629	0.0652907	0.947943	0.970119
Facu_DN11092_c0_g1_i1	40.2453	0.166239	0.383234	0.433779	0.664449	0.784681
Facu_DN11093_c0_g1_i1	63.0487	0.387902	0.365799	1.06042	0.288951	0.456969
Facu_DN11094_c0_g1_i1	378.318	0.97842	0.258021	3.79201	0.00014943	0.00110166
Facu_DN11095_c0_g1_i1	52.002	-7.03838	1.23855	-5.68278	1.32521e-08	2.23988e-07
Facu_DN11096_c0_g1_i1	165.486	-1.78181	0.602116	-2.95925	0.00308386	0.0148502
Facu_DN11097_c0_g1_i1	7.04424	0.318133	1.0303	0.308777	0.757491	0.851605
Facu_DN11098_c0_g1_i1	7.4258	-0.377972	0.800894	-0.471938	0.636971	0.7622
Facu_DN11099_c0_g1_i1	0.0341562	3.54672	3.76357	0.942383	0.345996	NA
Facu_DN111_c0_g1_i1	117.995	1.55231	0.362551	4.28163	1.85532e-05	0.00017438
Facu_DN1110_c0_g1_i1	1202.9	3.00624	0.53901	5.57734	2.44225e-08	3.93771e-07
Facu_DN11100_c0_g1_i1	172.333	-1.20321	0.304019	-3.95769	7.56768e-05	0.000603538
Facu_DN11101_c0_g1_i1	1.36243	-0.316307	1.67197	-0.189183	0.84995	NA
Facu_DN11102_c0_g1_i1	99.4406	-1.84813	0.500567	-3.69208	0.000222424	0.00155592
Facu_DN11103_c0_g1_i1	89.1092	-0.0737457	0.325093	-0.226845	0.820544	0.893045
Facu_DN11103_c0_g1_i2	0.0576795	2.76757	3.70872	0.746233	0.455527	NA
Facu_DN11104_c0_g1_i1	7.1306	1.03809	0.834547	1.2439	0.213538	0.369637
Facu_DN11105_c0_g1_i1	9.84187	0.676112	0.775497	0.871844	0.383293	0.548867
Facu_DN11106_c0_g1_i1	0.296584	0.418253	2.39654	0.174524	0.861454	NA
Facu_DN11107_c0_g1_i1	81.8082	-0.50503	0.458593	-1.10126	0.270783	0.437303
Facu_DN11108_c0_g1_i1	0.73271	-0.890812	1.83993	-0.484156	0.628275	NA
Facu_DN11109_c0_g1_i1	2.34303	-2.56539	1.38244	-1.8557	0.0634965	0.154952
Facu_DN1111_c0_g1_i1	0.230718	0.775299	3.65044	0.212385	0.831807	NA
Facu_DN1111_c0_g1_i2	0.980175	-1.31133	1.77383	-0.739265	0.459746	NA
Facu_DN11110_c0_g1_i1	82.667	-0.973603	0.392279	-2.48192	0.0130678	0.047205
Facu_DN11111_c0_g1_i1	4.99316	0.414007	0.934766	0.442899	0.657839	0.779489
Facu_DN11112_c0_g1_i1	63.8071	-0.415671	0.671419	-0.619094	0.535855	0.683031
Facu_DN11113_c0_g1_i1	159.227	0.183599	0.296938	0.618308	0.536372	0.683195
Facu_DN11114_c0_g1_i1	0.480256	-0.278828	2.00278	-0.13922	0.889276	NA
Facu_DN11115_c0_g1_i1	1.35561	-1.77784	1.51926	-1.1702	0.241921	NA
Facu_DN11116_c0_g1_i1	1.60435	-0.694384	1.36124	-0.51011	0.609974	NA
Facu_DN11117_c0_g1_i1	1.31506	-1.73207	1.47677	-1.17288	0.240843	NA
Facu_DN11118_c0_g1_i1	1.12428	-1.50669	1.53735	-0.98006	0.327056	NA
Facu_DN11119_c0_g1_i1	434.24	-5.96544	1.67732	-3.55653	NA	NA
Facu_DN1112_c0_g1_i1	124.516	-0.484401	0.379666	-1.27586	0.202004	0.355149
Facu_DN11120_c0_g1_i1	134.736	0.563957	0.263125	2.14331	0.0320884	0.0938364
Facu_DN11121_c0_g1_i1	188.249	0.445246	0.467597	0.9522	0.340996	0.509838
Facu_DN11122_c0_g1_i1	53.9614	0.981887	0.321812	3.05112	0.00227993	0.0114953
Facu_DN11123_c0_g1_i1	65.3363	1.09629	0.435895	2.51504	0.011902	0.043873
Facu_DN11124_c0_g1_i1	1.47516	-1.89676	1.59644	-1.18812	0.234788	NA
Facu_DN11125_c0_g1_i1	4.23689	-1.39243	1.33433	-1.04354	0.2967	0.465265
Facu_DN11126_c0_g1_i1	1.32964	-1.74859	1.51859	-1.15146	0.249542	NA
Facu_DN11127_c0_g1_i1	63.9444	0.449324	0.658877	0.681954	0.495268	0.647862
Facu_DN11128_c0_g1_i1	25.0989	0.825513	0.47238	1.74756	0.0805397	0.183837
Facu_DN11129_c0_g1_i1	87.5174	-1.34969	0.481156	-2.8051	0.00503016	0.0220538
Facu_DN1113_c0_g1_i1	2.49476	-2.65828	1.54176	-1.72419	0.0846737	0.190505
Facu_DN11130_c0_g1_i1	0.720712	-0.866836	1.79015	-0.484224	0.628227	NA
Facu_DN11131_c0_g1_i1	93.5496	-1.84351	0.383654	-4.80513	1.54654e-06	1.83258e-05
Facu_DN11132_c0_g1_i1	5.49613	0.347059	0.970505	0.357607	0.720638	0.825494
Facu_DN11133_c0_g1_i1	19.9997	-1.20516	0.717666	-1.67927	0.0930993	0.2039
Facu_DN11134_c0_g1_i1	16.3777	-1.172	0.608376	-1.92645	0.0540487	0.137832
Facu_DN11135_c0_g1_i1	1.40416	-1.82587	1.51518	-1.20506	0.228181	NA
Facu_DN11136_c0_g1_i1	39.9463	0.426475	0.39342	1.08402	0.278355	0.445241
Facu_DN11137_c0_g1_i1	89.979	0.640063	0.393812	1.6253	0.104099	0.221091
Facu_DN11139_c0_g1_i1	26.0069	-1.47269	0.540834	-2.72299	0.00646933	0.0269062
Facu_DN11140_c0_g1_i1	385.666	-0.103944	0.264282	-0.393308	0.694092	0.806202
Facu_DN11141_c0_g1_i1	1.95617	0.659158	1.33443	0.493964	0.621332	0.750005
Facu_DN11142_c0_g1_i1	47.3284	-0.509141	0.411715	-1.23663	0.216223	0.373199
Facu_DN11143_c0_g1_i1	99.8059	-1.10152	0.772711	-1.42553	0.154005	0.29236
Facu_DN11144_c0_g1_i1	11.2715	2.47869	0.60023	4.12956	3.63458e-05	0.000318468
Facu_DN11145_c0_g1_i1	216.81	0.284185	0.460422	0.617227	0.537085	0.68364
Facu_DN11146_c0_g1_i1	4.28125	-1.54951	1.11382	-1.39117	0.164174	0.306276
Facu_DN11147_c0_g1_i1	5.31605	2.31944	0.805347	2.88006	0.00397603	0.0183731
Facu_DN11148_c0_g1_i1	27.6148	-2.05563	0.725315	-2.83412	0.00459522	0.0205096
Facu_DN11149_c0_g1_i1	11.7124	0.988961	0.689121	1.43511	0.151257	0.289079
Facu_DN1115_c0_g1_i1	0.859548	-1.11756	1.89398	-0.59006	0.55515	NA
Facu_DN11150_c0_g1_i1	12.4526	1.14683	0.69875	1.64127	0.100742	0.215832
Facu_DN11151_c0_g1_i1	18.4978	-1.74263	0.757523	-2.30043	0.021424	0.0689542
Facu_DN11152_c0_g1_i1	23.7462	3.85322	1.07393	3.58798	0.000333254	0.0022153
Facu_DN11153_c0_g1_i1	2.27094	0.371589	1.35576	0.274082	0.784022	0.869519
Facu_DN11154_c0_g1_i1	27.7527	0.356298	0.672188	0.530057	0.596073	0.731484
Facu_DN11155_c0_g1_i1	5.98952	0.844242	1.1024	0.765824	0.443781	0.604459
Facu_DN11156_c0_g1_i1	50.5968	-1.33646	0.495814	-2.69548	0.00702863	0.0287401
Facu_DN11157_c0_g1_i1	340.509	0.806283	0.285996	2.81921	0.00481414	0.0213029
Facu_DN11158_c0_g1_i1	128.108	0.123987	0.276557	0.448322	0.653921	0.775696
Facu_DN11159_c0_g1_i1	15.5075	-1.93839	0.736827	-2.63072	0.00852035	0.0335485
Facu_DN1116_c0_g1_i1	357.401	7.31604	0.750262	9.75132	1.82093e-22	1.22414e-20
Facu_DN11160_c0_g1_i1	3.27218	1.5088	1.41233	1.06831	0.285381	0.453206
Facu_DN11161_c0_g1_i1	2.19018	-2.47047	1.43506	-1.72151	0.0851577	0.191206
Facu_DN11162_c0_g1_i1	1.46844	0.0417537	1.39852	0.0298555	0.976182	NA
Facu_DN11163_c0_g1_i1	29.2117	-1.80894	0.6717	-2.69308	0.00707958	0.0288988
Facu_DN11164_c0_g1_i1	3.12715	0.350099	1.32477	0.264272	0.791571	0.87457
Facu_DN11165_c0_g1_i1	109.417	-1.82128	0.548295	-3.32171	0.000894661	0.00522867
Facu_DN11166_c0_g1_i1	5.60597	1.06889	1.02525	1.04256	0.297151	0.46571
Facu_DN11167_c0_g1_i1	45.8721	-0.507229	0.508299	-0.997894	0.318331	0.485867
Facu_DN11168_c0_g1_i1	17.4948	-0.309367	0.560846	-0.551607	0.581217	0.71861
Facu_DN11169_c0_g1_i1	21.7442	-0.828203	0.645486	-1.28307	0.199468	0.351833
Facu_DN1117_c0_g1_i1	1.11572	-1.49466	1.58386	-0.943684	0.345331	NA
Facu_DN11170_c0_g1_i1	59.9952	-2.59298	0.588365	-4.4071	1.04764e-05	0.000103537
Facu_DN11171_c0_g1_i1	30.1169	-0.439219	0.478422	-0.918059	0.358588	0.526056
Facu_DN11172_c0_g1_i1	40.6029	-0.58949	0.452016	-1.30414	0.192187	0.342693
Facu_DN11173_c0_g1_i1	3.16178	-0.0344237	1.17234	-0.0293632	0.976575	0.986069
Facu_DN11174_c0_g1_i1	19.5059	1.34302	0.554822	2.42063	0.0154936	0.0537174
Facu_DN11175_c0_g1_i1	113.121	0.887395	0.447074	1.9849	0.0471561	0.12447
Facu_DN11176_c0_g1_i1	3.16106	2.38594	1.32403	1.80203	0.0715403	0.169001
Facu_DN11177_c0_g1_i1	78.4145	12.7021	1.22576	10.3626	3.66715e-25	2.87075e-23
Facu_DN11178_c0_g1_i1	2.53941	-0.23715	1.31853	-0.179859	0.857263	0.916082
Facu_DN11179_c0_g1_i1	26.2112	5.11572	0.572984	8.92821	4.32973e-19	2.12014e-17
Facu_DN1118_c0_g1_i1	0.0918357	2.1044	3.50051	0.601171	0.547726	NA
Facu_DN1118_c0_g1_i2	5.39628	0.214063	1.11551	0.191898	0.847822	0.909752
Facu_DN11180_c0_g1_i1	2.80226	-2.82482	1.26083	-2.24045	0.0250619	0.0780047
Facu_DN11181_c0_g1_i1	21.9229	1.47627	0.592412	2.49197	0.0127036	0.0461417
Facu_DN11182_c0_g1_i1	28.4886	-0.744837	0.554663	-1.34287	0.179316	0.3262
Facu_DN11183_c0_g1_i1	16.2625	10.414	1.36555	7.62621	2.41751e-14	7.45232e-13
Facu_DN11184_c0_g1_i1	6.84852	-0.817521	0.973761	-0.83955	0.401161	0.565543
Facu_DN11185_c0_g1_i1	200.039	0.491354	0.365032	1.34606	0.178284	0.325137
Facu_DN11186_c0_g1_i1	11.5267	0.798804	0.863195	0.925404	0.354756	0.52181
Facu_DN11187_c0_g1_i1	44.5093	1.40063	0.686844	2.03923	0.041427	0.113712
Facu_DN11188_c0_g1_i1	68.7217	-0.524834	0.407685	-1.28735	0.197971	0.349749
Facu_DN11189_c0_g1_i1	59.2576	-0.0163672	0.369462	-0.0443001	0.964665	0.980277
Facu_DN1119_c0_g1_i1	45.9511	1.57403	0.511899	3.07488	0.00210588	0.0107591
Facu_DN11190_c0_g1_i1	0.295596	0.41978	2.39995	0.174912	0.861148	NA
Facu_DN11191_c0_g1_i1	100.239	-7.2543	1.45299	-4.99267	NA	NA
Facu_DN11192_c0_g1_i1	31.5431	-2.35505	0.693094	-3.39789	0.000679082	0.00411216
Facu_DN11193_c0_g1_i1	101.204	-0.524596	0.383684	-1.36726	0.171543	0.316709
Facu_DN11194_c0_g1_i1	183.69	0.235204	0.314194	0.748597	0.4541	0.613807
Facu_DN11195_c0_g1_i1	76.5278	-1.34839	0.695261	-1.9394	0.0524529	0.134861
Facu_DN11196_c0_g1_i1	31.6512	0.527543	0.467294	1.12893	0.258926	0.42385
Facu_DN11197_c0_g1_i1	50.4251	-0.891617	0.449302	-1.98445	0.0472058	0.124574
Facu_DN11198_c0_g1_i1	0.469058	-0.244297	3.14712	-0.0776256	0.938126	NA
Facu_DN11199_c0_g1_i1	0.321802	0.300616	3.6449	0.0824759	0.934268	NA
Facu_DN112_c0_g1_i1	18.5952	1.23088	0.928664	1.32543	0.185028	0.333633
Facu_DN1120_c0_g1_i1	35.569	-0.354296	0.471176	-0.751939	0.452088	0.61172
Facu_DN11200_c0_g1_i1	75.0821	1.27093	0.294917	4.30945	1.63664e-05	0.000155795
Facu_DN11201_c0_g1_i1	15.8627	-3.80322	1.25572	-3.02871	0.00245601	0.0122584
Facu_DN11202_c0_g1_i1	2.43275	-2.61843	1.54449	-1.69534	0.0900106	0.198782
Facu_DN11203_c0_g1_i1	43.85	0.119077	0.471641	0.252474	0.800675	0.881009
Facu_DN11204_c0_g1_i1	8.09518	-1.89451	0.971388	-1.95031	0.0511392	0.132411
Facu_DN11205_c0_g1_i1	1.51406	1.29675	1.42126	0.912395	0.361561	NA
Facu_DN11206_c0_g1_i1	15.7066	2.20571	0.531232	4.15207	3.29487e-05	0.000293017
Facu_DN11207_c0_g1_i1	296.251	0.215085	0.23265	0.924502	0.355225	0.522152
Facu_DN11208_c0_g1_i1	203.39	0.666699	0.281284	2.3702	0.0177785	0.0596409
Facu_DN11209_c0_g1_i1	17.4407	1.53883	0.724098	2.12517	0.0335727	0.096891
Facu_DN1121_c0_g1_i1	158.341	0.735608	0.576113	1.27685	0.201656	0.354747
Facu_DN11210_c0_g1_i1	1.58533	1.0507	1.61695	0.649801	0.515821	NA
Facu_DN11211_c0_g1_i1	0.267838	0.562771	2.45959	0.228807	0.819019	NA
Facu_DN11212_c0_g1_i1	36.0826	-0.120872	0.992688	-0.121763	0.903087	0.943113
Facu_DN11213_c0_g1_i1	75.0209	0.206376	0.329054	0.62718	0.530541	0.678881
Facu_DN11214_c0_g1_i1	4.64771	-1.46281	1.14439	-1.27825	0.201163	0.354135
Facu_DN11215_c0_g1_i1	117.086	1.00669	0.382017	2.6352	0.00840881	0.0331752
Facu_DN11216_c0_g1_i1	0.09814	2.01402	3.45359	0.583167	0.559781	NA
Facu_DN11217_c0_g1_i1	10.6097	4.56395	0.967023	4.71958	2.3633e-06	2.67563e-05
Facu_DN11218_c0_g1_i1	24.4562	0.180942	0.532816	0.339595	0.734161	0.835002
Facu_DN11219_c0_g1_i1	186.788	0.0086008	0.375198	0.0229233	0.981711	0.989028
Facu_DN1122_c0_g1_i1	34.0352	9.66056	1.1015	8.7704	1.78029e-18	8.27489e-17
Facu_DN11220_c0_g1_i1	93.0642	0.46807	0.399053	1.17295	0.240815	0.402791
Facu_DN11221_c0_g1_i1	47.1865	0.194065	0.486371	0.399006	0.689889	0.803284
Facu_DN11222_c0_g1_i1	12.6949	-3.4876	1.28105	-2.72246	0.00647984	0.026931
Facu_DN11223_c0_g1_i1	20.7941	-2.11371	0.722504	-2.92554	0.00343859	0.0163467
Facu_DN11224_c0_g1_i1	0.541793	-0.4504	2.09563	-0.214923	0.829827	NA
Facu_DN11225_c0_g1_i1	1.13429	1.50825	1.60787	0.938037	0.348225	NA
Facu_DN11226_c0_g1_i1	205.513	2.99231	0.517119	5.7865	7.18677e-09	1.25206e-07
Facu_DN11227_c0_g1_i1	10.389	-2.92222	1.65418	-1.76657	NA	NA
Facu_DN11228_c0_g1_i1	70.0816	-0.885945	0.412498	-2.14775	0.0317333	0.0929807
Facu_DN11229_c0_g1_i1	154.959	-0.460216	0.384792	-1.19601	0.231692	0.392608
Facu_DN1123_c0_g1_i1	31.5402	0.533666	0.459962	1.16024	0.245951	0.408894
Facu_DN11230_c0_g1_i1	4.47622	-0.734435	1.37476	-0.534227	0.593185	0.728878
Facu_DN11231_c0_g1_i1	35.1225	-0.252246	1.90839	-0.132177	0.894844	0.939121
Facu_DN11232_c0_g1_i1	5.75036	6.08758	1.09965	5.53592	3.09605e-08	4.90689e-07
Facu_DN11233_c0_g1_i1	0.425446	-0.101367	2.30392	-0.0439976	0.964906	NA
Facu_DN11234_c0_g1_i1	147.012	0.323705	0.268457	1.2058	0.227894	0.387664
Facu_DN11235_c0_g1_i1	1.78435	-2.17472	1.44721	-1.5027	0.132917	NA
Facu_DN11236_c0_g1_i1	31.5174	-1.5176	0.53785	-2.82161	0.00477837	0.0212077
Facu_DN11237_c0_g1_i1	76.8615	-0.495244	0.321355	-1.54111	0.12329	0.248522
Facu_DN11238_c0_g1_i1	0.685098	-0.792727	1.85963	-0.426283	0.669902	NA
Facu_DN11239_c0_g1_i1	7.17421	0.325317	1.10493	0.294423	0.768435	0.859442
Facu_DN1124_c0_g1_i1	729.314	1.53652	0.312711	4.91354	8.94455e-07	1.10406e-05
Facu_DN11240_c0_g1_i1	10.9601	1.05879	0.803997	1.31691	0.187868	0.337221
Facu_DN11241_c0_g1_i1	13.0604	1.53737	0.779654	1.97187	0.0486248	0.127526
Facu_DN11242_c0_g1_i1	17.1161	-0.334627	0.711195	-0.470514	0.637988	0.76279
Facu_DN11243_c0_g1_i1	142.43	0.584006	0.319698	1.82674	0.0677388	0.162454
Facu_DN11244_c0_g1_i1	2.96936	-2.90898	1.98527	-1.46528	0.142844	0.27696
Facu_DN11245_c0_g1_i1	77.6074	0.115732	0.337466	0.342944	0.731641	0.833409
Facu_DN11246_c0_g1_i1	1.25338	-1.66226	1.64039	-1.01333	0.310904	NA
Facu_DN11247_c0_g1_i1	14.5941	-1.79879	0.80911	-2.22317	0.0262043	0.0806181
Facu_DN11248_c0_g1_i1	202.266	-0.580415	0.275328	-2.10808	0.0350237	0.10018
Facu_DN11249_c0_g1_i1	21.909	0.813137	0.450353	1.80556	0.0709878	0.168029
Facu_DN1125_c0_g1_i1	90.6164	0.330542	0.43618	0.757811	0.448564	0.608466
Facu_DN11250_c0_g1_i1	2.48313	-2.65055	2.63953	-1.00418	NA	NA
Facu_DN11251_c0_g1_i1	116.572	-0.111566	0.390885	-0.28542	0.775323	0.863979
Facu_DN11252_c0_g1_i1	1.05616	-1.41549	1.67576	-0.844686	0.398286	NA
Facu_DN11253_c0_g1_i1	6.0941	-0.975734	1.17045	-0.833643	0.404482	0.568418
Facu_DN11254_c0_g1_i1	10.9608	-0.653262	0.711341	-0.918352	0.358435	0.526018
Facu_DN11255_c0_g1_i1	57.7116	-0.101857	0.494743	-0.205879	0.836886	0.902329
Facu_DN11256_c0_g1_i1	230.897	-1.1857	0.385004	-3.0797	0.00207207	0.0106137
Facu_DN11257_c0_g1_i1	7.03266	-3.23302	1.15519	-2.79868	0.00513112	0.0224216
Facu_DN11258_c0_g1_i1	95.1586	-0.837074	0.444586	-1.88282	0.0597252	0.148241
Facu_DN11259_c0_g1_i1	53.4679	-1.35094	0.697621	-1.9365	0.0528069	0.135449
Facu_DN11260_c0_g1_i1	89.2635	0.0390545	0.530021	0.0736849	0.941261	0.965582
Facu_DN11261_c0_g1_i1	47.4542	0.546368	0.387185	1.41113	0.158207	0.298148
Facu_DN11262_c0_g1_i1	1.15707	-1.5498	1.62492	-0.953771	0.3402	NA
Facu_DN11263_c0_g1_i1	99.0661	-1.85686	0.447892	-4.14577	3.38677e-05	0.000300515
Facu_DN11264_c0_g1_i1	72.4386	-0.273986	0.35046	-0.781791	0.434337	0.596856
Facu_DN11265_c0_g1_i1	1.23615	0.971529	1.82435	0.532535	0.594355	NA
Facu_DN11266_c0_g1_i1	0.402675	-0.0283572	2.28705	-0.0123991	0.990107	NA
Facu_DN11267_c0_g1_i1	4.29932	0.954961	1.07958	0.884568	0.37639	0.542605
Facu_DN11268_c0_g1_i1	3.39842	-2.0791	1.30821	-1.58927	0.111999	0.23262
Facu_DN11269_c0_g1_i1	223.145	-0.675198	0.338269	-1.99604	0.0459298	0.122029
Facu_DN1127_c0_g1_i1	23.2858	-0.213669	0.708829	-0.30144	0.763079	0.855944
Facu_DN11270_c0_g1_i1	44.303	0.373826	0.56463	0.662072	0.507925	0.659372
Facu_DN11271_c0_g1_i1	28.3204	-0.445048	0.527192	-0.844185	0.398566	0.563447
Facu_DN11272_c0_g1_i1	4.52717	-1.53522	1.14352	-1.34253	0.179424	0.326347
Facu_DN11273_c0_g1_i1	0.26478	0.575462	2.59047	0.222146	0.824201	NA
Facu_DN11274_c0_g1_i1	0.406439	-0.0371965	2.19083	-0.0169782	0.986454	NA
Facu_DN11275_c0_g1_i1	34.122	-3.95613	0.857725	-4.61235	3.9815e-06	4.29129e-05
Facu_DN11277_c0_g1_i1	38.5934	-0.428949	0.42103	-1.01881	0.308293	0.476599
Facu_DN11278_c0_g1_i1	1.50066	-1.92439	1.50458	-1.27902	0.200892	NA
Facu_DN11279_c0_g1_i1	11.2931	-0.788664	0.698493	-1.12909	0.258858	0.42385
Facu_DN1128_c0_g1_i1	0.0939057	2.07428	3.48446	0.595295	0.551646	NA
Facu_DN1128_c0_g1_i2	7.75097	-1.18299	0.886597	-1.3343	0.182105	0.329663
Facu_DN11280_c0_g1_i1	3.65847	-3.20833	1.44015	-2.22778	0.025895	0.0800325
Facu_DN11281_c0_g1_i1	47.9871	0.0483882	0.52255	0.0926002	0.926221	0.957608
Facu_DN11282_c0_g1_i1	11.1479	2.19636	0.617147	3.5589	0.000372415	0.00243348
Facu_DN11283_c0_g1_i1	1.48758	-1.91268	1.57349	-1.21556	0.224152	NA
Facu_DN11284_c0_g1_i1	1.17382	-1.56866	1.56653	-1.00136	0.316653	NA
Facu_DN11285_c0_g1_i1	1.59018	1.01083	2.24621	0.450015	0.6527	NA
Facu_DN11286_c0_g1_i1	9.29648	0.00988143	0.736941	0.0134087	0.989302	0.993141
Facu_DN11287_c0_g1_i1	504.524	-0.0390171	0.361805	-0.10784	0.914123	0.95045
Facu_DN11288_c0_g1_i1	0.897185	-1.18348	1.83095	-0.646378	0.518035	NA
Facu_DN11289_c0_g1_i1	0.09814	2.01402	3.45359	0.583167	0.559781	NA
Facu_DN1129_c0_g1_i1	24.0384	-0.453007	0.55907	-0.810286	0.417776	0.581553
Facu_DN11290_c0_g1_i1	42.8227	0.925929	0.532526	1.73875	0.082079	0.186456
Facu_DN11291_c0_g1_i1	3.72946	0.153968	1.11892	0.137605	0.890553	0.936269
Facu_DN11292_c0_g1_i1	2.36334	1.79278	1.33681	1.34109	0.179892	0.326948
Facu_DN11293_c0_g1_i1	4.83327	-1.83586	1.12889	-1.62625	0.103896	0.22088
Facu_DN11294_c0_g1_i1	0.863265	-1.12402	1.70057	-0.660968	0.508633	NA
Facu_DN11295_c0_g1_i1	86.0135	-0.594493	0.320554	-1.85458	0.0636559	0.155144
Facu_DN11296_c0_g1_i1	23.2422	0.994474	0.547249	1.81722	0.0691828	0.165004
Facu_DN11297_c0_g1_i1	3.46326	-3.13082	1.69606	-1.84593	0.064902	0.157445
Facu_DN11298_c0_g1_i1	148.187	8.41832	0.759715	11.0809	1.55334e-28	1.56637e-26
Facu_DN11299_c0_g1_i1	2.15033	-2.44124	1.51284	-1.61368	0.106597	0.225173
Facu_DN113_c0_g1_i1	0.762349	-0.948092	1.77744	-0.533404	0.593754	NA
Facu_DN1130_c0_g1_i1	16.161	-1.84186	1.08407	-1.69902	0.0893153	0.197553
Facu_DN11300_c0_g1_i1	5.79451	0.811601	0.811595	1.00001	0.317307	0.484802
Facu_DN11301_c0_g1_i1	531.824	-0.987784	0.33999	-2.90533	0.00366864	0.017193
Facu_DN11302_c0_g1_i1	115.943	-1.10903	0.682297	-1.62544	NA	NA
Facu_DN11303_c0_g1_i1	5.58709	0.444063	0.91141	0.487226	0.626098	0.753814
Facu_DN11304_c0_g1_i1	7.87247	-1.957	0.967103	-2.02357	0.0430149	0.116751
Facu_DN11305_c0_g1_i1	31.4992	0.147649	0.457843	0.322489	0.747082	0.84437
Facu_DN11306_c0_g1_i1	10.3447	0.0848964	0.785616	0.108063	0.913945	0.95045
Facu_DN11307_c0_g1_i1	23.458	-0.2011	0.539868	-0.3725	0.709521	0.816972
Facu_DN11308_c0_g1_i1	2.8924	-2.86828	1.40663	-2.03911	0.041439	0.113718
Facu_DN11309_c0_g1_i1	60.1294	-1.99748	0.482785	-4.13742	3.51229e-05	0.000310265
Facu_DN1131_c0_g1_i1	66.1731	-1.84828	0.589958	-3.1329	0.00173091	0.00909722
Facu_DN11310_c0_g1_i1	35.0764	-0.961354	0.468359	-2.0526	0.0401115	0.11107
Facu_DN11311_c0_g1_i1	16.9994	-0.897412	0.710145	-1.2637	0.206337	0.360423
Facu_DN11312_c0_g1_i1	6.49634	2.39779	1.01783	2.35577	0.0184842	0.0614726
Facu_DN11313_c0_g1_i1	0.123733	1.67606	3.66751	0.457001	0.64767	NA
Facu_DN11313_c0_g1_i2	1.59343	-0.677868	1.40902	-0.481092	0.630451	NA
Facu_DN11314_c0_g1_i1	38.7764	0.518689	0.468954	1.10605	0.268703	0.434636
Facu_DN11315_c0_g1_i1	97.1762	-1.69749	0.495737	-3.42417	0.000616691	0.00377664
Facu_DN11316_c0_g1_i1	0.842187	-1.09143	1.73916	-0.627563	0.53029	NA
Facu_DN11317_c0_g1_i1	1.74626	-0.479969	1.58822	-0.302205	0.762496	NA
Facu_DN11318_c0_g1_i1	345.223	0.227258	0.27503	0.826302	0.408633	0.572105
Facu_DN11319_c0_g1_i1	21.1706	0.736862	0.472719	1.55877	0.11905	0.242689
Facu_DN11320_c0_g1_i1	4.77254	-3.59168	1.53447	-2.34067	0.0192492	0.0633009
Facu_DN11321_c0_g1_i1	2.02923	-2.35676	1.46385	-1.60998	0.107403	0.226289
Facu_DN11323_c0_g1_i1	262.019	-0.277643	0.3162	-0.878061	0.379911	0.545763
Facu_DN11324_c0_g1_i1	5.15304	-1.96907	1.24287	-1.58429	0.113127	0.234186
Facu_DN11325_c0_g1_i1	263.924	-0.600305	0.507801	-1.18216	0.23714	0.398832
Facu_DN11326_c0_g1_i1	13.6824	-0.459018	0.666725	-0.688467	0.491159	0.644923
Facu_DN11327_c0_g1_i1	0.774299	-0.967774	1.98889	-0.48659	0.626549	NA
Facu_DN11328_c0_g1_i1	143.577	8.26867	0.627692	13.1731	1.25291e-39	2.40458e-37
Facu_DN11329_c0_g1_i1	485.149	0.335734	0.459375	0.730849	0.464871	0.623549
Facu_DN1133_c0_g1_i1	331.371	-0.229166	0.266441	-0.860102	0.389733	0.555448
Facu_DN11330_c0_g1_i1	1.57578	-0.0449634	1.74841	-0.0257167	0.979483	NA
Facu_DN11331_c0_g1_i1	2.43322	-2.62159	1.3089	-2.0029	0.0451883	0.120751
Facu_DN11332_c0_g1_i1	107.555	-1.0283	0.45772	-2.24657	0.0246678	0.077263
Facu_DN11333_c0_g1_i1	14.5492	-0.885953	0.746	-1.18761	0.234989	0.396327
Facu_DN11334_c0_g1_i1	7.37611	0.199151	0.798237	0.249489	0.802983	0.882447
Facu_DN11335_c0_g1_i1	3.69295	-0.28562	1.16604	-0.244949	0.806496	0.884506
Facu_DN11336_c0_g1_i1	1.74328	1.20407	1.69691	0.709567	0.477973	NA
Facu_DN11337_c0_g1_i1	1.48267	-0.367257	1.39823	-0.262658	0.792814	NA
Facu_DN11338_c0_g1_i1	59.3374	1.25582	0.537301	2.33727	0.0194253	0.0637631
Facu_DN11339_c0_g1_i1	0.988829	0.559561	1.54645	0.361836	0.717475	NA
Facu_DN1134_c0_g1_i1	74.8611	0.57393	0.77806	0.737643	0.460731	0.620067
Facu_DN11340_c0_g1_i1	83.4557	3.43769	0.423029	8.12637	4.4234e-16	1.6346e-14
Facu_DN11341_c0_g1_i1	87.9628	0.413071	0.388907	1.06213	0.288175	0.456105
Facu_DN11342_c0_g1_i1	42.4685	-0.279104	0.504258	-0.553495	0.579925	0.718314
Facu_DN11343_c0_g1_i1	13.6573	-2.55527	1.08698	-2.3508	0.0187332	0.0620775
Facu_DN11344_c0_g1_i1	217.53	-0.951666	0.302894	-3.14191	0.0016785	0.0088594
Facu_DN11345_c0_g1_i1	105.453	10.6613	1.04819	10.1711	2.66774e-24	2.02187e-22
Facu_DN11346_c0_g1_i1	1.02275	-1.36916	1.87272	-0.731104	0.464716	NA
Facu_DN11347_c0_g1_i1	5.31988	1.69859	0.886521	1.91602	0.0553621	0.14031
Facu_DN11348_c0_g1_i1	34.3803	-2.34576	0.638064	-3.67637	0.000236573	0.00164283
Facu_DN11349_c0_g1_i1	9.50814	3.20702	0.77714	4.1267	3.68005e-05	0.000321741
Facu_DN1135_c0_g1_i1	123.68	-0.860481	0.67595	-1.27299	0.20302	0.356472
Facu_DN11350_c0_g1_i1	26.33	0.571933	0.685562	0.834253	0.404138	0.568257
Facu_DN11351_c0_g1_i1	4880.02	8.27738	0.304522	27.1815	1.0736e-162	4.25825e-159
Facu_DN11352_c0_g1_i1	13.1951	1.58765	0.84068	1.88854	0.0589541	0.146819
Facu_DN11353_c0_g1_i1	3.08398	-2.9634	1.27039	-2.33267	0.0196657	0.064499
Facu_DN11354_c0_g1_i1	151.141	-0.29146	0.324985	-0.89684	0.369804	0.535773
Facu_DN11355_c0_g1_i1	5.36819	-1.31336	1.10345	-1.19023	0.233955	0.395263
Facu_DN11356_c0_g1_i1	3.78683	-2.1761	1.35889	-1.60138	0.109293	0.228536
Facu_DN11357_c0_g1_i1	13.3438	-0.546504	0.64333	-0.849493	0.395607	0.56073
Facu_DN11358_c0_g1_i1	6.42137	0.95926	1.04565	0.917384	0.358942	0.526315
Facu_DN11359_c0_g1_i1	5.86718	2.81482	1.06426	2.64487	0.00817222	0.0324246
Facu_DN1136_c0_g1_i1	184.694	0.179406	0.243951	0.735415	0.462087	0.621029
Facu_DN11360_c0_g1_i1	0.701047	-0.823649	1.81073	-0.454871	0.649202	NA
Facu_DN11361_c0_g1_i1	0.291362	0.439738	2.4208	0.18165	0.855857	NA
Facu_DN11362_c0_g1_i1	0.877943	-1.14936	1.81512	-0.633213	0.526594	NA
Facu_DN11363_c0_g1_i1	94.5769	-2.4702	0.63323	-3.90095	9.58153e-05	0.000744195
Facu_DN11364_c0_g1_i1	1.84788	-0.639448	1.39862	-0.457198	0.647528	NA
Facu_DN11365_c0_g1_i1	12.0569	1.38113	0.705139	1.95866	0.0501526	0.130583
Facu_DN11366_c0_g1_i1	26.5502	-0.108442	0.593127	-0.182831	0.854931	0.914904
Facu_DN11367_c0_g1_i1	34.7564	2.43113	0.514576	4.72453	2.30645e-06	2.62626e-05
Facu_DN11368_c0_g1_i1	20.8973	-1.86311	0.654616	-2.84612	0.00442555	0.0198865
Facu_DN11369_c0_g1_i1	207.212	-0.186892	0.325558	-0.574067	0.565922	0.707567
Facu_DN1137_c0_g1_i1	47.6517	1.04648	0.568057	1.8422	0.0654454	0.15844
Facu_DN11370_c0_g1_i1	55.6776	0.0935461	0.667227	0.140201	0.888501	0.935113
Facu_DN11371_c0_g1_i1	159.742	-0.358434	0.3963	-0.904451	0.365756	0.532275
Facu_DN11372_c0_g1_i1	43.481	-0.170713	0.451443	-0.378151	0.705319	0.81434
Facu_DN11373_c0_g1_i1	9.95356	-1.26248	0.799374	-1.57933	0.114259	0.235815
Facu_DN11374_c0_g1_i1	117.277	-0.291444	0.313358	-0.930069	0.352336	0.520154
Facu_DN11375_c0_g1_i1	2.399	-1.43108	1.37236	-1.04279	0.297046	0.465664
Facu_DN11376_c0_g1_i1	0.173038	1.18942	3.65699	0.325246	0.744995	NA
Facu_DN11377_c0_g1_i1	12.4219	2.99515	0.657023	4.55867	5.14789e-06	5.44487e-05
Facu_DN11378_c0_g1_i1	1.36022	-0.321113	1.58974	-0.201991	0.839924	NA
Facu_DN11379_c0_g1_i1	40.0085	6.45702	0.734456	8.79157	1.4748e-18	7.01945e-17
Facu_DN1138_c0_g1_i1	12.4594	1.10668	0.908156	1.2186	0.222996	0.381905
Facu_DN11380_c0_g1_i1	263.586	1.08527	0.437261	2.48196	0.0130661	0.047205
Facu_DN11381_c0_g1_i1	1.48865	0.153415	1.41221	0.108635	0.913492	NA
Facu_DN11382_c0_g1_i1	1.76332	-0.894484	1.42873	-0.626071	0.531268	NA
Facu_DN11383_c0_g1_i1	59.2965	-0.0875918	0.574825	-0.15238	0.878887	0.929442
Facu_DN11384_c0_g1_i1	2.02062	-1.17378	1.30172	-0.901718	0.367207	0.533699
Facu_DN11385_c0_g1_i1	25.6472	1.13179	0.42974	2.63367	0.00844683	0.0333031
Facu_DN11386_c0_g1_i1	168.701	-0.259771	0.298767	-0.869477	0.384586	0.550354
Facu_DN11387_c0_g1_i1	0.622385	-0.653106	1.83291	-0.356322	0.721599	NA
Facu_DN11388_c0_g1_i1	0.342361	0.210444	2.39282	0.0879479	0.929918	NA
Facu_DN11389_c0_g1_i1	99.6536	-3.02199	1.28976	-2.34306	NA	NA
Facu_DN1139_c0_g1_i1	10.1657	2.88504	0.791529	3.64489	0.000267502	0.00183565
Facu_DN11390_c0_g1_i1	1.4299	-1.85176	1.74595	-1.0606	0.288871	NA
Facu_DN11391_c0_g1_i1	0.973167	-1.30051	1.84908	-0.70333	0.48185	NA
Facu_DN11392_c0_g1_i1	9.43885	-4.57548	1.32021	-3.46574	0.000528783	0.00329942
Facu_DN11393_c0_g1_i1	1.11854	-1.49754	1.8527	-0.808303	0.418916	NA
Facu_DN11394_c0_g1_i1	107.349	-0.367097	0.316684	-1.15919	0.24638	0.409337
Facu_DN11395_c0_g1_i1	0.09814	2.01402	3.45359	0.583167	0.559781	NA
Facu_DN11395_c0_g1_i2	1.69556	-0.283035	1.46479	-0.193226	0.846782	NA
Facu_DN11396_c0_g1_i1	80.1213	-0.529387	0.350232	-1.51153	0.130653	0.259133
Facu_DN11397_c0_g1_i1	144.363	-1.55257	0.718742	-2.16011	NA	NA
Facu_DN11398_c0_g1_i1	18.4246	-2.17953	0.879625	-2.4778	0.0132197	0.047667
Facu_DN11399_c0_g1_i1	4.56479	-1.5822	1.13972	-1.38824	0.165065	0.307565
Facu_DN114_c0_g1_i1	90.5112	-1.01019	0.338706	-2.9825	0.00285903	0.0139197
Facu_DN1140_c0_g1_i1	12.5327	-1.91323	0.814778	-2.34816	0.0188665	0.0623764
Facu_DN1140_c0_g1_i2	0.219898	0.846962	2.58143	0.328099	0.742837	NA
Facu_DN11400_c0_g1_i1	117.657	-0.233553	0.362114	-0.644972	0.518945	0.669514
Facu_DN11401_c0_g1_i1	1.27351	-1.68792	1.5432	-1.09378	0.274049	NA
Facu_DN11402_c0_g1_i1	115.995	-0.5086	0.353206	-1.43995	0.149881	0.287048
Facu_DN11403_c0_g1_i1	8.44006	0.781141	0.838128	0.932006	0.351333	0.51937
Facu_DN11404_c0_g1_i1	5.36534	0.656627	1.06365	0.617335	0.537014	0.68364
Facu_DN11405_c0_g1_i1	57.4382	0.363264	0.432062	0.840768	0.400478	0.565076
Facu_DN11406_c0_g1_i1	53.2182	-0.545191	0.524161	-1.04012	0.298284	0.46701
Facu_DN11407_c0_g1_i1	522.161	14.4798	1.23982	11.6789	1.63374e-31	2.09031e-29
Facu_DN11408_c0_g1_i1	1.90441	-1.05284	1.50764	-0.698338	0.484966	NA
Facu_DN11409_c0_g1_i1	3.84969	-0.255374	1.23906	-0.206103	0.83671	0.902303
Facu_DN1141_c0_g1_i1	126.814	0.129133	0.581601	0.222029	0.824291	0.895239
Facu_DN11410_c0_g1_i1	3.02651	-1.86952	1.59937	-1.16891	0.24244	0.405168
Facu_DN11411_c0_g1_i1	5.63259	-1.97654	1.12687	-1.75401	0.0794286	0.181959
Facu_DN11412_c0_g1_i1	2.33267	0.750495	1.52872	0.490931	0.623475	0.751568
Facu_DN11413_c0_g1_i1	8.67069	3.41177	1.56589	2.1788	0.0293465	0.0879908
Facu_DN11414_c0_g1_i1	174.105	-2.68788	0.460412	-5.83799	5.28354e-09	9.3834e-08
Facu_DN11415_c0_g1_i1	210.087	-1.56468	0.432741	-3.61574	0.000299489	0.00202134
Facu_DN11416_c0_g1_i1	86.7245	0.587839	0.43084	1.3644	0.172441	0.317923
Facu_DN11417_c0_g1_i1	58.7012	0.525322	0.412865	1.27238	0.203237	0.356608
Facu_DN11418_c0_g1_i1	0.0320862	3.62482	3.77081	0.961284	0.33641	NA
Facu_DN11418_c0_g1_i2	33.88	-0.621804	0.524764	-1.18492	0.236049	0.397445
Facu_DN11419_c0_g1_i1	34.5464	0.304707	0.503722	0.604912	0.545238	0.690777
Facu_DN1142_c0_g1_i1	0.606529	-0.618533	1.9232	-0.321616	0.747743	NA
Facu_DN11420_c0_g1_i1	22.2005	-1.11886	0.747832	-1.49614	0.134616	0.264848
Facu_DN11421_c0_g1_i1	0.502791	-0.347669	2.0246	-0.171723	0.863656	NA
Facu_DN11422_c0_g1_i1	71.1556	0.635866	0.897865	0.708198	0.478822	0.635457
Facu_DN11423_c0_g1_i1	4.21019	-2.48749	1.22713	-2.02708	0.0426541	0.116197
Facu_DN11424_c0_g1_i1	98.2262	0.238478	0.345694	0.689854	0.490286	0.644062
Facu_DN11425_c0_g1_i1	13.9492	-2.37564	0.880742	-2.69732	0.00699006	0.028602
Facu_DN11426_c0_g1_i1	6.62763	3.27194	1.01561	3.22164	0.00127458	0.00704423
Facu_DN11427_c0_g1_i1	13.3688	-1.81384	0.826232	-2.19532	0.0281406	0.0852241
Facu_DN11428_c0_g1_i1	148.685	-1.57274	0.432815	-3.63375	0.000279329	0.00190445
Facu_DN11429_c0_g1_i1	1.46189	-1.88734	2.11788	-0.891147	0.37285	NA
Facu_DN1143_c0_g1_i1	3.51487	-1.21467	1.1768	-1.03218	0.301987	0.47058
Facu_DN11430_c0_g1_i1	4.60207	1.25414	0.859893	1.45848	0.144707	0.279746
Facu_DN11431_c0_g1_i1	1.25711	0.631112	1.46064	0.43208	0.665684	NA
Facu_DN11432_c0_g1_i1	28.5662	-1.2566	0.560349	-2.24253	0.0249268	0.0777594
Facu_DN11433_c0_g1_i1	3.69841	-3.22308	1.416	-2.27619	0.0228347	0.0727371
Facu_DN11434_c0_g1_i1	17.5799	-1.58791	0.659227	-2.40875	0.0160073	0.0550336
Facu_DN11435_c0_g1_i1	1.21951	-1.62262	1.57555	-1.02988	0.303067	NA
Facu_DN11436_c0_g1_i1	1.71952	-0.844645	1.37487	-0.614344	0.538988	NA
Facu_DN11437_c0_g1_i1	30.0538	2.03241	0.791138	2.56897	0.0102002	0.0388265
Facu_DN11438_c0_g1_i1	0.566493	-0.516524	1.96925	-0.262294	0.793095	NA
Facu_DN11439_c0_g1_i1	123.671	0.284575	0.326832	0.870705	0.383915	0.549525
Facu_DN1144_c0_g1_i1	34.1099	-0.140324	0.46731	-0.30028	0.763964	0.856293
Facu_DN11440_c0_g1_i1	0	NA	NA	NA	NA	NA
Facu_DN11440_c0_g1_i2	22.9928	0.374541	0.60497	0.619106	0.535846	0.683031
Facu_DN11441_c0_g1_i1	0.887025	-1.16323	2.8314	-0.410831	0.681196	NA
Facu_DN11442_c0_g1_i1	6.19807	-3.96889	1.15958	-3.42269	0.000620036	0.00379517
Facu_DN11443_c0_g1_i1	2.51523	-0.209138	1.57277	-0.132974	0.894214	0.938625
Facu_DN11444_c0_g1_i1	23.7858	1.20588	0.600064	2.00958	0.0444754	0.11938
Facu_DN11445_c0_g1_i1	23.3341	-0.889112	0.637616	-1.39443	0.163188	0.305018
Facu_DN11446_c0_g1_i1	15.0869	-1.02785	0.829408	-1.23926	0.21525	0.372005
Facu_DN11447_c0_g1_i1	43.6709	0.387478	0.401157	0.965901	0.334094	0.502958
Facu_DN11448_c0_g1_i1	13.2532	-0.561349	0.691486	-0.811801	0.416906	0.580872
Facu_DN11449_c0_g1_i1	15.8309	0.174483	0.548593	0.318056	0.750443	0.846962
Facu_DN1145_c0_g1_i1	2.55865	-2.69178	2.03229	-1.32451	NA	NA
Facu_DN11450_c0_g1_i1	27.5412	-0.0216325	0.449717	-0.0481024	0.961635	0.978525
Facu_DN11451_c0_g1_i1	0.383103	0.0449881	2.26434	0.019868	0.984149	NA
Facu_DN11452_c0_g1_i1	7.71692	-1.85721	0.999355	-1.85841	0.0631115	0.154377
Facu_DN11453_c0_g1_i1	52.1187	-0.390523	0.407795	-0.957645	0.338242	0.507022
Facu_DN11454_c0_g1_i1	11.7211	3.77838	0.884993	4.26939	1.96012e-05	0.000183361
Facu_DN11455_c0_g1_i1	638.592	0.203282	0.277608	0.732261	0.464009	0.62273
Facu_DN11456_c0_g1_i1	1.56948	1.11062	1.45729	0.762116	0.445991	NA
Facu_DN11457_c0_g1_i1	0.29362	0.428822	2.35885	0.181793	0.855745	NA
Facu_DN11458_c0_g1_i1	17.6933	-0.143586	0.599448	-0.239531	0.810694	0.887193
Facu_DN11459_c0_g1_i1	97.8651	0.726305	0.781743	0.929084	0.352846	0.520308
Facu_DN1146_c0_g1_i1	120.175	0.0978364	0.475082	0.205936	0.836841	0.902329
Facu_DN11460_c0_g1_i1	0.306416	0.364673	2.52636	0.144347	0.885226	NA
Facu_DN11461_c0_g1_i1	2.6654	-2.7505	1.35522	-2.02956	0.0424015	0.115719
Facu_DN11462_c0_g1_i1	87.5975	-1.01189	0.312131	-3.24188	0.00118744	0.00661175
Facu_DN11463_c0_g1_i1	8.00866	0.177408	0.993815	0.178512	0.858321	0.917048
Facu_DN11464_c0_g1_i1	0.234576	0.757384	2.76348	0.274069	0.784032	NA
Facu_DN11465_c0_g1_i1	48.8891	-1.02173	0.569332	-1.79461	0.0727158	0.170862
Facu_DN11466_c0_g1_i1	8.45888	-0.237397	0.723603	-0.328077	0.742853	0.841309
Facu_DN11467_c0_g1_i1	28.6884	-3.35482	0.967904	-3.46606	0.000528141	0.00329714
Facu_DN11468_c0_g1_i1	3.91716	2.18762	1.2375	1.76777	0.0770995	0.178484
Facu_DN11469_c0_g1_i1	1.2483	-1.65901	1.53419	-1.08135	0.279539	NA
Facu_DN1147_c0_g1_i1	4.57396	-0.367421	1.13195	-0.324593	0.745489	0.843131
Facu_DN11470_c0_g1_i1	2.7486	1.3303	1.21798	1.09222	0.274737	0.441316
Facu_DN11471_c0_g1_i1	2.05054	0.904783	1.25012	0.723759	0.469214	0.627394
Facu_DN11472_c0_g1_i1	6.10519	-3.09121	1.20474	-2.56587	0.0102918	0.0390753
Facu_DN11473_c0_g1_i1	59.5738	11.3505	1.31614	8.62409	6.46045e-18	2.88996e-16
Facu_DN11474_c0_g1_i1	0.151774	1.38021	3.6607	0.377035	0.706148	NA
Facu_DN11475_c0_g1_i1	209.416	3.86655	0.623305	6.2033	5.52912e-10	1.08925e-08
Facu_DN11476_c0_g1_i1	4.38163	-3.46819	1.28592	-2.69706	0.00699549	0.0286144
Facu_DN11477_c0_g1_i1	48.5914	-0.0996278	0.351633	-0.283329	0.776924	0.865111
Facu_DN11478_c0_g1_i1	11.0028	0.719727	0.716958	1.00386	0.315445	0.482949
Facu_DN11479_c0_g1_i1	34.887	0.0633674	0.378495	0.167419	0.86704	0.922176
Facu_DN1148_c0_g1_i1	85.6603	-7.75839	1.1205	-6.92406	4.38877e-12	1.10406e-10
Facu_DN11480_c0_g1_i1	2.34111	1.55983	1.25748	1.24045	0.21481	0.371352
Facu_DN11481_c0_g1_i1	2.4582	-2.63531	1.43796	-1.83267	0.0668513	0.160927
Facu_DN11482_c0_g1_i1	7.61543	0.957615	0.764835	1.25205	0.21055	0.365743
Facu_DN11483_c0_g1_i1	1.05468	0.659161	1.56387	0.421494	0.673394	NA
Facu_DN11484_c0_g1_i1	1.11059	-1.49124	1.68111	-0.887056	0.375049	NA
Facu_DN11485_c0_g1_i1	55.1994	-0.548085	0.420851	-1.30232	0.192806	0.343546
Facu_DN11486_c0_g1_i1	1.10062	-1.47397	1.75184	-0.841386	0.400132	NA
Facu_DN11487_c0_g1_i1	0.412037	-0.0618429	2.31124	-0.0267574	0.978653	NA
Facu_DN11488_c0_g1_i1	5.5785	-1.29347	1.15931	-1.11572	0.264542	0.430084
Facu_DN11489_c0_g1_i1	0.94969	-1.26307	1.67343	-0.754778	0.450382	NA
Facu_DN1149_c0_g1_i1	99.3572	-0.55255	0.298801	-1.84922	0.0644258	0.15645
Facu_DN11490_c0_g1_i1	2.11363	-2.41877	1.39266	-1.7368	0.0824224	0.186915
Facu_DN11491_c0_g1_i1	57.3332	12.2517	1.26325	9.6986	3.05671e-22	1.99845e-20
Facu_DN11492_c0_g1_i1	1.1658	0.305689	1.64436	0.185902	0.852522	NA
Facu_DN11493_c0_g1_i1	0.123733	1.67606	3.66751	0.457001	0.64767	NA
Facu_DN11493_c0_g1_i2	0.280635	0.498093	2.42807	0.205139	0.837463	NA
Facu_DN11494_c0_g1_i1	0.263322	0.592142	2.7979	0.211638	0.832389	NA
Facu_DN11495_c0_g1_i1	32.6362	1.08251	0.480826	2.25136	0.0243626	0.0765692
Facu_DN11496_c0_g1_i1	91.0525	0.739383	0.341091	2.1677	0.0301815	0.0897823
Facu_DN11497_c0_g1_i1	0.875712	1.46492	1.6018	0.914543	0.360432	NA
Facu_DN11498_c0_g1_i1	16.1251	1.1002	0.73979	1.48718	0.136966	0.268193
Facu_DN11499_c0_g1_i1	3.0091	0.625721	1.08304	0.577746	0.563435	0.705421
Facu_DN115_c0_g1_i1	1.12347	1.56815	1.58281	0.990735	0.321815	NA
Facu_DN1150_c0_g1_i1	2.53604	0.598962	1.35624	0.441635	0.658753	0.780184
Facu_DN11500_c0_g1_i1	23.9568	0.25133	0.571496	0.439776	0.660099	0.781389
Facu_DN11501_c0_g1_i1	39.3962	-1.46475	0.5242	-2.79425	0.00520195	0.0226816
Facu_DN11502_c0_g1_i1	14.6521	1.1085	0.575976	1.92456	0.054284	0.138307
Facu_DN11503_c0_g1_i1	6.68946	-1.56991	1.04726	-1.49907	0.133855	0.263786
Facu_DN11504_c0_g1_i1	1.93364	0.706856	1.32484	0.533541	0.593659	NA
Facu_DN11505_c0_g1_i1	20.548	-2.1614	0.793376	-2.7243	0.00644371	0.0268297
Facu_DN11506_c0_g1_i1	73.6557	-1.3745	0.35207	-3.90405	9.45949e-05	0.000737115
Facu_DN11507_c0_g1_i1	14.633	2.03724	0.544732	3.73989	0.000184097	0.00132281
Facu_DN11508_c0_g1_i1	0.42267	-0.0937583	2.09913	-0.0446653	0.964374	NA
Facu_DN11509_c0_g1_i1	0.242433	0.703677	3.64948	0.192816	0.847103	NA
Facu_DN1151_c0_g1_i1	106.855	0.0954504	0.267784	0.356445	0.721507	0.82574
Facu_DN11510_c0_g1_i1	19.5923	1.3035	0.61157	2.13139	0.0330566	0.0958667
Facu_DN11511_c0_g1_i1	77.8228	0.0142558	0.354355	0.0402303	0.96791	0.981855
Facu_DN11512_c0_g1_i1	16.4646	-1.64119	0.655073	-2.50535	0.0122329	0.0447324
Facu_DN11513_c0_g1_i1	40.1517	-0.0321893	0.388967	-0.0827559	0.934046	0.961852
Facu_DN11514_c0_g1_i1	26.3628	-0.829926	0.519957	-1.59615	0.110456	0.230259
Facu_DN11515_c0_g1_i1	3.64689	-3.20471	1.2077	-2.65356	0.00796473	0.0317921
Facu_DN11516_c0_g1_i1	1.29958	-1.71412	1.93198	-0.887233	0.374953	NA
Facu_DN11517_c0_g1_i1	256.346	0.862965	0.355675	2.42628	0.0152546	0.0531056
Facu_DN11518_c0_g1_i1	2.16482	-2.45092	1.33959	-1.82961	0.0673087	0.161603
Facu_DN11519_c0_g1_i1	241.356	-0.263441	0.247782	-1.0632	0.287692	0.455605
Facu_DN1152_c0_g1_i1	0.0181131	4.53142	3.81695	1.18718	0.235155	NA
Facu_DN11520_c0_g1_i1	1.1032	-1.48141	1.66588	-0.88927	0.373858	NA
Facu_DN11521_c0_g1_i1	297.9	0.187595	0.275574	0.680744	0.496033	0.648462
Facu_DN11522_c0_g1_i1	11.7894	2.21384	0.785078	2.81989	0.00480398	0.0212682
Facu_DN11523_c0_g1_i1	3.39037	-0.530579	1.30403	-0.406876	0.684099	0.79906
Facu_DN11524_c0_g1_i1	16.772	1.19684	1.01097	1.18386	0.23647	0.398099
Facu_DN11525_c0_g1_i1	20.8294	0.54705	0.573182	0.954409	0.339877	0.508832
Facu_DN11526_c0_g1_i1	13.2399	0.461807	0.595906	0.774967	0.438359	0.600441
Facu_DN11527_c0_g1_i1	1.97406	-0.806262	1.33116	-0.605686	0.544723	0.69042
Facu_DN11528_c0_g1_i1	0.0341562	3.54672	3.76357	0.942383	0.345996	NA
Facu_DN11529_c0_g1_i1	1.58256	-0.667896	1.36974	-0.487608	0.625828	NA
Facu_DN1153_c0_g1_i1	1.48861	-0.524017	1.51538	-0.345799	0.729494	NA
Facu_DN11530_c0_g1_i1	1.27515	2.48409	1.65983	1.49659	0.1345	NA
Facu_DN11531_c0_g1_i1	47.0224	-0.282747	0.402666	-0.702187	0.482563	0.638069
Facu_DN11531_c0_g1_i2	0.108679	1.87221	3.67284	0.509745	0.61023	NA
Facu_DN11532_c0_g1_i1	1.34677	-1.76756	1.52977	-1.15544	0.247911	NA
Facu_DN11533_c0_g1_i1	1.18196	-1.58113	1.66126	-0.951769	0.341214	NA
Facu_DN11534_c0_g1_i1	0.276401	0.51919	2.41015	0.215419	0.829441	NA
Facu_DN11535_c0_g1_i1	10.8829	0.824814	0.734415	1.12309	0.261399	0.426579
Facu_DN11536_c0_g1_i1	130.053	0.583802	0.381246	1.5313	0.125695	0.252175
Facu_DN11537_c0_g1_i1	45.0211	-0.0153591	0.447571	-0.0343167	0.972625	0.984791
Facu_DN11538_c0_g1_i1	0.517093	-0.384167	2.35431	-0.163176	0.87038	NA
Facu_DN11539_c0_g1_i1	1.34409	-1.76322	1.5046	-1.17189	0.241243	NA
Facu_DN1154_c0_g1_i1	0	NA	NA	NA	NA	NA
Facu_DN1154_c0_g1_i2	0	NA	NA	NA	NA	NA
Facu_DN1154_c0_g1_i3	0.208983	0.925867	2.91237	0.317908	0.750555	NA
Facu_DN11540_c0_g1_i1	1.13468	-1.51802	1.76666	-0.859259	0.390198	NA
Facu_DN11541_c0_g1_i1	44.8291	-0.972464	0.429568	-2.26382	0.0235852	0.0745195
Facu_DN11542_c0_g1_i1	0.628972	-0.6679	1.88312	-0.354676	0.722832	NA
Facu_DN11543_c0_g1_i1	0.851173	-1.10517	2.03147	-0.544021	0.586427	NA
Facu_DN11544_c0_g1_i1	0.276495	0.518581	2.41965	0.214321	0.830297	NA
Facu_DN11545_c0_g1_i1	30.0032	2.28129	0.408748	5.58116	2.38917e-08	3.85736e-07
Facu_DN11546_c0_g1_i1	6.37042	3.02889	0.978822	3.09442	0.00197199	0.0101579
Facu_DN11547_c0_g1_i1	141.049	-0.830552	0.369449	-2.24808	0.024571	0.0770611
Facu_DN11548_c0_g1_i1	5.52639	-2.04555	1.27071	-1.60977	0.107448	0.226289
Facu_DN11549_c0_g1_i1	4.54702	0.984741	1.0354	0.951069	0.341569	0.510338
Facu_DN11550_c0_g1_i1	67.8547	0.303547	0.411666	0.737363	0.460901	0.620144
Facu_DN11551_c0_g1_i1	23.0554	-0.0792691	0.502179	-0.15785	0.874575	0.926735
Facu_DN11552_c0_g1_i1	12.4755	-1.08465	0.701991	-1.54511	0.122321	0.247113
Facu_DN11553_c0_g1_i1	11.3673	-3.22202	1.12286	-2.86949	0.00411138	0.0188812
Facu_DN11554_c0_g1_i1	1.17071	0.0671103	1.56497	0.0428828	0.965795	NA
Facu_DN11555_c0_g1_i1	41.2741	-1.33086	0.548376	-2.42691	0.015228	0.053044
Facu_DN11556_c0_g1_i1	3.74028	0.446393	1.21849	0.366349	0.714105	0.820572
Facu_DN11557_c0_g1_i1	3.95558	2.37487	1.0285	2.30907	0.0209395	0.0678908
Facu_DN11558_c0_g1_i1	25.7272	-0.495671	0.594173	-0.834219	0.404158	0.568257
Facu_DN11559_c0_g1_i1	36.5172	-0.0888937	0.576312	-0.154246	0.877416	0.928611
Facu_DN1156_c0_g1_i1	5.28912	1.25795	1.15611	1.08809	0.276555	0.443016
Facu_DN11560_c0_g1_i1	100.739	-1.59579	0.650734	-2.45229	0.014195	0.0503598
Facu_DN11561_c0_g1_i1	21.1502	2.9257	0.472576	6.19095	5.98023e-10	1.1723e-08
Facu_DN11562_c0_g1_i1	19.2911	1.37778	0.53463	2.57707	0.00996432	0.038075
Facu_DN11563_c0_g1_i1	0.286234	0.467169	2.40157	0.194526	0.845764	NA
Facu_DN11565_c0_g1_i1	44.9874	-1.3418	0.684746	-1.95956	0.0500475	0.130417
Facu_DN11566_c0_g1_i1	66.9067	-0.84846	0.583398	-1.45434	0.145852	0.281142
Facu_DN11567_c0_g1_i1	4.75293	0.712183	1.29608	0.549489	0.58267	0.720032
Facu_DN11568_c0_g1_i1	0.715114	-0.854775	1.78996	-0.47754	0.632978	NA
Facu_DN11569_c0_g1_i1	2.2746	4.75155	1.58923	2.98985	0.00279116	0.0136394
Facu_DN1157_c0_g1_i1	0.622196	-0.652597	1.84551	-0.353614	0.723628	NA
Facu_DN11570_c0_g1_i1	8.67656	1.55001	0.869298	1.78306	0.0745771	0.173989
Facu_DN11571_c0_g1_i1	1.52613	1.61035	1.53409	1.04971	0.293852	NA
Facu_DN11572_c0_g1_i1	6.52001	-2.29776	1.10631	-2.07695	0.0378065	0.106188
Facu_DN11573_c0_g1_i1	84.0721	-3.83138	1.00127	-3.82651	NA	NA
Facu_DN11574_c0_g1_i1	0.426809	-0.110898	2.28543	-0.0485242	0.961298	NA
Facu_DN11575_c0_g1_i1	28.5468	-1.80502	0.567991	-3.17791	0.0014834	0.00800861
Facu_DN11576_c0_g1_i1	137.377	1.98427	0.317905	6.2417	4.32835e-10	8.65596e-09
Facu_DN11577_c0_g1_i1	47.0407	-1.66148	0.500475	-3.31981	0.000900784	0.00525929
Facu_DN11578_c0_g1_i1	0.606859	-0.615384	2.02846	-0.303375	0.761604	NA
Facu_DN11579_c0_g1_i1	4.08253	2.65713	1.18881	2.23513	0.0254091	0.0788377
Facu_DN1158_c0_g1_i1	0.537465	-0.439191	2.12146	-0.207023	0.835992	NA
Facu_DN1158_c0_g1_i2	0.540805	-0.449014	2.0345	-0.2207	0.825326	NA
Facu_DN11580_c0_g1_i1	41.2891	0.0029507	0.544275	0.00542134	0.995674	0.996995
Facu_DN11581_c0_g1_i1	81.4364	0.321547	0.31337	1.02609	0.304848	0.473364
Facu_DN11582_c0_g1_i1	0.547956	-0.472657	2.16082	-0.218739	0.826853	NA
Facu_DN11583_c0_g1_i1	105.462	13.1441	1.21971	10.7763	4.45219e-27	3.92419e-25
Facu_DN11584_c0_g1_i1	29.6308	-0.802324	0.491517	-1.63234	0.102607	0.219078
Facu_DN11585_c0_g1_i1	87.9247	1.59746	0.778908	2.0509	0.0402771	0.111344
Facu_DN11586_c0_g1_i1	2.56751	0.525072	1.28217	0.409517	0.68216	0.797893
Facu_DN11587_c0_g1_i1	1.73466	-0.346228	1.44034	-0.240379	0.810036	NA
Facu_DN11588_c0_g1_i1	3.20031	0.275066	1.16791	0.23552	0.813805	0.888978
Facu_DN11589_c0_g1_i1	0.405639	-0.0367345	2.1142	-0.0173751	0.986137	NA
Facu_DN1159_c0_g1_i1	75.9429	0.555229	0.424472	1.30805	0.190858	0.340782
Facu_DN11590_c0_g1_i1	2.0589	-1.1215	1.34845	-0.831696	0.405581	0.569304
Facu_DN11591_c0_g1_i1	0.319826	0.309526	3.52422	0.0878283	0.930013	NA
Facu_DN11592_c0_g1_i1	4.42224	7.6497	1.74509	4.38357	1.16751e-05	0.000114411
Facu_DN11593_c0_g1_i1	1.25314	-1.66505	2.20655	-0.754594	NA	NA
Facu_DN11594_c0_g1_i1	101.073	-0.477656	0.484412	-0.986053	0.324107	0.491638
Facu_DN11595_c0_g1_i1	1.34672	-0.295361	1.44414	-0.204524	0.837944	NA
Facu_DN11596_c0_g1_i1	32.3829	-0.552373	0.445097	-1.24102	0.2146	0.371205
Facu_DN11597_c0_g1_i1	99.3117	0.0307158	0.362774	0.084669	0.932525	0.961309
Facu_DN11598_c0_g1_i1	2.1514	-0.0402151	1.35783	-0.0296173	0.976372	0.986069
Facu_DN11599_c0_g1_i1	0.999745	0.527332	1.57644	0.334509	0.737996	NA
Facu_DN116_c0_g1_i1	1.21602	-0.0338501	1.41732	-0.0238832	0.980946	NA
Facu_DN1160_c0_g1_i1	59.0789	-1.04613	0.388759	-2.69094	0.0071251	0.0289991
Facu_DN11600_c0_g1_i1	2.36129	-2.57623	1.32429	-1.94537	0.0517306	0.133577
Facu_DN11600_c1_g1_i1	2.25625	-0.0236736	1.34918	-0.0175467	0.986	0.991507
Facu_DN11601_c0_g1_i1	2.50902	1.90887	1.25685	1.51877	0.128821	0.256499
Facu_DN11602_c0_g1_i1	2.3117	-2.5453	1.63013	-1.56141	0.118428	0.241772
Facu_DN11603_c0_g1_i1	2.58126	0.274613	1.36294	0.201485	0.840319	0.904508
Facu_DN11604_c0_g1_i1	2.56166	0.412934	1.35127	0.30559	0.759917	0.853364
Facu_DN11605_c0_g1_i1	1.67185	0.831031	1.44187	0.576356	0.564375	NA
Facu_DN11606_c0_g1_i1	3.91973	0.592462	1.13717	0.520996	0.60237	0.736195
Facu_DN11607_c0_g1_i1	3.71216	1.38472	1.00643	1.37588	0.168859	0.313017
Facu_DN11608_c0_g1_i1	7.15142	1.15443	0.794839	1.45241	0.146387	0.281945
Facu_DN11609_c0_g1_i1	314.642	0.777415	0.271505	2.86336	0.00419177	0.0191617
Facu_DN11610_c0_g1_i1	4.65019	-1.71237	1.11606	-1.53429	0.124958	0.251053
Facu_DN11611_c0_g1_i1	195.366	-0.175343	0.50021	-0.350539	0.725934	0.828972
Facu_DN11612_c0_g1_i1	15.5403	4.43317	0.641355	6.9122	4.77195e-12	1.19039e-10
Facu_DN11613_c0_g1_i1	22.7115	0.707516	0.548673	1.2895	0.197223	0.349064
Facu_DN11614_c0_g1_i1	0.412132	-0.058814	2.09686	-0.0280486	0.977623	NA
Facu_DN11615_c0_g1_i1	2.41538	0.864958	1.55642	0.555735	0.578392	0.717503
Facu_DN11616_c0_g1_i1	6.61645	-2.26455	1.10474	-2.04984	0.0403803	0.111481
Facu_DN11617_c0_g1_i1	165.599	-0.437885	0.414359	-1.05678	0.290613	0.458799
Facu_DN11618_c0_g1_i1	8.12077	-0.603452	0.889179	-0.678662	0.497352	0.649686
Facu_DN11619_c0_g1_i1	87.8248	0.53713	0.642328	0.836223	0.40303	0.567264
Facu_DN1162_c0_g1_i1	96.2061	3.329	0.381893	8.71709	2.85444e-18	1.31139e-16
Facu_DN11621_c0_g1_i1	6.07412	0.823409	0.814201	1.01131	0.311869	0.48023
Facu_DN11622_c0_g1_i1	2.06129	2.1259	1.44594	1.47026	0.141492	0.27483
Facu_DN11623_c0_g1_i1	7.54006	-0.145204	0.851648	-0.170497	0.864619	0.920883
Facu_DN11624_c0_g1_i1	19.3574	-0.189382	0.662726	-0.285763	0.77506	0.863979
Facu_DN11627_c0_g1_i1	64.1424	0.55374	0.41091	1.3476	0.177789	0.324614
Facu_DN11628_c0_g1_i1	2.23163	-2.49729	1.37444	-1.81695	0.0692244	0.165042
Facu_DN11629_c0_g1_i1	33.52	1.49529	0.617122	2.42301	0.0153926	0.0534609
Facu_DN1163_c0_g1_i1	0.608788	-0.623712	1.9392	-0.321633	0.747731	NA
Facu_DN11630_c0_g1_i1	26.771	2.48963	0.445045	5.59411	2.21751e-08	3.59974e-07
Facu_DN11631_c0_g1_i1	17.1408	0.191521	0.591063	0.324028	0.745917	0.843506
Facu_DN11632_c0_g1_i1	12.6188	1.15401	0.689817	1.67293	0.0943414	0.205712
Facu_DN11633_c0_g1_i1	0.727629	-0.876767	1.83114	-0.47881	0.632074	NA
Facu_DN11634_c0_g1_i1	1.15335	0.109786	2.20943	0.0496899	0.96037	NA
Facu_DN11635_c0_g1_i1	124.961	13.3774	1.22931	10.882	1.40452e-27	1.30565e-25
Facu_DN11636_c0_g1_i1	25.3304	-0.295984	0.509768	-0.580626	0.561493	0.704694
Facu_DN11637_c0_g1_i1	22.4301	0.3629	0.57474	0.631415	0.527769	0.676282
Facu_DN11638_c0_g1_i1	13.3038	-5.07203	1.29948	-3.90314	9.49547e-05	0.000738957
Facu_DN11639_c0_g1_i1	450.523	-0.36771	0.226953	-1.6202	0.105189	0.222753
Facu_DN1164_c0_g1_i1	21.1469	-0.435215	0.524882	-0.829166	0.40701	0.570505
Facu_DN11640_c0_g1_i1	2.66214	0.537204	1.20508	0.445782	0.655755	0.777562
Facu_DN11641_c0_g1_i1	0.938868	-1.24697	1.79713	-0.693867	0.487766	NA
Facu_DN11642_c0_g1_i1	7.40362	0.316167	1.18154	0.267589	0.789016	0.873036
Facu_DN11643_c0_g1_i1	27.1786	-0.20505	0.45417	-0.451483	0.651641	0.77384
Facu_DN11644_c0_g1_i1	1.8867	0.585189	1.26579	0.46231	0.643859	NA
Facu_DN11645_c0_g1_i1	1.11382	1.64001	1.59226	1.02999	0.303015	NA
Facu_DN11646_c0_g1_i1	2.10067	0.203193	1.28024	0.158715	0.873893	0.926531
Facu_DN11647_c0_g1_i1	99.8738	-1.42792	0.339325	-4.20813	2.57494e-05	0.000233709
Facu_DN11648_c0_g1_i1	67.3358	0.480816	0.329977	1.45712	0.145083	0.279973
Facu_DN11649_c0_g1_i1	53.8797	-3.0001	0.703058	-4.26722	1.97926e-05	0.000185006
Facu_DN1165_c0_g1_i1	98.8078	0.451265	0.309749	1.45687	0.145151	0.279973
Facu_DN11650_c0_g1_i1	53.0528	0.0572698	0.327006	0.175134	0.860975	0.918399
Facu_DN11651_c0_g1_i1	0.743858	-0.912934	2.26616	-0.402856	0.687055	NA
Facu_DN11652_c0_g1_i1	334.255	-2.82267	0.448836	-6.28888	3.19757e-10	6.52623e-09
Facu_DN11653_c0_g1_i1	0	NA	NA	NA	NA	NA
Facu_DN11654_c0_g1_i1	32.0192	-1.21077	0.581941	-2.08057	0.0374732	0.105512
Facu_DN11655_c0_g1_i1	2.2071	-0.999428	1.27206	-0.785675	0.432058	0.594858
Facu_DN11656_c0_g1_i1	2.43809	1.80991	1.24205	1.45719	0.145064	0.279973
Facu_DN11657_c0_g1_i1	22.454	-0.0145039	0.673777	-0.0215263	0.982826	0.989646
Facu_DN11658_c0_g1_i1	187.383	0.296631	0.282948	1.04836	0.294473	0.462811
Facu_DN11659_c0_g1_i1	15.3643	-0.129076	0.733193	-0.176047	0.860257	0.91806
Facu_DN1166_c0_g1_i1	12.6595	-3.4176	1.08884	-3.13877	0.0016966	0.00894849
Facu_DN11660_c0_g1_i1	297.441	0.302589	0.335538	0.901801	0.367162	0.533699
Facu_DN11661_c0_g1_i1	0.519257	-0.389803	2.23993	-0.174025	0.861846	NA
Facu_DN11662_c0_g1_i1	0.463131	-0.224818	2.08248	-0.107957	0.91403	NA
Facu_DN11663_c0_g1_i1	0.900668	-1.18582	1.66257	-0.713244	0.475695	NA
Facu_DN11664_c0_g1_i1	46.7091	-0.44683	0.466925	-0.956964	0.338585	0.507409
Facu_DN11665_c0_g1_i1	43.6213	-0.833515	0.456878	-1.82437	0.0680963	0.163165
Facu_DN11666_c0_g1_i1	4.09677	1.84399	0.934791	1.97262	0.0485386	0.127394
Facu_DN11667_c0_g1_i1	10.7696	-3.0541	1.12425	-2.71658	0.0065961	0.0273093
Facu_DN11668_c0_g1_i1	2.04719	3.58401	1.48861	2.40762	0.0160571	0.0551568
Facu_DN11669_c0_g1_i1	50.0706	-0.00743333	0.353524	-0.0210264	0.983225	0.989712
Facu_DN1167_c0_g1_i1	11.3784	1.42825	0.92833	1.53852	0.123922	0.249501
Facu_DN1167_c0_g1_i2	12.8398	2.08833	0.632894	3.29966	0.000968031	0.00557801
Facu_DN11670_c0_g1_i1	130.978	-3.40446	0.603711	-5.63923	1.70817e-08	2.82692e-07
Facu_DN11671_c0_g1_i1	387.983	-0.368304	0.201279	-1.82982	0.0672776	0.161603
Facu_DN11672_c0_g1_i1	59.0737	-0.763237	0.358893	-2.12664	0.0334499	0.0967006
Facu_DN11673_c0_g1_i1	0.296866	0.410897	2.4719	0.166227	0.867978	NA
Facu_DN11674_c0_g1_i1	0.341185	0.217321	2.478	0.0877001	0.930115	NA
Facu_DN11675_c0_g1_i1	0.864582	-1.12571	2.09719	-0.53677	0.591427	NA
Facu_DN11676_c0_g1_i1	12.7844	1.78683	0.68945	2.59168	0.00955088	0.0368263
Facu_DN11677_c0_g1_i1	28.9671	1.41598	1.05927	1.33676	0.181302	0.328624
Facu_DN11678_c0_g1_i1	170.8	-0.811316	0.329416	-2.46289	0.0137822	0.0492477
Facu_DN11679_c0_g1_i1	47.3978	-0.24356	0.546496	-0.445677	0.655831	0.777574
Facu_DN1168_c0_g1_i1	57.0687	-1.65363	0.522902	-3.1624	0.00156474	0.00836343
Facu_DN11681_c0_g1_i1	11.1955	-0.150443	0.67631	-0.222446	0.823966	0.895112
Facu_DN11682_c0_g1_i1	16.5706	-3.78941	1.10851	-3.41846	0.000629767	0.00384681
Facu_DN11683_c0_g1_i1	0.414907	-0.0659916	2.21326	-0.0298165	0.976213	NA
Facu_DN11684_c0_g1_i1	0.513422	-0.378981	2.21736	-0.170915	0.864291	NA
Facu_DN11685_c0_g1_i1	76.3786	0.396888	0.356102	1.11454	0.265049	0.430556
Facu_DN11686_c0_g1_i1	0.87554	0.991094	1.56022	0.635229	0.525279	NA
Facu_DN11687_c0_g1_i1	5.56894	-0.0935308	1.02862	-0.0909282	0.92755	0.958471
Facu_DN11688_c0_g1_i1	465.088	-1.76396	0.517264	-3.41017	0.000649231	0.00395353
Facu_DN11689_c0_g1_i1	0.867499	-1.13263	1.73516	-0.652754	0.513915	NA
Facu_DN1169_c0_g1_i1	59.1949	-0.0408324	0.391051	-0.104417	0.916838	0.952288
Facu_DN11690_c0_g1_i1	7.31786	-2.46427	1.08061	-2.28044	0.0225814	0.071998
Facu_DN11691_c0_g1_i1	1.12084	0.185349	1.58463	0.116967	0.906886	NA
Facu_DN11692_c0_g1_i1	68.2975	-1.43714	0.410092	-3.50444	0.000457577	0.00291161
Facu_DN11693_c0_g1_i1	1.0499	0.383481	1.91488	0.200264	0.841274	NA
Facu_DN11694_c0_g1_i1	394.675	-0.995844	0.413893	-2.40604	0.0161265	0.0553313
Facu_DN11695_c0_g1_i1	1.60407	-2.02005	1.46602	-1.37791	0.16823	NA
Facu_DN11696_c0_g1_i1	10.0091	-1.41134	0.771957	-1.82826	0.0675105	0.162055
Facu_DN11697_c0_g1_i1	35.7182	-1.02305	0.483181	-2.11733	0.0342322	0.0983648
Facu_DN11697_c0_g2_i1	40.3733	-0.500749	0.39692	-1.26159	0.207098	0.361434
Facu_DN11698_c0_g1_i1	0.90443	-1.19188	1.89533	-0.628847	0.529449	NA
Facu_DN11699_c0_g1_i1	9.29038	1.2072	1.01838	1.18541	0.235854	0.397279
Facu_DN117_c0_g1_i1	0.965121	-1.28861	1.71047	-0.753367	0.451229	NA
Facu_DN117_c0_g1_i2	0.0481293	3.03961	3.7247	0.816068	0.414461	NA
Facu_DN1170_c0_g1_i1	433.511	-3.99629	0.808287	-4.94415	7.64779e-07	9.56899e-06
Facu_DN11700_c0_g1_i1	7.95653	-1.20737	1.02823	-1.17422	0.240309	0.402397
Facu_DN11701_c0_g1_i1	4.67502	1.08757	0.991814	1.09655	0.272838	0.439488
Facu_DN11702_c0_g1_i1	3.61845	-0.713102	1.36422	-0.522718	0.601171	0.735448
Facu_DN11703_c0_g1_i1	18.502	-1.36442	0.62629	-2.17858	0.0293628	0.0880071
Facu_DN11704_c0_g1_i1	136.856	1.14457	0.353945	3.23374	0.00122182	0.00677467
Facu_DN11705_c0_g1_i1	6.48052	-3.16153	1.22124	-2.5888	0.0096312	0.0370759
Facu_DN11706_c0_g1_i1	2.72495	-0.218023	1.24657	-0.174898	0.86116	0.918514
Facu_DN11707_c0_g1_i1	0.925551	0.788082	1.62289	0.485604	0.627248	NA
Facu_DN11708_c0_g1_i1	8.08551	2.42509	0.793789	3.05509	0.00224997	0.011378
Facu_DN11709_c0_g1_i1	33.4436	0.652415	0.45567	1.43177	0.152209	0.290292
Facu_DN1171_c0_g1_i1	0.771573	-0.963232	1.99361	-0.483161	0.628982	NA
Facu_DN1171_c0_g1_i2	11.9857	-1.69501	0.993304	-1.70644	0.0879266	0.195477
Facu_DN11710_c0_g1_i1	26.8667	1.38471	0.424788	3.25976	0.00111507	0.00627042
Facu_DN11711_c0_g1_i1	15.6733	1.91544	0.671578	2.85215	0.00434245	0.0196853
Facu_DN11712_c0_g1_i1	6.11212	-3.01732	1.24624	-2.42114	0.0154719	0.0536579
Facu_DN11713_c0_g1_i1	20.5218	1.53807	0.518409	2.9669	0.0030082	0.0145447
Facu_DN11714_c0_g1_i1	49.5707	-0.0472379	0.383349	-0.123224	0.901929	0.942788
Facu_DN11715_c0_g1_i1	78.6951	-0.0167697	0.297423	-0.0563832	0.955037	0.974362
Facu_DN11716_c0_g1_i1	3.90086	0.684407	1.64263	0.416653	0.676933	0.794048
Facu_DN11717_c0_g1_i1	6.9202	-1.69571	1.19125	-1.42347	0.1546	0.2933
Facu_DN11718_c0_g1_i1	0	NA	NA	NA	NA	NA
Facu_DN11719_c0_g1_i1	2.19957	-1.2572	1.35495	-0.927859	0.353481	0.520747
Facu_DN1172_c0_g1_i1	0.12618	1.64807	3.6668	0.449457	0.653102	NA
Facu_DN1172_c0_g1_i2	68.921	1.36741	0.30654	4.46079	8.16595e-06	8.27654e-05
Facu_DN11720_c0_g1_i1	3.85347	-1.44215	1.60476	-0.898666	0.368831	0.535079
Facu_DN11721_c0_g1_i1	0.449064	-0.18005	2.15023	-0.0837354	0.933267	NA
Facu_DN11722_c0_g1_i1	59.9984	0.754815	0.33928	2.22475	0.0260978	0.0804176
Facu_DN11723_c0_g1_i1	116.818	1.03045	0.286549	3.59608	0.000323052	0.0021547
Facu_DN11724_c0_g1_i1	127.977	-0.141736	0.286291	-0.495076	0.620547	0.74973
Facu_DN11725_c0_g1_i1	17.9122	0.527161	0.499558	1.05526	0.291308	0.459171
Facu_DN11726_c0_g1_i1	2.77612	0.1926	1.41469	0.136143	0.891708	0.937059
Facu_DN11727_c0_g1_i1	2.08013	-2.39389	1.52359	-1.57122	0.116132	0.238785
Facu_DN11728_c0_g1_i1	51.2799	-0.243399	0.733179	-0.331978	0.739906	0.839289
Facu_DN11729_c0_g1_i1	1.61987	-0.717123	1.33911	-0.535521	0.592289	NA
Facu_DN1173_c0_g1_i1	3.18135	0.286948	1.29904	0.220892	0.825177	0.896037
Facu_DN11730_c0_g1_i1	49.9109	-1.39833	0.650535	-2.14951	0.0315939	0.0926636
Facu_DN11731_c0_g1_i1	7.05524	2.80177	0.884986	3.16589	0.0015461	0.00827206
Facu_DN11732_c0_g1_i1	1.29912	0.491037	1.47963	0.331865	0.739991	NA
Facu_DN11733_c0_g1_i1	10.4627	0.664459	0.910349	0.729895	0.465455	0.623852
Facu_DN11734_c0_g1_i1	1.04856	0.667735	1.55144	0.430397	0.666907	NA
Facu_DN11736_c0_g1_i1	59.0145	2.14591	0.425014	5.04903	4.44068e-07	5.81934e-06
Facu_DN11737_c0_g1_i1	54.3249	-5.62807	1.02497	-5.49098	3.997e-08	6.22663e-07
Facu_DN11738_c0_g1_i1	0.28901	0.456987	2.52248	0.181166	0.856238	NA
Facu_DN11739_c0_g1_i1	57.1304	0.0889963	0.336636	0.26437	0.791495	0.87457
Facu_DN1174_c0_g1_i1	7.32738	-4.21144	1.15173	-3.65661	0.00025557	0.00176496
Facu_DN11740_c0_g1_i1	1.00144	-1.33878	1.62055	-0.826129	0.408731	NA
Facu_DN11741_c0_g1_i1	11.0519	-1.38694	0.794338	-1.74603	0.0808055	0.184408
Facu_DN11742_c0_g1_i1	3.89053	-2.31722	1.20715	-1.91957	0.0549123	0.139496
Facu_DN11743_c0_g1_i1	10.3034	-0.285305	0.889555	-0.320727	0.748417	0.845478
Facu_DN11744_c0_g1_i1	0.282	0.487767	2.42784	0.200906	0.840772	NA
Facu_DN11745_c0_g1_i1	26.0577	0.0341192	0.421087	0.0810266	0.935421	0.962778
Facu_DN11746_c0_g1_i1	63.9876	-0.120139	0.379229	-0.316797	0.751398	0.847718
Facu_DN11747_c0_g1_i1	119.639	-1.59525	0.379029	-4.20878	2.56752e-05	0.000233214
Facu_DN11748_c0_g1_i1	58.3425	0.521342	0.393592	1.32458	0.185312	0.333943
Facu_DN11749_c0_g1_i1	13.3805	-1.2399	0.740123	-1.67527	0.0938813	0.205122
Facu_DN1175_c0_g1_i1	89.4291	-0.230599	0.313577	-0.735385	0.462105	0.621029
Facu_DN1175_c1_g1_i1	1.99507	-2.33397	1.49161	-1.56473	0.117645	0.240899
Facu_DN11750_c0_g1_i1	16.9795	-0.498776	0.671677	-0.742583	0.457734	0.617195
Facu_DN11751_c0_g1_i1	12.2283	-0.970724	0.784132	-1.23796	0.215731	0.372512
Facu_DN11752_c0_g1_i1	216.927	0.0884811	0.58311	0.15174	0.879392	0.929618
Facu_DN11753_c0_g1_i1	2.20236	-0.106595	1.36587	-0.0780414	0.937795	0.963595
Facu_DN11754_c0_g1_i1	30.4074	1.0286	0.484217	2.12426	0.0336487	0.0970163
Facu_DN11755_c0_g1_i1	181.896	-0.268015	0.331107	-0.809452	0.418255	0.582084
Facu_DN11756_c0_g1_i1	3.89263	-1.29395	1.15897	-1.11647	0.264221	0.42968
Facu_DN11757_c0_g1_i1	6.4463	-3.08799	1.3979	-2.20903	0.0271726	0.0828832
Facu_DN11757_c0_g1_i2	0.0416364	3.22868	3.73767	0.863822	0.387685	NA
Facu_DN11758_c0_g1_i1	1.09812	-1.47233	1.57312	-0.935933	0.349308	NA
Facu_DN11759_c0_g1_i1	1.2464	0.918804	1.57166	0.584606	0.558812	NA
Facu_DN11760_c0_g1_i1	2.27819	2.61948	1.15706	2.26391	0.0235794	0.0745195
Facu_DN11761_c0_g1_i1	6.22592	1.70638	0.774232	2.20396	0.027527	0.083728
Facu_DN11762_c0_g1_i1	20.5173	1.10414	0.648721	1.70203	0.0887506	0.196693
Facu_DN11763_c0_g1_i1	11.6471	1.9556	0.872171	2.24222	0.0249474	0.0777594
Facu_DN11764_c0_g1_i1	48.4132	0.545579	0.456126	1.19612	0.231651	0.392596
Facu_DN11765_c0_g1_i1	19.5961	1.40666	1.03222	1.36275	0.17296	0.318584
Facu_DN11766_c0_g1_i1	0.401077	-0.0196007	3.64207	-0.00538174	0.995706	NA
Facu_DN11767_c0_g1_i1	22.9401	-1.75341	0.644328	-2.7213	0.00650254	0.027016
Facu_DN11768_c0_g1_i1	1.90705	-1.05737	1.38287	-0.764622	0.444497	NA
Facu_DN11769_c0_g1_i1	1.65003	-2.05903	1.41651	-1.45359	0.14606	NA
Facu_DN1177_c0_g1_i1	55.6507	-1.55448	0.634232	-2.45096	0.0142476	0.0504675
Facu_DN11770_c0_g1_i1	35.2777	-1.27331	0.515171	-2.47163	0.0134498	0.0482774
Facu_DN11771_c0_g1_i1	4.98433	-1.84703	1.16841	-1.5808	0.113924	0.235425
Facu_DN11772_c0_g1_i1	5.12006	-0.996475	0.99332	-1.00318	0.315776	0.483393
Facu_DN11773_c0_g1_i1	10.1054	0.19518	0.640399	0.304779	0.760534	0.853939
Facu_DN11774_c0_g1_i1	111.447	1.0537	0.313756	3.35833	0.000784145	0.00466761
Facu_DN11775_c0_g1_i1	42.701	-0.958818	0.425944	-2.25104	0.0243829	0.0766128
Facu_DN11776_c0_g1_i1	3.69435	-2.22599	1.53353	-1.45154	0.14663	0.28223
Facu_DN11777_c0_g1_i1	0.19421	1.02821	2.70923	0.37952	0.704302	NA
Facu_DN11778_c0_g1_i1	71.0073	-0.728825	0.52643	-1.38447	0.166216	0.30908
Facu_DN11779_c0_g1_i1	2.78477	1.18439	1.1288	1.04925	0.294064	0.462351
Facu_DN1178_c0_g1_i1	0.0737226	2.41752	3.69205	0.654791	0.512602	NA
Facu_DN11780_c0_g1_i1	2.62847	-2.73351	1.52451	-1.79304	0.0729667	0.171181
Facu_DN11781_c0_g1_i1	5.59999	-1.2432	1.1346	-1.09572	0.273203	0.439869
Facu_DN11782_c0_g1_i1	22.4132	-0.665828	0.659737	-1.00923	0.312863	0.48106
Facu_DN11783_c0_g1_i1	3.02192	-2.93324	1.33875	-2.19102	0.0284502	0.0859645
Facu_DN11784_c0_g1_i1	9.36934	1.81681	0.861776	2.10822	0.0350124	0.100171
[truncated: 18,402 more rows]

## Sheet: 3 DPI MG vs IV
Transcript	baseMean	log2FoldChange	lfcSE	stat	pvalue	padj
Facu_DN0_c0_g1_i1	12.2325	-0.0539534	1.19874	-0.0450083	0.964101	0.990403
Facu_DN1_c0_g1_i1	0.830521	1.08069	1.83387	0.589293	0.555665	NA
Facu_DN1_c0_g1_i2	0.33322	2.39776	2.66697	0.899058	0.368622	NA
Facu_DN10_c0_g1_i1	17.116	-1.33984	1.08195	-1.23836	0.215584	0.499335
Facu_DN100_c0_g1_i1	17.7849	-2.28725	1.35293	-1.69059	0.0909152	0.293807
Facu_DN1000_c0_g1_i1	10.4272	1.23841	1.1679	1.06037	0.288976	0.5891
Facu_DN10000_c0_g1_i1	0.39454	2.15491	2.39055	0.901429	0.36736	NA
Facu_DN10001_c0_g1_i1	0.146017	3.58949	3.03869	1.18126	0.237498	NA
Facu_DN10002_c0_g1_i1	0.419199	2.0668	2.16632	0.954061	0.340053	NA
Facu_DN10003_c0_g1_i1	9.25748	3.19447	1.18652	2.69229	0.00709633	0.0497747
Facu_DN10004_c0_g1_i1	2.22654	-0.342595	1.45611	-0.23528	0.813991	0.957315
Facu_DN10005_c0_g1_i1	49.0224	-4.80338	1.31155	-3.66237	0.000249893	0.00298638
Facu_DN10006_c0_g1_i1	0.505637	1.79491	2.14788	0.835667	0.403342	NA
Facu_DN10007_c0_g1_i1	2.57662	-0.552802	1.50813	-0.366548	0.713956	0.942136
Facu_DN10008_c0_g1_i1	0.503881	1.80141	2.05879	0.874987	0.381581	NA
Facu_DN10009_c0_g1_i1	0.28715	2.61386	2.54925	1.02535	0.3052	NA
Facu_DN1001_c0_g1_i1	0.75644	1.21526	1.91683	0.633993	0.526085	NA
Facu_DN10010_c0_g1_i1	52.8828	2.19432	1.04326	2.10334	0.035436	0.158783
Facu_DN10011_c0_g1_i1	0.924345	0.925784	1.80742	0.512214	0.608501	NA
Facu_DN10012_c0_g1_i1	26.932	1.32737	0.950058	1.39714	0.162371	0.423058
Facu_DN10013_c0_g1_i1	1.15689	0.601571	1.89438	0.317556	0.750822	0.945893
Facu_DN10014_c0_g1_i1	0.337256	2.38085	2.34568	1.01499	0.310109	NA
Facu_DN10015_c0_g1_i1	14.2891	-1.50413	1.20111	-1.25228	0.210467	0.492746
Facu_DN10016_c0_g1_i1	1.04813	0.744162	1.67835	0.44339	0.657484	0.924599
Facu_DN10017_c0_g1_i1	0.362346	2.27564	2.30403	0.987677	0.323311	NA
Facu_DN10018_c0_g1_i1	0.348721	2.33209	2.43678	0.957038	0.338548	NA
Facu_DN10019_c0_g1_i1	0.519188	1.75757	2.02709	0.867044	0.385918	NA
Facu_DN1002_c0_g1_i1	7.81614	-0.896851	1.21745	-0.736665	0.461326	0.767697
Facu_DN10020_c0_g1_i1	0.223522	2.97341	2.78835	1.06637	0.286256	NA
Facu_DN10021_c0_g1_i1	1.12564	0.641072	1.67666	0.382351	0.702201	0.94066
Facu_DN10022_c0_g1_i1	0.442726	1.98847	2.27313	0.874772	0.381698	NA
Facu_DN10023_c0_g1_i1	0.228808	2.93952	2.82746	1.03963	0.298511	NA
Facu_DN10024_c0_g1_i1	0.276368	2.6667	2.45191	1.0876	0.276772	NA
Facu_DN10025_c0_g1_i1	0.518058	1.76209	2.19966	0.801071	0.423091	NA
Facu_DN10026_c0_g1_i1	0.367826	2.25536	2.27608	0.990897	0.321736	NA
Facu_DN10027_c0_g1_i1	0.614638	1.51543	2.10092	0.721319	0.470713	NA
Facu_DN10028_c0_g1_i1	11.5432	1.5068	1.17298	1.28459	0.198936	0.476795
Facu_DN10029_c0_g1_i1	3.03155	-0.787936	1.58274	-0.49783	0.618604	0.897428
Facu_DN1003_c0_g1_i1	35.7083	-1.07958	0.813136	-1.32767	0.184287	0.456145
Facu_DN10030_c0_g1_i1	0.664894	1.40205	2.23823	0.626409	0.531047	NA
Facu_DN10031_c0_g1_i1	0.338969	2.37354	2.40392	0.987363	0.323465	NA
Facu_DN10032_c0_g1_i1	0.317793	2.46482	2.82931	0.871173	0.38366	NA
Facu_DN10033_c0_g1_i1	0.280612	2.64524	2.44592	1.08149	0.279479	NA
Facu_DN10034_c0_g1_i1	8.89665	4.32123	1.26255	3.42263	0.000620194	0.00668974
Facu_DN10035_c0_g1_i1	0.236224	2.89461	2.66801	1.08493	0.277952	NA
Facu_DN10036_c0_g1_i1	0.212667	3.04651	2.66673	1.14241	0.253282	NA
Facu_DN10037_c0_g1_i1	0.336854	2.38234	2.42509	0.98237	0.325917	NA
Facu_DN10038_c0_g1_i1	1.20904	0.537838	1.65835	0.324322	0.745694	0.944696
Facu_DN10039_c0_g1_i1	2.00667	3.02512	2.13726	1.41542	0.156946	0.414737
Facu_DN1004_c0_g1_i1	42.6938	-4.6038	1.60846	-2.86225	0.00420649	0.033221
Facu_DN10040_c0_g1_i1	0.594893	1.56252	2.09079	0.747336	0.454861	NA
Facu_DN10041_c0_g1_i1	10.7345	-2.61239	1.30392	-2.00349	0.0451247	0.188107
Facu_DN10042_c0_g1_i1	16.5565	-1.85314	1.21311	-1.52759	0.126613	0.363965
Facu_DN10043_c0_g1_i1	0.31757	2.46552	2.50252	0.985213	0.32452	NA
Facu_DN10044_c0_g1_i1	0.389506	2.1714	2.55911	0.848499	0.39616	NA
Facu_DN10045_c0_g1_i1	46.1667	0.0368119	0.746217	0.0493314	0.960655	0.988961
Facu_DN10046_c0_g1_i1	0.208229	3.07596	2.7073	1.13617	0.255884	NA
Facu_DN10047_c0_g1_i1	0.832024	1.07757	1.81894	0.592417	0.553571	NA
Facu_DN10048_c0_g1_i1	0.784552	1.16142	1.88143	0.617304	0.537034	NA
Facu_DN10049_c0_g1_i1	5.59295	1.93218	1.52372	1.26807	0.204775	0.485203
Facu_DN1005_c0_g1_i1	7.99612	-0.938033	1.20905	-0.775844	0.437841	0.746273
Facu_DN10050_c0_g1_i1	0.947767	0.888823	1.77062	0.501985	0.615678	NA
Facu_DN10051_c0_g1_i1	0.250265	2.80954	2.54145	1.10549	0.268949	NA
Facu_DN10052_c0_g1_i1	0.224981	2.96451	2.68411	1.10447	0.269391	NA
Facu_DN10053_c0_g1_i1	2.18274	-0.314317	1.5361	-0.20462	0.837869	0.965027
Facu_DN10054_c0_g1_i1	1.15702	0.601247	1.88713	0.318604	0.750027	0.945893
Facu_DN10055_c0_g1_i1	0.338789	2.37266	2.38382	0.995317	0.319582	NA
Facu_DN10057_c0_g1_i1	0.196317	3.16203	2.8394	1.11363	0.265439	NA
Facu_DN10058_c0_g1_i1	0.507737	1.78912	2.12989	0.840004	0.400906	NA
Facu_DN10059_c0_g1_i1	1.19128	0.56052	1.79897	0.311578	0.755361	0.946383
Facu_DN1006_c0_g1_i1	50.8703	8.01829	1.06135	7.55478	4.19566e-14	8.68451e-13
Facu_DN10060_c0_g1_i1	0.123323	3.83118	3.08471	1.24199	0.21424	NA
Facu_DN10061_c0_g1_i1	0.855892	1.03565	1.90444	0.543807	0.586574	NA
Facu_DN10062_c0_g1_i1	16.521	8.01494	1.15478	6.94068	3.90214e-12	7.33166e-11
Facu_DN10063_c0_g1_i1	0.0929617	4.2404	3.42001	1.23988	0.21502	NA
Facu_DN10064_c0_g1_i1	0.163438	3.42473	2.88258	1.18808	0.234802	NA
Facu_DN10065_c0_g1_i1	0.280224	2.64535	3.039	0.870467	0.384045	NA
Facu_DN10066_c0_g1_i1	0.923021	0.928484	1.86801	0.497045	0.619157	NA
Facu_DN10067_c0_g1_i1	0.310318	2.49984	2.45143	1.01975	0.307849	NA
Facu_DN10068_c0_g1_i1	0.267658	2.71393	2.49844	1.08625	0.277369	NA
Facu_DN10069_c0_g1_i1	1.00173	0.808535	1.92062	0.420976	0.673773	NA
Facu_DN1007_c0_g1_i1	3.82281	3.12523	1.24919	2.50181	0.012356	0.0760127
Facu_DN10070_c0_g1_i1	0.555122	1.66244	2.84862	0.583597	0.559492	NA
Facu_DN10071_c0_g1_i1	0.892272	0.977289	1.81575	0.538228	0.59042	NA
Facu_DN10072_c0_g1_i1	2.65258	-0.594752	2.08029	-0.285899	0.774956	0.950232
Facu_DN10073_c0_g1_i1	0.127999	3.77626	3.11152	1.21364	0.224885	NA
Facu_DN10074_c0_g1_i1	0.863816	1.02389	1.91976	0.533344	0.593796	NA
Facu_DN10075_c0_g1_i1	0.384191	2.1924	2.27958	0.961753	0.336174	NA
Facu_DN10076_c0_g1_i1	0.22245	2.98028	2.59373	1.14903	0.250543	NA
Facu_DN10077_c0_g1_i1	0.179997	3.28552	2.7693	1.18641	0.235462	NA
Facu_DN10078_c0_g1_i1	0.184687	3.24644	3.07099	1.05713	0.29045	NA
Facu_DN10079_c0_g1_i1	2.38177	-0.440647	1.67241	-0.263481	0.79218	0.953149
Facu_DN10079_c0_g1_i2	0.214394	3.03344	2.76792	1.09592	0.273112	NA
Facu_DN1008_c0_g1_i1	36.3239	-0.851346	0.799424	-1.06495	0.286899	0.586374
Facu_DN10080_c0_g1_i1	0.312821	2.49014	2.5969	0.958889	0.337615	NA
Facu_DN10081_c0_g1_i1	0.282697	2.63598	2.53136	1.04133	0.297723	NA
Facu_DN10082_c0_g1_i1	0.794202	1.1447	2.34522	0.488098	0.625481	NA
Facu_DN10083_c0_g1_i1	0.525323	1.74064	2.22829	0.781152	0.434713	NA
Facu_DN10084_c0_g1_i1	0.103161	4.08728	3.50194	1.16715	0.243151	NA
Facu_DN10085_c0_g1_i1	13.4182	-1.82774	1.25478	-1.45662	0.14522	0.395013
Facu_DN10086_c0_g1_i1	0.417782	2.06969	2.60099	0.795732	0.426188	NA
Facu_DN10087_c0_g1_i1	1.45467	0.270994	1.62829	0.166429	0.86782	0.970754
Facu_DN10088_c0_g1_i1	0.233454	2.91247	2.68868	1.08323	0.278706	NA
Facu_DN10089_c0_g1_i1	0.328589	2.41736	2.36455	1.02233	0.306623	NA
Facu_DN1009_c0_g1_i1	18.279	0.257794	0.83577	0.308451	0.757739	0.947667
Facu_DN10090_c0_g1_i1	1.2046	0.543182	1.64731	0.329738	0.741598	0.944451
Facu_DN10091_c0_g1_i1	0.830579	1.07965	1.78579	0.604579	0.545459	NA
Facu_DN10092_c0_g1_i1	0.64485	1.44527	2.05929	0.701828	0.482786	NA
Facu_DN10093_c0_g1_i1	7.38219	0.383785	1.12392	0.34147	0.73275	0.944451
Facu_DN10094_c0_g1_i1	0.690698	1.34604	1.93992	0.693867	0.487766	NA
Facu_DN10095_c0_g1_i1	0.219069	3.00174	2.75835	1.08824	0.276489	NA
Facu_DN10096_c0_g1_i1	0.286553	2.61476	2.412	1.08406	0.278337	NA
Facu_DN10097_c0_g1_i1	0.159374	3.46386	3.26609	1.06055	0.288894	NA
Facu_DN10098_c0_g1_i1	34.0477	0.0910508	0.832081	0.109425	0.912865	0.979596
Facu_DN10099_c0_g1_i1	0.166208	3.39925	2.98029	1.14058	0.254046	NA
Facu_DN101_c0_g1_i1	20.4207	1.58536	0.870839	1.8205	0.0686832	0.246866
Facu_DN1010_c0_g1_i1	25.9713	-0.841762	0.898176	-0.93719	0.348661	0.656395
Facu_DN10100_c0_g1_i1	1.98719	-0.177921	1.60313	-0.110984	0.911629	0.97928
Facu_DN10101_c0_g1_i1	0.962584	0.86693	1.74768	0.496046	0.619862	NA
Facu_DN10102_c0_g1_i1	1.07291	0.710706	1.85597	0.382929	0.701773	0.940364
Facu_DN10103_c0_g1_i1	2.56207	-0.54526	1.62559	-0.335423	0.737306	0.944451
Facu_DN10104_c0_g1_i1	0.390147	2.16995	2.351	0.922992	0.356012	NA
Facu_DN10105_c0_g1_i1	0.39923	2.13697	2.51049	0.851219	0.394648	NA
Facu_DN10106_c0_g1_i1	0.537638	1.70738	2.04242	0.835959	0.403178	NA
Facu_DN10107_c0_g1_i1	0.313074	2.48818	2.43704	1.02098	0.307263	NA
Facu_DN10108_c0_g1_i1	0.374006	2.231	2.28289	0.97727	0.328436	NA
Facu_DN10109_c0_g1_i1	34.8588	8.36945	0.950618	8.80422	1.31765e-18	3.64773e-17
Facu_DN1011_c0_g1_i1	0.711455	1.30361	1.90387	0.684716	0.493523	NA
Facu_DN10110_c0_g1_i1	7.63489	0.249618	1.53601	0.162511	0.870903	0.970754
Facu_DN10111_c0_g1_i1	15.3586	0.842353	1.12438	0.749174	0.453752	0.761668
Facu_DN10112_c0_g1_i1	1.37609	0.351015	1.8331	0.191487	0.848144	0.967217
Facu_DN10113_c0_g1_i1	2.11848	2.69421	1.41319	1.90647	0.0565891	0.217597
Facu_DN10114_c0_g1_i1	0.354318	2.30794	3.91303	0.589808	0.555319	NA
Facu_DN10115_c0_g1_i1	0.218012	3.00747	2.83674	1.06019	0.28906	NA
Facu_DN10116_c0_g1_i1	4.57275	0.151484	1.55485	0.0974269	0.922387	0.9819
Facu_DN10117_c0_g1_i1	0.259155	2.7606	2.51198	1.09897	0.27178	NA
Facu_DN10118_c0_g1_i1	0.338804	2.37276	2.67563	0.886802	0.375185	NA
Facu_DN10119_c0_g1_i1	0.548448	1.67882	2.12638	0.789518	0.429809	NA
Facu_DN1012_c0_g1_i1	51.4993	6.10569	0.631414	9.66988	4.04857e-22	1.34638e-20
Facu_DN10120_c0_g1_i1	1.64555	0.0939215	1.5718	0.0597539	0.952352	0.986917
Facu_DN10121_c0_g1_i1	0.311958	2.49466	2.68194	0.930172	0.352282	NA
Facu_DN10123_c0_g1_i1	0.337659	2.37988	2.45468	0.969528	0.332282	NA
Facu_DN10124_c0_g1_i1	0.29735	2.56281	2.44271	1.04917	0.294101	NA
Facu_DN10125_c0_g1_i1	0.248984	2.81694	2.66055	1.05878	0.289699	NA
Facu_DN10126_c0_g1_i1	0.107808	4.02807	3.92736	1.02564	0.305061	NA
Facu_DN10127_c0_g1_i1	0.552319	1.66756	2.12223	0.785756	0.432011	NA
Facu_DN10128_c0_g1_i1	0.273361	2.68436	2.54158	1.05618	0.290888	NA
Facu_DN10129_c0_g1_i1	0	NA	NA	NA	NA	NA
Facu_DN1013_c0_g1_i1	56.0789	-3.85676	1.59924	-2.41162	0.015882	0.0918929
Facu_DN10130_c0_g1_i1	0.489689	1.84136	2.27782	0.808389	0.418867	NA
Facu_DN10131_c0_g1_i1	0.0991263	4.14645	3.30227	1.25563	0.209249	NA
Facu_DN10132_c0_g1_i1	0.169811	3.36906	2.84531	1.18407	0.236384	NA
Facu_DN10133_c0_g1_i1	17.9177	-0.715779	0.973159	-0.735522	0.462022	0.768363
Facu_DN10134_c0_g1_i1	0.220961	2.98978	2.62976	1.1369	0.255579	NA
Facu_DN10135_c0_g1_i1	0.17212	3.35217	2.93399	1.14253	0.253234	NA
Facu_DN10136_c0_g1_i1	0.175292	3.3254	3.91943	0.848439	0.396194	NA
Facu_DN10137_c0_g1_i1	0.28697	2.61279	2.45677	1.06351	0.287553	NA
Facu_DN10138_c0_g1_i1	1.14778	0.613838	1.85265	0.331329	0.740396	0.944451
Facu_DN10139_c0_g1_i1	0.677578	1.37255	2.00826	0.683452	0.494321	NA
Facu_DN1014_c0_g1_i1	16.5741	0.629549	0.851887	0.739005	0.459904	0.766433
Facu_DN10140_c0_g1_i1	0.376329	2.22234	2.23935	0.992403	0.321001	NA
Facu_DN10141_c0_g1_i1	0.593374	1.56616	2.3535	0.665458	0.505757	NA
Facu_DN10142_c0_g1_i1	33.7596	12.8302	1.75504	7.31049	2.66166e-13	5.29737e-12
Facu_DN10143_c0_g1_i1	4.28384	2.21339	1.69052	1.30929	0.190435	0.46391
Facu_DN10144_c0_g1_i1	0.745851	1.23496	2.12172	0.582054	0.560531	NA
Facu_DN10145_c0_g1_i1	0.270456	2.69675	2.91789	0.924211	0.355377	NA
Facu_DN10146_c0_g1_i1	0.414135	2.08278	2.32992	0.893931	0.371359	NA
Facu_DN10147_c0_g1_i1	0.153894	3.51105	2.912	1.20572	0.227927	NA
Facu_DN10148_c0_g1_i1	0.426808	2.0414	2.26919	0.899619	0.368323	NA
Facu_DN10149_c0_g1_i1	0.247466	2.82789	2.66136	1.06257	0.287976	NA
Facu_DN10150_c0_g1_i1	0.197166	3.15599	2.79593	1.12878	0.258991	NA
Facu_DN10151_c0_g1_i1	13.4963	-2.94253	1.52103	-1.93456	0.0530437	0.208588
Facu_DN10152_c0_g1_i1	1.03212	0.767274	1.78695	0.429376	0.66765	0.92921
Facu_DN10153_c0_g1_i1	0.575697	1.60769	2.14019	0.751192	0.452537	NA
Facu_DN10154_c0_g1_i1	25.6561	0.303601	0.921319	0.329529	0.741756	0.944451
Facu_DN10155_c0_g1_i1	0.180011	3.28378	2.94528	1.11493	0.264881	NA
Facu_DN10156_c0_g1_i1	0.225219	2.96149	2.63181	1.12527	0.260476	NA
Facu_DN10157_c0_g1_i1	2.91233	-0.730677	1.47038	-0.496931	0.619238	0.897973
Facu_DN10158_c0_g1_i1	0.0723828	4.59864	3.67092	1.25272	0.210307	NA
Facu_DN10159_c0_g1_i1	0.193994	3.17878	2.71466	1.17097	0.241612	NA
Facu_DN1016_c0_g1_i1	156.339	1.96651	0.562512	3.49594	0.000472398	0.00526142
Facu_DN10160_c0_g1_i1	0.641633	1.4525	1.94073	0.748428	0.454202	NA
Facu_DN10161_c0_g1_i1	0.255507	2.78149	3.91546	0.710387	0.477464	NA
Facu_DN10162_c0_g1_i1	0.120568	3.86271	3.14905	1.22663	0.219963	NA
Facu_DN10163_c0_g1_i1	0.832277	1.07677	1.78785	0.60227	0.546995	NA
Facu_DN10164_c0_g1_i1	0.135652	3.69156	3.92309	0.940983	0.346714	NA
Facu_DN10165_c0_g1_i1	2.15962	2.58857	1.37081	1.88835	0.0589793	0.222918
Facu_DN10166_c0_g1_i1	0.587923	1.57845	2.23775	0.705372	0.480579	NA
Facu_DN10167_c0_g1_i1	0.594132	1.56264	1.9767	0.79053	0.429218	NA
Facu_DN10168_c0_g1_i1	0.967381	0.860902	1.88838	0.455894	0.648467	NA
Facu_DN10169_c0_g1_i1	0.652236	1.42932	1.94861	0.733507	0.463249	NA
Facu_DN1017_c0_g1_i1	33.4974	0.23524	0.736288	0.319494	0.749352	0.945893
Facu_DN10170_c0_g1_i1	0.156871	3.48227	3.05587	1.13954	0.254479	NA
Facu_DN10171_c0_g1_i1	0.212027	3.05074	2.73308	1.11623	0.264325	NA
Facu_DN10172_c0_g1_i1	0.19931	3.13908	2.67778	1.17227	0.241089	NA
Facu_DN10173_c0_g1_i1	0.335602	2.38601	2.38195	1.0017	0.316487	NA
Facu_DN10174_c0_g1_i1	0.22032	2.99395	2.75857	1.08533	0.277776	NA
Facu_DN10175_c0_g1_i1	2.22996	-0.345175	1.75642	-0.196522	0.844201	0.966685
Facu_DN10176_c0_g1_i1	0.160058	3.4539	2.99578	1.15292	0.248942	NA
Facu_DN10177_c0_g1_i1	0.351462	2.32181	2.38297	0.974335	0.32989	NA
Facu_DN10178_c0_g1_i1	0.921664	0.929059	1.79018	0.518974	0.603779	NA
Facu_DN10179_c0_g1_i1	3.70038	3.40153	1.42383	2.38901	0.016894	0.0961979
Facu_DN1018_c0_g1_i1	108.055	-0.9236	0.73683	-1.25348	0.210032	0.49217
Facu_DN10180_c0_g1_i1	3.38131	4.96567	1.42679	3.48031	0.000500841	0.00552837
Facu_DN10181_c0_g1_i1	0.582667	1.59139	2.11042	0.754065	0.45081	NA
Facu_DN10182_c0_g1_i1	1.02209	0.779966	1.78686	0.436501	0.662474	0.927089
Facu_DN10183_c0_g1_i1	0.055616	4.97777	3.94645	1.26133	0.207191	NA
Facu_DN10184_c0_g1_i1	0.458034	1.9393	2.16519	0.895675	0.370427	NA
Facu_DN10185_c0_g1_i1	0.464183	1.91941	2.34246	0.819402	0.412557	NA
Facu_DN10186_c0_g1_i1	0.763647	1.20147	2.0378	0.589594	0.555463	NA
Facu_DN10187_c0_g1_i1	9.50029	-0.617029	1.22438	-0.50395	0.614296	0.89369
Facu_DN10188_c0_g1_i1	3.49834	-0.994052	1.48463	-0.669561	0.503138	0.803615
Facu_DN10189_c0_g1_i1	8.32581	5.08256	1.98477	2.56079	0.0104435	0.0667322
Facu_DN1019_c0_g1_i1	0.696803	1.33371	1.93538	0.689122	0.490746	NA
Facu_DN1019_c0_g1_i2	0.0148607	6.86179	4.05122	1.69376	0.0903113	NA
Facu_DN10190_c0_g1_i1	0.289129	2.60046	2.64153	0.984455	0.324892	NA
Facu_DN10191_c0_g1_i1	0.0594426	4.87796	3.94381	1.23686	0.216138	NA
Facu_DN10192_c0_g1_i1	0.363419	2.27216	2.64153	0.860165	0.389698	NA
Facu_DN10193_c0_g1_i1	12.1525	-2.79106	1.2515	-2.23017	0.0257363	0.129103
Facu_DN10194_c0_g1_i1	1.6931	0.0518053	1.66108	0.0311878	0.97512	0.992983
Facu_DN10195_c0_g1_i1	0.254256	2.78842	2.94586	0.946556	0.343865	NA
Facu_DN10196_c0_g1_i1	0.205445	3.0966	2.73622	1.1317	0.257758	NA
Facu_DN10197_c0_g1_i1	2.02774	2.96734	1.81281	1.63687	0.101658	0.317059
Facu_DN10198_c0_g1_i1	0.296128	2.56657	2.52787	1.01531	0.30996	NA
Facu_DN10199_c0_g1_i1	0.138795	3.66286	3.29906	1.11027	0.266882	NA
Facu_DN102_c0_g1_i1	0.296292	2.56783	2.42326	1.05966	0.2893	NA
Facu_DN1020_c0_g1_i1	2.5253	-0.524235	1.62277	-0.323049	0.746658	0.944696
Facu_DN10200_c0_g1_i1	0.452746	1.95474	2.36578	0.826257	0.408658	NA
Facu_DN10200_c0_g1_i2	0.0248375	6.1423	3.99516	1.53744	0.124186	NA
Facu_DN10201_c0_g1_i1	0.260823	2.7524	2.81641	0.977275	0.328433	NA
Facu_DN10202_c0_g1_i1	16.1361	7.99389	1.15748	6.90632	4.97401e-12	9.26197e-11
Facu_DN10203_c0_g1_i1	0.406078	2.11093	2.59659	0.812962	0.41624	NA
Facu_DN10204_c0_g1_i1	0.77358	1.18327	2.12694	0.556323	0.57799	NA
Facu_DN10205_c0_g1_i1	0.55485	1.66124	2.24005	0.741606	0.458326	NA
Facu_DN10206_c0_g1_i1	0.154951	3.50151	2.89968	1.20755	0.22722	NA
Facu_DN10207_c0_g1_i1	3.01873	-0.782368	1.50415	-0.52014	0.602966	0.886146
Facu_DN10208_c0_g1_i1	0.141996	3.62856	2.96229	1.22492	0.220606	NA
Facu_DN10209_c0_g1_i1	0.262133	2.74439	2.55164	1.07554	0.282131	NA
Facu_DN1021_c0_g1_i1	0.0148607	6.86179	4.05122	1.69376	0.0903113	NA
Facu_DN1021_c0_g1_i2	0.0630464	4.79665	3.90193	1.2293	0.218959	NA
Facu_DN10210_c0_g1_i1	4.99927	5.39384	1.2666	4.2585	2.058e-05	0.000282982
Facu_DN10211_c0_g1_i1	0.228405	2.94069	2.76427	1.06382	0.28741	NA
Facu_DN10212_c0_g1_i1	1.12378	0.644491	1.87987	0.342837	0.731721	0.944451
Facu_DN10213_c0_g1_i1	0.430887	2.02615	2.21935	0.912946	0.361271	NA
Facu_DN10214_c0_g1_i1	1.49441	0.231637	1.72556	0.134239	0.893213	0.974295
Facu_DN10215_c0_g1_i1	0.220127	2.99496	2.69533	1.11117	0.266496	NA
Facu_DN10216_c0_g1_i1	23.4663	8.95674	1.15488	7.75553	8.79779e-15	1.88817e-13
Facu_DN10217_c0_g1_i1	0.271707	2.69064	2.52156	1.06705	0.285947	NA
Facu_DN10218_c0_g1_i1	1.28531	0.450786	1.74385	0.258501	0.79602	0.954587
Facu_DN10219_c0_g1_i1	2.27833	2.30032	1.44921	1.5873	0.112445	0.338411
Facu_DN1022_c0_g1_i1	8.92035	-0.317942	1.24564	-0.255245	0.798534	0.955294
Facu_DN10220_c0_g1_i1	0.34765	2.33723	2.36072	0.990047	0.322151	NA
Facu_DN10221_c0_g1_i1	0.253839	2.79094	2.59262	1.07649	0.281706	NA
Facu_DN10222_c0_g1_i1	0.174681	3.32954	2.83268	1.1754	0.239834	NA
Facu_DN10223_c0_g1_i1	1.20112	0.548159	1.65388	0.331438	0.740314	0.944451
Facu_DN10224_c0_g1_i1	0.243862	2.84851	2.79903	1.01768	0.308831	NA
Facu_DN10226_c0_g1_i1	0.439821	1.99601	2.22875	0.895572	0.370481	NA
Facu_DN10227_c0_g1_i1	0.383536	2.19493	2.23942	0.980134	0.32702	NA
Facu_DN10228_c0_g1_i1	105.836	-1.73049	0.639652	-2.70537	0.0068229	0.0484444
Facu_DN10229_c0_g1_i1	0.172983	3.34326	2.97089	1.12534	0.260446	NA
Facu_DN1023_c0_g1_i1	26.9205	3.72033	0.705926	5.27014	1.36316e-07	2.17292e-06
Facu_DN10230_c0_g1_i1	0.430887	2.02615	2.21935	0.912946	0.361271	NA
Facu_DN10231_c0_g1_i1	0.117799	3.89843	3.13761	1.24248	0.214059	NA
Facu_DN10232_c0_g1_i1	0.192296	3.19112	2.74032	1.16451	0.244218	NA
Facu_DN10233_c0_g1_i1	0.232203	2.91873	2.59422	1.12509	0.260551	NA
Facu_DN10234_c0_g1_i1	0.20059	3.12857	2.78085	1.12504	0.260571	NA
Facu_DN10235_c0_g1_i1	1.45326	0.273229	1.60701	0.170024	0.864992	0.969913
Facu_DN10236_c0_g1_i1	470.423	16.6326	1.36456	12.189	3.55779e-34	2.8932e-32
Facu_DN10237_c0_g1_i1	0.260688	2.75029	2.90425	0.946987	0.343645	NA
Facu_DN10238_c0_g1_i1	1.87585	3.62046	1.51485	2.38998	0.0168493	0.0960481
Facu_DN10239_c0_g1_i1	0.220708	2.99398	2.87269	1.04222	0.297309	NA
Facu_DN1024_c0_g1_i1	29.7788	-0.474382	0.805087	-0.589231	0.555707	0.846332
Facu_DN10240_c0_g1_i1	0.315426	2.47586	2.38136	1.03968	0.298488	NA
Facu_DN10241_c0_g1_i1	43.4956	-0.680201	0.700953	-0.970394	0.33185	0.637311
Facu_DN10242_c0_g1_i1	5.42483	2.25283	1.70808	1.31893	0.187194	0.459181
Facu_DN10243_c0_g1_i1	0.239439	2.87299	2.63455	1.09051	0.275491	NA
Facu_DN10244_c0_g1_i1	0.306492	2.51822	2.39704	1.05055	0.293463	NA
Facu_DN10245_c0_g1_i1	13.9466	-0.424469	1.14427	-0.370951	0.710674	0.941712
Facu_DN10246_c0_g1_i1	27.1277	7.95669	0.917283	8.6742	4.16485e-18	1.11159e-16
Facu_DN10247_c0_g1_i1	0.868938	1.01535	1.79947	0.564247	0.572586	NA
Facu_DN10248_c0_g1_i1	0.285302	2.61998	2.55624	1.02493	0.305394	NA
Facu_DN10249_c0_g1_i1	3.60465	3.68491	1.58868	2.31949	0.0203687	0.109194
Facu_DN1025_c0_g1_i1	5.35247	-1.60795	1.33938	-1.20051	0.22994	0.517725
Facu_DN10250_c0_g1_i1	0.574954	1.61115	2.18508	0.737344	0.460913	NA
Facu_DN10251_c0_g1_i1	5.80779	1.59893	1.31153	1.21913	0.222794	0.508112
Facu_DN10252_c0_g1_i1	0.53128	1.72461	2.01393	0.856341	0.391809	NA
Facu_DN10253_c0_g1_i1	0.133062	3.72466	3.24712	1.14707	0.251354	NA
Facu_DN10254_c0_g1_i1	6.02752	0.979603	1.31278	0.746204	0.455544	0.762586
Facu_DN10255_c0_g1_i1	1.28416	0.452249	1.98902	0.227373	0.820134	0.959939
Facu_DN10256_c0_g1_i1	0.0721743	4.60254	3.73733	1.2315	0.218134	NA
Facu_DN10257_c0_g1_i1	0.247942	2.8227	2.67215	1.05634	0.290813	NA
Facu_DN10258_c0_g1_i1	0.187233	3.22695	2.94945	1.09409	0.273917	NA
Facu_DN10259_c0_g1_i1	0.00743033	7.61839	4.08047	1.86704	0.0618965	NA
Facu_DN1026_c0_g1_i1	12.8461	-1.76252	1.35824	-1.29765	0.194408	0.469838
Facu_DN10260_c0_g1_i1	18.176	-2.3358	1.65271	-1.41332	0.157563	0.415418
Facu_DN10261_c0_g1_i1	0.333235	2.39771	2.31247	1.03686	0.2998	NA
Facu_DN10262_c0_g1_i1	0.541435	1.69794	2.05026	0.828156	0.407582	NA
Facu_DN10263_c0_g1_i1	0.490732	1.83878	2.21688	0.829445	0.406853	NA
Facu_DN10264_c0_g1_i1	3.13546	1.11455	1.38732	0.803384	0.421753	0.730697
Facu_DN10265_c0_g1_i1	0.755771	1.21705	1.97039	0.617669	0.536793	NA
Facu_DN10266_c0_g1_i1	1.40735	0.318311	1.71112	0.186025	0.852425	0.967769
Facu_DN10267_c0_g1_i1	0.626637	1.4852	2.07807	0.714699	0.474795	NA
Facu_DN10268_c0_g1_i1	0.258336	2.76374	2.54688	1.08515	0.277856	NA
Facu_DN10269_c0_g1_i1	0.064744	4.75969	3.84706	1.23723	0.216003	NA
Facu_DN1027_c0_g1_i1	97.0331	-3.97565	1.3149	-3.02355	0.00249831	0.0220755
Facu_DN10270_c0_g1_i1	0.241345	2.86184	2.60642	1.098	0.272206	NA
Facu_DN10271_c0_g1_i1	0.176393	3.31392	2.86334	1.15736	0.247126	NA
Facu_DN10272_c0_g1_i1	1.15853	0.599725	1.69101	0.354656	0.722848	0.944413
Facu_DN10273_c0_g1_i1	0.182141	3.26872	3.91895	0.83408	0.404236	NA
Facu_DN10274_c0_g1_i1	0.687972	1.35094	1.95824	0.689874	0.490273	NA
Facu_DN10275_c0_g1_i1	11.0478	3.41283	1.2624	2.70345	0.00686239	0.0486085
Facu_DN10276_c0_g1_i1	0.286553	2.61476	2.412	1.08406	0.278337	NA
Facu_DN10277_c0_g1_i1	1.57004	0.161541	1.54387	0.104634	0.916667	0.980629
Facu_DN10278_c0_g1_i1	28.459	2.82841	0.899786	3.14343	0.00166981	0.0156869
Facu_DN10279_c0_g1_i1	4.03883	-1.20146	1.91979	-0.62583	0.531427	0.826232
Facu_DN1028_c0_g1_i1	42.8951	-0.811589	0.781691	-1.03825	0.299155	0.60071
Facu_DN10280_c0_g1_i1	5.88794	-0.365514	1.28324	-0.284837	0.775769	0.950232
Facu_DN10281_c0_g1_i1	0.157289	3.48045	2.93234	1.18692	0.235259	NA
Facu_DN10282_c0_g1_i1	1.17473	0.580376	1.84126	0.315206	0.752606	0.946197
Facu_DN10283_c0_g1_i1	5.13526	-1.54803	1.52724	-1.01362	0.310766	0.614507
Facu_DN10284_c0_g1_i1	39.0502	12.9384	1.53576	8.42474	3.6155e-17	9.09028e-16
Facu_DN10285_c0_g1_i1	0.623542	1.49431	2.18378	0.684274	0.493802	NA
Facu_DN10286_c0_g1_i1	1.52091	0.207905	1.66589	0.124802	0.900681	0.976099
Facu_DN10287_c0_g1_i1	0.680302	1.36713	2.1723	0.629344	0.529124	NA
Facu_DN10288_c0_g1_i1	24.5471	0.321472	0.889618	0.361359	0.717831	0.943882
Facu_DN10289_c0_g1_i1	1.28666	0.448558	1.68992	0.265431	0.790677	0.952354
Facu_DN1029_c0_g1_i1	5.08228	2.12298	1.41099	1.5046	0.132427	0.374217
Facu_DN10290_c0_g1_i1	0.758704	1.21157	2.13277	0.568073	0.569985	NA
Facu_DN10291_c0_g1_i1	0.918822	0.934786	1.76799	0.528729	0.596993	NA
Facu_DN10292_c0_g1_i1	0.132674	3.72361	3.21163	1.15942	0.246286	NA
Facu_DN10293_c0_g1_i1	1.49345	0.234253	1.83353	0.127761	0.898338	0.975706
Facu_DN10294_c0_g1_i1	0.520958	1.75138	2.57762	0.679456	0.496849	NA
Facu_DN10295_c0_g1_i1	0.199101	3.13981	3.91791	0.8014	0.4229	NA
Facu_DN10296_c0_g1_i1	0.902724	0.959743	1.74441	0.550182	0.582195	NA
Facu_DN10297_c0_g1_i1	0.508795	1.78659	2.04822	0.872266	0.383063	NA
Facu_DN10298_c0_g1_i1	6.78741	0.51117	1.45669	0.350912	0.725654	0.944413
Facu_DN10299_c0_g1_i1	0.197404	3.15253	2.68831	1.17268	0.240924	NA
Facu_DN103_c0_g1_i1	53.637	-2.22135	0.962458	-2.308	0.0209993	0.111627
Facu_DN1030_c0_g1_i1	0.144557	3.60093	2.99469	1.20244	0.229193	NA
Facu_DN10300_c0_g1_i1	0.335782	2.38698	2.309	1.03377	0.301242	NA
Facu_DN10301_c0_g1_i1	0.250279	2.80853	2.71522	1.03437	0.300965	NA
Facu_DN10302_c0_g1_i1	2.2719	-0.371255	1.51237	-0.24548	0.806085	0.956835
Facu_DN10303_c0_g1_i1	4.43309	0.230551	1.34677	0.171189	0.864075	0.969502
Facu_DN10304_c0_g1_i1	0.275087	2.6734	2.60047	1.02805	0.303927	NA
Facu_DN10305_c0_g1_i1	0.98617	0.831702	1.73856	0.478387	0.632375	NA
Facu_DN10306_c0_g1_i1	0.362288	2.27821	2.35521	0.967305	0.333392	NA
Facu_DN10307_c0_g1_i1	1.40317	0.324036	1.67501	0.193453	0.846604	0.966685
Facu_DN10308_c0_g1_i1	0.715772	1.29364	1.92896	0.670638	0.502451	NA
Facu_DN10309_c0_g1_i1	0.667004	1.39493	2.37298	0.587837	0.556642	NA
Facu_DN1031_c0_g1_i1	72.8776	-1.41477	0.928364	-1.52394	0.127523	0.36537
Facu_DN10310_c0_g1_i1	0.0157095	6.79317	4.04464	1.67955	0.0930447	NA
Facu_DN10311_c0_g1_i1	0.324986	2.43289	2.37378	1.0249	0.30541	NA
Facu_DN10312_c0_g1_i1	0.186981	3.2322	2.86058	1.12991	0.258514	NA
Facu_DN10313_c0_g1_i1	0.688049	1.35274	2.0801	0.650327	0.515481	NA
Facu_DN10314_c0_g1_i1	0.316929	2.46835	2.47302	0.99811	0.318226	NA
Facu_DN10315_c0_g1_i1	7.08085	-2.01193	1.31324	-1.53203	0.125514	0.362235
Facu_DN10316_c0_g1_i1	0.300789	2.54452	2.44409	1.04109	0.297834	NA
Facu_DN10317_c0_g1_i1	1.25082	0.490114	2.03207	0.24119	0.809408	0.956958
Facu_DN10318_c0_g1_i1	0.303335	2.53181	2.45696	1.03047	0.302791	NA
Facu_DN10319_c0_g1_i1	0.122266	3.84314	3.11559	1.23352	0.217383	NA
Facu_DN1032_c0_g1_i1	44.0243	-1.30237	0.833773	-1.56202	0.118284	0.349182
Facu_DN10320_c0_g1_i1	0.345802	2.34243	2.46546	0.950098	0.342062	NA
Facu_DN10321_c0_g1_i1	0.566452	1.63307	2.14974	0.759657	0.44746	NA
Facu_DN10322_c0_g1_i1	0.350074	2.32519	3.9131	0.594206	0.552375	NA
Facu_DN10323_c0_g1_i1	1.21374	0.533324	1.9359	0.275492	0.782939	0.950232
Facu_DN10324_c0_g1_i1	2.13268	-0.28017	1.4779	-0.189573	0.849644	0.967503
Facu_DN10325_c0_g1_i1	0.226708	2.95222	2.66307	1.10857	0.267614	NA
Facu_DN10326_c0_g1_i1	0.17212	3.35217	2.93399	1.14253	0.253234	NA
Facu_DN10327_c0_g1_i1	32.8145	9.44872	1.30634	7.23298	4.725e-13	9.29726e-12
Facu_DN10328_c0_g1_i1	0.240497	2.86793	2.62304	1.09336	0.274236	NA
Facu_DN10329_c0_g1_i1	0.941471	0.900117	1.89186	0.475784	0.634228	NA
Facu_DN1033_c0_g1_i1	20.0508	-2.19408	1.33128	-1.6481	0.0993326	0.312467
Facu_DN10330_c0_g1_i1	0.211207	3.05451	2.66178	1.14754	0.251157	NA
Facu_DN10331_c0_g1_i1	0.208661	3.07158	2.69566	1.13945	0.254514	NA
Facu_DN10332_c0_g1_i1	0.718722	1.28846	1.8864	0.683024	0.494592	NA
Facu_DN10333_c0_g1_i1	0.195944	3.16243	3.91808	0.807138	0.419587	NA
Facu_DN10334_c0_g1_i1	0.305852	2.52119	2.48951	1.01273	0.311191	NA
Facu_DN10335_c0_g1_i1	1.82829	3.9137	1.46852	2.66506	0.00769753	0.0529547
Facu_DN10336_c0_g1_i1	1.4609	0.265645	1.61392	0.164597	0.869262	0.970754
Facu_DN10337_c0_g1_i1	10.7943	3.86721	1.06662	3.62566	0.000288229	0.00339771
Facu_DN10338_c0_g1_i1	0.229196	2.93936	2.91637	1.00788	0.313511	NA
Facu_DN10339_c0_g1_i1	2.39487	-0.448117	1.66871	-0.268541	0.788283	0.952104
Facu_DN1034_c0_g1_i1	23.2808	-1.5592	1.31397	-1.18663	0.235373	0.524849
Facu_DN1034_c0_g1_i2	0.748058	1.23214	2.27459	0.541698	0.588027	NA
Facu_DN10340_c0_g1_i1	0.54824	1.6798	2.02478	0.829621	0.406753	NA
Facu_DN10341_c0_g1_i1	55.1766	8.7403	0.902559	9.6839	3.52982e-22	1.17763e-20
Facu_DN10342_c0_g1_i1	0.17212	3.35217	2.93399	1.14253	0.253234	NA
Facu_DN10343_c0_g1_i1	0.335321	2.38948	2.69292	0.887317	0.374908	NA
Facu_DN10344_c0_g1_i1	20.8484	0.930433	0.852279	1.0917	0.274965	0.572683
Facu_DN10345_c0_g1_i1	0.382314	2.198	2.37798	0.924314	0.355323	NA
Facu_DN10346_c0_g1_i1	0.465434	1.91666	2.20574	0.868942	0.384879	NA
Facu_DN10347_c0_g1_i1	0.102744	4.09268	3.44718	1.18725	0.235128	NA
Facu_DN10348_c0_g1_i1	0.89726	0.968464	2.00283	0.483548	0.628707	NA
Facu_DN10349_c0_g1_i1	5.00968	2.25071	1.35157	1.66526	0.0958616	0.304865
Facu_DN1035_c0_g1_i1	15.6735	-0.127768	1.58885	-0.0804151	0.935907	0.984487
Facu_DN10350_c0_g1_i1	1.15262	0.607118	1.8738	0.324004	0.745935	0.944696
Facu_DN10351_c0_g1_i1	18.5567	7.43275	0.896844	8.28767	1.15486e-16	2.78262e-15
Facu_DN10352_c0_g1_i1	0.26045	2.75229	2.49193	1.10448	0.269383	NA
Facu_DN10353_c0_g1_i1	1.71605	0.0336164	2.4915	0.0134925	NA	NA
Facu_DN10354_c0_g1_i1	0.315023	2.47692	2.52677	0.980272	0.326952	NA
Facu_DN10355_c0_g1_i1	0.228197	2.94189	2.7291	1.07797	0.281048	NA
Facu_DN10356_c0_g1_i1	0.19931	3.13908	2.67778	1.17227	0.241089	NA
Facu_DN10357_c0_g1_i1	0.332387	2.40194	2.48785	0.96547	0.334309	NA
Facu_DN10358_c0_g1_i1	0.166208	3.39925	2.98029	1.14058	0.254046	NA
Facu_DN10359_c0_g1_i1	0.188693	3.21768	2.83913	1.13333	0.257074	NA
Facu_DN1036_c0_g1_i1	181.168	-2.95002	0.772521	-3.8187	0.000134159	0.00166048
Facu_DN10360_c0_g1_i1	0.200561	3.13182	2.83963	1.1029	0.270072	NA
Facu_DN10361_c0_g1_i1	0.777316	1.1754	1.91012	0.615355	0.53832	NA
Facu_DN10362_c0_g1_i1	0.373142	2.23436	2.23923	0.997823	0.318365	NA
Facu_DN10363_c0_g1_i1	1.90483	-0.117723	1.48465	-0.0792936	0.936799	0.984566
Facu_DN10364_c0_g1_i1	0.165999	3.4009	2.94203	1.15597	0.247693	NA
Facu_DN10365_c0_g1_i1	0.223672	2.97489	2.99281	0.994014	0.320216	NA
Facu_DN10366_c0_g1_i1	38.8593	9.77495	0.942705	10.369	3.42942e-25	1.39441e-23
Facu_DN10367_c0_g1_i1	0.346398	2.34148	2.31792	1.01016	0.312416	NA
Facu_DN10368_c0_g1_i1	0.62509	1.48979	1.99593	0.746413	0.455418	NA
Facu_DN10369_c0_g1_i1	0.208661	3.07158	2.69566	1.13945	0.254514	NA
Facu_DN1037_c0_g1_i1	18.9497	1.43447	0.861816	1.66447	0.0960187	0.305085
Facu_DN10370_c0_g1_i1	0.855222	1.03696	1.83796	0.564191	0.572624	NA
Facu_DN10371_c0_g1_i1	0.192713	3.18801	3.07202	1.03776	0.299383	NA
Facu_DN10372_c0_g1_i1	5.42574	1.61719	1.44668	1.11786	0.263626	0.560105
Facu_DN10373_c0_g1_i1	0.191433	3.19907	2.8355	1.12822	0.259227	NA
Facu_DN10374_c0_g1_i1	0.363762	2.27241	2.42258	0.938013	0.348237	NA
Facu_DN10374_c0_g1_i2	0.022291	6.28352	4.00413	1.56926	0.116587	NA
Facu_DN10375_c0_g1_i1	0.431052	2.0267	2.49574	0.812064	0.416755	NA
Facu_DN10376_c0_g1_i1	32.5888	7.94494	0.866102	9.17321	4.59147e-20	1.39337e-18
Facu_DN10377_c0_g1_i1	0.290366	2.59621	2.39563	1.08373	0.278485	NA
Facu_DN10378_c0_g1_i1	0.15029	3.54431	3.0243	1.17194	0.24122	NA
Facu_DN10379_c0_g1_i1	0.525502	1.74102	2.18448	0.796993	0.425455	NA
Facu_DN1038_c0_g1_i1	44.229	-2.12757	0.987624	-2.15423	0.0312224	0.147123
Facu_DN10380_c0_g1_i1	0.161518	3.44346	2.87983	1.19571	0.231808	NA
Facu_DN10381_c0_g1_i1	9.68379	4.46134	1.59644	2.79456	0.00519706	0.0394863
Facu_DN10382_c0_g1_i1	0.575057	1.60925	2.11376	0.761319	0.446467	NA
Facu_DN10383_c0_g1_i1	0.238145	2.88309	2.63064	1.09596	0.273094	NA
Facu_DN10384_c0_g1_i1	0.449933	1.96562	2.25473	0.871777	0.38333	NA
Facu_DN10385_c0_g1_i1	6.10849	-1.79837	1.33707	-1.34501	0.178623	0.448345
Facu_DN10386_c0_g1_i1	4.90768	3.86422	1.35539	2.85099	0.00435834	0.0342126
Facu_DN10387_c0_g1_i1	0.340292	2.36537	2.6215	0.902296	0.3669	NA
Facu_DN10388_c0_g1_i1	0.651669	1.42898	1.97343	0.724112	0.468997	NA
Facu_DN10389_c0_g1_i1	0.329438	2.41297	2.38675	1.01099	0.312023	NA
Facu_DN1039_c0_g1_i1	11.5473	-1.5771	1.22596	-1.28642	0.198296	0.475953
Facu_DN10390_c0_g1_i1	0.215228	3.02813	2.61553	1.15775	0.246966	NA
Facu_DN10391_c0_g1_i1	0.31967	2.457	2.34363	1.04837	0.294466	NA
Facu_DN10392_c0_g1_i1	28.7193	8.33867	0.875412	9.52543	1.64359e-21	5.31307e-20
Facu_DN10393_c0_g1_i1	0.301176	2.54382	2.46201	1.03323	0.301496	NA
Facu_DN10394_c0_g1_i1	0.130754	3.7465	3.03793	1.23324	0.217486	NA
Facu_DN10395_c0_g1_i1	0.433584	2.01903	2.33407	0.865024	0.387025	NA
Facu_DN10396_c0_g1_i1	0.695164	1.33623	1.88304	0.709612	0.477945	NA
Facu_DN10397_c0_g1_i1	0.179148	3.29217	2.79532	1.17774	0.2389	NA
Facu_DN10398_c0_g1_i1	0.556892	1.65738	2.37708	0.697233	0.485657	NA
Facu_DN10399_c0_g1_i1	0.700702	1.3242	2.0246	0.654054	0.513077	NA
Facu_DN104_c0_g1_i1	23.0926	1.16316	0.880669	1.32077	0.186578	0.458797
Facu_DN10400_c0_g1_i1	0.196569	3.15698	2.84246	1.11065	0.266719	NA
Facu_DN10401_c0_g1_i1	2.81944	1.44362	1.50611	0.958511	0.337805	0.64376
Facu_DN10402_c0_g1_i1	0.404546	2.11769	2.38451	0.888102	0.374486	NA
Facu_DN10403_c0_g1_i1	1.5384	0.191399	1.94228	0.0985439	0.9215	0.981524
Facu_DN10404_c0_g1_i1	0.18993	3.21108	3.19935	1.00366	0.31554	NA
Facu_DN10405_c0_g1_i1	0.0974143	4.17405	3.92955	1.06222	0.288135	NA
Facu_DN10406_c0_g1_i1	0.542716	1.69412	2.08895	0.810991	0.417371	NA
Facu_DN10407_c0_g1_i1	0.875417	1.00505	2.1389	0.469893	0.638431	NA
Facu_DN10408_c0_g1_i1	3.64981	3.57321	1.38741	2.57546	0.0100106	0.0646765
Facu_DN10409_c0_g1_i1	1.32706	0.403683	1.60191	0.252	0.801041	0.955696
Facu_DN1041_c0_g1_i1	39.3483	-0.502246	0.692157	-0.725624	0.468069	0.774483
Facu_DN10410_c0_g1_i1	0.117799	3.89843	3.13761	1.24248	0.214059	NA
Facu_DN10411_c0_g1_i1	0.195066	3.16935	2.77485	1.14217	0.253384	NA
Facu_DN10412_c0_g1_i1	0.48771	1.84888	2.31671	0.79806	0.424836	NA
Facu_DN10413_c0_g1_i1	0.122683	3.83858	3.19574	1.20116	0.229691	NA
Facu_DN10414_c0_g1_i1	10.8774	-0.783971	1.76239	-0.444835	NA	NA
Facu_DN10415_c0_g1_i1	0.888251	0.983423	1.83228	0.536721	0.59146	NA
Facu_DN10416_c0_g1_i1	8.93252	4.14145	1.22437	3.38252	0.000718233	0.00753637
Facu_DN10417_c0_g1_i1	0.367855	2.25386	2.41799	0.93212	0.351275	NA
Facu_DN10418_c0_g1_i1	0.644761	1.44621	2.11965	0.682291	0.495055	NA
Facu_DN10419_c0_g1_i1	0.144974	3.59713	3.09787	1.16116	0.245577	NA
Facu_DN1042_c0_g1_i1	31.0097	-1.8847	1.08244	-1.74116	0.0816549	0.274974
Facu_DN10420_c0_g1_i1	0.578213	1.60152	2.07115	0.773253	0.439373	NA
Facu_DN10421_c0_g1_i1	0.340234	2.36762	2.40551	0.984249	0.324993	NA
Facu_DN10422_c0_g1_i1	0.1537	3.51204	3.92118	0.895658	0.370435	NA
Facu_DN10423_c0_g1_i1	0.188082	3.22056	2.92761	1.10006	0.271305	NA
Facu_DN10425_c0_g1_i1	0.266629	2.71744	2.74063	0.991536	0.321424	NA
Facu_DN10426_c0_g1_i1	0.39311	2.15866	2.2011	0.980718	0.326732	NA
Facu_DN10427_c0_g1_i1	0.929568	0.916303	2.03449	0.450385	0.652433	NA
Facu_DN10428_c0_g1_i1	0.124589	3.81705	3.18078	1.20004	0.230126	NA
Facu_DN10429_c0_g1_i1	0.184003	3.25638	2.91095	1.11867	0.263283	NA
Facu_DN1043_c0_g1_i1	0.110383	3.98917	3.31184	1.20452	0.22839	NA
Facu_DN1043_c0_g1_i2	7.14573	0.466244	1.26377	0.368932	0.712178	0.941727
Facu_DN10430_c0_g1_i1	0.767459	1.1944	2.0428	0.584688	0.558757	NA
Facu_DN10431_c0_g1_i1	0.690935	1.34457	1.95348	0.688293	0.491268	NA
Facu_DN10432_c0_g1_i1	0.394109	2.15701	2.39827	0.899402	0.368438	NA
Facu_DN10433_c0_g1_i1	0.563532	1.63957	2.0035	0.818355	0.413155	NA
Facu_DN10434_c0_g1_i1	0.907667	0.951192	1.81351	0.524503	0.599929	NA
Facu_DN10435_c0_g1_i1	0.774339	1.18127	2.15937	0.547045	0.584348	NA
Facu_DN10436_c0_g1_i1	0.0995432	4.14079	3.48714	1.18745	0.235052	NA
Facu_DN10437_c0_g1_i1	0.390535	2.16939	2.24873	0.96472	0.334685	NA
Facu_DN10438_c0_g1_i1	0.153462	3.51531	3.20832	1.09568	0.273218	NA
Facu_DN10439_c0_g1_i1	0.153894	3.51105	2.912	1.20572	0.227927	NA
Facu_DN1044_c0_g1_i1	16.5297	-0.836678	1.21494	-0.68866	0.491037	0.7949
Facu_DN10440_c0_g1_i1	0.136486	3.6839	3.07764	1.19699	0.231311	NA
Facu_DN10441_c0_g1_i1	0.140731	3.64095	2.99633	1.21514	0.224314	NA
Facu_DN10442_c0_g1_i1	0.309291	2.50358	2.51607	0.995035	0.319719	NA
Facu_DN10443_c0_g1_i1	0.343853	2.35264	2.30805	1.01932	0.308051	NA
Facu_DN10444_c0_g1_i1	0.865246	1.02168	2.18216	0.468198	0.639643	NA
Facu_DN10445_c0_g1_i1	2.14281	-0.287933	1.50594	-0.191198	0.848371	0.967217
Facu_DN10446_c0_g1_i1	0.876829	1.00147	1.85504	0.539865	0.58929	NA
Facu_DN10447_c0_g1_i1	0.234347	2.90435	2.60025	1.11695	0.264017	NA
Facu_DN10448_c0_g1_i1	0.280806	2.64442	2.57552	1.02675	0.304537	NA
Facu_DN10449_c0_g1_i1	4.49781	-1.35701	2.00254	-0.677645	0.497997	0.799614
Facu_DN1045_c0_g1_i1	120.034	-1.39113	0.560202	-2.48326	0.0130188	0.0793034
Facu_DN10450_c0_g1_i1	3.40104	4.7813	1.53343	3.11804	0.00182059	0.0168749
Facu_DN10451_c0_g1_i1	0.442367	1.9878	2.18451	0.909953	0.362847	NA
Facu_DN10452_c0_g1_i1	1.30954	0.423818	1.7168	0.246866	0.805012	0.956835
Facu_DN10453_c0_g1_i1	0.375659	2.22561	2.34245	0.950121	0.342051	NA
Facu_DN10454_c0_g1_i1	0.163438	3.42473	2.88258	1.18808	0.234802	NA
Facu_DN10455_c0_g1_i1	0.563741	1.63906	2.02569	0.809137	0.418436	NA
Facu_DN10456_c0_g1_i1	0.375911	2.22318	2.25557	0.985637	0.324311	NA
Facu_DN10457_c0_g1_i1	0.214781	3.03258	2.71843	1.11556	0.264608	NA
Facu_DN10458_c0_g1_i1	0.201647	3.12125	2.81919	1.10715	0.268231	NA
Facu_DN10459_c0_g1_i1	0.54081	1.69954	2.0396	0.833272	0.404691	NA
Facu_DN1046_c0_g1_i1	91.7314	0.91659	0.480693	1.90681	0.0565454	0.21759
Facu_DN10460_c0_g1_i1	0.396282	2.1474	2.19929	0.976402	0.328865	NA
Facu_DN10461_c0_g1_i1	1.27886	0.457288	1.62153	0.28201	0.777936	0.950232
Facu_DN10462_c0_g1_i1	0.126301	3.79511	3.23925	1.1716	0.241357	NA
Facu_DN10463_c0_g1_i1	0.672011	1.38585	2.01435	0.687989	0.49146	NA
Facu_DN10464_c0_g1_i1	2.05225	2.89762	1.39274	2.08051	0.0374783	0.164952
Facu_DN10465_c0_g1_i1	21.6162	0.302618	0.798642	0.378916	0.70475	0.941068
Facu_DN10466_c0_g1_i1	0.533186	1.71989	2.17851	0.78948	0.429831	NA
Facu_DN10467_c0_g1_i1	0.212235	3.04927	2.87399	1.06099	0.288696	NA
Facu_DN10468_c0_g1_i1	0.230297	2.93029	2.60081	1.12668	0.259877	NA
Facu_DN10469_c0_g1_i1	0.347694	2.33532	2.31075	1.01064	0.31219	NA
Facu_DN1047_c0_g1_i1	0	NA	NA	NA	NA	NA
Facu_DN1047_c0_g2_i1	10.1099	1.65189	1.11675	1.4792	0.139088	0.385864
Facu_DN10470_c0_g1_i1	0.251933	2.80155	2.58737	1.08278	0.278906	NA
Facu_DN10471_c0_g1_i1	241.863	15.668	1.35384	11.573	5.64731e-31	3.54114e-29
Facu_DN10472_c0_g1_i1	0.408209	2.10359	2.31123	0.910162	0.362737	NA
Facu_DN10473_c0_g1_i1	0.367782	2.25671	2.51589	0.896982	0.369728	NA
Facu_DN10474_c0_g1_i1	0.116548	3.91098	3.92576	0.996236	0.319136	NA
Facu_DN10475_c0_g1_i1	0.313729	2.4843	2.40451	1.03318	0.301518	NA
Facu_DN10476_c0_g1_i1	0.196778	3.15556	2.85612	1.10484	0.269229	NA
Facu_DN10477_c0_g1_i1	0.259989	2.75712	2.60458	1.05857	0.289796	NA
Facu_DN10478_c0_g1_i1	0.252379	2.79776	2.52168	1.10948	0.267222	NA
Facu_DN10479_c0_g1_i1	0.363597	2.27108	2.55522	0.888802	0.374109	NA
Facu_DN1048_c0_g1_i1	25.3095	2.32265	0.706571	3.28722	0.00101183	0.0101176
Facu_DN10480_c0_g1_i1	0.417961	2.06936	2.41522	0.856799	0.391556	NA
Facu_DN10481_c0_g1_i1	0.254256	2.78842	2.94586	0.946556	0.343865	NA
Facu_DN10482_c0_g1_i1	0.200353	3.13313	2.91273	1.07567	0.282075	NA
Facu_DN10483_c0_g1_i1	26.3518	8.08043	1.40522	5.75028	8.90945e-09	1.48145e-07
Facu_DN10484_c0_g1_i1	0.174889	3.32787	2.96467	1.12251	0.261645	NA
Facu_DN10485_c0_g1_i1	2.85535	-0.701988	1.49234	-0.470394	0.638073	0.912448
Facu_DN10486_c0_g1_i1	0.637685	1.45989	2.13122	0.685001	0.493343	NA
Facu_DN10487_c0_g1_i1	0.462262	1.92579	2.26931	0.848624	0.396091	NA
Facu_DN10488_c0_g1_i1	0.898122	0.966418	1.84286	0.524411	0.599993	NA
Facu_DN10489_c0_g1_i1	0.179356	3.29062	2.87334	1.14523	0.252115	NA
Facu_DN1049_c0_g1_i1	42.8429	-0.236139	0.651322	-0.362554	0.716938	0.943882
Facu_DN10490_c0_g1_i1	0.201468	3.12152	3.91777	0.79676	0.425591	NA
Facu_DN10491_c0_g1_i1	0.20592	3.0895	3.13295	0.98613	0.324069	NA
Facu_DN10492_c0_g1_i1	0.255537	2.78157	2.55108	1.09035	0.275558	NA
Facu_DN10493_c0_g1_i1	0.0776986	4.49496	3.93521	1.14224	0.253353	NA
Facu_DN10494_c0_g1_i1	0.116102	3.91874	3.16912	1.23654	0.216259	NA
Facu_DN10495_c0_g1_i1	0.831937	1.07874	2.03639	0.529729	0.5963	NA
Facu_DN10496_c0_g1_i1	0.156008	3.49205	2.91133	1.19947	0.230345	NA
Facu_DN10497_c0_g1_i1	0.382866	2.19777	2.78919	0.787961	0.43072	NA
Facu_DN10498_c0_g1_i1	0.173415	3.33963	2.78619	1.19864	0.230668	NA
Facu_DN10499_c0_g1_i1	0.21161	3.0535	2.65403	1.15051	0.249932	NA
Facu_DN105_c0_g1_i1	9.83932	-0.274918	1.09479	-0.251115	0.801725	0.955808
Facu_DN1050_c0_g1_i1	45.9569	-1.37672	0.761127	-1.8088	0.0704825	0.250821
Facu_DN10500_c0_g1_i1	0.142205	3.62656	3.01942	1.20108	0.229721	NA
Facu_DN10501_c0_g1_i1	0.43744	2.0055	2.16533	0.926184	0.35435	NA
Facu_DN10502_c0_g1_i1	36.1396	12.9	1.38801	9.29392	1.48705e-20	4.60676e-19
Facu_DN10503_c0_g1_i1	0.806071	1.12403	1.94703	0.577305	0.563734	NA
Facu_DN10504_c0_g1_i1	0.288876	2.60349	2.44982	1.06273	0.287906	NA
Facu_DN10506_c0_g1_i1	0.27339	2.68226	2.76302	0.970771	0.331662	NA
Facu_DN10507_c0_g1_i1	0.126733	3.79024	3.29583	1.15001	0.250139	NA
Facu_DN10508_c0_g1_i1	3.86851	2.961	1.4689	2.0158	0.0438206	0.184724
Facu_DN10509_c0_g1_i1	1.10716	0.664758	1.71391	0.387861	0.698119	0.939901
Facu_DN1051_c0_g1_i1	2.35919	2.13646	1.42424	1.50007	0.133597	0.375994
Facu_DN10510_c0_g1_i1	0.294027	2.57683	3.91431	0.658311	0.510338	NA
Facu_DN10511_c0_g1_i1	0.177674	3.30364	2.85496	1.15716	0.247207	NA
Facu_DN10512_c0_g1_i1	4.73872	5.70906	1.50375	3.79656	0.00014672	0.00180095
Facu_DN10513_c0_g1_i1	3.45951	0.839659	1.36929	0.613207	0.53974	0.833925
Facu_DN10514_c0_g1_i1	0.812174	1.11172	2.06357	0.538737	0.590069	NA
Facu_DN10515_c0_g1_i1	0.238353	2.8808	3.91608	0.735635	0.461953	NA
Facu_DN10516_c0_g1_i1	0.282935	2.63373	2.41452	1.09079	0.275366	NA
Facu_DN10517_c0_g1_i1	0.179148	3.29217	2.79532	1.17774	0.2389	NA
Facu_DN10518_c0_g1_i1	28.6366	12.5227	1.42642	8.77908	1.64811e-18	4.53842e-17
Facu_DN10519_c0_g1_i1	0.495229	1.82523	2.13438	0.855157	0.392464	NA
Facu_DN1052_c0_g1_i1	22.544	-0.650384	0.927664	-0.701099	0.483241	0.787591
Facu_DN10520_c0_g1_i1	1.24252	0.497903	2.1513	0.231443	0.81697	0.958267
Facu_DN10521_c0_g1_i1	0.125229	3.80981	3.071	1.24057	0.214763	NA
Facu_DN10522_c0_g1_i1	0.3858	2.18797	2.65487	0.824135	0.409863	NA
Facu_DN10523_c0_g1_i1	0.158331	3.47124	3.92078	0.885344	0.375971	NA
Facu_DN10524_c0_g1_i1	0.324777	2.43312	2.46278	0.987957	0.323174	NA
Facu_DN10525_c0_g1_i1	0.104859	4.06425	3.28025	1.23901	0.215344	NA
Facu_DN10526_c0_g1_i1	0	NA	NA	NA	NA	NA
Facu_DN10527_c0_g1_i1	0.171092	3.35843	2.89591	1.15971	0.246165	NA
Facu_DN10528_c0_g1_i1	1.83838	-0.0666256	1.49826	-0.0444687	0.964531	0.990411
Facu_DN10529_c0_g1_i1	0.224341	2.9685	2.99427	0.991392	0.321494	NA
Facu_DN1053_c0_g1_i1	0.78911	1.15449	1.91672	0.602327	0.546956	NA
Facu_DN10530_c0_g1_i1	0.390564	2.16784	2.22519	0.974229	0.329943	NA
Facu_DN10531_c0_g1_i1	0.343436	2.35428	2.36415	0.995825	0.319335	NA
Facu_DN10532_c0_g1_i1	0.329408	2.41406	2.671	0.903805	0.366099	NA
Facu_DN10533_c0_g1_i1	20.7821	9.11372	1.13045	8.06203	7.50388e-16	1.71666e-14
Facu_DN10534_c0_g1_i1	0.583292	1.58952	1.9642	0.809245	0.418374	NA
Facu_DN10535_c0_g1_i1	0.192102	3.19077	2.78482	1.14577	0.251889	NA
Facu_DN10536_c0_g1_i1	0.414421	2.08378	3.91212	0.532646	0.594279	NA
Facu_DN10537_c0_g1_i1	0.121417	3.85288	3.12424	1.23322	0.217492	NA
Facu_DN10538_c0_g1_i1	0.271484	2.69284	2.45417	1.09725	0.272531	NA
Facu_DN10539_c0_g1_i1	0.112289	3.96525	3.23417	1.22605	0.220181	NA
Facu_DN1054_c0_g1_i1	0.423709	2.0494	2.35911	0.868716	0.385002	NA
Facu_DN1054_c0_g1_i2	0.181054	3.27736	2.77834	1.17961	0.238155	NA
Facu_DN10540_c0_g1_i1	0.306255	2.52081	2.63533	0.956547	0.338796	NA
Facu_DN10541_c0_g1_i1	0.458286	1.93731	2.15019	0.900993	0.367592	NA
Facu_DN10542_c0_g1_i1	1.83721	3.83975	1.70467	2.25249	0.0242914	0.124245
Facu_DN10543_c0_g1_i1	3.12457	-0.831451	1.40077	-0.593568	0.552801	0.843834
Facu_DN10544_c0_g1_i1	0.28974	2.5983	2.50721	1.03633	0.300048	NA
Facu_DN10545_c0_g1_i1	0.4892	1.84466	2.21524	0.83271	0.405008	NA
Facu_DN10546_c0_g1_i1	0.463275	1.9231	2.76413	0.695732	0.486597	NA
Facu_DN10547_c0_g1_i1	0.228391	2.94194	2.61338	1.12572	0.260283	NA
Facu_DN10548_c0_g1_i1	0.359086	2.29134	2.4612	0.930987	0.35186	NA
Facu_DN10549_c0_g1_i1	0.276771	2.66628	2.92595	0.911253	0.362162	NA
Facu_DN1055_c0_g1_i1	28.2527	-1.29007	0.970417	-1.3294	0.183717	0.455421
Facu_DN10550_c0_g1_i1	0.181054	3.27736	2.77834	1.17961	0.238155	NA
Facu_DN10551_c0_g1_i1	53.2918	-0.489247	0.685037	-0.71419	0.475109	0.780526
Facu_DN10552_c0_g1_i1	0.270441	2.69723	2.57527	1.04736	0.294934	NA
Facu_DN10553_c0_g1_i1	0.549773	1.67439	2.03909	0.821144	0.411564	NA
Facu_DN10554_c0_g1_i1	0.302205	2.54042	2.69294	0.943365	0.345494	NA
Facu_DN10555_c0_g1_i1	0.209019	3.07191	3.91739	0.784171	0.43294	NA
Facu_DN10556_c0_g1_i1	1.00242	0.809017	3.58587	0.225613	NA	NA
Facu_DN10557_c0_g1_i1	107.582	13.4998	1.38874	9.72094	2.45507e-22	8.32404e-21
Facu_DN10558_c0_g1_i1	0.323884	2.43868	2.67689	0.911015	0.362288	NA
Facu_DN10559_c0_g1_i1	0.200605	3.12838	2.87471	1.08824	0.276488	NA
Facu_DN1056_c0_g1_i1	28.2608	-1.53385	0.93269	-1.64454	0.100064	0.313804
Facu_DN10560_c0_g1_i1	0.413897	2.08474	2.16868	0.961297	0.336403	NA
Facu_DN10561_c0_g1_i1	0.514139	1.77038	2.32842	0.760337	0.447053	NA
Facu_DN10562_c0_g1_i1	0.437082	2.00538	2.36389	0.84834	0.396249	NA
Facu_DN10563_c0_g1_i1	1.78264	4.23627	1.84794	2.29242	0.0218812	0.115089
Facu_DN10564_c0_g1_i1	0.63234	1.47243	2.08037	0.707774	0.479086	NA
Facu_DN10565_c0_g1_i1	0.112289	3.96525	3.23417	1.22605	0.220181	NA
Facu_DN10566_c0_g1_i1	0.177644	3.30594	2.88465	1.14605	0.251776	NA
Facu_DN10567_c0_g1_i1	0.300148	2.54752	2.411	1.05662	0.290683	NA
Facu_DN10568_c0_g1_i1	0.303887	2.53234	2.84214	0.891	0.372929	NA
Facu_DN10569_c0_g1_i1	0.398843	2.13821	2.26776	0.942875	0.345745	NA
Facu_DN1057_c0_g1_i1	9.13265	-0.509375	1.23143	-0.413643	0.679135	0.933411
Facu_DN10570_c0_g1_i1	0.723177	1.2807	2.81359	0.455182	0.648979	NA
Facu_DN10571_c0_g1_i1	0.169811	3.36906	2.84531	1.18407	0.236384	NA
Facu_DN10572_c0_g1_i1	0.227081	2.95267	2.7708	1.06564	0.286586	NA
Facu_DN10573_c0_g1_i1	0.193175	3.18292	2.9002	1.09748	0.27243	NA
Facu_DN10574_c0_g1_i1	0.206085	3.09218	2.72301	1.13558	0.256134	NA
Facu_DN10575_c0_g1_i1	0.455263	1.94735	2.72085	0.715716	0.474166	NA
Facu_DN10576_c0_g1_i1	0.427433	2.03912	2.51172	0.811843	0.416882	NA
Facu_DN10577_c0_g1_i1	0.933817	0.911519	2.09118	0.435887	0.662919	NA
Facu_DN10578_c0_g1_i1	0.144319	3.60577	3.2445	1.11135	0.266419	NA
Facu_DN10579_c0_g1_i1	1.07051	0.713091	1.85876	0.383638	0.701246	0.940278
Facu_DN10580_c0_g1_i1	0.228599	2.94073	2.68068	1.09701	0.272639	NA
Facu_DN10581_c0_g1_i1	0.303276	2.53488	2.53155	1.00132	0.316674	NA
Facu_DN10582_c0_g1_i1	1.05668	0.733608	1.93849	0.378443	0.705101	0.941068
Facu_DN10583_c0_g1_i1	0.205445	3.0966	2.73622	1.1317	0.257758	NA
Facu_DN10584_c0_g1_i1	0.511297	1.78075	2.10305	0.846747	0.397136	NA
Facu_DN10585_c0_g1_i1	0.274922	2.67349	3.91483	0.682913	0.494662	NA
Facu_DN10586_c0_g1_i1	0.246617	2.8327	2.7158	1.04304	0.296928	NA
Facu_DN10587_c0_g1_i1	0.104873	4.06185	3.92785	1.03412	0.301082	NA
Facu_DN10588_c0_g1_i1	0.229017	2.93945	2.61801	1.12278	0.261531	NA
Facu_DN10589_c0_g1_i1	0.172328	3.35025	3.15844	1.06073	0.288813	NA
Facu_DN1059_c0_g1_i1	100.608	0.496806	0.679912	0.730693	0.464967	0.771167
Facu_DN1059_c0_g2_i1	228.583	-0.600672	0.577192	-1.04068	0.298025	0.600303
Facu_DN10590_c0_g1_i1	0.031419	5.79824	3.97657	1.4581	0.144814	NA
Facu_DN10591_c0_g1_i1	12.3523	9.22416	1.35068	6.82928	8.53436e-12	1.57787e-10
Facu_DN10592_c0_g1_i1	0.183629	3.25468	3.17453	1.02525	0.305246	NA
Facu_DN10593_c0_g1_i1	0.944149	0.894697	1.74437	0.512905	0.608018	NA
Facu_DN10594_c0_g1_i1	0.286301	2.61807	2.53751	1.03175	0.30219	NA
Facu_DN10595_c0_g1_i1	0.049243	5.15547	3.95163	1.30464	0.192014	NA
Facu_DN10596_c0_g1_i1	0.16533	3.41062	2.95872	1.15273	0.249019	NA
Facu_DN10597_c0_g1_i1	0.137738	3.67378	3.14894	1.16667	0.243343	NA
Facu_DN10598_c0_g1_i1	0.0613487	4.83456	3.94272	1.2262	0.220124	NA
Facu_DN10599_c0_g1_i1	0.503061	1.80264	2.10352	0.856964	0.391465	NA
Facu_DN106_c0_g1_i1	38.1875	0.294389	0.809874	0.3635	0.716232	0.943823
Facu_DN1060_c0_g1_i1	9.64291	-2.45714	1.29443	-1.89824	0.0576644	0.219973
Facu_DN10600_c0_g1_i1	0.186146	3.23715	3.91868	0.82608	0.408759	NA
Facu_DN10601_c0_g1_i1	0.505443	1.79493	2.34222	0.766335	0.443477	NA
Facu_DN10602_c0_g1_i1	1.34144	0.388327	1.61591	0.240315	0.810086	0.956958
Facu_DN10603_c0_g1_i1	0.0910556	4.26923	3.42682	1.24583	0.212828	NA
Facu_DN10604_c0_g1_i1	0.662882	1.40527	1.89346	0.742169	0.457985	NA
Facu_DN10605_c0_g1_i1	0.57315	1.61374	2.19496	0.7352	0.462218	NA
Facu_DN10607_c0_g1_i1	1.05574	0.733981	1.71384	0.428267	0.668457	0.929535
Facu_DN10608_c0_g1_i1	0.321309	2.45141	2.64189	0.927899	0.35346	NA
Facu_DN10609_c0_g1_i1	0.0929617	4.2404	3.42001	1.23988	0.21502	NA
Facu_DN1061_c0_g1_i1	23.815	-1.65465	1.08251	-1.52853	0.126381	0.363642
Facu_DN10610_c0_g1_i1	0.178939	3.29373	2.77789	1.1857	0.235742	NA
Facu_DN10611_c0_g1_i1	0.801871	1.13094	1.88308	0.600577	0.548122	NA
Facu_DN10612_c0_g1_i1	0.0706851	4.63198	3.93803	1.17622	0.239508	NA
Facu_DN10613_c0_g1_i1	1028.26	17.7685	1.35642	13.0996	3.30876e-39	3.74357e-37
Facu_DN10614_c0_g1_i1	1254.02	18.0564	1.43773	12.5589	3.55044e-36	3.15868e-34
Facu_DN10615_c0_g1_i1	60.3564	9.26611	0.697723	13.2805	3.00375e-40	3.63559e-38
Facu_DN10616_c0_g1_i1	6.37991	1.02913	1.43097	0.719184	0.472028	0.777304
Facu_DN10617_c0_g1_i1	0.221155	2.99004	2.65321	1.12695	0.259762	NA
Facu_DN10618_c0_g1_i1	0.171718	3.35344	2.82007	1.18914	0.234386	NA
Facu_DN10619_c0_g1_i1	0.506845	1.79314	2.07267	0.865137	0.386963	NA
Facu_DN1062_c0_g1_i1	24.5193	-0.23812	0.993254	-0.239737	0.810534	0.956958
Facu_DN1062_c0_g1_i2	0.0821217	4.42226	3.93382	1.12417	0.260943	NA
Facu_DN10620_c0_g1_i1	0.623227	1.49317	2.21229	0.674944	0.499711	NA
Facu_DN10621_c0_g1_i1	1.94931	3.2736	1.44398	2.26707	0.0233862	0.120814
Facu_DN10622_c0_g1_i1	0.157259	3.48302	3.03885	1.14617	0.251726	NA
Facu_DN10623_c0_g1_i1	1.62331	0.114041	1.83555	0.0621292	0.95046	0.986917
Facu_DN10624_c0_g1_i1	0.626147	1.48741	2.01042	0.73985	0.459391	NA
Facu_DN10625_c0_g1_i1	0.22032	2.99395	2.75857	1.08533	0.277776	NA
Facu_DN10626_c0_g1_i1	0.0148607	6.86179	4.05122	1.69376	0.0903113	NA
Facu_DN10627_c0_g1_i1	1.0158	0.788449	2.3966	0.328986	0.742166	0.944451
Facu_DN10628_c0_g1_i1	0.524892	1.74223	2.08083	0.837278	0.402436	NA
Facu_DN10629_c0_g1_i1	0.347902	2.33451	2.31657	1.00775	0.313576	NA
Facu_DN1063_c0_g1_i1	2.08933	-0.251537	1.5163	-0.165888	0.868245	0.970754
Facu_DN10630_c0_g1_i1	0.210537	3.06023	3.91731	0.781207	0.434681	NA
Facu_DN10631_c0_g1_i1	0.213113	3.04191	2.63512	1.15438	0.248346	NA
Facu_DN10632_c0_g1_i1	0.284201	2.62749	2.44148	1.07619	0.281844	NA
Facu_DN10633_c0_g1_i1	0.0874375	4.33039	3.55753	1.21725	0.223511	NA
Facu_DN10634_c0_g1_i1	0.305032	2.52391	2.42349	1.04144	0.297674	NA
Facu_DN10635_c0_g1_i1	0.122698	3.83816	3.41377	1.12432	0.260878	NA
Facu_DN10636_c0_g1_i1	0.878259	0.999623	2.04025	0.489952	0.624168	NA
Facu_DN10637_c0_g1_i1	0.371444	2.24079	2.26729	0.988313	0.323	NA
Facu_DN10638_c0_g1_i1	0.185283	3.24492	3.09528	1.04834	0.294481	NA
Facu_DN10639_c0_g1_i1	0.223299	2.97493	2.59774	1.1452	0.252127	NA
Facu_DN1064_c0_g1_i1	82.2712	-2.61065	0.939694	-2.77819	0.00546624	0.0410275
Facu_DN10640_c0_g1_i1	0.267434	2.71521	2.47629	1.09649	0.272866	NA
Facu_DN10641_c0_g1_i1	0.272721	2.68756	2.67305	1.00543	0.314689	NA
Facu_DN10642_c0_g1_i1	0.150692	3.54294	3.05599	1.15934	0.246316	NA
Facu_DN10643_c0_g1_i1	0	NA	NA	NA	NA	NA
Facu_DN10644_c0_g1_i1	0.477079	1.88073	2.59245	0.725465	0.468167	NA
Facu_DN10645_c0_g1_i1	0.292286	2.5859	2.4263	1.06578	0.286522	NA
Facu_DN10646_c0_g1_i1	4.47286	4.23914	1.63287	2.59612	0.00942822	0.0615674
Facu_DN10647_c0_g1_i1	0.170452	3.36371	2.8326	1.1875	0.235031	NA
Facu_DN10648_c0_g1_i1	0.221809	2.98438	2.60654	1.14496	0.252226	NA
Facu_DN10649_c0_g1_i1	0.252156	2.79928	2.94587	0.950239	0.341991	NA
Facu_DN1065_c0_g1_i1	19.5649	-0.553768	1.08592	-0.509952	0.610085	0.891272
Facu_DN10650_c0_g1_i1	0.273986	2.68033	3.91487	0.684655	0.493562	NA
Facu_DN10651_c0_g1_i1	15.4169	6.13128	0.983769	6.23244	4.59219e-10	8.02015e-09
Facu_DN10652_c0_g1_i1	0.17002	3.36744	2.91388	1.15565	0.247822	NA
Facu_DN10653_c0_g1_i1	0.493429	1.8323	2.34137	0.782576	0.433876	NA
Facu_DN10654_c0_g1_i1	0.761071	1.20677	2.04924	0.588887	0.555937	NA
Facu_DN10655_c0_g1_i1	0.170005	3.36958	2.84807	1.18311	0.236767	NA
Facu_DN10656_c0_g1_i1	0.141788	3.63054	2.97044	1.22222	0.221623	NA
Facu_DN10657_c0_g1_i1	0.680959	1.36575	1.93044	0.707482	0.479267	NA
Facu_DN10658_c0_g1_i1	0.283992	2.6285	2.4188	1.0867	0.277171	NA
Facu_DN10659_c0_g1_i1	1.43597	0.289757	1.59344	0.181844	0.855705	0.96794
Facu_DN1066_c0_g1_i1	13.5918	-0.957221	1.19404	-0.801668	0.422745	0.731249
Facu_DN10660_c0_g1_i1	0.495883	1.82261	2.25614	0.807843	0.419181	NA
Facu_DN10661_c0_g1_i1	0.0623916	4.81864	3.94233	1.22228	0.221601	NA
Facu_DN10662_c0_g1_i1	0.773711	1.18139	2.04435	0.577878	0.563347	NA
Facu_DN10663_c0_g1_i1	0.332551	2.40193	2.64958	0.906533	0.364654	NA
Facu_DN10664_c0_g1_i1	0.264471	2.73084	2.46762	1.10667	0.268438	NA
Facu_DN10665_c0_g1_i1	0.143068	3.61567	3.13256	1.15422	0.24841	NA
Facu_DN10666_c0_g1_i1	0.240094	2.86828	2.84003	1.00995	0.312521	NA
Facu_DN10667_c0_g1_i1	0.422846	2.05322	2.24678	0.913846	0.360798	NA
Facu_DN10668_c0_g1_i1	0.309858	2.50368	2.53224	0.988721	0.3228	NA
Facu_DN10669_c0_g1_i1	0.354455	2.30909	2.28454	1.01075	0.312137	NA
Facu_DN1067_c0_g1_i1	58.1117	1.27012	0.612136	2.07489	0.0379966	0.166516
Facu_DN1067_c0_g1_i2	0	NA	NA	NA	NA	NA
Facu_DN10670_c0_g1_i1	0.262118	2.74462	2.54329	1.07916	0.280517	NA
Facu_DN10671_c0_g1_i1	0.256148	2.77899	2.79743	0.993409	0.320511	NA
Facu_DN10672_c0_g1_i1	0.271038	2.69638	2.47473	1.08957	0.275904	NA
Facu_DN10673_c0_g1_i1	0.449143	1.96638	2.13971	0.918992	0.3581	NA
Facu_DN10674_c0_g1_i1	0.462529	1.92375	2.12517	0.905224	0.365347	NA
Facu_DN10675_c0_g1_i1	0.361453	2.28077	2.30798	0.988209	0.32305	NA
Facu_DN10676_c0_g1_i1	0.2564	2.77562	2.5383	1.0935	0.274175	NA
Facu_DN10677_c0_g1_i1	1.12899	0.636949	1.69585	0.375593	0.707219	0.941361
Facu_DN10678_c0_g1_i1	0.226485	2.9549	2.75608	1.07214	0.283659	NA
Facu_DN10679_c0_g1_i1	0.220126	2.99395	2.83688	1.05536	0.291259	NA
Facu_DN1068_c0_g1_i1	1.18474	0.568115	1.73029	0.328336	0.742658	0.944451
Facu_DN10680_c0_g1_i1	0.0456248	5.27321	3.95542	1.33316	0.182479	NA
Facu_DN10681_c0_g1_i1	0.267865	2.71198	2.76114	0.982195	0.326004	NA
Facu_DN10682_c0_g1_i1	0.194872	3.1693	2.91567	1.08699	0.277042	NA
Facu_DN10683_c0_g1_i1	0.43936	1.99869	2.1776	0.91784	0.358703	NA
Facu_DN10684_c0_g1_i1	0.12584	3.80538	3.48682	1.09136	0.275113	NA
Facu_DN10685_c0_g1_i1	2.01791	-0.200785	1.48933	-0.134816	0.892757	0.974295
Facu_DN10686_c0_g1_i1	0.237936	2.88317	2.65637	1.08538	0.277754	NA
Facu_DN10687_c0_g1_i1	0.208229	3.07477	2.89655	1.06153	0.288451	NA
Facu_DN10688_c0_g1_i1	0.771465	1.18722	2.07336	0.572605	0.566912	NA
Facu_DN10689_c0_g1_i1	0.384622	2.19011	2.21997	0.986549	0.323864	NA
Facu_DN1069_c0_g1_i1	36.9243	0.0472157	0.950845	0.0496565	0.960396	0.988961
Facu_DN10690_c0_g1_i1	0.813992	1.10939	1.82096	0.609234	0.542369	NA
Facu_DN10691_c0_g1_i1	0.498448	1.81729	3.91122	0.464636	0.642192	NA
Facu_DN10692_c0_g1_i1	0.323065	2.44212	2.37464	1.02842	0.303754	NA
Facu_DN10693_c0_g1_i1	0.426822	2.04076	2.29093	0.8908	0.373036	NA
Facu_DN10694_c0_g1_i1	0.460191	1.93095	2.15611	0.895572	0.370482	NA
Facu_DN10695_c0_g1_i1	0.628695	1.48224	2.10759	0.703286	0.481877	NA
Facu_DN10696_c0_g1_i1	0.420047	2.06335	2.26248	0.911987	0.361776	NA
Facu_DN10697_c0_g1_i1	25.6646	8.12144	0.825621	9.83676	7.819e-23	2.72201e-21
Facu_DN10698_c0_g1_i1	0.265543	2.72504	2.53771	1.07382	0.282904	NA
Facu_DN10699_c0_g1_i1	0.0891495	4.29862	3.45969	1.24249	0.214057	NA
Facu_DN107_c0_g1_i1	14.7653	-1.10224	1.16609	-0.945249	0.344532	0.651344
Facu_DN1070_c0_g1_i1	35.0502	-0.324004	0.770038	-0.420764	0.673927	0.931843
Facu_DN10700_c0_g1_i1	3.11393	1.14244	1.29048	0.885285	0.376003	0.683512
Facu_DN10701_c0_g1_i1	1.84405	-0.0715978	1.83229	-0.0390755	0.96883	0.991901
Facu_DN10702_c0_g1_i1	0.26045	2.75229	2.49193	1.10448	0.269383	NA
Facu_DN10703_c0_g1_i1	0.205891	3.09188	2.65025	1.16664	0.243357	NA
Facu_DN10704_c0_g1_i1	0.387318	2.18157	2.49149	0.875609	0.381243	NA
Facu_DN10705_c0_g1_i1	0.734668	1.25613	1.91247	0.656812	0.511302	NA
Facu_DN10706_c0_g1_i1	0.259169	2.75936	2.58331	1.06815	0.285453	NA
Facu_DN10707_c0_g1_i1	0.280597	2.64544	2.49229	1.06145	0.288484	NA
Facu_DN10708_c0_g1_i1	0.135221	3.69683	3.11039	1.18854	0.23462	NA
Facu_DN10709_c0_g1_i1	0.240288	2.86798	2.6057	1.10065	0.271047	NA
Facu_DN1071_c0_g1_i1	0.0157095	6.79317	4.04464	1.67955	0.0930447	NA
Facu_DN1071_c0_g1_i2	0.26383	2.73429	2.52393	1.08335	0.278654	NA
Facu_DN10710_c0_g1_i1	0.312419	2.49125	2.45522	1.01468	0.310261	NA
Facu_DN10711_c0_g1_i1	0.247913	2.82413	2.53401	1.11449	0.265068	NA
Facu_DN10712_c0_g1_i1	0.193994	3.17878	2.71466	1.17097	0.241612	NA
Facu_DN10713_c0_g1_i1	0.633475	1.47192	2.32808	0.632248	0.527225	NA
Facu_DN10714_c0_g1_i1	14.484	9.61927	1.5721	6.11876	9.43063e-10	1.63333e-08
Facu_DN10715_c0_g1_i1	0.280642	2.64432	2.89779	0.912531	0.361489	NA
Facu_DN10716_c0_g1_i1	0.00743033	7.61839	4.08047	1.86704	0.0618965	NA
Facu_DN10717_c0_g1_i1	0.299062	2.55373	2.41027	1.05952	0.289364	NA
Facu_DN10718_c0_g1_i1	0.210596	3.0578	3.91729	0.780591	0.435043	NA
Facu_DN10719_c0_g1_i1	0.191894	3.19224	2.77415	1.15071	0.249852	NA
Facu_DN1072_c0_g1_i1	0.130322	3.75152	3.92378	0.9561	0.339022	NA
Facu_DN10720_c0_g1_i1	0.112289	3.96525	3.23417	1.22605	0.220181	NA
Facu_DN10721_c0_g1_i1	0.144125	3.6055	3.25698	1.10701	0.268291	NA
Facu_DN10722_c0_g1_i1	1.81559	3.96909	1.97442	2.01026	0.0444039	0.185921
Facu_DN10723_c0_g1_i1	0.6275	1.48303	2.29706	0.645621	0.518525	NA
Facu_DN10724_c0_g1_i1	0.176379	3.31596	2.78698	1.1898	0.234123	NA
Facu_DN10725_c0_g1_i1	0.400021	2.13525	2.85364	0.748257	0.454305	NA
Facu_DN10726_c0_g1_i1	0.423651	2.05129	2.21105	0.927744	0.35354	NA
Facu_DN10727_c0_g1_i1	0.0914875	4.26234	3.51153	1.21381	0.224819	NA
Facu_DN10728_c0_g1_i1	0.231995	2.91995	2.56258	1.13946	0.254512	NA
Facu_DN10729_c0_g1_i1	1.53066	0.1985	1.73209	0.114601	0.908761	0.979122
Facu_DN1073_c0_g1_i1	5.48041	-1.64181	1.36002	-1.20719	0.227357	0.514478
Facu_DN10730_c0_g1_i1	0.162129	3.43967	3.2336	1.06373	0.287453	NA
Facu_DN10731_c0_g1_i1	0.271067	2.69405	2.56775	1.04919	0.294092	NA
Facu_DN10732_c0_g1_i1	0.208869	3.07024	2.72088	1.1284	0.25915	NA
Facu_DN10733_c0_g1_i1	0.367661	2.25406	2.50286	0.900595	0.367804	NA
Facu_DN10734_c0_g1_i1	0.281014	2.64339	2.73256	0.967369	0.333359	NA
Facu_DN10735_c0_g1_i1	0.349764	2.32862	2.42482	0.960328	0.33689	NA
Facu_DN10736_c0_g1_i1	0.393348	2.15716	2.32455	0.927989	0.353413	NA
Facu_DN10737_c0_g1_i1	0.0914581	4.26658	3.93106	1.08535	0.277766	NA
Facu_DN10739_c0_g1_i1	0.782276	1.16747	2.03376	0.574044	0.565938	NA
Facu_DN1074_c0_g1_i1	22.4275	0.181366	0.892332	0.20325	0.83894	0.965286
Facu_DN10740_c0_g1_i1	16.5293	7.80131	1.03897	7.50868	5.97269e-14	1.21425e-12
Facu_DN10741_c0_g1_i1	0.291437	2.59002	2.44737	1.05829	0.289925	NA
Facu_DN10742_c0_g1_i1	0.163244	3.42454	3.06794	1.11623	0.264322	NA
Facu_DN10743_c0_g1_i1	0.178493	3.29927	2.8407	1.16143	0.245469	NA
Facu_DN10744_c0_g1_i1	0.0753461	4.54307	3.71742	1.2221	0.221669	NA
Facu_DN10745_c0_g1_i1	0.123323	3.83118	3.08471	1.24199	0.21424	NA
Facu_DN10746_c0_g1_i1	0.00933642	7.61839	4.08047	1.86704	0.0618965	NA
Facu_DN10747_c0_g1_i1	0.319432	2.45908	2.35623	1.04365	0.296647	NA
Facu_DN10748_c0_g1_i1	0.165985	3.40303	2.8228	1.20555	0.227991	NA
Facu_DN10749_c0_g1_i1	0.233498	2.90945	2.60624	1.11634	0.264276	NA
Facu_DN1075_c0_g1_i1	29.8661	0.101309	0.734704	0.137891	0.890327	0.97392
Facu_DN10750_c0_g1_i1	0.375867	2.22478	2.39952	0.927177	0.353834	NA
Facu_DN10751_c0_g1_i1	0.538041	1.70721	2.09779	0.813814	0.415752	NA
Facu_DN10752_c0_g1_i1	0.875621	1.00272	2.03577	0.492549	0.622331	NA
Facu_DN10753_c0_g1_i1	0.0604855	4.86182	3.9434	1.2329	0.217613	NA
Facu_DN10754_c0_g1_i1	0.102701	4.09955	3.92841	1.04357	0.296686	NA
Facu_DN10755_c0_g1_i1	0.132466	3.72588	3.29163	1.13192	0.257666	NA
Facu_DN10756_c0_g1_i1	0.399275	2.13602	2.21508	0.964307	0.334892	NA
Facu_DN10757_c0_g1_i1	0	NA	NA	NA	NA	NA
Facu_DN10757_c0_g1_i2	0.0528611	5.04752	3.94841	1.27837	0.20112	NA
Facu_DN10758_c0_g1_i1	0.352878	2.31594	3.91306	0.591848	0.553953	NA
Facu_DN10759_c0_g1_i1	0.311123	2.4977	2.73029	0.914813	0.36029	NA
Facu_DN1076_c0_g1_i1	41.6848	-0.582074	0.688096	-0.845919	0.397598	0.707815
Facu_DN10760_c0_g1_i1	0.17471	3.32746	3.10282	1.0724	0.283542	NA
Facu_DN10761_c0_g1_i1	18.3025	11.8356	2.05873	5.74899	8.9779e-09	1.49045e-07
Facu_DN10762_c0_g1_i1	0.232159	2.92087	3.09318	0.944293	0.34502	NA
Facu_DN10763_c0_g1_i1	0.502988	1.8041	2.55205	0.706921	0.479615	NA
Facu_DN10764_c0_g1_i1	0.107837	4.02277	3.92729	1.02431	0.305688	NA
Facu_DN10765_c0_g1_i1	0.190182	3.20656	2.71285	1.18199	0.23721	NA
Facu_DN10766_c0_g1_i1	0.212681	3.04487	2.67981	1.13623	0.255861	NA
Facu_DN10767_c0_g1_i1	0.205697	3.09171	2.78564	1.10987	0.267054	NA
Facu_DN10768_c0_g1_i1	4.57112	3.59169	1.35061	2.65931	0.00783018	0.0534454
Facu_DN10769_c0_g1_i1	8.60882	7.72836	1.89612	4.07589	4.58396e-05	0.000607827
Facu_DN1077_c0_g1_i1	46.3533	-1.07211	0.700191	-1.53117	0.125727	0.362418
Facu_DN10770_c0_g1_i1	14.0162	11.4953	2.74389	4.18943	2.79652e-05	0.000379518
Facu_DN10771_c0_g1_i1	0.177659	3.30559	2.91225	1.13506	0.256348	NA
Facu_DN10772_c0_g1_i1	0.199921	3.13644	2.80502	1.11815	0.263502	NA
Facu_DN10773_c0_g1_i1	0.244086	2.84727	2.53588	1.12279	0.261526	NA
Facu_DN10774_c0_g1_i1	0.445913	1.97837	2.2066	0.896569	0.369949	NA
Facu_DN10775_c0_g1_i1	0.428923	2.03435	2.32951	0.873294	0.382503	NA
Facu_DN10776_c0_g1_i1	0.314757	2.48076	2.3866	1.03945	0.298595	NA
Facu_DN10777_c0_g1_i1	0.338969	2.37354	2.40392	0.987363	0.323465	NA
Facu_DN10778_c0_g1_i1	0.0594282	4.88627	3.87066	1.26239	0.20681	NA
Facu_DN10779_c0_g1_i1	0.0882863	4.31668	3.63118	1.18878	0.234525	NA
Facu_DN10780_c0_g1_i1	0.330718	2.40743	2.36468	1.01808	0.308641	NA
Facu_DN10781_c0_g1_i1	0.158986	3.46535	3.01861	1.14799	0.250971	NA
Facu_DN10782_c0_g1_i1	0.160223	3.45652	3.16268	1.09291	0.274435	NA
Facu_DN10783_c0_g1_i1	0.288624	2.60651	2.65374	0.982202	0.326	NA
Facu_DN10784_c0_g1_i1	0.194231	3.17435	3.1574	1.00537	0.314721	NA
Facu_DN10785_c0_g1_i1	0.773517	1.18157	1.94571	0.607268	0.543673	NA
Facu_DN10786_c0_g1_i1	0.1006	4.12588	3.92881	1.05016	0.293644	NA
Facu_DN10787_c0_g1_i1	1.64173	6.62663	1.76439	3.75576	0.000172814	0.00210142
Facu_DN10788_c0_g1_i1	0	NA	NA	NA	NA	NA
Facu_DN10789_c0_g1_i1	0.156411	3.49059	3.08758	1.13053	0.258254	NA
Facu_DN1079_c0_g1_i1	111.025	0.16998	0.47911	0.354782	0.722753	0.944413
Facu_DN10790_c0_g1_i1	0.527288	1.73431	2.1254	0.815995	0.414503	NA
Facu_DN10791_c0_g1_i1	18.607	6.84468	0.847004	8.08105	6.42122e-16	1.4853e-14
Facu_DN10792_c0_g1_i1	0.253243	2.79187	2.62272	1.06449	0.287106	NA
Facu_DN10793_c0_g1_i1	0.277634	2.66034	2.47826	1.07347	0.28306	NA
Facu_DN10794_c0_g1_i1	0.141996	3.62856	2.96229	1.22492	0.220606	NA
Facu_DN10795_c0_g1_i1	0.111872	3.97042	3.38526	1.17285	0.240854	NA
Facu_DN10797_c0_g1_i1	0.125438	3.80755	3.11124	1.22381	0.221025	NA
Facu_DN10798_c0_g1_i1	0.230699	2.92919	2.69996	1.0849	0.277965	NA
Facu_DN10799_c0_g1_i1	0.349987	2.32694	2.64942	0.878284	0.37979	NA
Facu_DN108_c0_g1_i1	56.3759	-0.279969	0.782405	-0.357832	0.720469	0.944413
Facu_DN1080_c0_g1_i1	0.239395	2.87556	2.98139	0.964503	0.334794	NA
Facu_DN1080_c0_g1_i2	1.71763	0.0324331	1.67148	0.0194038	0.984519	0.996195
Facu_DN10800_c0_g1_i1	0.201841	3.12145	2.80547	1.11263	0.265868	NA
Facu_DN10801_c0_g1_i1	0.241748	2.86082	2.64715	1.08072	0.279823	NA
Facu_DN10802_c0_g1_i1	0.601813	1.54336	2.40947	0.640542	0.52182	NA
Facu_DN10804_c0_g1_i1	0.114404	3.9394	3.38946	1.16225	0.245135	NA
Facu_DN10805_c0_g1_i1	0.126078	3.80034	3.08133	1.23335	0.217447	NA
Facu_DN10806_c0_g1_i1	0.0842801	4.37734	3.93299	1.11298	0.265717	NA
Facu_DN10807_c0_g1_i1	0.583932	1.58796	1.96667	0.807434	0.419417	NA
Facu_DN10808_c0_g1_i1	0.398294	2.14111	3.91234	0.547272	0.584192	NA
Facu_DN10809_c0_g1_i1	0.18844	3.22139	3.91855	0.822085	0.411028	NA
Facu_DN1081_c0_g1_i1	9.66344	-0.634747	1.37162	-0.462771	0.643528	0.91529
Facu_DN10810_c0_g1_i1	0.495422	1.82454	2.36073	0.772871	0.439598	NA
Facu_DN10811_c0_g1_i1	0.233707	2.90823	2.597	1.11984	0.262781	NA
Facu_DN10812_c0_g1_i1	0.466342	1.91219	2.09847	0.91123	0.362174	NA
Facu_DN10813_c0_g1_i1	0.200828	3.1267	3.91781	0.798073	0.424828	NA
Facu_DN10814_c0_g1_i1	0.142845	3.62021	2.96183	1.22229	0.221599	NA
Facu_DN10815_c0_g1_i1	0.269384	2.7028	2.63663	1.0251	0.305318	NA
Facu_DN10816_c0_g1_i1	0.139227	3.65857	3.13183	1.16819	0.242729	NA
Facu_DN10817_c0_g1_i1	0.0965799	4.18282	3.40155	1.22968	0.218817	NA
Facu_DN10818_c0_g1_i1	0.133731	3.71256	3.21003	1.15655	0.247457	NA
Facu_DN10819_c0_g1_i1	0.213336	3.03911	2.75244	1.10415	0.269528	NA
Facu_DN1082_c0_g1_i1	60.4774	-0.885891	0.644146	-1.3753	0.16904	0.433116
Facu_DN10820_c0_g1_i1	0.143054	3.61822	2.98128	1.21365	0.224883	NA
Facu_DN10821_c0_g1_i1	27.8165	10.569	1.33968	7.88922	3.04077e-15	6.74868e-14
Facu_DN10822_c0_g1_i1	0.388972	2.17589	2.93362	0.74171	0.458263	NA
Facu_DN10823_c0_g1_i1	0.0522063	5.07513	3.94921	1.2851	0.198757	NA
Facu_DN10824_c0_g1_i1	0.313311	2.4853	2.40347	1.03405	0.301114	NA
Facu_DN10825_c0_g1_i1	0.233901	2.90848	2.56094	1.13571	0.256079	NA
Facu_DN10826_c0_g1_i1	0.111635	3.97697	3.29603	1.20659	0.227589	NA
Facu_DN10827_c0_g1_i1	0.112498	3.9629	3.4168	1.15983	0.246118	NA
Facu_DN10828_c0_g1_i1	57.1851	13.5734	1.59405	8.515	1.66586e-17	4.27199e-16
Facu_DN10829_c0_g1_i1	0.354498	2.30671	2.44591	0.94309	0.345635	NA
Facu_DN1083_c0_g1_i1	20.6815	-3.55802	1.34041	-2.65443	0.00794419	0.0540818
Facu_DN10830_c0_g1_i1	0.0904008	4.28321	3.79958	1.12728	0.259622	NA
Facu_DN10831_c0_g1_i1	0.23877	2.87954	2.59567	1.10936	0.267273	NA
Facu_DN10832_c0_g1_i1	0.187427	3.227	2.74514	1.17553	0.239781	NA
Facu_DN10833_c0_g1_i1	0.360231	2.28352	2.50593	0.911249	0.362164	NA
Facu_DN10834_c0_g1_i1	0.388628	2.17564	2.35492	0.92387	0.355554	NA
Facu_DN10835_c0_g1_i1	13.3977	11.5512	1.66822	6.92423	4.3835e-12	8.20645e-11
Facu_DN10836_c0_g1_i1	0.278289	2.65599	2.53352	1.04834	0.294483	NA
Facu_DN10837_c0_g1_i1	0.174487	3.32916	2.9041	1.14637	0.251643	NA
Facu_DN10838_c0_g1_i1	1.22956	0.514775	2.2274	0.231111	0.817229	0.958267
Facu_DN10839_c0_g1_i1	0.234065	2.9092	3.12559	0.93077	0.351972	NA
Facu_DN1084_c0_g1_i1	0.553914	1.66543	2.27551	0.731894	0.464233	NA
Facu_DN10840_c0_g1_i1	0.0176156	6.64965	4.03179	1.6493	0.0990855	NA
Facu_DN10841_c0_g1_i1	0.151944	3.53303	3.3315	1.06049	0.28892	NA
Facu_DN10842_c0_g1_i1	0.217953	3.01169	2.90853	1.03547	0.30045	NA
Facu_DN10843_c0_g1_i1	0.5065	1.79219	2.25319	0.7954	0.426381	NA
Facu_DN10844_c0_g1_i1	0.177242	3.30714	2.82281	1.17158	0.241366	NA
Facu_DN10845_c0_g1_i1	0.205057	3.09615	2.79892	1.10619	0.268642	NA
Facu_DN10846_c0_g1_i1	0.0696279	4.65281	3.93848	1.18137	0.237455	NA
Facu_DN10847_c0_g1_i1	0.688184	1.3525	2.52619	0.535391	0.592379	NA
Facu_DN10848_c0_g1_i1	0.362152	2.27588	2.46521	0.923199	0.355903	NA
Facu_DN10849_c0_g1_i1	48.7894	12.3124	1.55483	7.91884	2.39734e-15	5.35491e-14
Facu_DN1085_c0_g1_i1	0.517074	1.76375	2.16663	0.814054	0.415614	NA
Facu_DN10850_c0_g1_i1	0.188664	3.21962	3.91854	0.821638	0.411283	NA
Facu_DN10851_c0_g1_i1	0.348663	2.33389	2.78741	0.837296	0.402426	NA
Facu_DN10852_c0_g1_i1	0.31075	2.49778	2.36078	1.05803	0.290041	NA
Facu_DN10853_c0_g1_i1	0.14478	3.59726	3.38768	1.06186	0.288297	NA
Facu_DN10854_c0_g1_i1	0.327769	2.4194	2.83229	0.85422	0.392983	NA
Facu_DN10855_c0_g1_i1	0.149189	3.55826	3.92165	0.907337	0.364229	NA
Facu_DN10856_c0_g1_i1	0.0772522	4.50826	3.72029	1.2118	0.225588	NA
Facu_DN10857_c0_g1_i1	0.169826	3.36743	3.10265	1.08534	0.277772	NA
Facu_DN10858_c0_g1_i1	0.169589	3.37289	2.86822	1.17595	0.239613	NA
Facu_DN10859_c0_g1_i1	0.156022	3.49002	3.13896	1.11184	0.266207	NA
Facu_DN1086_c0_g1_i1	46.7999	2.65597	0.997509	2.6626	0.00775385	0.0530637
Facu_DN10860_c0_g1_i1	0.200784	3.12884	2.74959	1.13793	0.25515	NA
Facu_DN10861_c0_g1_i1	0.313209	2.48802	3.91386	0.635696	0.524975	NA
Facu_DN10862_c0_g1_i1	0.0978312	4.16871	3.62253	1.15077	0.249825	NA
Facu_DN10863_c0_g1_i1	0.206546	3.0859	2.77256	1.11301	0.265703	NA
Facu_DN10864_c0_g1_i1	0.354275	2.30815	2.31563	0.996769	0.318877	NA
Facu_DN10865_c0_g1_i1	0.231592	2.921	2.65294	1.10104	0.270879	NA
Facu_DN10866_c0_g1_i1	2.55333	1.8085	1.40339	1.28866	0.197515	0.474922
Facu_DN10867_c0_g1_i1	0.203346	3.11067	2.94537	1.05612	0.290911	NA
Facu_DN10868_c0_g1_i1	0.196138	3.16149	2.75997	1.14548	0.25201	NA
Facu_DN10869_c0_g1_i1	0.365251	2.26664	2.39537	0.94626	0.344016	NA
Facu_DN1087_c0_g1_i1	14.8098	-0.644673	1.10534	-0.583233	0.559736	0.849275
Facu_DN10870_c0_g1_i1	64.0841	13.6952	1.48156	9.24377	2.37962e-20	7.28514e-19
Facu_DN10871_c0_g1_i1	0.296918	2.56475	2.63094	0.974842	0.329639	NA
Facu_DN10872_c0_g1_i1	0.256803	2.77454	2.64914	1.04734	0.294944	NA
Facu_DN10873_c0_g1_i1	0.225636	2.95901	2.66755	1.10926	0.267318	NA
Facu_DN10874_c0_g1_i1	0.176407	3.31257	3.16508	1.0466	0.295285	NA
Facu_DN10875_c0_g1_i1	0.501291	1.80959	2.21553	0.816776	0.414056	NA
Facu_DN10876_c0_g1_i1	0.182543	3.2658	2.75525	1.1853	0.235899	NA
Facu_DN10877_c0_g1_i1	0.371682	2.23875	2.52775	0.885667	0.375797	NA
Facu_DN10878_c0_g1_i1	0.110577	3.99029	3.23288	1.23429	0.217097	NA
Facu_DN10879_c0_g1_i1	0.423621	2.05185	2.50354	0.819579	0.412456	NA
Facu_DN1088_c0_g1_i1	137.826	-0.0202873	0.777506	-0.0260928	0.979183	0.994373
Facu_DN10880_c0_g1_i1	0.154504	3.50786	3.06855	1.14317	0.25297	NA
Facu_DN10881_c0_g1_i1	16.9105	7.98895	1.23208	6.4841	8.92607e-11	1.58823e-09
Facu_DN10882_c0_g1_i1	0.120583	3.86109	3.92512	0.983687	0.325269	NA
Facu_DN10883_c0_g1_i1	0.2891	2.6023	2.40859	1.08043	0.279952	NA
Facu_DN10884_c0_g1_i1	0.182528	3.26595	3.91892	0.833379	0.404631	NA
Facu_DN10885_c0_g1_i1	0.112304	3.9633	3.92646	1.00938	0.312791	NA
Facu_DN10886_c0_g1_i1	0.170437	3.36582	2.91931	1.15295	0.24893	NA
Facu_DN10887_c0_g1_i1	0.260004	2.756	2.49702	1.10372	0.269717	NA
Facu_DN10888_c0_g1_i1	0.226038	2.95791	2.74296	1.07837	0.28087	NA
Facu_DN10889_c0_g1_i1	0.333487	2.39473	2.70023	0.88686	0.375154	NA
Facu_DN1089_c0_g1_i1	0.331358	2.40412	2.48674	0.966772	0.333658	NA
Facu_DN10890_c0_g1_i1	0.482424	1.86443	2.16565	0.860913	0.389286	NA
Facu_DN10891_c0_g1_i1	0.266347	2.72184	2.78428	0.977574	0.328285	NA
Facu_DN10892_c0_g1_i1	0.187873	3.22229	3.06766	1.05041	0.293532	NA
Facu_DN10893_c0_g1_i1	0.162575	3.43432	2.89789	1.18511	0.235973	NA
Facu_DN10894_c0_g1_i1	0.115253	3.92901	3.23833	1.21328	0.225022	NA
Facu_DN10895_c0_g1_i1	0.728906	1.26769	1.95271	0.649195	0.516212	NA
Facu_DN10896_c0_g1_i1	18.875	9.06281	1.25397	7.22727	4.92803e-13	9.67846e-12
Facu_DN10897_c0_g1_i1	0.15772	3.47462	3.00139	1.15767	0.246999	NA
Facu_DN10898_c0_g1_i1	0.171465	3.35884	3.21157	1.04586	0.295628	NA
Facu_DN10899_c0_g1_i1	0.241762	2.85964	2.81453	1.01603	0.309617	NA
Facu_DN109_c0_g1_i1	15.1588	-3.11001	1.33941	-2.32193	0.0202368	0.108804
Facu_DN1090_c0_g1_i1	15.624	0.912415	0.965106	0.945403	0.344453	0.651344
Facu_DN10900_c0_g1_i1	0.650612	1.43198	2.1071	0.679598	0.496759	NA
Facu_DN10901_c0_g1_i1	0.237281	2.88828	2.72977	1.05807	0.290025	NA
Facu_DN10902_c0_g1_i1	0.00743033	7.61839	4.08047	1.86704	0.0618965	NA
Facu_DN10903_c0_g1_i1	0.0418126	5.39287	3.95959	1.36197	0.173206	NA
Facu_DN10904_c0_g1_i1	0.175515	3.32449	3.0002	1.10809	0.267824	NA
Facu_DN10905_c0_g1_i1	0.134134	3.7107	3.92331	0.945811	0.344245	NA
Facu_DN10907_c0_g1_i1	0.24005	2.87075	2.80114	1.02485	0.305435	NA
Facu_DN10908_c0_g1_i1	0.205698	3.09307	2.99867	1.03148	0.302315	NA
Facu_DN10909_c0_g1_i1	0.0571052	4.94093	3.94546	1.25231	0.210458	NA
Facu_DN1091_c0_g1_i1	0.196778	3.15556	2.85612	1.10484	0.269229	NA
Facu_DN1091_c0_g1_i2	0.189139	3.21261	2.85791	1.12411	0.260965	NA
Facu_DN10910_c0_g1_i1	0.358102	2.29297	2.34002	0.979894	0.327138	NA
Facu_DN10911_c0_g1_i1	25.837	9.44262	1.13767	8.29996	1.04149e-16	2.51527e-15
Facu_DN10912_c0_g1_i1	0.156425	3.48844	3.92095	0.889692	0.373631	NA
Facu_DN10913_c0_g1_i1	0.260256	2.75295	3.91529	0.703129	0.481975	NA
Facu_DN10914_c0_g1_i1	0.0604855	4.86182	3.9434	1.2329	0.217613	NA
Facu_DN10915_c0_g1_i1	1.88352	3.57056	1.75458	2.03499	0.0418517	0.178466
Facu_DN10916_c0_g1_i1	0.310736	2.49884	2.3619	1.05798	0.290066	NA
Facu_DN10918_c0_g1_i1	0.165136	3.41022	2.82893	1.20548	0.228017	NA
Facu_DN10919_c0_g1_i1	0.341723	2.36145	2.3101	1.02223	0.306672	NA
Facu_DN1092_c0_g1_i1	4.89613	-1.47913	1.45531	-1.01637	0.309455	0.613079
Facu_DN10920_c0_g1_i1	0.290618	2.59327	2.70006	0.960449	0.336829	NA
Facu_DN10921_c0_g1_i1	0.428729	2.03446	2.29349	0.887058	0.375048	NA
Facu_DN10922_c0_g1_i1	0.184032	3.25287	2.96442	1.0973	0.27251	NA
Facu_DN10923_c0_g1_i1	0.0770438	4.51203	3.59922	1.25361	0.209983	NA
Facu_DN10924_c0_g1_i1	0.245352	2.84002	2.58064	1.10051	0.271109	NA
Facu_DN10925_c0_g1_i1	0.177242	3.30714	2.82281	1.17158	0.241366	NA
Facu_DN10926_c0_g1_i1	0.32579	2.43037	2.67612	0.908169	0.363789	NA
Facu_DN10927_c0_g1_i1	0.245352	2.84002	2.58064	1.10051	0.271109	NA
Facu_DN10928_c0_g1_i1	0.32451	2.43683	2.43114	1.00234	0.316179	NA
Facu_DN10929_c0_g1_i1	0.165999	3.4009	2.94203	1.15597	0.247693	NA
Facu_DN1093_c0_g1_i1	13.3423	-0.38524	1.1155	-0.345353	0.729829	0.944451
Facu_DN10930_c0_g1_i1	17.7324	8.47621	1.23586	6.85854	6.95663e-12	1.29076e-10
Facu_DN10931_c0_g1_i1	12.2809	0.923919	0.963137	0.95928	0.337418	0.643257
Facu_DN10932_c0_g1_i1	50.6876	5.99796	1.57468	3.80901	0.000139527	0.00172078
Facu_DN10933_c0_g1_i1	22.1865	0.198254	0.882044	0.224766	0.822161	0.960839
Facu_DN10934_c0_g1_i1	166436	7.7843	0.610123	12.7586	2.79254e-37	2.7166e-35
Facu_DN10934_c0_g1_i2	0	NA	NA	NA	NA	NA
Facu_DN10935_c0_g1_i1	0.420285	2.06183	2.20427	0.93538	0.349593	NA
Facu_DN10936_c0_g1_i1	0.913356	0.942622	1.73898	0.542053	0.587782	NA
Facu_DN10937_c0_g1_i1	6.42679	0.746855	1.16007	0.643803	0.519703	0.816295
Facu_DN10937_c0_g2_i1	7.10283	-2.01646	1.34906	-1.49471	0.134989	0.378733
Facu_DN10938_c0_g1_i1	97.5657	-0.871765	0.503135	-1.73267	0.083155	0.277779
Facu_DN10939_c0_g1_i1	24.8098	-1.99308	1.12993	-1.7639	0.0777489	0.266828
Facu_DN1094_c0_g1_i1	9.91344	-2.4972	1.36481	-1.8297	0.0672943	0.24381
Facu_DN10940_c0_g1_i1	10.3562	-0.706957	1.42667	-0.495529	0.620227	0.898765
Facu_DN10941_c0_g1_i1	0.0602914	4.85839	3.94332	1.23206	0.217928	NA
Facu_DN10942_c0_g1_i1	48.3071	7.78973	0.776291	10.0346	1.07445e-23	3.89686e-22
Facu_DN10943_c0_g1_i1	5.14702	-1.5517	1.44643	-1.07278	0.283369	0.582001
Facu_DN10944_c0_g1_i1	5.94743	-0.381304	1.22735	-0.310672	0.75605	0.946535
Facu_DN10945_c0_g1_i1	5.27226	1.8131	1.38865	1.30566	0.191668	0.465269
Facu_DN10946_c0_g1_i1	0.433628	2.01831	2.25004	0.897011	0.369713	NA
Facu_DN10947_c0_g1_i1	0.0853373	4.35958	3.67618	1.1859	0.235663	NA
Facu_DN10948_c0_g1_i1	2.03542	-0.2138	1.51475	-0.141146	0.887754	0.973108
Facu_DN10949_c0_g1_i1	0.362957	2.2741	2.26478	1.00412	0.315322	NA
Facu_DN1095_c0_g1_i1	3.7998	-1.1144	1.63135	-0.683118	0.494532	0.797854
Facu_DN10950_c0_g1_i1	0.338594	2.37253	2.66652	0.889748	0.373601	NA
Facu_DN10951_c0_g1_i1	97.2123	-0.927452	0.73828	-1.25623	0.209031	0.490847
Facu_DN10952_c0_g1_i1	18.8956	0.944528	1.64385	0.574582	0.565574	0.854683
Facu_DN10953_c0_g1_i1	14.6595	0.925545	0.878009	1.05414	0.291819	0.592538
Facu_DN10954_c0_g1_i1	0.784705	1.16295	2.74779	0.423231	0.672127	NA
Facu_DN10955_c0_g1_i1	2.17419	-0.30903	2.03179	-0.152098	0.87911	0.971717
Facu_DN10956_c0_g1_i1	42.0146	0.0697719	0.651577	0.107082	0.914724	0.979867
Facu_DN10957_c0_g1_i1	6.46994	-1.88193	1.36411	-1.37961	0.167707	0.431347
Facu_DN10958_c0_g1_i1	14.67	-0.343689	1.04806	-0.327927	0.742967	0.944451
Facu_DN10959_c0_g1_i1	47.814	-0.457776	0.794686	-0.576046	0.564584	0.854055
Facu_DN1096_c0_g1_i1	32.639	-3.0286	1.2872	-2.35285	0.0186301	0.102973
Facu_DN10960_c0_g1_i1	24.0758	-1.25206	0.936394	-1.3371	0.181189	0.45178
Facu_DN10961_c0_g1_i1	118.452	-1.93074	0.794778	-2.42928	0.0151289	0.0886238
Facu_DN10962_c0_g1_i1	0.288697	2.60265	2.65532	0.980165	0.327005	NA
Facu_DN10963_c0_g1_i1	112.248	-0.0193611	0.61073	-0.0317015	0.97471	0.99293
Facu_DN10964_c0_g1_i1	4.3857	0.256914	1.30282	0.197197	0.843673	0.966685
Facu_DN10965_c0_g1_i1	4.47201	-1.3492	1.36229	-0.990394	0.321982	0.626354
Facu_DN10966_c0_g1_i1	2.97749	-0.762611	1.47995	-0.515295	0.606347	0.888939
Facu_DN10967_c0_g1_i1	4.93334	3.73869	1.43368	2.60776	0.00911378	0.0600794
Facu_DN10968_c0_g1_i1	0.33745	2.38078	2.42325	0.982476	0.325865	NA
Facu_DN10969_c0_g1_i1	1.2499	0.490997	1.69119	0.290325	0.771567	0.950232
Facu_DN1097_c0_g1_i1	129.433	-1.0726	0.496325	-2.16108	0.030689	0.145234
Facu_DN10970_c0_g1_i1	18.9973	-3.43563	1.27233	-2.70027	0.00692836	0.0489262
Facu_DN10971_c0_g1_i1	35.0772	0.283003	0.757837	0.373435	0.708825	0.941712
Facu_DN10972_c0_g1_i1	0.348678	2.33262	3.91313	0.596101	0.551108	NA
Facu_DN10973_c0_g1_i1	0.0186728	6.57534	4.02561	1.63338	0.10239	NA
Facu_DN10974_c0_g1_i1	5.62941	-0.276069	1.29034	-0.213951	0.830585	0.962736
Facu_DN10975_c0_g1_i1	0.50586	1.79396	2.22916	0.804766	0.420955	NA
Facu_DN10976_c0_g1_i1	1.07567	0.70603	2.65373	0.266052	NA	NA
Facu_DN10977_c0_g1_i1	51.1643	-2.14981	0.973691	-2.2079	0.0272514	0.133802
Facu_DN10978_c0_g1_i1	0.41753	2.07113	2.23747	0.925657	0.354624	NA
Facu_DN10979_c0_g1_i1	78.8324	-0.261221	0.51867	-0.503637	0.614517	0.893841
Facu_DN1098_c0_g1_i1	21.894	0.609608	0.922961	0.660491	0.508939	0.808963
Facu_DN10980_c0_g1_i1	6.24284	1.12384	1.28943	0.871583	0.383436	0.692313
Facu_DN10981_c0_g1_i1	107.279	-1.02328	0.74415	-1.37509	0.169102	0.433116
Facu_DN10982_c0_g1_i1	9.85592	-1.30729	1.21674	-1.07442	0.282635	0.581819
Facu_DN10983_c0_g1_i1	1.54367	0.185801	1.78518	0.104079	0.917106	0.980645
Facu_DN10984_c0_g1_i1	26.0305	-0.148603	0.797613	-0.186309	0.852202	0.967769
Facu_DN10985_c0_g1_i1	0.56471	1.63773	2.44747	0.669155	0.503396	NA
Facu_DN10986_c0_g1_i1	54.1759	-1.25198	1.06981	-1.17028	0.241887	0.533487
Facu_DN10987_c0_g1_i1	22.8963	0.653965	0.736417	0.888035	0.374522	0.682101
Facu_DN10988_c0_g1_i1	0.217803	3.00884	2.87162	1.04779	0.294737	NA
Facu_DN10989_c0_g1_i1	0.159403	3.46184	2.8802	1.20194	0.229385	NA
Facu_DN1099_c0_g1_i1	8.09452	0.144784	1.15657	0.125183	0.900378	0.976099
Facu_DN10990_c0_g1_i1	3.42601	-0.964958	1.54842	-0.623187	0.533162	0.827816
Facu_DN10991_c0_g1_i1	19.9582	-2.46135	1.22593	-2.00774	0.0446709	0.186514
Facu_DN10992_c0_g1_i1	52.3453	-0.48207	0.628539	-0.766969	0.4431	0.7513
Facu_DN10993_c0_g1_i1	1.38093	0.346419	1.58974	0.21791	0.8275	0.962045
Facu_DN10994_c0_g1_i1	2.69699	-0.618786	1.75952	-0.351678	0.725079	0.944413
Facu_DN10995_c0_g1_i1	52.0226	-1.27884	0.700996	-1.82432	0.068103	0.245628
Facu_DN10996_c0_g1_i1	0.378889	2.21141	2.33053	0.948885	0.342679	NA
Facu_DN10997_c0_g1_i1	0	NA	NA	NA	NA	NA
Facu_DN10997_c0_g1_i2	7.57341	-2.10856	1.39055	-1.51635	0.129431	0.368603
Facu_DN10998_c0_g1_i1	36.8904	-0.672761	0.945702	-0.711388	0.476844	0.782141
Facu_DN11_c0_g1_i1	32.4576	-0.130228	0.803966	-0.161982	0.87132	0.970754
Facu_DN110_c0_g1_i1	0.778226	1.17496	2.12207	0.553685	0.579795	NA
Facu_DN110_c0_g1_i2	0.11098	3.9871	3.92679	1.01536	0.309935	NA
Facu_DN1100_c0_g1_i1	6.42999	-0.535116	1.24699	-0.429125	0.667833	0.929217
Facu_DN11000_c0_g1_i1	50.6677	-1.94649	1.0055	-1.93584	0.0528873	0.208209
Facu_DN11001_c0_g1_i1	7.60795	-0.851929	1.27233	-0.669579	0.503126	0.803615
Facu_DN11002_c0_g1_i1	1.86306	-0.0861758	1.54325	-0.0558404	0.955469	0.986917
Facu_DN11003_c0_g1_i1	20.5803	1.1286	0.877621	1.28598	0.19845	0.47598
Facu_DN11004_c0_g1_i1	18.641	-1.49335	1.09058	-1.36931	0.170903	0.435798
Facu_DN11005_c0_g1_i1	9.70733	-1.28501	1.2867	-0.998682	0.317949	0.622931
Facu_DN11006_c0_g1_i1	10.7266	-0.458235	1.10008	-0.416545	0.677011	0.933122
Facu_DN11008_c0_g1_i1	12.2879	-2.80685	1.56906	-1.78887	0.0736354	0.25784
Facu_DN11009_c0_g1_i1	12.8541	-2.87187	1.48861	-1.92922	0.0537036	0.210107
Facu_DN1101_c0_g1_i1	65.1237	-1.29419	0.755705	-1.71256	0.0867935	0.285987
Facu_DN11010_c0_g1_i1	15.7652	0.00306151	0.999195	0.00306398	0.997555	0.999351
Facu_DN11011_c0_g1_i1	89.2879	-0.390889	0.772931	-0.505723	0.613051	0.892669
Facu_DN11012_c0_g1_i1	17.5943	-1.97175	1.20579	-1.63523	0.102	0.317691
Facu_DN11013_c0_g1_i1	2.61609	-0.575267	1.4294	-0.402454	0.68735	0.937175
Facu_DN11014_c0_g1_i1	35.8081	-1.57695	0.9015	-1.74925	0.0802481	0.272061
Facu_DN11015_c0_g1_i1	17.9978	-0.16359	0.912695	-0.179239	0.85775	0.968393
Facu_DN11016_c0_g1_i1	22.0898	0.822486	0.817484	1.00612	0.314359	0.618906
Facu_DN11017_c0_g1_i1	0.295682	2.57039	2.69901	0.952345	0.340922	NA
Facu_DN11018_c0_g1_i1	75.2184	-0.744047	0.665682	-1.11772	0.263686	0.560105
Facu_DN11019_c0_g1_i1	7.30205	0.398301	1.16284	0.342523	0.731957	0.944451
Facu_DN1102_c0_g1_i1	0.0965943	4.17992	3.92964	1.06369	0.28747	NA
Facu_DN1102_c0_g1_i2	2.04402	-0.219545	1.85516	-0.118343	0.905796	0.97774
Facu_DN11020_c0_g1_i1	14.4618	-3.04232	1.3712	-2.21872	0.0265055	0.131379
Facu_DN11021_c0_g1_i1	0.493026	1.83313	2.23532	0.820075	0.412173	NA
Facu_DN11022_c0_g1_i1	43.6783	0.758764	0.572036	1.32643	0.184698	0.456549
Facu_DN11023_c0_g1_i1	1.29938	0.434821	1.63789	0.265476	0.790643	0.952354
Facu_DN11024_c0_g1_i1	5.11644	-1.54312	1.41405	-1.09128	0.275149	0.572805
Facu_DN11025_c0_g1_i1	52.4703	1.07379	0.762404	1.40843	0.159005	0.418161
Facu_DN11026_c0_g1_i1	38.8453	-0.17736	0.704687	-0.251687	0.801283	0.955696
Facu_DN11027_c0_g1_i1	7.71885	0.176832	1.45602	0.121449	0.903336	0.976916
Facu_DN11028_c0_g1_i1	234.272	15.6253	1.41867	11.014	3.27044e-28	1.62105e-26
Facu_DN11029_c0_g1_i1	16.0581	0.724602	0.910359	0.795953	0.426059	0.734612
Facu_DN1103_c0_g1_i1	23.9819	-0.0504208	0.870968	-0.0578906	0.953836	0.986917
Facu_DN11030_c0_g1_i1	0.210329	3.06199	2.87031	1.06678	0.286071	NA
Facu_DN11031_c0_g1_i1	0.203985	3.1049	2.66793	1.16379	0.244511	NA
Facu_DN11032_c0_g1_i1	20.0556	-2.46831	1.21126	-2.0378	0.0415697	0.177627
Facu_DN11033_c0_g1_i1	6.30009	0.776158	1.34693	0.576243	0.564451	0.854016
Facu_DN11034_c0_g1_i1	0.651416	1.43031	1.91159	0.748232	0.45432	NA
Facu_DN11034_c0_g1_i2	0.144974	3.59713	3.09787	1.16116	0.245577	NA
Facu_DN11035_c0_g1_i1	243.68	-0.808506	0.650025	-1.24381	0.213571	0.496772
Facu_DN11036_c0_g1_i1	126.791	-2.45815	0.737429	-3.33341	0.000857888	0.00881516
Facu_DN11037_c0_g1_i1	56.4812	-2.13657	0.927703	-2.30308	0.0212744	0.112638
Facu_DN11038_c0_g1_i1	0.17358	3.34036	3.91957	0.852228	0.394088	NA
Facu_DN11039_c0_g1_i1	16.3265	-0.185673	1.24062	-0.149661	0.881032	0.971717
Facu_DN1104_c0_g1_i1	12.4034	-0.104277	1.09363	-0.0953499	0.924037	0.982361
Facu_DN11040_c0_g1_i1	18.932	-1.1511	1.09762	-1.04872	0.294308	0.595814
Facu_DN11041_c0_g1_i1	1.67094	0.0709532	1.54318	0.0459785	0.963327	0.990055
Facu_DN11042_c0_g1_i1	8.31528	-1.01252	1.28249	-0.789492	0.429825	0.737926
Facu_DN11043_c0_g1_i1	0.834764	1.0729	1.91946	0.558962	0.576187	NA
Facu_DN11044_c0_g1_i1	9.45015	-2.42852	1.28763	-1.88604	0.0592898	0.223291
Facu_DN11045_c0_g1_i1	185.622	-1.81501	0.536826	-3.381	0.000722229	0.00757068
Facu_DN11046_c0_g1_i1	9.46012	-0.473176	1.33969	-0.353199	0.723939	0.944413
Facu_DN11047_c0_g1_i1	0.680348	1.3668	2.04586	0.668079	0.504083	NA
Facu_DN11048_c0_g1_i1	0.34427	2.35099	2.29252	1.0255	0.305125	NA
Facu_DN11049_c0_g1_i1	26.988	0.465925	0.781216	0.59641	0.550902	0.843398
Facu_DN1105_c0_g1_i1	9.65173	-2.45886	1.27088	-1.93477	0.0530185	0.208567
Facu_DN11050_c0_g1_i1	0.201841	3.12145	2.80547	1.11263	0.265868	NA
Facu_DN11051_c0_g1_i1	5.95125	-1.76147	1.37562	-1.28049	0.200373	0.479247
Facu_DN11052_c0_g1_i1	119.173	1.01361	0.691704	1.46539	0.142816	0.391239
Facu_DN11053_c0_g1_i1	4.14584	-1.23981	1.37871	-0.89925	0.36852	0.676291
Facu_DN11054_c0_g1_i1	48.4162	-2.76775	1.04349	-2.65241	0.00799196	0.0543715
Facu_DN11055_c0_g1_i1	1.24918	0.490504	1.65838	0.295772	0.767404	0.950232
Facu_DN11056_c0_g1_i1	3.2462	1.01861	1.32529	0.768598	0.442132	0.750025
Facu_DN11057_c0_g1_i1	5.01919	-1.51586	1.4464	-1.04802	0.294629	0.596073
Facu_DN11058_c0_g1_i1	0.31075	2.49778	2.36078	1.05803	0.290041	NA
Facu_DN11059_c0_g1_i1	10.7008	1.66811	1.358	1.22835	0.219315	0.504654
Facu_DN1106_c0_g1_i1	73.0239	0.748069	0.581381	1.28671	0.198195	0.475953
Facu_DN11060_c0_g1_i1	0.221809	2.98438	2.60654	1.14496	0.252226	NA
Facu_DN11061_c0_g1_i1	1.11354	0.656551	1.68803	0.388945	0.697317	0.939731
Facu_DN11062_c0_g1_i1	47.9983	-0.989859	0.684736	-1.44561	0.148287	0.399876
Facu_DN11063_c0_g1_i1	11.3929	-1.55379	1.2162	-1.27758	0.201398	0.480595
Facu_DN11064_c0_g1_i1	52.3866	-3.01624	1.0979	-2.74728	0.00600911	0.0438631
Facu_DN11065_c0_g1_i1	3.05322	-0.798737	1.5387	-0.519098	0.603692	0.88671
Facu_DN11066_c0_g1_i1	13.4208	0.567926	1.10654	0.513245	0.60778	0.8896
Facu_DN11067_c0_g1_i1	62.0781	-0.915656	0.731429	-1.25187	0.210616	0.492875
Facu_DN11068_c0_g1_i1	17.5827	0.373115	0.832484	0.448195	0.654012	0.922316
Facu_DN11069_c0_g1_i1	18.2502	-1.05663	1.26827	-0.833125	0.404774	0.71436
Facu_DN1107_c0_g1_i1	67.0762	-2.16301	1.09844	-1.96917	0.0489338	0.197418
Facu_DN11070_c0_g1_i1	0.390132	2.16949	2.30294	0.942053	0.346166	NA
Facu_DN11071_c0_g1_i1	92.6647	-0.955403	0.924996	-1.03287	0.301664	0.603218
Facu_DN11072_c0_g1_i1	1.44239	0.283055	1.67262	0.169228	0.865617	0.970091
Facu_DN11073_c0_g1_i1	54.2759	0.0669539	0.541334	0.123683	0.901566	0.976369
Facu_DN11074_c0_g1_i1	3.87712	3.00097	1.25917	2.38329	0.0171589	0.0972273
Facu_DN11075_c0_g1_i1	0.478238	1.87524	2.25275	0.832421	0.405172	NA
Facu_DN11076_c0_g1_i1	50.3236	-1.83187	1.20342	-1.52223	0.127952	0.366236
Facu_DN11077_c0_g1_i1	44.6537	0.00672803	0.619823	0.0108548	0.991339	0.997955
Facu_DN11078_c0_g1_i1	1.95472	-0.155258	1.48879	-0.104285	0.916943	0.980629
Facu_DN11079_c0_g1_i1	24.5607	-2.58325	1.18232	-2.18491	0.0288957	0.139246
Facu_DN1108_c0_g1_i1	19.5318	-1.56352	1.06309	-1.47073	0.141365	0.38969
Facu_DN11080_c0_g1_i1	2.5004	-0.509523	2.16921	-0.234889	NA	NA
Facu_DN11081_c0_g1_i1	27.0939	-0.263315	0.884473	-0.297709	0.765925	0.950232
Facu_DN11082_c0_g1_i1	0.683193	1.36215	2.21651	0.614548	0.538854	NA
Facu_DN11083_c0_g1_i1	66.7112	0.863849	0.565791	1.5268	0.126811	0.364333
Facu_DN11084_c0_g1_i1	0.579062	1.59943	2.0558	0.77801	0.436563	NA
Facu_DN11085_c0_g1_i1	7.91022	0.0819915	1.29413	0.0633566	0.949483	0.986791
Facu_DN11086_c0_g1_i1	0.705141	1.31545	1.91467	0.687041	0.492057	NA
Facu_DN11087_c0_g1_i1	4.32802	-1.30195	1.47206	-0.884437	0.37646	0.683512
Facu_DN11088_c0_g1_i1	27.7076	-2.19119	1.17772	-1.86053	0.0628108	0.232008
Facu_DN11089_c0_g1_i1	1.19148	0.558734	1.73533	0.321975	0.747472	0.94526
Facu_DN1109_c0_g1_i1	15.4349	-3.13623	1.52015	-2.0631	0.039103	0.169593
Facu_DN11090_c0_g1_i1	94.1551	2.7607	0.6818	4.04913	5.14077e-05	0.000678204
Facu_DN11091_c0_g1_i1	8.58249	0.00976499	1.14864	0.00850137	0.993217	0.998539
Facu_DN11092_c0_g1_i1	9.98668	-1.32991	1.21498	-1.09459	0.273695	0.571607
Facu_DN11093_c0_g1_i1	16.811	-0.614676	1.02311	-0.600794	0.547977	0.840936
Facu_DN11094_c0_g1_i1	128.184	0.458952	0.485051	0.946195	0.344049	0.650774
Facu_DN11095_c0_g1_i1	27.4728	-3.96798	1.4876	-2.66736	0.00764487	0.0526687
Facu_DN11096_c0_g1_i1	74.1401	-2.41772	1.0742	-2.25073	0.0244026	0.124513
Facu_DN11097_c0_g1_i1	4.66282	1.80656	1.50507	1.20032	0.230016	0.517785
Facu_DN11098_c0_g1_i1	1.82708	-0.057224	1.49638	-0.0382416	0.969495	0.992066
Facu_DN11099_c0_g1_i1	8.97595	8.67066	1.70756	5.07782	3.81794e-07	5.93148e-06
Facu_DN111_c0_g1_i1	19.971	-0.587816	0.982853	-0.598071	0.549793	0.842312
Facu_DN1110_c0_g1_i1	291.461	2.16698	0.682034	3.17724	0.00148686	0.0141989
Facu_DN11100_c0_g1_i1	65.1346	-2.15408	0.829593	-2.59655	0.00941643	0.0615674
Facu_DN11101_c0_g1_i1	0.422952	2.055	2.52949	0.812416	0.416553	NA
Facu_DN11102_c0_g1_i1	74.1425	0.157879	0.79789	0.197871	0.843146	0.966685
Facu_DN11103_c0_g1_i1	37.3235	-0.0788356	0.643995	-0.122416	0.902569	0.976493
Facu_DN11103_c0_g1_i2	0.0305701	5.83477	3.97835	1.46663	0.142476	NA
Facu_DN11104_c0_g1_i1	1.03443	0.764208	1.8469	0.413779	0.679036	0.933411
Facu_DN11105_c0_g1_i1	10.5566	1.99801	1.21495	1.64452	0.100069	0.313804
Facu_DN11106_c0_g1_i1	0.154296	3.50983	2.95942	1.18599	0.235628	NA
Facu_DN11107_c0_g1_i1	39.6305	-0.22937	0.733307	-0.312788	0.754441	0.946197
Facu_DN11108_c0_g1_i1	0.38422	2.19094	2.33348	0.938913	0.347775	NA
Facu_DN11109_c0_g1_i1	1.22402	0.520808	1.74032	0.299261	0.764741	0.950232
Facu_DN1111_c0_g1_i1	0.122281	3.84135	3.92487	0.97872	0.327718	NA
Facu_DN1111_c0_g1_i2	0.517534	1.76093	2.25593	0.780577	0.435051	NA
Facu_DN11110_c0_g1_i1	41.0904	-1.06352	0.882558	-1.20504	0.228187	0.515439
Facu_DN11111_c0_g1_i1	0.994449	0.81964	1.73231	0.473147	0.636108	NA
Facu_DN11112_c0_g1_i1	29.3825	-0.163059	1.02922	-0.15843	0.874118	0.970949
Facu_DN11113_c0_g1_i1	51.7039	-0.955153	0.724181	-1.31894	0.187189	0.459181
Facu_DN11114_c0_g1_i1	1.85907	3.72318	1.443	2.58016	0.00987536	0.0639655
Facu_DN11115_c0_g1_i1	0.71193	1.30162	1.93979	0.67101	0.502214	NA
Facu_DN11116_c0_g1_i1	0.551635	1.67064	2.02718	0.824121	0.409871	NA
Facu_DN11117_c0_g1_i1	9.2581	3.18538	1.17355	2.71431	0.00664145	0.0473499
Facu_DN11118_c0_g1_i1	0.586687	1.58132	1.96362	0.80531	0.420641	NA
Facu_DN11119_c0_g1_i1	253.878	-3.12085	1.74349	-1.79	NA	NA
Facu_DN1112_c0_g1_i1	54.4797	-0.584987	0.701419	-0.834004	0.404279	0.714091
Facu_DN11120_c0_g1_i1	37.6495	-0.769642	0.735285	-1.04673	0.295226	0.596816
Facu_DN11121_c0_g1_i1	44.2693	-2.40974	1.26421	-1.90612	0.0566344	0.217637
Facu_DN11122_c0_g1_i1	16.3455	-0.378608	1.08497	-0.348957	0.727122	0.944451
Facu_DN11123_c0_g1_i1	13.6453	-0.214487	1.10752	-0.193663	0.84644	0.966685
Facu_DN11124_c0_g1_i1	0.76743	1.19497	2.02474	0.590185	0.555067	NA
Facu_DN11125_c0_g1_i1	1.4478	0.279011	1.92714	0.144779	0.884885	0.972863
Facu_DN11126_c0_g1_i1	0.69576	1.33547	1.93683	0.689517	0.490498	NA
Facu_DN11127_c0_g1_i1	11.8096	-2.7496	1.58884	-1.73057	0.0835289	0.278671
Facu_DN11128_c0_g1_i1	3.87931	-1.14378	1.40288	-0.815306	0.414897	0.724344
Facu_DN11129_c0_g1_i1	40.27	-1.80756	0.903987	-1.99954	0.0455497	0.189348
Facu_DN1113_c0_g1_i1	1.32015	0.410479	1.9533	0.210146	0.833554	0.963319
Facu_DN11130_c0_g1_i1	0.378264	2.21362	2.27455	0.973211	0.330448	NA
Facu_DN11131_c0_g1_i1	54.2948	-1.25168	1.10555	-1.13218	0.257559	0.553227
Facu_DN11132_c0_g1_i1	1.07576	0.705977	1.80584	0.390941	0.695841	0.939375
Facu_DN11133_c0_g1_i1	15.1246	-0.0259634	1.22843	-0.0211354	0.983138	0.995959
Facu_DN11134_c0_g1_i1	7.11756	-0.726019	1.23037	-0.590083	0.555135	0.845679
Facu_DN11135_c0_g1_i1	253.553	8.40492	0.706175	11.902	1.15514e-32	8.58843e-31
Facu_DN11136_c0_g1_i1	19.318	0.593559	0.863639	0.687276	0.491909	0.796063
Facu_DN11137_c0_g1_i1	23.2149	-0.29967	0.924009	-0.324314	0.7457	0.944696
Facu_DN11139_c0_g1_i1	12.383	-0.736186	1.07471	-0.68501	0.493338	0.797025
Facu_DN11140_c0_g1_i1	130.893	-0.988987	0.541877	-1.82511	0.0679837	0.245368
Facu_DN11141_c0_g1_i1	0.35234	2.31749	2.2817	1.01569	0.309779	NA
Facu_DN11142_c0_g1_i1	17.5002	-0.687272	1.00738	-0.682235	0.495091	0.79811
Facu_DN11143_c0_g1_i1	47.0513	-1.30181	1.27282	-1.02278	0.306412	0.609669
Facu_DN11144_c0_g1_i1	0.691964	1.34348	1.91402	0.701916	0.482731	NA
Facu_DN11145_c0_g1_i1	99.6492	0.408885	0.621358	0.65805	0.510506	0.809821
Facu_DN11146_c0_g1_i1	1.61656	0.119031	1.52421	0.0780934	0.937754	0.984636
Facu_DN11147_c0_g1_i1	0.377832	2.21592	2.25164	0.984134	0.325049	NA
Facu_DN11148_c0_g1_i1	10.9997	-2.64706	1.3699	-1.9323	0.0533219	0.209272
Facu_DN11149_c0_g1_i1	1.68001	0.0633565	1.70631	0.0371308	0.970381	0.992305
Facu_DN1115_c0_g1_i1	0.447804	1.97219	2.39665	0.822896	0.410567	NA
Facu_DN11150_c0_g1_i1	3.23987	1.01687	1.47541	0.689212	0.49069	0.794461
Facu_DN11151_c0_g1_i1	6.74072	-1.94118	1.32871	-1.46095	0.144028	0.393075
Facu_DN11152_c0_g1_i1	12.398	4.26888	1.80893	2.35988	0.0182806	0.101756
Facu_DN11153_c0_g1_i1	0.42517	2.04604	2.34182	0.873698	0.382283	NA
Facu_DN11154_c0_g1_i1	8.74246	-0.0598394	1.2302	-0.0486421	0.961205	0.989143
Facu_DN11155_c0_g1_i1	0.979442	0.84274	2.06593	0.407923	0.683331	NA
Facu_DN11156_c0_g1_i1	22.1293	-2.36626	1.18772	-1.99227	0.0463412	0.191241
Facu_DN11157_c0_g1_i1	96.5882	-0.181137	0.572779	-0.316243	0.751818	0.946044
Facu_DN11158_c0_g1_i1	28.6298	-3.01557	1.16466	-2.58922	0.00961932	0.0626188
Facu_DN11159_c0_g1_i1	6.17968	-1.81539	1.30685	-1.38913	0.164793	0.427229
Facu_DN1116_c0_g1_i1	8.77327	3.19307	1.48594	2.14886	0.0316452	0.148767
Facu_DN11160_c0_g1_i1	0.3714	2.24228	2.46773	0.90864	0.36354	NA
Facu_DN11161_c0_g1_i1	1.15202	0.606967	1.81837	0.333798	0.738532	0.944451
Facu_DN11162_c0_g1_i1	0.331538	2.40491	2.33872	1.0283	0.303807	NA
Facu_DN11163_c0_g1_i1	17.2688	-0.93962	1.19223	-0.788121	0.430626	0.738872
Facu_DN11164_c0_g1_i1	0.627026	1.48564	2.10011	0.707412	0.47931	NA
Facu_DN11165_c0_g1_i1	47.1798	-2.8514	1.16063	-2.45676	0.0140195	0.0839153
Facu_DN11166_c0_g1_i1	2.32394	2.20761	1.39854	1.57852	0.114447	0.341733
Facu_DN11167_c0_g1_i1	29.9053	0.164817	0.999696	0.164867	0.869048	0.970754
Facu_DN11168_c0_g1_i1	4.40784	-1.32805	1.37564	-0.965406	0.334341	0.640442
Facu_DN11169_c0_g1_i1	25.6136	1.29876	0.883286	1.47037	0.141462	0.389853
Facu_DN1117_c0_g1_i1	0.580091	1.59817	2.01638	0.792591	0.428016	NA
Facu_DN11170_c0_g1_i1	26.0152	-3.88936	1.3279	-2.92897	0.00340092	0.0281624
Facu_DN11171_c0_g1_i1	19.8471	0.49449	0.851712	0.580583	0.561521	0.850924
Facu_DN11172_c0_g1_i1	43.5893	1.29995	0.798849	1.62728	0.103678	0.321283
Facu_DN11173_c0_g1_i1	0.795571	1.1414	1.83743	0.621192	0.534473	NA
Facu_DN11174_c0_g1_i1	4.00681	0.466991	1.33698	0.349288	0.726873	0.944451
Facu_DN11175_c0_g1_i1	47.8311	0.745089	0.796795	0.935108	0.349733	0.657938
Facu_DN11176_c0_g1_i1	0.209316	3.06623	3.03166	1.0114	0.311823	NA
Facu_DN11177_c0_g1_i1	186.897	15.2838	1.41679	10.7876	3.9396e-27	1.79857e-25
Facu_DN11178_c0_g1_i1	5.3281	2.40072	1.3664	1.75696	0.0789244	0.268735
Facu_DN11179_c0_g1_i1	4.95864	3.5929	1.42835	2.51542	0.0118892	0.0740157
Facu_DN1118_c0_g1_i1	0.0481857	5.18504	3.95255	1.31182	0.189581	NA
Facu_DN1118_c0_g1_i2	1.15151	0.608154	1.67785	0.36246	0.717009	0.943882
Facu_DN11180_c0_g1_i1	3.07491	1.1783	1.30586	0.902315	0.36689	0.674131
Facu_DN11181_c0_g1_i1	2.47724	-0.495984	1.56439	-0.317046	0.751209	0.945993
Facu_DN11182_c0_g1_i1	9.88081	-1.31419	1.26538	-1.03858	0.299	0.600675
Facu_DN11183_c0_g1_i1	36.3723	12.8259	1.46802	8.73689	2.39617e-18	6.54638e-17
Facu_DN11184_c0_g1_i1	1.9928	-0.183412	1.57395	-0.11653	0.907233	0.978285
Facu_DN11185_c0_g1_i1	59.7223	-0.349763	0.632649	-0.552854	0.580363	0.866466
Facu_DN11186_c0_g1_i1	1.78236	-0.0210112	1.67896	-0.0125144	0.990015	0.997259
Facu_DN11187_c0_g1_i1	29.1819	2.52836	1.08634	2.32741	0.0199433	0.107783
Facu_DN11188_c0_g1_i1	40.5876	0.45678	0.701533	0.651117	0.514971	0.812695
Facu_DN11189_c0_g1_i1	21.0233	-0.652114	0.918792	-0.709751	0.477858	0.783065
Facu_DN1119_c0_g1_i1	28.5283	2.32681	0.81146	2.86744	0.0041381	0.0327555
Facu_DN11190_c0_g1_i1	0.155159	3.49972	2.96306	1.18112	0.237556	NA
Facu_DN11191_c0_g1_i1	56.1651	-3.8449	1.70187	-2.25922	NA	NA
Facu_DN11192_c0_g1_i1	12.8932	-2.87621	1.39022	-2.06889	0.0385569	0.168
Facu_DN11193_c0_g1_i1	27.4624	-3.96745	1.26298	-3.14134	0.00168177	0.0157708
Facu_DN11194_c0_g1_i1	66.6293	-0.139858	0.612767	-0.22824	0.81946	0.959586
Facu_DN11195_c0_g1_i1	38.8711	-0.816801	1.04237	-0.783596	0.433277	0.741773
Facu_DN11196_c0_g1_i1	7.2305	-0.757112	1.25306	-0.604211	0.545704	0.838659
Facu_DN11197_c0_g1_i1	19.8027	-2.18848	1.23238	-1.77581	0.0757639	0.262469
Facu_DN11198_c0_g1_i1	0.244265	2.84631	3.91586	0.726868	0.467307	NA
Facu_DN11199_c0_g1_i1	0.166149	3.40377	3.92014	0.868278	0.385242	NA
Facu_DN112_c0_g1_i1	2.43382	-0.471753	1.98755	-0.237354	0.812382	0.956958
Facu_DN1120_c0_g1_i1	14.8331	-0.650243	1.08709	-0.59815	0.54974	0.842312
Facu_DN11200_c0_g1_i1	25.7398	0.635937	0.747045	0.851271	0.394619	0.704358
Facu_DN11201_c0_g1_i1	7.61878	-2.11718	1.63051	-1.29848	0.194124	0.469455
Facu_DN11202_c0_g1_i1	1.26061	0.478993	1.94404	0.246391	0.80538	0.956835
Facu_DN11203_c0_g1_i1	29.2005	1.04756	0.727683	1.43958	0.149987	0.402467
Facu_DN11204_c0_g1_i1	3.09535	-0.818216	1.41637	-0.577685	0.563477	0.853249
Facu_DN11205_c0_g1_i1	0.218191	3.00898	2.62291	1.14719	0.251302	NA
Facu_DN11206_c0_g1_i1	4.355	2.21198	1.25665	1.76021	0.0783718	0.267696
Facu_DN11207_c0_g1_i1	104.552	-0.381476	0.483789	-0.788517	0.430395	0.738661
Facu_DN11208_c0_g1_i1	62.5188	-0.286752	0.672953	-0.42611	0.670028	0.929785
Facu_DN11209_c0_g1_i1	10.4159	1.85049	1.30873	1.41396	0.157374	0.415237
Facu_DN1121_c0_g1_i1	37.73	-1.14333	1.04091	-1.09839	0.272032	0.570577
Facu_DN11210_c0_g1_i1	0.256817	2.77337	2.77079	1.00093	0.316862	NA
Facu_DN11211_c0_g1_i1	0.140299	3.64542	3.02637	1.20455	0.228377	NA
Facu_DN11212_c0_g1_i1	8.41476	-2.26061	1.94728	-1.1609	NA	NA
Facu_DN11213_c0_g1_i1	18.6713	-1.48967	1.07414	-1.38685	0.165488	0.428285
Facu_DN11214_c0_g1_i1	1.55779	0.172269	1.5451	0.111494	0.911225	0.979265
Facu_DN11215_c0_g1_i1	46.2025	1.01337	0.691516	1.46543	0.142804	0.391239
Facu_DN11216_c0_g1_i1	20.2683	8.84285	0.996969	8.86973	7.33222e-19	2.08528e-17
Facu_DN11217_c0_g1_i1	0.176989	3.31266	3.07267	1.07811	0.280987	NA
Facu_DN11218_c0_g1_i1	4.98249	-1.50466	1.31594	-1.14341	0.252868	0.548416
Facu_DN11219_c0_g1_i1	52.9436	-1.64705	0.830109	-1.98414	0.0472407	0.193049
Facu_DN1122_c0_g1_i1	0.0148607	6.86179	4.05122	1.69376	0.0903113	NA
Facu_DN11220_c0_g1_i1	41.9936	0.405056	0.618881	0.654498	0.512791	0.811068
Facu_DN11221_c0_g1_i1	9.8594	-2.48965	1.38149	-1.80214	0.0715229	0.253053
Facu_DN11222_c0_g1_i1	6.00478	-1.77363	1.61498	-1.09824	0.2721	0.570577
Facu_DN11223_c0_g1_i1	9.93804	-1.32468	1.27019	-1.0429	0.296996	0.598882
Facu_DN11224_c0_g1_i1	0.280985	2.64539	2.62978	1.00594	0.314446	NA
Facu_DN11225_c0_g1_i1	0.119497	3.87828	3.23037	1.20057	0.229918	NA
Facu_DN11226_c0_g1_i1	39.5917	1.65033	0.849629	1.94241	0.0520877	0.206152
Facu_DN11227_c0_g1_i1	4.42926	-1.33463	2.15352	-0.619744	NA	NA
Facu_DN11228_c0_g1_i1	26.4204	-1.44328	0.983436	-1.46759	0.142215	0.390483
Facu_DN11229_c0_g1_i1	81.5757	0.0575409	0.654171	0.0879601	0.929908	0.983581
Facu_DN1123_c0_g1_i1	5.5732	-1.66621	1.3744	-1.21232	0.22539	0.512021
Facu_DN11230_c0_g1_i1	5.9976	1.41726	1.56723	0.90431	0.365831	0.673494
Facu_DN11231_c0_g1_i1	26.1592	0.873885	1.46556	0.596282	0.550987	0.843398
Facu_DN11232_c0_g1_i1	0.031419	5.79824	3.97657	1.4581	0.144814	NA
Facu_DN11233_c0_g1_i1	0.220708	2.99398	2.87269	1.04222	0.297309	NA
Facu_DN11234_c0_g1_i1	46.9461	-0.41205	0.649008	-0.634892	0.525499	0.822378
Facu_DN11235_c0_g1_i1	0.936971	0.905101	1.84012	0.491872	0.62281	NA
Facu_DN11236_c0_g1_i1	11.1619	-2.6686	1.27998	-2.08489	0.0370797	0.163778
Facu_DN11237_c0_g1_i1	28.6822	-0.691353	0.837836	-0.825165	0.409278	0.718791
Facu_DN11238_c0_g1_i1	0.359561	2.28739	2.35622	0.970788	0.331654	NA
Facu_DN11239_c0_g1_i1	1.45595	0.270551	1.81807	0.148812	0.881702	0.971717
Facu_DN1124_c0_g1_i1	173.282	0.381025	0.822755	0.463109	0.643286	0.91529
Facu_DN11240_c0_g1_i1	1.47847	0.247863	1.81878	0.13628	0.8916	0.974135
Facu_DN11241_c0_g1_i1	1.40964	0.316732	1.67181	0.189454	0.849737	0.967503
Facu_DN11242_c0_g1_i1	5.9944	-0.400781	1.30112	-0.308028	0.758061	0.947713
Facu_DN11243_c0_g1_i1	42.8911	-0.186437	0.6325	-0.294763	0.768175	0.950232
Facu_DN11244_c0_g1_i1	1.58434	0.147543	2.51276	0.0587175	NA	NA
Facu_DN11245_c0_g1_i1	31.9008	0.00361286	0.729076	0.0049554	0.996046	0.998909
Facu_DN11246_c0_g1_i1	0.653904	1.42563	2.08543	0.683613	0.494219	NA
Facu_DN11247_c0_g1_i1	27.0522	1.78521	1.27868	1.39614	0.162673	0.423633
Facu_DN11248_c0_g1_i1	84.4296	-0.814398	0.61092	-1.33307	0.182509	0.453182
Facu_DN11249_c0_g1_i1	12.0132	0.817757	1.11335	0.734498	0.462645	0.768908
Facu_DN1125_c0_g1_i1	46.4054	0.789173	0.553135	1.42673	0.153658	0.408708
Facu_DN11250_c0_g1_i1	1.32832	0.402111	3.5932	0.111909	NA	NA
Facu_DN11251_c0_g1_i1	30.8173	-2.3318	1.08777	-2.14366	0.0320604	0.149918
Facu_DN11252_c0_g1_i1	0.548047	1.68015	2.12794	0.789568	0.42978	NA
Facu_DN11253_c0_g1_i1	1.76222	-0.00468506	1.63891	-0.00285864	0.997719	0.999351
Facu_DN11254_c0_g1_i1	8.96379	0.895012	1.13681	0.787299	0.431107	0.739517
Facu_DN11255_c0_g1_i1	16.5621	-1.31768	1.18517	-1.11181	0.26622	0.563686
Facu_DN11256_c0_g1_i1	95.2355	-1.95116	0.634427	-3.07546	0.00210176	0.0190529
Facu_DN11257_c0_g1_i1	3.21055	-0.871246	1.42887	-0.609746	0.54203	0.835417
Facu_DN11258_c0_g1_i1	40.8237	-0.802095	0.71603	-1.1202	0.26263	0.558813
Facu_DN11259_c0_g1_i1	18.5289	-3.39944	1.41048	-2.41013	0.0159469	0.0920761
Facu_DN11260_c0_g1_i1	28.7974	-0.845993	0.84029	-1.00679	0.314037	0.618508
Facu_DN11261_c0_g1_i1	8.44261	-2.26563	1.27815	-1.77258	0.0762978	0.264024
Facu_DN11262_c0_g1_i1	0.608992	1.52669	2.07343	0.736312	0.461541	NA
Facu_DN11263_c0_g1_i1	71.4187	-0.192589	0.606565	-0.317508	0.750858	0.945893
Facu_DN11264_c0_g1_i1	21.1631	-1.71372	1.09668	-1.56265	0.118136	0.349031
Facu_DN11265_c0_g1_i1	0.172373	3.34797	3.26057	1.02681	0.304511	NA
Facu_DN11266_c0_g1_i1	0.21207	3.04755	2.85142	1.06878	0.285168	NA
Facu_DN11267_c0_g1_i1	0.674109	1.38091	2.1075	0.655236	0.512316	NA
Facu_DN11268_c0_g1_i1	1.43941	0.287112	1.74119	0.164894	0.869027	0.970754
Facu_DN11269_c0_g1_i1	112.53	-0.202888	0.590559	-0.343553	0.731183	0.944451
Facu_DN1127_c0_g1_i1	5.64645	-1.68533	1.58391	-1.06403	0.287313	0.586861
Facu_DN11270_c0_g1_i1	19.2649	0.604845	0.935931	0.646249	0.518118	0.815068
Facu_DN11271_c0_g1_i1	15.3732	0.719896	0.976783	0.737008	0.461118	0.767473
Facu_DN11272_c0_g1_i1	1.6058	0.128464	1.58515	0.0810426	0.935408	0.984487
Facu_DN11273_c0_g1_i1	0.140105	3.64497	3.18523	1.14434	0.252485	NA
Facu_DN11274_c0_g1_i1	0.212027	3.05074	2.73308	1.11623	0.264325	NA
Facu_DN11275_c0_g1_i1	28.8652	-0.548007	0.883712	-0.62012	0.535179	0.829464
Facu_DN11277_c0_g1_i1	27.0508	0.936221	0.647379	1.44617	0.148129	0.399553
Facu_DN11278_c0_g1_i1	0.784984	1.16066	1.91511	0.606054	0.544479	NA
Facu_DN11279_c0_g1_i1	4.93812	-0.000166774	1.24111	-0.000134375	0.999893	0.999943
Facu_DN1128_c0_g1_i1	0.049243	5.15547	3.95163	1.30464	0.192014	NA
Facu_DN1128_c0_g1_i2	2.51552	-0.518305	1.49793	-0.346015	0.729331	0.944451
Facu_DN11280_c0_g1_i1	1.91141	-0.122225	1.80378	-0.0677607	0.945976	0.986255
Facu_DN11281_c0_g1_i1	15.2039	-1.62327	1.26769	-1.2805	0.200369	0.479247
Facu_DN11282_c0_g1_i1	6.72462	2.77986	1.14442	2.42906	0.0151382	0.0886238
Facu_DN11283_c0_g1_i1	2.3915	2.07018	1.52087	1.36119	0.173455	0.4394
Facu_DN11284_c0_g1_i1	0.614041	1.51579	1.99906	0.758249	0.448302	NA
Facu_DN11285_c0_g1_i1	0.255701	2.78086	3.91545	0.710227	0.477563	NA
Facu_DN11286_c0_g1_i1	2.13651	-0.283632	1.56473	-0.181265	0.856159	0.96794
Facu_DN11287_c0_g1_i1	203.255	-0.336515	0.56691	-0.593594	0.552783	0.843834
Facu_DN11288_c0_g1_i1	0.472327	1.89285	2.32515	0.814075	0.415602	NA
Facu_DN11289_c0_g1_i1	38.8686	9.50589	0.913996	10.4004	2.47004e-25	1.01223e-23
Facu_DN1129_c0_g1_i1	12.8191	0.627219	1.0325	0.607479	0.543533	0.837169
Facu_DN11290_c0_g1_i1	15.4685	-0.0797728	1.14284	-0.069802	0.944351	0.985611
Facu_DN11291_c0_g1_i1	0.760785	1.20543	2.0036	0.601632	0.547419	NA
Facu_DN11292_c0_g1_i1	0.231369	2.92363	2.61555	1.11779	0.263657	NA
Facu_DN11293_c0_g1_i1	1.953	-0.153762	1.47207	-0.104453	0.91681	0.980629
Facu_DN11294_c0_g1_i1	0.449531	1.96641	2.16322	0.909022	0.363338	NA
Facu_DN11295_c0_g1_i1	35.9662	-1.07128	0.800455	-1.33833	0.180787	0.451167
Facu_DN11296_c0_g1_i1	4.99375	-0.0307022	1.34231	-0.0228727	0.981752	0.995621
Facu_DN11297_c0_g1_i1	1.8383	-0.0668456	2.14339	-0.0311868	0.975121	0.992983
Facu_DN11298_c0_g1_i1	30.7181	7.56937	1.46152	5.17912	2.22935e-07	3.53201e-06
Facu_DN11299_c0_g1_i1	1.12209	0.646446	1.91202	0.338095	0.735292	0.944451
Facu_DN113_c0_g1_i1	0.400555	2.1309	2.2599	0.942917	0.345724	NA
Facu_DN1130_c0_g1_i1	7.64772	-0.88169	1.70917	-0.515859	0.605953	0.888612
Facu_DN11300_c0_g1_i1	0.930776	0.914947	1.80541	0.506781	0.612308	NA
Facu_DN11301_c0_g1_i1	241.302	-1.23355	0.598659	-2.06053	0.0393482	0.170514
Facu_DN11302_c0_g1_i1	53.6881	-1.04944	1.12278	-0.93468	0.349953	0.658018
Facu_DN11303_c0_g1_i1	1.02082	0.781746	1.8175	0.430121	0.667108	0.928875
Facu_DN11304_c0_g1_i1	3.16401	-0.850094	1.40152	-0.606552	0.544148	0.83774
Facu_DN11305_c0_g1_i1	11.2126	-0.945428	1.2118	-0.780187	0.435281	0.743199
Facu_DN11306_c0_g1_i1	2.29256	-0.385396	1.594	-0.241778	0.808952	0.956958
Facu_DN11307_c0_g1_i1	16.4887	0.684422	1.00356	0.681994	0.495243	0.798232
Facu_DN11308_c0_g1_i1	1.50049	0.227543	1.75801	0.129432	0.897016	0.975276
Facu_DN11309_c0_g1_i1	24.9413	-2.80712	1.21333	-2.31356	0.0206916	0.110451
Facu_DN1131_c0_g1_i1	38.3275	-1.29285	1.11329	-1.16129	0.245524	0.538033
Facu_DN11310_c0_g1_i1	26.0714	0.145863	0.854598	0.170681	0.864475	0.969542
Facu_DN11311_c0_g1_i1	4.93107	-1.49011	1.32852	-1.12164	0.262017	0.558079
Facu_DN11312_c0_g1_i1	14.2007	5.05842	1.18063	4.28449	1.83159e-05	0.000253187
Facu_DN11313_c0_g1_i1	0.0651609	4.75119	3.94071	1.20567	0.227945	NA
Facu_DN11313_c0_g1_i2	5.21668	2.67115	1.37737	1.93931	0.0524641	0.206933
Facu_DN11314_c0_g1_i1	20.7427	1.00534	0.807416	1.24514	0.213081	0.4963
Facu_DN11315_c0_g1_i1	60.1039	-0.32251	1.14366	-0.281997	0.777946	0.950232
Facu_DN11316_c0_g1_i1	0.442784	1.98654	2.2143	0.897141	0.369644	NA
Facu_DN11317_c0_g1_i1	0.474964	1.88721	2.43452	0.775187	0.438229	NA
Facu_DN11318_c0_g1_i1	125.259	-0.240629	0.548175	-0.438963	0.660688	0.92621
Facu_DN11319_c0_g1_i1	11.3362	1.27133	0.980239	1.29696	0.194644	0.47019
Facu_DN11320_c0_g1_i1	2.48451	-0.500443	1.92005	-0.26064	0.79437	0.953812
Facu_DN11321_c0_g1_i1	1.05375	0.737545	1.8455	0.399646	0.689418	0.937691
Facu_DN11323_c0_g1_i1	127.567	-0.137224	0.513811	-0.267071	0.789415	0.952354
Facu_DN11324_c0_g1_i1	2.13128	-0.279926	1.63697	-0.171002	0.864222	0.969502
Facu_DN11325_c0_g1_i1	95.0506	-1.55865	0.848187	-1.83762	0.0661186	0.240639
Facu_DN11326_c0_g1_i1	3.72439	-1.08535	1.45594	-0.745464	0.455991	0.763
Facu_DN11327_c0_g1_i1	0.404948	2.1168	2.51351	0.842171	0.399693	NA
Facu_DN11328_c0_g1_i1	0.180429	3.28206	2.81616	1.16544	0.243841	NA
Facu_DN11329_c0_g1_i1	163.689	-0.342327	0.726939	-0.470916	0.637701	0.912448
Facu_DN1133_c0_g1_i1	131.756	-0.544547	0.496283	-1.09725	0.272532	0.571126
Facu_DN11330_c0_g1_i1	0.354469	2.30781	2.81664	0.81935	0.412587	NA
Facu_DN11331_c0_g1_i1	1.27487	0.461156	1.64476	0.280378	0.779187	0.950232
Facu_DN11332_c0_g1_i1	47.663	-1.27924	0.871021	-1.46867	0.141922	0.390056
Facu_DN11333_c0_g1_i1	4.28461	-1.28754	1.47161	-0.874921	0.381617	0.690106
Facu_DN11334_c0_g1_i1	1.46996	0.255624	1.62793	0.157024	0.875226	0.970949
Facu_DN11335_c0_g1_i1	0.973753	0.851011	1.90261	0.447286	0.654668	NA
Facu_DN11336_c0_g1_i1	0.243014	2.85338	2.95937	0.964184	0.334954	NA
Facu_DN11337_c0_g1_i1	0.439346	1.99936	2.17238	0.920356	0.357387	NA
Facu_DN11338_c0_g1_i1	15.9334	-0.207437	1.20906	-0.171569	0.863777	0.969502
Facu_DN11339_c0_g1_i1	0.231801	2.91974	2.63258	1.10908	0.267396	NA
Facu_DN1134_c0_g1_i1	17.9473	-0.939613	1.47823	-0.635635	0.525015	0.82191
Facu_DN11340_c0_g1_i1	46.6428	4.01331	0.592011	6.77912	1.20906e-11	2.21569e-10
Facu_DN11341_c0_g1_i1	34.9121	0.0612259	0.734531	0.0833537	0.93357	0.984487
Facu_DN11342_c0_g1_i1	28.1335	0.800611	0.827777	0.967181	0.333454	0.639461
Facu_DN11343_c0_g1_i1	6.04739	-1.78461	1.52624	-1.16929	0.242289	0.534039
Facu_DN11344_c0_g1_i1	88.5828	-1.58674	0.624431	-2.54109	0.0110508	0.0698407
Facu_DN11345_c0_g1_i1	4.31427	7.10426	2.46103	2.8867	0.00389306	0.0311265
Facu_DN11346_c0_g1_i1	0.534407	1.71666	2.37358	0.723237	0.469535	NA
Facu_DN11347_c0_g1_i1	0.515749	1.76803	2.10802	0.838719	0.401627	NA
Facu_DN11348_c0_g1_i1	23.4382	-1.1465	1.20544	-0.951105	0.341551	0.648431
Facu_DN11349_c0_g1_i1	0.381586	2.20336	2.43415	0.905186	0.365367	NA
Facu_DN1135_c0_g1_i1	40.2541	-2.86113	1.44739	-1.97676	0.0480692	0.195221
Facu_DN11350_c0_g1_i1	4.63489	-1.40054	1.50173	-0.932623	0.351015	0.658519
Facu_DN11351_c0_g1_i1	35336.8	12.4931	0.532287	23.4705	8.15556e-122	6.06366e-119
Facu_DN11352_c0_g1_i1	2.92733	1.32353	1.45872	0.907325	0.364235	0.672291
Facu_DN11353_c0_g1_i1	1.61723	0.118062	1.5831	0.0745764	0.940552	0.984636
Facu_DN11354_c0_g1_i1	64.1289	-0.790562	0.756999	-1.04434	0.296329	0.597885
Facu_DN11355_c0_g1_i1	1.95246	-0.153859	1.56056	-0.0985921	0.921462	0.981524
Facu_DN11356_c0_g1_i1	1.53313	0.196471	1.81683	0.108139	0.913885	0.979596
Facu_DN11357_c0_g1_i1	3.61822	-1.04323	1.41291	-0.738361	0.460295	0.766678
Facu_DN11358_c0_g1_i1	0.969028	0.856576	2.16152	0.396284	0.691895	NA
Facu_DN11359_c0_g1_i1	0.305255	2.52223	2.57456	0.979676	0.327246	NA
Facu_DN1136_c0_g1_i1	76.0011	-0.0568411	0.490899	-0.11579	0.907819	0.978613
Facu_DN11360_c0_g1_i1	0.365057	2.26678	2.29495	0.987727	0.323286	NA
Facu_DN11361_c0_g1_i1	0.153253	3.51702	2.98699	1.17745	0.239018	NA
Facu_DN11362_c0_g1_i1	0.459507	1.93424	2.30344	0.839714	0.401069	NA
Facu_DN11363_c0_g1_i1	53.4765	-1.95423	1.10371	-1.77061	0.0766257	0.264543
Facu_DN11364_c0_g1_i1	0.533021	1.71863	2.13911	0.803433	0.421725	NA
Facu_DN11365_c0_g1_i1	6.10889	1.24769	1.26143	0.989109	0.32261	0.626735
Facu_DN11366_c0_g1_i1	6.17864	-1.81524	1.44339	-1.25762	0.20853	0.490417
Facu_DN11367_c0_g1_i1	34.9447	3.71737	0.886627	4.19271	2.75646e-05	0.00037555
Facu_DN11368_c0_g1_i1	9.61432	-1.26471	1.22291	-1.03418	0.301053	0.602975
Facu_DN11369_c0_g1_i1	97.9493	0.106525	0.5795	0.183822	0.854153	0.96794
Facu_DN1137_c0_g1_i1	11.3371	-0.950873	1.3357	-0.711892	0.476532	0.781805
Facu_DN11370_c0_g1_i1	15.3065	-1.21044	1.30454	-0.927873	0.353474	0.660565
Facu_DN11371_c0_g1_i1	51.1651	-2.20724	0.975199	-2.26337	0.0236129	0.121616
Facu_DN11372_c0_g1_i1	14.8423	-1.64093	1.18506	-1.38468	0.166151	0.429254
Facu_DN11373_c0_g1_i1	3.32806	-0.922902	1.37698	-0.670236	0.502707	0.803298
Facu_DN11374_c0_g1_i1	40.2704	-1.10794	0.777718	-1.4246	0.154273	0.409964
Facu_DN11375_c0_g1_i1	0.921367	0.930345	1.92108	0.484282	0.628185	NA
Facu_DN11376_c0_g1_i1	0.0917104	4.25561	3.93087	1.08261	0.278981	NA
Facu_DN11377_c0_g1_i1	0.552931	1.66722	2.05536	0.811156	0.417276	NA
Facu_DN11378_c0_g1_i1	13.2887	4.70968	1.47574	3.19141	0.0014158	0.0136307
Facu_DN11379_c0_g1_i1	0.18104	3.27931	2.8408	1.15436	0.248353	NA
Facu_DN1138_c0_g1_i1	1.62306	0.113297	1.98655	0.057032	0.95452	0.986917
Facu_DN11380_c0_g1_i1	58.7574	-0.565941	0.795017	-0.711861	0.476551	0.781805
Facu_DN11381_c0_g1_i1	1.91555	3.42231	1.46989	2.32827	0.0198976	0.107592
Facu_DN11382_c0_g1_i1	0.630348	1.47897	2.07183	0.713849	0.47532	NA
Facu_DN11383_c0_g1_i1	20.1761	-1.2728	1.2599	-1.01023	0.312384	0.616652
Facu_DN11384_c0_g1_i1	0.768769	1.19178	1.84592	0.645629	0.518519	NA
Facu_DN11385_c0_g1_i1	8.14087	-0.0296338	1.22203	-0.0242496	0.980654	0.994982
Facu_DN11386_c0_g1_i1	71.5872	-0.738906	0.673594	-1.09696	0.272658	0.571161
Facu_DN11387_c0_g1_i1	0.324539	2.43578	2.32129	1.04932	0.29403	NA
Facu_DN11388_c0_g1_i1	0.178702	3.29755	2.96875	1.11075	0.266675	NA
Facu_DN11389_c0_g1_i1	58.9987	-1.90773	1.90317	-1.00239	0.316154	0.620446
Facu_DN1139_c0_g1_i1	2.07829	2.81185	1.57218	1.7885	0.0736953	0.257933
Facu_DN11390_c0_g1_i1	0.743203	1.24132	2.21135	0.56134	0.574566	NA
Facu_DN11391_c0_g1_i1	0.511816	1.77713	2.34752	0.757026	0.449034	NA
Facu_DN11392_c0_g1_i1	4.8986	-1.47982	1.61123	-0.918444	0.358386	0.665327
Facu_DN11393_c0_g1_i1	0.582132	1.5937	2.34619	0.679272	0.496966	NA
Facu_DN11394_c0_g1_i1	39.4959	-1.29355	0.796208	-1.62464	0.104239	0.322347
Facu_DN11395_c0_g1_i1	0.0511491	5.10324	3.95004	1.29195	0.196376	NA
Facu_DN11395_c0_g1_i2	0.417098	2.07273	2.33193	0.888847	0.374085	NA
Facu_DN11396_c0_g1_i1	35.7899	-0.266815	0.744538	-0.358363	0.720071	0.944413
Facu_DN11397_c0_g1_i1	60.6455	-2.32542	1.23859	-1.87748	0.0604526	0.226024
Facu_DN11398_c0_g1_i1	7.43641	-2.08222	1.50762	-1.38114	0.167237	0.430565
Facu_DN11399_c0_g1_i1	1.65578	0.0849674	1.56468	0.0543032	0.956694	0.986917
Facu_DN114_c0_g1_i1	36.7829	-1.15286	0.812847	-1.4183	0.156103	0.413349
Facu_DN1140_c0_g1_i1	5.03605	-1.52066	1.37483	-1.10607	0.268696	0.566853
Facu_DN1140_c0_g1_i2	0.115044	3.93143	3.15313	1.24683	0.212459	NA
Facu_DN11400_c0_g1_i1	43.1809	-1.24947	0.890819	-1.4026	0.160735	0.420268
Facu_DN11401_c0_g1_i1	0.669061	1.39109	1.97131	0.705672	0.480392	NA
Facu_DN11402_c0_g1_i1	52.4293	-0.491466	0.68199	-0.720636	0.471134	0.7762
Facu_DN11403_c0_g1_i1	1.38839	0.338297	1.62297	0.208443	0.834883	0.963661
Facu_DN11404_c0_g1_i1	0.886061	0.986004	2.09001	0.471771	0.63709	NA
Facu_DN11405_c0_g1_i1	12.5724	-1.71665	1.20048	-1.42997	0.152725	0.406994
Facu_DN11406_c0_g1_i1	19.2296	-0.936886	1.13843	-0.822962	0.41053	0.719637
Facu_DN11407_c0_g1_i1	1035.49	16.8143	1.30047	12.9294	3.07092e-38	3.22881e-36
Facu_DN11408_c0_g1_i1	0.70352	1.32073	2.15582	0.612633	0.540119	NA
Facu_DN11409_c0_g1_i1	5.63452	1.87272	1.52527	1.2278	0.219521	0.504839
Facu_DN1141_c0_g1_i1	26.9	-3.93738	1.50518	-2.61589	0.00889955	0.0588161
Facu_DN11410_c0_g1_i1	1.23784	0.505111	2.19994	0.229602	0.818401	0.958993
Facu_DN11411_c0_g1_i1	2.18447	-0.314992	1.50999	-0.208606	0.834756	0.963622
[truncated: 18,821 more rows]

## Sheet: 3 DPI RR vs IV
Transcript	baseMean	log2FoldChange	lfcSE	stat	pvalue	padj
[truncated: 20,401 more rows]
