# Supplementary material for: Infection Strategies Deployed by Botrytis cinerea, Fusarium acuminatum, and Rhizopus stolonifer as a Function of Tomato Fruit Ripening Stage
Source: Front Plant Sci. 2019 Mar 1;10:223. doi: 10.3389/fpls.2019.00223 (PMC6405687; doi:10.3389/fpls.2019.00223)
Supplement: Supplementary file 7 [file Table_7.XLSX]

## Sheet: Caption
Supplemental Table 7: Differentially expressed genes of Rhizopus stolonifer. The first sheet (1 DPI MG vs IV) shows genes differentially expressed in mature green (MG) fruit infections at 1 days post inoculations (DPI) as compared to in vitro (IV) expression. The second sheet (1 DPI RR vs IV) shows genes differentially expressed in red ripe (RR) fruit infections at 1DPI as compared to IV. The thi…

## Sheet: 1 DPI MG vs IV
Transcript	baseMean	log2FoldChange	lfcSE	stat	pvalue	padj
Rsto_DN0_c0_g1_i1	4.36177	-1.37884	1.52118	-0.906428	0.36471	NA
Rsto_DN0_c0_g1_i2	0.0132268	6.87923	4.06263	1.69329	0.0903999	NA
Rsto_DN1_c0_g1_i1	4.96323	-1.56475	1.54539	-1.01252	0.311289	NA
Rsto_DN10_c0_g1_i1	4.00976	1.82369	1.57424	1.15845	0.246679	NA
Rsto_DN100_c0_g1_i1	11.0664	-2.72194	1.39326	-1.95364	0.0507439	0.0855274
Rsto_DN1000_c0_g1_i1	3.33898	2.88882	1.57796	1.83073	0.0671412	NA
Rsto_DN10000_c0_g1_i1	0.539445	1.63554	2.66595	0.613495	0.539549	NA
Rsto_DN10001_c0_g1_i1	0.220425	2.92703	3.77269	0.775846	0.43784	NA
Rsto_DN10002_c0_g1_i1	0.368234	2.18831	3.09435	0.707196	0.479445	NA
Rsto_DN10003_c0_g1_i1	1.94393	-0.212968	1.78528	-0.119291	0.905045	NA
Rsto_DN10004_c0_g1_i1	1.018	0.71961	2.13887	0.336444	0.736536	NA
Rsto_DN10005_c0_g1_i1	0.117081	3.84336	3.92704	0.978692	0.327732	NA
Rsto_DN10006_c0_g1_i1	0.201699	3.05708	3.91853	0.780159	0.435298	NA
Rsto_DN10007_c0_g1_i1	0.156449	3.42089	3.9219	0.872254	0.38307	NA
Rsto_DN10008_c0_g1_i1	0.14062	3.57486	3.9236	0.911116	0.362234	NA
Rsto_DN10009_c0_g1_i1	0.428378	1.96985	2.91401	0.675992	0.499046	NA
Rsto_DN1001_c0_g1_i1	7.18778	-2.09957	1.43006	-1.46817	0.142058	0.171714
Rsto_DN10010_c0_g1_i1	0.222715	2.91163	3.77448	0.771399	0.440471	NA
Rsto_DN10011_c0_g1_i1	0.58247	1.526	2.58954	0.589296	0.555663	NA
Rsto_DN10012_c0_g1_i1	0.554949	1.59489	2.63422	0.605451	0.544879	NA
Rsto_DN10013_c0_g1_i1	9.29235	-0.968522	1.42588	-0.679245	0.496982	0.512007
Rsto_DN10014_c0_g1_i1	0.246878	2.76303	3.60407	0.76664	0.443296	NA
Rsto_DN10015_c0_g1_i1	0.0203976	6.38576	4.02307	1.58729	0.112448	NA
Rsto_DN10016_c0_g1_i1	0.461889	1.86159	2.85916	0.651096	0.514984	NA
Rsto_DN10017_c0_g1_i1	0.628127	1.41676	2.54374	0.55696	0.577555	NA
Rsto_DN10018_c0_g1_i1	0.513502	1.70786	2.72266	0.627277	0.530478	NA
Rsto_DN10019_c0_g1_i1	0.739741	1.18173	2.3997	0.492447	0.622403	NA
Rsto_DN1002_c0_g1_i1	16.9103	-3.33379	1.35291	-2.46417	0.013733	0.0358177
Rsto_DN10020_c0_g1_i1	0.24385	2.78119	3.62036	0.76821	0.442363	NA
Rsto_DN10021_c0_g1_i1	0.230987	2.86187	3.91705	0.730619	0.465012	NA
Rsto_DN10022_c0_g1_i1	0.342697	2.29214	3.18602	0.719436	0.471872	NA
Rsto_DN10023_c0_g1_i1	1.95218	-0.219717	1.77982	-0.123449	0.901752	NA
Rsto_DN10024_c0_g1_i1	0.0568044	4.88021	3.94822	1.23605	0.216438	NA
Rsto_DN10025_c0_g1_i1	0.0405496	5.38212	3.96531	1.3573	0.174686	NA
Rsto_DN10026_c0_g1_i1	7.31555	-2.12479	1.43391	-1.48182	0.138389	0.168523
Rsto_DN10027_c0_g1_i1	2.31072	-0.461561	1.75824	-0.262512	0.792927	NA
Rsto_DN10028_c0_g1_i1	0.0697194	4.57724	3.94041	1.16162	0.245392	NA
Rsto_DN10029_c0_g1_i1	0.0838154	4.32135	3.93496	1.09819	0.27212	NA
Rsto_DN1003_c0_g1_i1	278.266	-3.83852	0.778071	-4.93338	8.08188e-07	1.60729e-05
Rsto_DN10030_c0_g1_i1	9.86711	-2.55673	1.38309	-1.84857	0.0645197	0.0998704
Rsto_DN10031_c0_g1_i1	0.328369	2.35226	3.31174	0.71028	0.47753	NA
Rsto_DN10032_c0_g1_i1	0.402416	2.06044	3.00089	0.686608	0.49233	NA
Rsto_DN10033_c0_g1_i1	14.3542	-1.78604	1.34946	-1.32353	0.18566	0.207334
Rsto_DN10034_c0_g1_i1	17.9872	-3.42302	1.34644	-2.54227	0.0110135	0.031008
Rsto_DN10035_c0_g1_i1	2.04205	-0.284385	1.7591	-0.161665	0.87157	NA
Rsto_DN10036_c0_g1_i1	0.123448	3.76611	3.92598	0.959279	0.337418	NA
Rsto_DN10037_c0_g1_i1	0.462999	1.85705	2.83169	0.65581	0.511946	NA
Rsto_DN10038_c0_g1_i1	0.268145	2.64516	3.48711	0.758556	0.448118	NA
Rsto_DN10039_c0_g1_i1	0.193347	3.11519	3.91902	0.794891	0.426677	NA
Rsto_DN1004_c0_g1_i1	3.21679	-0.939902	1.59942	-0.587651	0.556766	NA
Rsto_DN10040_c0_g1_i1	1.87465	-0.160027	1.8411	-0.0869191	0.930736	NA
Rsto_DN10041_c0_g1_i1	0.277607	2.59515	3.4372	0.755018	0.450238	NA
Rsto_DN10042_c0_g1_i1	0.296776	2.49885	3.35576	0.744645	0.456486	NA
Rsto_DN10043_c0_g1_i1	0.376533	2.15636	3.11564	0.69211	0.488868	NA
Rsto_DN10044_c0_g1_i1	0.122645	3.77345	3.92608	0.961125	0.33649	NA
Rsto_DN10045_c0_g1_i1	0.370752	2.1768	3.06337	0.71059	0.477338	NA
Rsto_DN10046_c0_g1_i1	4.35801	-1.37797	1.51521	-0.909421	0.363128	NA
Rsto_DN10047_c0_g1_i1	1.13898	0.558607	2.0733	0.269428	0.7876	NA
Rsto_DN10048_c0_g1_i1	69.0987	6.75668	0.852326	7.92734	2.23894e-15	5.97934e-14
Rsto_DN10049_c0_g1_i1	0.0497657	5.08291	3.95442	1.28537	0.198662	NA
Rsto_DN1005_c0_g1_i1	9.38802	-2.48494	1.42843	-1.73963	0.0819233	0.117629
Rsto_DN10050_c0_g1_i1	0.328799	2.35235	3.32206	0.708101	0.478883	NA
Rsto_DN10051_c0_g1_i1	0.0505027	5.06279	3.95377	1.2805	0.20037	NA
Rsto_DN10052_c0_g1_i1	3.16486	-0.915334	1.67641	-0.546008	0.58506	NA
Rsto_DN10053_c0_g1_i1	0.0968626	4.11433	3.93121	1.04658	0.295293	NA
Rsto_DN10054_c0_g1_i1	0.123071	3.76675	3.92599	0.959439	0.337337	NA
Rsto_DN10055_c0_g1_i1	2.05379	-0.292107	1.76836	-0.165185	0.868798	NA
Rsto_DN10056_c0_g1_i1	0.110401	3.92674	3.92824	0.999618	0.317495	NA
Rsto_DN10057_c0_g1_i1	0.056313	4.89199	3.94856	1.23893	0.215371	NA
Rsto_DN10057_c0_g1_i2	0	NA	NA	NA	NA	NA
Rsto_DN10058_c0_g1_i1	0.601639	1.47931	2.56111	0.577603	0.563532	NA
Rsto_DN10059_c0_g1_i1	0.894193	0.907558	2.23448	0.406161	0.684625	NA
Rsto_DN1006_c0_g1_i1	1.47717	0.183204	1.91692	0.0955721	0.92386	NA
Rsto_DN10060_c0_g1_i1	0.470793	1.83375	2.82811	0.6484	0.516726	NA
Rsto_DN10061_c0_g1_i1	3.7596	-1.16428	1.56651	-0.74323	0.457343	NA
Rsto_DN10062_c0_g1_i1	0.313395	2.42147	3.33063	0.727031	0.467207	NA
Rsto_DN10063_c0_g1_i1	25.4886	-3.92576	1.3802	-2.84434	0.00445035	0.0165635
Rsto_DN10064_c0_g1_i1	0	NA	NA	NA	NA	NA
Rsto_DN10064_c0_g1_i2	0.0700312	4.5767	3.9404	1.16148	0.245445	NA
Rsto_DN10065_c0_g1_i1	26.9818	12.4569	1.42251	8.75703	2.00469e-18	5.67822e-17
Rsto_DN10066_c0_g1_i1	0.190943	3.13535	3.91919	0.799999	0.423711	NA
Rsto_DN10067_c0_g1_i1	6.51829	4.63825	1.3674	3.39201	0.000693809	0.00439032
Rsto_DN10068_c0_g1_i1	9.79708	-2.54627	1.40628	-1.81065	0.0701956	0.105657
Rsto_DN10069_c0_g1_i1	0.244719	2.77726	3.62024	0.767149	0.442993	NA
Rsto_DN1007_c0_g1_i1	6.64022	-1.98529	1.45102	-1.36821	0.171246	0.195659
Rsto_DN10070_c0_g1_i1	9.52173	-2.5053	1.39033	-1.80194	0.0715541	0.107012
Rsto_DN10072_c0_g1_i1	0.110647	3.92362	3.92819	0.998835	0.317874	NA
Rsto_DN10073_c0_g1_i1	0.229442	2.86741	3.73288	0.768151	0.442397	NA
Rsto_DN10074_c0_g1_i1	0.136921	3.61558	3.92408	0.921381	0.356851	NA
Rsto_DN10075_c0_g1_i1	0.560405	1.58229	2.64111	0.599102	0.549105	NA
Rsto_DN10077_c0_g1_i1	0.0462938	5.15844	3.95697	1.30364	0.192358	NA
Rsto_DN10078_c0_g1_i1	1.17603	0.510605	2.06048	0.247808	0.804283	NA
Rsto_DN10079_c0_g1_i1	0.147299	3.50898	3.92285	0.894498	0.371056	NA
Rsto_DN1008_c0_g1_i1	0.096683	4.1199	3.9313	1.04797	0.294651	NA
Rsto_DN10080_c0_g1_i1	0.280946	2.57807	3.42336	0.753083	0.4514	NA
Rsto_DN10081_c0_g1_i1	0.067315	4.64379	3.94199	1.17803	0.238783	NA
Rsto_DN10082_c0_g1_i1	0.0066134	7.47692	4.08047	1.83237	0.0668968	NA
Rsto_DN10082_c0_g1_i2	0	NA	NA	NA	NA	NA
Rsto_DN10083_c0_g1_i1	0.141735	3.56653	3.92351	0.909015	0.363342	NA
Rsto_DN10084_c0_g1_i1	0.123562	3.76116	3.92592	0.958034	0.338045	NA
Rsto_DN10085_c0_g1_i1	0.648226	1.37077	2.48967	0.550583	0.581919	NA
Rsto_DN10086_c0_g1_i1	0.0132268	6.87923	4.06263	1.69329	0.0903999	NA
Rsto_DN10087_c0_g1_i1	0	NA	NA	NA	NA	NA
Rsto_DN10088_c0_g1_i1	2.06097	-0.297093	1.76762	-0.168075	0.866524	NA
Rsto_DN10089_c0_g1_i1	0.740048	1.18029	2.38732	0.494399	0.621024	NA
Rsto_DN1009_c0_g1_i1	37.7853	-2.39087	1.16433	-2.05343	0.0400305	0.0725867
Rsto_DN10090_c0_g1_i1	1.89651	-0.17723	1.79584	-0.0986894	0.921385	NA
Rsto_DN10091_c0_g1_i1	0.144451	3.53675	3.92316	0.901506	0.36732	NA
Rsto_DN10092_c0_g1_i1	0.202748	3.05038	3.91848	0.778462	0.436297	NA
Rsto_DN10093_c0_g1_i1	0.284513	2.55818	3.42971	0.745888	0.455735	NA
Rsto_DN10094_c0_g1_i1	0.25017	2.74576	3.60361	0.761947	0.446091	NA
Rsto_DN10095_c0_g1_i1	1.79847	-0.10084	1.81699	-0.0554981	0.955742	NA
Rsto_DN10096_c0_g1_i1	4.76018	-1.50534	1.49538	-1.00666	0.314097	NA
Rsto_DN10097_c0_g1_i1	0.400498	2.06628	2.97924	0.693562	0.487957	NA
Rsto_DN10098_c0_g1_i1	0.0165665	6.65431	4.04636	1.64452	0.100069	NA
Rsto_DN10099_c0_g1_i1	1.27349	0.397255	1.99962	0.198665	0.842525	NA
Rsto_DN101_c0_g1_i1	1.98501	-0.242678	1.7943	-0.13525	0.892415	NA
Rsto_DN10100_c0_g1_i1	3.08155	-0.876949	1.68007	-0.521971	0.601691	NA
Rsto_DN10101_c0_g1_i1	1.87174	-0.158141	1.80686	-0.0875229	0.930256	NA
Rsto_DN10102_c0_g1_i1	4.96478	-1.5653	1.51896	-1.0305	0.302773	NA
Rsto_DN10103_c0_g1_i1	0.75072	1.15902	2.3651	0.490051	0.624098	NA
Rsto_DN10104_c0_g1_i1	0.179317	3.22311	3.91997	0.822228	0.410947	NA
Rsto_DN10105_c0_g1_i1	0.216102	2.95524	3.8205	0.773521	0.439214	NA
Rsto_DN10106_c0_g1_i1	0.346396	2.27605	3.16565	0.718985	0.47215	NA
Rsto_DN10107_c0_g1_i1	0.382816	2.13073	3.03625	0.701763	0.482827	NA
Rsto_DN10108_c0_g1_i1	2.06236	-0.298915	1.75854	-0.169979	0.865027	NA
Rsto_DN10109_c0_g1_i1	0.444812	1.91489	2.85856	0.669878	0.502935	NA
Rsto_DN1011_c0_g1_i1	5.04627	-1.58863	1.58057	-1.0051	0.314851	NA
Rsto_DN10110_c0_g1_i1	24.834	-3.88882	1.34867	-2.88346	0.00393334	0.0151476
Rsto_DN10111_c0_g1_i1	0.209423	3	3.86954	0.775286	0.43817	NA
Rsto_DN10112_c0_g1_i1	0	NA	NA	NA	NA	NA
Rsto_DN10113_c0_g1_i1	0	NA	NA	NA	NA	NA
Rsto_DN10114_c0_g1_i1	0.138461	3.60126	3.92391	0.917772	0.358738	NA
Rsto_DN10115_c0_g1_i1	0.143222	3.54879	3.9233	0.904541	0.365708	NA
Rsto_DN10116_c0_g1_i1	0.356415	2.23532	3.13329	0.713409	0.475593	NA
Rsto_DN10117_c0_g1_i1	0.143534	3.54708	3.92328	0.904111	0.365937	NA
Rsto_DN10118_c0_g1_i1	0.390677	2.10273	3.02346	0.695471	0.48676	NA
Rsto_DN10119_c0_g1_i1	0.726713	1.20786	2.47662	0.487703	0.62576	NA
Rsto_DN1012_c0_g1_i1	59.155	-5.14062	1.31243	-3.91685	8.97121e-05	0.000936182
Rsto_DN10120_c0_g1_i1	1.503	0.157954	1.90529	0.0829025	0.933929	NA
Rsto_DN10121_c0_g1_i1	0.559909	1.58217	2.62682	0.602314	0.546965	NA
Rsto_DN10122_c0_g1_i1	0.199781	3.06855	3.91863	0.783069	0.433587	NA
Rsto_DN10123_c0_g1_i1	11.7493	-2.80863	1.37294	-2.0457	0.0407862	0.0734354
Rsto_DN10124_c0_g1_i1	0.204907	3.03317	3.9014	0.777457	0.436889	NA
Rsto_DN10125_c0_g1_i1	0.968777	0.792467	2.20157	0.359955	0.718881	NA
Rsto_DN10126_c0_g1_i1	0.211095	2.99069	3.84825	0.777155	0.437067	NA
Rsto_DN10127_c0_g1_i1	0.0872212	4.26906	3.93396	1.08518	0.277842	NA
Rsto_DN10128_c0_g1_i1	0.333561	2.3307	3.21596	0.72473	0.468617	NA
Rsto_DN10129_c0_g1_i1	0.527877	1.66823	2.7015	0.617518	0.536893	NA
Rsto_DN1013_c0_g1_i1	1678.35	18.4064	1.27946	14.386	6.33331e-47	8.12527e-45
Rsto_DN10130_c0_g1_i1	53.396	13.4447	1.37265	9.79468	1.18667e-22	3.7875e-21
Rsto_DN10131_c0_g1_i1	6.7294	-2.00444	1.43912	-1.39282	0.163674	0.189745
Rsto_DN10132_c0_g1_i1	0.259859	2.68887	3.53271	0.761136	0.446576	NA
Rsto_DN10133_c0_g1_i1	0.286398	2.55058	3.42464	0.744773	0.456409	NA
Rsto_DN10134_c0_g1_i1	0.256765	2.70596	3.55201	0.761809	0.446174	NA
Rsto_DN10135_c0_g1_i1	0.374715	2.16234	3.05278	0.708318	0.478748	NA
Rsto_DN10136_c0_g1_i1	0.75277	1.15597	2.36648	0.488475	0.625213	NA
Rsto_DN10137_c0_g1_i1	0.100694	4.0596	3.9303	1.0329	0.301651	NA
Rsto_DN10138_c0_g1_i1	0.468923	1.83779	2.81845	0.652059	0.514363	NA
Rsto_DN10139_c0_g1_i1	0.340486	2.30134	3.19989	0.719194	0.472022	NA
Rsto_DN1014_c0_g1_i1	9.58435	-2.51437	1.55294	-1.6191	0.105425	0.139918
Rsto_DN10140_c0_g1_i1	0.170791	3.29616	3.92065	0.840717	0.400506	NA
Rsto_DN10141_c0_g1_i1	0.139703	3.58549	3.92373	0.913797	0.360824	NA
Rsto_DN10142_c0_g1_i1	22.0356	-3.71575	1.35209	-2.74814	0.00599339	0.0202662
Rsto_DN10143_c0_g1_i1	0.698389	1.26447	2.44012	0.518201	0.604318	NA
Rsto_DN10144_c0_g1_i1	0.0132268	6.87923	4.06263	1.69329	0.0903999	NA
Rsto_DN10145_c0_g1_i1	0.0203976	6.38576	4.02307	1.58729	0.112448	NA
Rsto_DN10146_c0_g1_i1	0.127081	3.71971	3.92538	0.947605	0.34333	NA
Rsto_DN10147_c0_g1_i1	0.237794	2.81823	3.65924	0.770169	0.441199	NA
Rsto_DN10148_c0_g1_i1	0.117572	3.83746	3.92695	0.97721	0.328465	NA
Rsto_DN10149_c0_g1_i1	0.442337	1.92165	2.8778	0.667751	0.504292	NA
Rsto_DN1015_c0_g1_i1	0.307088	2.44877	3.2985	0.74239	0.457851	NA
Rsto_DN10150_c0_g1_i1	0.424055	1.98432	2.92643	0.678069	0.497728	NA
Rsto_DN10151_c0_g1_i1	0.0502571	5.06947	3.95399	1.28212	0.199802	NA
Rsto_DN10152_c0_g1_i1	0	NA	NA	NA	NA	NA
Rsto_DN10153_c0_g1_i1	3.4975	2.99711	1.59496	1.87911	0.0602295	NA
Rsto_DN10154_c0_g1_i1	0	NA	NA	NA	NA	NA
Rsto_DN10155_c0_g1_i1	0.141489	3.56898	3.92353	0.909634	0.363016	NA
Rsto_DN10156_c0_g1_i1	0.231426	2.85756	3.70392	0.771498	0.440412	NA
Rsto_DN10157_c0_g1_i1	5.35581	-1.67501	1.47904	-1.1325	0.257425	NA
Rsto_DN10158_c0_g1_i1	0.152552	3.45546	3.92227	0.880986	0.378325	NA
Rsto_DN10159_c0_g1_i1	0.475409	1.81904	2.78962	0.652076	0.514352	NA
Rsto_DN1016_c0_g1_i1	5.28611	-1.65606	1.48485	-1.1153	0.264722	NA
Rsto_DN10160_c0_g1_i1	23.232	-3.79208	1.33492	-2.84069	0.00450159	0.0166595
Rsto_DN10161_c0_g1_i1	50.2477	-4.9053	3.00773	-1.6309	NA	NA
Rsto_DN10162_c0_g1_i1	0.0668236	4.65393	3.94223	1.18053	0.237789	NA
Rsto_DN10164_c0_g1_i1	0.0433319	5.27463	3.96114	1.33159	0.182994	NA
Rsto_DN10165_c0_g1_i1	4.84494	-1.5307	1.51905	-1.00767	0.313611	NA
Rsto_DN10166_c0_g1_i1	0.12394	3.76051	3.92591	0.957871	0.338128	NA
Rsto_DN10167_c0_g1_i1	0.96257	0.801191	2.18125	0.367308	0.713389	NA
Rsto_DN10168_c0_g1_i1	2.27318	-0.438105	1.74395	-0.251215	0.801648	NA
Rsto_DN10169_c0_g1_i1	0.172345	3.28221	3.92052	0.837189	0.402486	NA
Rsto_DN1017_c0_g1_i1	3.01199	-0.845012	1.61671	-0.522675	0.601201	NA
Rsto_DN10170_c0_g1_i1	0.37164	2.17545	3.12341	0.696499	0.486117	NA
Rsto_DN10171_c0_g1_i1	0.18099	3.21256	3.91987	0.819557	0.412469	NA
Rsto_DN10172_c0_g1_i1	0.364157	2.20421	3.10591	0.709681	0.477902	NA
Rsto_DN10173_c0_g1_i1	0.0203976	6.38576	4.02307	1.58729	0.112448	NA
Rsto_DN10174_c0_g1_i1	0.0305965	5.79304	3.98436	1.45394	0.145962	NA
Rsto_DN10175_c0_g1_i1	0.34205	2.29032	3.25149	0.704392	0.481189	NA
Rsto_DN10176_c0_g1_i1	0	NA	NA	NA	NA	NA
Rsto_DN10177_c0_g1_i1	8.60616	-2.35969	1.3963	-1.68996	0.0910363	0.126646
Rsto_DN10178_c0_g1_i1	0.296942	2.49856	3.3963	0.73567	0.461932	NA
Rsto_DN10179_c0_g1_i1	1.15355	0.54003	2.06678	0.261291	0.793868	NA
Rsto_DN1018_c0_g1_i1	8.55999	-2.35173	1.40057	-1.67913	0.0931276	0.128579
Rsto_DN10180_c0_g1_i1	0.0101988	7.47692	4.08047	1.83237	0.0668968	NA
Rsto_DN10181_c0_g1_i1	0.48258	1.79766	2.77821	0.647056	0.517595	NA
Rsto_DN10182_c0_g1_i1	0.0670032	4.64408	3.94199	1.1781	0.238755	NA
Rsto_DN10183_c0_g1_i1	0.0199063	6.41673	4.02555	1.594	0.110936	NA
Rsto_DN10184_c0_g1_i1	0.115966	3.85269	3.92717	0.981034	0.326576	NA
Rsto_DN10185_c0_g1_i1	0.133827	3.64808	3.92448	0.92957	0.352594	NA
Rsto_DN10186_c0_g1_i1	0.0267654	5.97349	3.99456	1.49541	0.134808	NA
Rsto_DN10187_c0_g1_i1	15.2961	-3.18938	3.01874	-1.05653	NA	NA
Rsto_DN10188_c0_g1_i1	0.142485	3.55605	3.92338	0.906374	0.364738	NA
Rsto_DN10189_c0_g1_i1	0.0566248	4.89303	3.94859	1.23919	0.215277	NA
Rsto_DN1019_c0_g1_i1	29.3211	-4.12799	1.31923	-3.12908	0.00175353	0.00860718
Rsto_DN10190_c0_g1_i1	0.0303508	5.80373	3.98493	1.45642	0.145277	NA
Rsto_DN10191_c0_g1_i1	0	NA	NA	NA	NA	NA
Rsto_DN10192_c0_g1_i1	0.237615	2.81988	3.66496	0.769416	0.441647	NA
Rsto_DN10193_c0_g1_i1	0.676928	1.30964	2.46654	0.530962	0.595445	NA
Rsto_DN10194_c0_g1_i1	0.685204	1.29042	2.45711	0.525178	0.599459	NA
Rsto_DN10195_c0_g1_i1	0.113921	3.8801	3.92756	0.987916	0.323194	NA
Rsto_DN10196_c0_g1_i1	0.97495	0.783682	2.33995	0.334913	0.73769	NA
Rsto_DN10197_c0_g1_i1	0.172836	3.27818	3.92048	0.836169	0.40306	NA
Rsto_DN10197_c0_g1_i2	0.0298594	5.82531	3.98609	1.46141	0.143904	NA
Rsto_DN10198_c0_g1_i1	0.204236	3.03851	3.90481	0.778145	0.436483	NA
Rsto_DN10199_c0_g1_i1	117.242	14.5706	1.30945	11.1272	9.24508e-29	4.20073e-27
Rsto_DN102_c0_g1_i1	0.589768	1.50732	2.58062	0.584094	0.559157	NA
Rsto_DN102_c0_g1_i2	0.0203976	6.38576	4.02307	1.58729	0.112448	NA
Rsto_DN1020_c0_g1_i1	6.53415	-1.96189	1.46584	-1.33841	0.180763	0.203401
Rsto_DN10200_c0_g1_i1	28.9473	-1.89441	1.168	-1.62193	0.104818	0.139311
Rsto_DN10201_c0_g1_i1	3.44406	-1.03785	1.58965	-0.65288	0.513834	NA
Rsto_DN10202_c0_g1_i1	4.77295	-1.50849	1.52848	-0.986923	0.323681	NA
Rsto_DN10203_c0_g1_i1	7.59059	-2.17867	1.41344	-1.5414	0.123219	0.155581
Rsto_DN10204_c0_g1_i1	0.214548	2.96623	3.82469	0.775548	0.438016	NA
Rsto_DN10205_c0_g1_i1	0.0744197	4.49733	3.9386	1.14186	0.253512	NA
Rsto_DN10206_c0_g1_i1	9.31517	5.97882	1.1838	5.05055	4.40544e-07	9.12177e-06
Rsto_DN10207_c0_g1_i1	0.289785	2.53242	3.38234	0.748717	0.454028	NA
Rsto_DN10208_c0_g1_i1	0.223698	2.90538	3.75204	0.774346	0.438726	NA
Rsto_DN10209_c0_g1_i1	0.254918	2.71843	3.56243	0.763082	0.445414	NA
Rsto_DN1021_c0_g1_i1	2.42635	-0.532882	1.69309	-0.314739	0.75296	NA
Rsto_DN10210_c0_g1_i1	0.338596	2.30544	3.22215	0.715496	0.474303	NA
Rsto_DN10211_c0_g1_i1	9.37093	4.95734	1.21508	4.07985	4.50643e-05	0.000538058
Rsto_DN10212_c0_g1_i1	0.127213	3.72169	3.9254	0.948105	0.343076	NA
Rsto_DN10213_c0_g1_i1	0.1868	3.16581	3.91945	0.807717	0.419253	NA
Rsto_DN10214_c0_g1_i1	0.0364067	5.50984	3.97067	1.38763	0.165248	NA
Rsto_DN10215_c0_g1_i1	0.149477	3.4893	3.92263	0.88953	0.373719	NA
Rsto_DN10215_c0_g1_i2	0.0203976	6.38576	4.02307	1.58729	0.112448	NA
Rsto_DN10216_c0_g1_i1	1.14578	0.549025	2.07034	0.265186	0.790866	NA
Rsto_DN10217_c0_g1_i1	0.468848	1.83998	2.85165	0.645234	0.518776	NA
Rsto_DN10218_c0_g1_i1	1.91062	-0.187614	1.80333	-0.104037	0.91714	NA
Rsto_DN10219_c0_g1_i1	1.06197	0.659973	2.13208	0.309544	0.756908	NA
Rsto_DN1022_c0_g1_i1	15.8369	-3.23916	1.3777	-2.35114	0.0187161	0.0438766
Rsto_DN1022_c0_g1_i2	0.0438233	5.25951	3.96058	1.32796	0.18419	NA
Rsto_DN10220_c0_g1_i1	0.559829	1.58264	2.63404	0.60084	0.547946	NA
Rsto_DN10221_c0_g1_i1	0.0675606	4.63875	3.94187	1.17679	0.239279	NA
Rsto_DN10222_c0_g1_i1	3.38723	-1.01412	1.58621	-0.639334	0.522606	NA
Rsto_DN10223_c0_g1_i1	0.220802	2.92585	3.77904	0.774229	0.438795	NA
Rsto_DN10224_c0_g1_i1	0.183593	3.19215	3.91969	0.814389	0.415422	NA
Rsto_DN10225_c0_g1_i1	0.736761	1.18719	2.38825	0.497095	0.619122	NA
Rsto_DN10226_c0_g1_i1	0.28268	2.56829	3.42912	0.748967	0.453877	NA
Rsto_DN10227_c0_g1_i1	0.500304	1.74378	2.74104	0.636177	0.524661	NA
Rsto_DN10228_c0_g1_i1	0.865906	0.954309	2.27074	0.420264	0.674292	NA
Rsto_DN10229_c0_g1_i1	0.564543	1.57064	2.61508	0.600609	0.5481	NA
Rsto_DN1023_c0_g1_i1	7.97985	-2.25047	1.40906	-1.59715	0.110233	0.144222
Rsto_DN10230_c0_g1_i1	0.142911	3.55049	3.92332	0.904971	0.365481	NA
Rsto_DN10231_c0_g1_i1	1.0227	0.713989	2.14576	0.332744	0.739328	NA
Rsto_DN10232_c0_g1_i1	0.200584	3.06356	3.91859	0.781803	0.43433	NA
Rsto_DN10233_c0_g1_i1	1.18403	0.501206	2.06163	0.243111	0.807919	NA
Rsto_DN10234_c0_g1_i1	0.783055	1.09896	2.33351	0.47095	0.637676	NA
Rsto_DN10235_c0_g1_i1	0.275316	2.60749	3.45739	0.754179	0.450741	NA
Rsto_DN10236_c0_g1_i1	0.133203	3.65152	3.92452	0.930437	0.352145	NA
Rsto_DN10237_c0_g1_i1	0.257767	2.70254	3.54789	0.761733	0.446219	NA
Rsto_DN10238_c0_g1_i1	42.6562	13.1057	1.38679	9.45038	3.37602e-21	1.03221e-19
Rsto_DN10239_c0_g1_i1	0.109598	3.93467	3.92836	1.00161	0.316534	NA
Rsto_DN1024_c0_g1_i1	19.0709	-3.50761	1.33144	-2.63445	0.00842748	0.0259
Rsto_DN10240_c0_g1_i1	0.206772	3.02018	3.88383	0.777631	0.436787	NA
Rsto_DN10241_c0_g1_i1	0.297447	2.4952	3.34089	0.746867	0.455144	NA
Rsto_DN10242_c0_g1_i1	0.286001	2.54976	3.4131	0.747051	0.455033	NA
Rsto_DN10243_c0_g1_i1	0.190631	3.13689	3.9192	0.800391	0.423484	NA
Rsto_DN10244_c0_g1_i1	0.256586	2.70748	3.54896	0.762894	0.445527	NA
Rsto_DN10245_c0_g1_i1	1.64708	0.0255621	1.86201	0.0137282	0.989047	NA
Rsto_DN10246_c0_g1_i1	0.117686	3.83207	3.92688	0.975856	0.329136	NA
Rsto_DN10247_c0_g1_i1	0.122513	3.77126	3.92605	0.960575	0.336766	NA
Rsto_DN10248_c0_g1_i1	0.484625	1.79134	2.77081	0.646502	0.517954	NA
Rsto_DN10248_c0_g1_i2	0	NA	NA	NA	NA	NA
Rsto_DN10249_c0_g1_i1	0.202928	3.04844	3.91846	0.777968	0.436588	NA
Rsto_DN1025_c0_g1_i1	4.75682	-1.50395	1.50132	-1.00175	0.316464	NA
Rsto_DN10251_c0_g1_i1	0.213632	2.97296	3.82641	0.776958	0.437184	NA
Rsto_DN10252_c0_g1_i1	1.593	0.0740737	1.87587	0.0394876	0.968502	NA
Rsto_DN10253_c0_g1_i1	0.140195	3.58054	3.92367	0.912549	0.36148	NA
Rsto_DN10254_c0_g1_i1	0.506841	1.72746	2.77792	0.621856	0.534037	NA
Rsto_DN10255_c0_g1_i1	1.08864	0.624144	2.12535	0.293666	0.769013	NA
Rsto_DN10256_c0_g1_i1	0.267899	2.64647	3.48676	0.759006	0.447849	NA
Rsto_DN10257_c0_g1_i1	1.2879	0.381781	2.02054	0.18895	0.850132	NA
Rsto_DN10258_c0_g1_i1	0.347213	2.27227	3.14731	0.721972	0.470311	NA
Rsto_DN10259_c0_g1_i1	0.0504367	5.05382	3.95348	1.27832	0.201136	NA
Rsto_DN1026_c0_g1_i1	11.2956	-2.75172	1.3742	-2.00242	0.0452399	0.0787015
Rsto_DN10260_c0_g1_i1	22.4092	-2.57928	1.35222	-1.90744	0.0564643	0.0915376
Rsto_DN10261_c0_g1_i1	0.050191	5.06041	3.95369	1.27992	0.200573	NA
Rsto_DN10262_c0_g1_i1	6.45903	3.8426	1.3542	2.83754	0.00454632	0.0168155
Rsto_DN10263_c0_g1_i1	0.0101988	7.47692	4.08047	1.83237	0.0668968	NA
Rsto_DN10264_c0_g1_i1	2.82004	-0.749354	1.6536	-0.453166	0.650429	NA
Rsto_DN10265_c0_g1_i1	0.250284	2.74404	3.58244	0.765968	0.443696	NA
Rsto_DN10266_c0_g1_i1	0.0540221	4.95891	3.95053	1.25525	0.209387	NA
Rsto_DN10267_c0_g1_i1	0	NA	NA	NA	NA	NA
Rsto_DN10268_c0_g1_i1	0.14712	3.512	3.92289	0.895259	0.370649	NA
Rsto_DN10269_c0_g1_i1	0.106816	3.97345	3.92894	1.01133	0.311859	NA
Rsto_DN1027_c0_g1_i1	1.57089	0.0946409	1.88979	0.0500802	0.960058	NA
Rsto_DN10270_c0_g1_i1	0	NA	NA	NA	NA	NA
Rsto_DN10271_c0_g1_i1	0.190943	3.13535	3.91919	0.799999	0.423711	NA
Rsto_DN10272_c0_g1_i1	0.027011	5.9617	3.99385	1.49272	0.135511	NA
Rsto_DN10273_c0_g1_i1	0.0101988	7.47692	4.08047	1.83237	0.0668968	NA
Rsto_DN10274_c0_g1_i1	0.398075	2.07464	2.9804	0.696094	0.48637	NA
Rsto_DN10275_c0_g1_i1	3.14653	-0.907194	1.64228	-0.552401	0.580674	NA
Rsto_DN10276_c0_g1_i1	1.07719	0.639936	2.25726	0.283501	0.776793	NA
Rsto_DN10277_c0_g1_i1	0.348866	2.26514	3.14714	0.719743	0.471683	NA
Rsto_DN10278_c0_g1_i1	0.29003	2.53121	3.37753	0.749426	0.4536	NA
Rsto_DN10279_c0_g1_i1	8.69347	10.8193	3.99842	2.7059	0.00681191	0.0223075
Rsto_DN10280_c0_g1_i1	0.403904	2.05451	2.97999	0.689433	0.490551	NA
Rsto_DN10281_c0_g1_i1	0.148594	3.4979	3.92273	0.891702	0.372553	NA
Rsto_DN10282_c0_g1_i1	0.277049	2.59751	3.43796	0.75554	0.449925	NA
Rsto_DN10283_c0_g1_i1	0.178453	3.23361	3.92006	0.824886	0.409436	NA
Rsto_DN10284_c0_g1_i1	0.207443	3.01492	3.8694	0.77917	0.43588	NA
Rsto_DN10285_c0_g1_i1	0.0336244	5.63825	3.97655	1.41787	0.156228	NA
Rsto_DN10286_c0_g1_i1	1.42416	0.236066	1.95099	0.120998	0.903693	NA
Rsto_DN10287_c0_g1_i1	0.258258	2.69984	3.5463	0.761311	0.446472	NA
Rsto_DN10288_c0_g1_i1	0.664386	1.33617	2.4761	0.539624	0.589456	NA
Rsto_DN10289_c0_g1_i1	0.266605	2.65284	3.49592	0.758837	0.44795	NA
Rsto_DN1029_c0_g1_i1	0.435105	1.9467	2.88244	0.675366	0.499443	NA
Rsto_DN10290_c0_g1_i1	0.496052	1.7578	2.74834	0.639586	0.522442	NA
Rsto_DN10292_c0_g1_i1	0.0942599	4.15285	3.93187	1.0562	0.290876	NA
Rsto_DN10293_c0_g1_i1	0.0903153	4.21967	3.93305	1.07287	0.283328	NA
Rsto_DN10294_c0_g1_i1	0.391282	2.09987	3.00178	0.699542	0.484213	NA
Rsto_DN10296_c0_g1_i1	1.22065	0.458686	2.03112	0.225829	0.821334	NA
Rsto_DN10297_c0_g1_i1	0.353448	2.24572	3.12237	0.719235	0.471996	NA
Rsto_DN10298_c0_g1_i1	4.10768	-1.2922	1.53895	-0.839668	0.401095	NA
Rsto_DN10299_c0_g1_i1	0.278457	2.58983	3.45906	0.74871	0.454032	NA
Rsto_DN103_c0_g1_i1	9.45805	-2.49551	1.39396	-1.79023	0.0734172	0.108828
Rsto_DN1030_c0_g1_i1	0.0864842	4.28091	3.93419	1.08813	0.276537	NA
Rsto_DN10300_c0_g1_i1	0.113921	3.8801	3.92756	0.987916	0.323194	NA
Rsto_DN10301_c0_g1_i1	0.413904	2.01831	2.93626	0.687375	0.491847	NA
Rsto_DN10302_c0_g1_i1	0.168566	3.31688	3.92085	0.845959	0.397576	NA
Rsto_DN10303_c0_g1_i1	0.119683	3.81201	3.9266	0.970817	0.331639	NA
Rsto_DN10304_c0_g1_i1	0.0668236	4.65393	3.94223	1.18053	0.237789	NA
Rsto_DN10305_c0_g1_i1	0.124365	3.75388	3.92582	0.956202	0.33897	NA
Rsto_DN10306_c0_g1_i1	0.163932	3.35557	3.92123	0.855743	0.39214	NA
Rsto_DN10307_c0_g1_i1	1.52736	0.134974	1.89884	0.0710823	0.943332	NA
Rsto_DN10308_c0_g1_i1	5.26286	0.586402	1.46333	0.40073	0.688619	NA
Rsto_DN10309_c0_g1_i1	0.110959	3.92194	3.92817	0.998415	0.318078	NA
Rsto_DN1031_c0_g1_i1	0.856194	0.969709	2.273	0.42662	0.669656	NA
Rsto_DN10310_c0_g1_i1	0.431519	1.95851	2.8903	0.677615	0.498016	NA
Rsto_DN10311_c0_g1_i1	4.72263	-1.49335	1.51979	-0.982607	0.325801	NA
Rsto_DN10312_c0_g1_i1	0.918747	0.868425	2.21544	0.391987	0.695068	NA
Rsto_DN10313_c0_g1_i1	0.118309	3.82865	3.92683	0.974998	0.329561	NA
Rsto_DN10314_c0_g1_i1	0.184263	3.18615	3.91963	0.812869	0.416293	NA
Rsto_DN10315_c0_g1_i1	0.287692	2.54463	3.42122	0.743779	0.45701	NA
Rsto_DN10316_c0_g1_i1	0.247681	2.75897	3.59986	0.766411	0.443431	NA
Rsto_DN10317_c0_g1_i1	0.331647	2.33958	3.64358	0.642111	0.520801	NA
Rsto_DN10318_c0_g1_i1	0.570552	1.55573	2.61341	0.595287	0.551651	NA
Rsto_DN10319_c0_g1_i1	0.238418	2.81565	3.67803	0.765531	0.443956	NA
Rsto_DN1032_c0_g1_i1	0.183772	3.18993	3.91967	0.813827	0.415744	NA
Rsto_DN1032_c0_g1_i2	0.190452	3.139	3.91922	0.800926	0.423175	NA
Rsto_DN10320_c0_g1_i1	0.366354	2.1962	3.25444	0.674831	0.499783	NA
Rsto_DN10321_c0_g1_i1	0.126722	3.72714	3.92547	0.949476	0.342378	NA
Rsto_DN10322_c0_g1_i1	78.6185	13.9922	1.32232	10.5815	3.62949e-26	1.33414e-24
Rsto_DN10323_c0_g1_i1	0.126656	3.72614	3.92546	0.949224	0.342507	NA
Rsto_DN10324_c0_g1_i1	0.402841	2.05863	2.98551	0.68954	0.490484	NA
Rsto_DN10325_c0_g1_i1	0.1915	3.13198	3.91916	0.799145	0.424206	NA
Rsto_DN10326_c0_g1_i1	0.296517	2.50105	3.3832	0.739256	0.459752	NA
Rsto_DN10327_c0_g1_i1	3.9454	-1.23416	1.55763	-0.792336	0.428165	NA
Rsto_DN10328_c0_g1_i1	6.52816	-1.9602	1.55661	-1.25928	0.207931	0.224867
Rsto_DN10329_c0_g1_i1	1.42783	0.232715	2.68597	0.0866408	NA	NA
Rsto_DN1033_c0_g1_i1	2.39554	-0.514115	1.70385	-0.301737	0.762853	NA
Rsto_DN10330_c0_g1_i1	0.223585	2.90733	3.75722	0.773798	0.43905	NA
Rsto_DN10331_c0_g1_i1	0.242735	2.78658	3.64301	0.764912	0.444324	NA
Rsto_DN10332_c0_g1_i1	0.685214	1.29257	2.48784	0.519557	0.603373	NA
Rsto_DN10333_c0_g1_i1	0.0101988	7.47692	4.08047	1.83237	0.0668968	NA
Rsto_DN10334_c0_g1_i1	0.117194	3.83793	3.92696	0.977328	0.328407	NA
Rsto_DN10335_c0_g1_i1	0.177584	3.23875	3.92011	0.82619	0.408696	NA
Rsto_DN10336_c0_g1_i1	0.0868434	4.26779	3.93394	1.08486	0.277982	NA
Rsto_DN10337_c0_g1_i1	7.56879	-2.17382	1.43466	-1.51522	0.129717	0.16099
Rsto_DN10338_c0_g1_i1	0.0397465	5.39208	3.96571	1.35968	0.173932	NA
Rsto_DN10339_c0_g1_i1	0.253066	2.72771	3.57244	0.763542	0.44514	NA
Rsto_DN1034_c0_g1_i1	41.3927	-4.62541	1.39451	-3.31687	0.00091031	0.00533706
Rsto_DN1034_c0_g1_i2	0.0938346	4.1623	3.93203	1.05856	0.289799	NA
Rsto_DN10340_c0_g1_i1	0.140752	3.57636	3.92362	0.911494	0.362035	NA
Rsto_DN10341_c0_g1_i1	0.100939	4.05619	3.93025	1.03205	0.302051	NA
Rsto_DN10342_c0_g1_i1	0.317665	2.40088	3.26083	0.736278	0.461562	NA
Rsto_DN10343_c0_g1_i1	0.0297933	5.7986	3.98466	1.45523	0.145605	NA
Rsto_DN10344_c0_g1_i1	0.177225	3.24341	3.92015	0.827367	0.408029	NA
Rsto_DN10345_c0_g1_i1	0.0433319	5.27463	3.96114	1.33159	0.182994	NA
Rsto_DN10346_c0_g1_i1	2.89782	9.40048	4.08047	2.30377	0.0212355	NA
Rsto_DN10347_c0_g1_i1	0.107307	3.96702	3.92884	1.00972	0.312631	NA
Rsto_DN10348_c0_g1_i1	0.190385	3.13872	3.91922	0.800854	0.423216	NA
Rsto_DN10349_c0_g1_i1	0.0234256	6.14885	4.00573	1.53501	0.124781	NA
Rsto_DN1035_c0_g1_i1	0.312899	2.42115	3.28214	0.737674	0.460713	NA
Rsto_DN1035_c0_g1_i2	0.133203	3.65152	3.92452	0.930437	0.352145	NA
Rsto_DN10350_c0_g1_i1	0.0203976	6.38576	4.02307	1.58729	0.112448	NA
Rsto_DN10351_c0_g1_i1	0.197802	3.08423	3.91876	0.787043	0.431257	NA
Rsto_DN10352_c0_g1_i1	0.0267654	5.97349	3.99456	1.49541	0.134808	NA
Rsto_DN10353_c0_g1_i1	19.7978	-3.56142	1.32835	-2.68109	0.00733829	0.0234789
Rsto_DN10354_c0_g1_i1	0.0969287	4.11634	3.93124	1.04708	0.29506	NA
Rsto_DN10355_c0_g1_i1	21.5691	-3.68493	1.33669	-2.75675	0.00583788	0.0199463
Rsto_DN10356_c0_g1_i1	0.301032	2.4781	3.32594	0.745083	0.456222	NA
Rsto_DN10357_c0_g1_i1	0.164291	3.35039	3.92118	0.854435	0.392864	NA
Rsto_DN10358_c0_g1_i1	0.110893	3.9205	3.92815	0.998054	0.318253	NA
Rsto_DN10359_c0_g1_i1	0	NA	NA	NA	NA	NA
Rsto_DN1036_c0_g1_i1	5.55215	-1.7269	1.47533	-1.17052	0.241791	NA
Rsto_DN10360_c0_g1_i1	0.18749	3.16299	3.91943	0.807002	0.419665	NA
Rsto_DN10361_c0_g1_i1	0	NA	NA	NA	NA	NA
Rsto_DN10362_c0_g1_i1	0.124185	3.75772	3.92587	0.957169	0.338482	NA
Rsto_DN10363_c0_g1_i1	4.30436	-1.35973	1.52615	-0.890953	0.372954	NA
Rsto_DN10364_c0_g1_i1	0.160772	3.38222	3.9215	0.862482	0.388422	NA
Rsto_DN10365_c0_g1_i1	0.252934	2.72738	3.57794	0.762274	0.445896	NA
Rsto_DN10366_c0_g1_i1	2.01897	-0.267811	1.76822	-0.151458	0.879614	NA
Rsto_DN10367_c0_g1_i1	0.110401	3.92674	3.92824	0.999618	0.317495	NA
Rsto_DN10368_c0_g1_i1	0.231559	2.85791	3.73131	0.765928	0.443719	NA
Rsto_DN10369_c0_g1_i1	0.344119	2.28505	3.15504	0.724256	0.468909	NA
Rsto_DN1037_c0_g1_i1	1.17761	0.510205	2.04653	0.249303	0.803127	NA
Rsto_DN10370_c0_g1_i1	0.252754	2.72892	3.58039	0.762186	0.445949	NA
Rsto_DN10371_c0_g1_i1	0.268031	2.64675	3.5127	0.753482	0.45116	NA
Rsto_DN10372_c0_g1_i1	0.0462938	5.15844	3.95697	1.30364	0.192358	NA
Rsto_DN10373_c0_g1_i1	0.768845	1.12544	2.34972	0.478968	0.631961	NA
Rsto_DN10374_c0_g1_i1	38.9537	12.9861	1.37627	9.43571	3.88364e-21	1.18189e-19
Rsto_DN10375_c0_g1_i1	0.0305965	5.79304	3.98436	1.45394	0.145962	NA
Rsto_DN10376_c0_g1_i1	0.10323	4.02166	3.92969	1.0234	0.306117	NA
Rsto_DN10377_c0_g1_i1	0.16696	3.32845	3.92096	0.848887	0.395944	NA
Rsto_DN10378_c0_g1_i1	0.619302	1.43716	2.53118	0.567781	0.570183	NA
Rsto_DN10379_c0_g1_i1	0.383062	2.12981	3.03134	0.702599	0.482306	NA
Rsto_DN1038_c0_g1_i1	0.259061	2.69593	3.56482	0.756258	0.449495	NA
Rsto_DN10381_c0_g1_i1	0.116769	3.84506	3.92706	0.979121	0.32752	NA
Rsto_DN10382_c0_g1_i1	0.103542	4.02004	3.92967	1.023	0.306309	NA
Rsto_DN10383_c0_g1_i1	0.104279	4.01009	3.92951	1.02051	0.307488	NA
Rsto_DN10384_c0_g1_i1	0.173016	3.27578	3.92046	0.835561	0.403402	NA
Rsto_DN10385_c0_g1_i1	0.169922	3.30145	3.9207	0.842055	0.399757	NA
Rsto_DN10386_c0_g1_i1	0.0066134	7.47692	4.08047	1.83237	0.0668968	NA
Rsto_DN10387_c0_g1_i1	0.10811	3.95896	3.92872	1.0077	0.3136	NA
Rsto_DN10388_c0_g1_i1	0.106816	3.97345	3.92894	1.01133	0.311859	NA
Rsto_DN10389_c0_g1_i1	0.115966	3.85269	3.92717	0.981034	0.326576	NA
Rsto_DN1039_c0_g1_i1	0.575299	1.54369	2.59878	0.594008	0.552507	NA
Rsto_DN1039_c0_g1_i2	0.0802961	4.38565	3.93624	1.11417	0.265206	NA
Rsto_DN10390_c0_g1_i1	0.076465	4.45411	3.93767	1.13115	0.257991	NA
Rsto_DN10391_c0_g1_i1	0.148168	3.50324	3.92279	0.893047	0.371832	NA
Rsto_DN10392_c0_g1_i1	0.0366524	5.50113	3.97029	1.38557	0.165877	NA
Rsto_DN10393_c0_g1_i1	0.993559	0.753064	2.30686	0.326446	0.744087	NA
Rsto_DN10394_c0_g1_i1	0.10811	3.95896	3.92872	1.0077	0.3136	NA
Rsto_DN10395_c0_g1_i1	0.103542	4.02004	3.92967	1.023	0.306309	NA
Rsto_DN10396_c0_g1_i1	0.352518	2.25065	3.13471	0.717978	0.472771	NA
Rsto_DN10397_c0_g1_i1	1.23448	0.442201	2.01847	0.219078	0.826589	NA
Rsto_DN10398_c0_g1_i1	0.212078	2.98408	3.85629	0.773822	0.439036	NA
Rsto_DN10399_c0_g1_i1	0.0397465	5.39208	3.96571	1.35968	0.173932	NA
Rsto_DN104_c0_g1_i1	0.781562	1.10105	2.3318	0.472188	0.636793	NA
Rsto_DN1040_c0_g1_i1	14.0885	-1.75166	1.3485	-1.29897	0.193955	0.213609
Rsto_DN10400_c0_g1_i1	0.183772	3.18993	3.91967	0.813827	0.415744	NA
Rsto_DN10401_c0_g1_i1	0.0367185	5.51844	3.97105	1.38967	0.16463	NA
Rsto_DN10402_c0_g1_i1	0.254739	2.71995	3.57467	0.760897	0.446719	NA
Rsto_DN10403_c0_g1_i1	0.435662	1.94518	2.88595	0.674016	0.500301	NA
Rsto_DN10404_c0_g1_i1	0.144583	3.53814	3.92318	0.901856	0.367133	NA
Rsto_DN10405_c0_g1_i1	0.264002	2.66685	3.50472	0.760932	0.446697	NA
Rsto_DN10406_c0_g1_i1	0.121337	3.79075	3.92631	0.965472	0.334308	NA
Rsto_DN10407_c0_g1_i1	0.230888	2.86239	3.91705	0.730752	0.464931	NA
Rsto_DN1041_c0_g1_i1	6.28378	-1.90601	1.44429	-1.31969	0.186938	0.208229
Rsto_DN10410_c0_g1_i1	0.0668236	4.65393	3.94223	1.18053	0.237789	NA
Rsto_DN10411_c0_g1_i1	0.826311	1.02236	2.35176	0.43472	0.663766	NA
Rsto_DN10412_c0_g1_i1	0.107061	3.97023	3.92889	1.01052	0.312245	NA
Rsto_DN10413_c0_g1_i1	0.179695	3.22187	3.91995	0.821914	0.411126	NA
Rsto_DN10414_c0_g1_i1	0	NA	NA	NA	NA	NA
Rsto_DN10415_c0_g1_i1	0.100136	4.0646	3.93038	1.03415	0.301067	NA
Rsto_DN10416_c0_g1_i1	0.0399922	5.38395	3.96538	1.35774	0.174547	NA
Rsto_DN10417_c0_g1_i1	2.28134	-0.443714	1.72183	-0.257698	0.79664	NA
Rsto_DN10418_c0_g1_i1	21.3297	12.1051	1.44769	8.36171	6.18137e-17	1.69936e-15
Rsto_DN10419_c0_g1_i1	0.18433	3.18646	3.91964	0.812949	0.416247	NA
Rsto_DN1042_c0_g1_i1	0.137233	3.61386	3.92406	0.920948	0.357077	NA
Rsto_DN1042_c0_g1_i2	0.0198402	6.35773	4.02087	1.58118	0.113837	NA
Rsto_DN10420_c0_g1_i1	0	NA	NA	NA	NA	NA
Rsto_DN10421_c0_g1_i1	3.99869	1.91524	1.53803	1.24526	0.213036	NA
Rsto_DN10422_c0_g1_i1	20.9852	-1.26913	1.18989	-1.06659	0.286156	0.302866
Rsto_DN10423_c0_g1_i1	80.1918	-1.73692	0.823722	-2.10863	0.0349766	0.0667442
Rsto_DN10424_c0_g1_i1	117.249	-3.57049	0.961196	-3.71464	0.000203497	0.00177531
Rsto_DN10425_c0_g1_i1	2.58124	-0.622067	1.67428	-0.371543	0.710233	NA
Rsto_DN10426_c0_g1_i1	2.92296	-0.800937	1.64964	-0.485523	0.627305	NA
Rsto_DN10427_c0_g1_i1	19.4842	-3.53828	1.33695	-2.64653	0.00813219	0.0253135
Rsto_DN10428_c0_g1_i1	0.989383	0.76119	2.15755	0.352803	0.724236	NA
Rsto_DN10429_c0_g1_i1	12.4657	-2.89385	1.37276	-2.10806	0.0350261	0.0667572
Rsto_DN1043_c0_g1_i1	45.7346	-2.71338	1.19945	-2.26219	0.0236856	0.0515209
Rsto_DN10430_c0_g1_i1	3.36831	-1.00675	1.58613	-0.634721	0.52561	NA
Rsto_DN10430_c0_g2_i1	0.0203976	6.38576	4.02307	1.58729	0.112448	NA
Rsto_DN10430_c0_g2_i2	0.0168122	6.63676	4.04471	1.64085	0.100828	NA
Rsto_DN10431_c0_g1_i1	21.5019	-3.68076	1.31806	-2.79255	0.00522941	0.0184552
Rsto_DN10432_c0_g1_i1	5.05029	-1.58988	1.72716	-0.920513	0.357305	NA
Rsto_DN10433_c0_g1_i1	8.26416	-2.30082	1.41897	-1.62147	0.104916	0.139412
Rsto_DN10434_c0_g1_i1	19.8708	-2.3611	1.33103	-1.77389	0.0760812	0.11179
Rsto_DN10435_c0_g1_i1	2.66095	-0.66581	1.66309	-0.400345	0.688903	NA
Rsto_DN10436_c0_g1_i1	17.6683	-3.39722	1.33738	-2.5402	0.0110788	0.0310975
Rsto_DN10437_c0_g1_i1	7.48429	-2.15795	1.41847	-1.52133	0.128177	0.159806
Rsto_DN10438_c0_g1_i1	0.334104	2.32904	3.6395	0.639933	0.522216	NA
Rsto_DN10439_c0_g1_i1	16.7491	-2.08404	1.34558	-1.54881	0.121428	0.153973
Rsto_DN1044_c0_g1_i1	16.3453	-3.28473	1.36129	-2.41296	0.0158235	0.0393364
Rsto_DN10440_c0_g1_i1	13.5531	-3.01445	1.37447	-2.19317	0.0282948	0.0581814
Rsto_DN10441_c0_g1_i1	7.81426	-2.21989	1.42854	-1.55396	0.120193	0.15303
Rsto_DN10442_c0_g1_i1	18.0416	-2.21272	1.48249	-1.49257	0.135549	0.165899
Rsto_DN10443_c0_g1_i1	16.3491	-3.28511	1.36207	-2.41185	0.0158719	0.0393825
Rsto_DN10444_c0_g1_i1	0.556588	1.59157	2.64606	0.601485	0.547517	NA
Rsto_DN10445_c0_g1_i1	16.4128	-3.29077	1.34758	-2.44198	0.0146069	0.0371237
Rsto_DN10446_c0_g1_i1	0.0333788	5.64783	3.97701	1.42012	0.155573	NA
Rsto_DN10447_c0_g1_i1	5.81873	-1.7947	1.47111	-1.21996	0.222479	NA
Rsto_DN10448_c0_g1_i1	0.584204	1.52131	2.58454	0.588619	0.556117	NA
Rsto_DN10449_c0_g1_i1	13.2768	-1.6409	1.36194	-1.20483	0.22827	0.244287
Rsto_DN1045_c0_g1_i1	0.278537	2.58889	3.5114	0.73728	0.460952	NA
Rsto_DN10450_c0_g1_i1	4.25539	-1.3429	1.55633	-0.862862	0.388213	NA
Rsto_DN10451_c0_g1_i1	0.892365	0.908438	2.25654	0.402581	0.687257	NA
Rsto_DN10452_c0_g1_i1	0.320022	2.39029	3.26543	0.731999	0.464169	NA
Rsto_DN10453_c0_g1_i1	84.5851	-5.65665	1.30249	-4.34296	1.40574e-05	0.00020349
Rsto_DN10454_c0_g1_i1	8.76399	-2.38536	1.4207	-1.67901	0.0931498	0.128582
Rsto_DN10455_c0_g1_i1	0.020152	6.40119	4.0243	1.59063	0.111692	NA
Rsto_DN10456_c0_g1_i1	57.9096	13.5469	1.34794	10.0501	9.17919e-24	3.0487e-22
Rsto_DN10457_c0_g1_i1	23.4827	-3.80765	1.3234	-2.87717	0.00401257	0.0153534
Rsto_DN10458_c0_g1_i1	8.50547	-2.34237	1.40805	-1.66356	0.0962014	0.131546
Rsto_DN10459_c0_g1_i1	0.0498792	5.05806	3.95362	1.27935	0.200774	NA
Rsto_DN10459_c0_g1_i2	1.48275	0.177955	1.92324	0.0925284	0.926278	NA
Rsto_DN1046_c0_g1_i1	3.05932	-0.867152	1.61944	-0.535462	0.59233	NA
Rsto_DN10460_c0_g1_i1	0.23205	2.8549	3.73094	0.765195	0.444156	NA
Rsto_DN10461_c0_g1_i1	0.0066134	7.47692	4.08047	1.83237	0.0668968	NA
Rsto_DN10462_c0_g1_i1	4.25919	-1.34424	1.53916	-0.873361	0.382466	NA
Rsto_DN10463_c0_g1_i1	0.343561	2.28697	3.15729	0.724345	0.468854	NA
Rsto_DN10464_c0_g1_i1	0	NA	NA	NA	NA	NA
Rsto_DN10466_c0_g1_i1	59.8475	-3.14848	1.15094	-2.73558	0.00622698	0.0208939
Rsto_DN10467_c0_g1_i1	8.5396	-2.34818	1.40363	-1.67293	0.0943408	0.129833
Rsto_DN10468_c0_g1_i1	11.7197	-2.80478	1.37895	-2.034	0.0419519	0.0746915
Rsto_DN10469_c0_g1_i1	0.347458	2.27126	3.1449	0.722206	0.470168	NA
Rsto_DN1047_c0_g1_i1	0.067315	4.64379	3.94199	1.17803	0.238783	NA
Rsto_DN1047_c0_g1_i2	8.03044	-2.2594	1.41665	-1.59489	0.110737	0.144643
Rsto_DN10470_c0_g1_i1	0.0767107	4.44968	3.93757	1.13006	0.258453	NA
Rsto_DN10471_c0_g1_i1	3.91764	-1.22398	1.5459	-0.791756	0.428503	NA
Rsto_DN10472_c0_g1_i1	12.191	-2.86153	1.52293	-1.87896	0.0602497	0.0957295
Rsto_DN10473_c0_g1_i1	15.0943	-3.16983	1.3802	-2.29665	0.0216386	0.0483049
Rsto_DN10474_c0_g1_i1	0.0761532	4.45503	3.93769	1.13138	0.257895	NA
Rsto_DN10475_c0_g1_i1	4.192	-1.32158	1.53084	-0.863305	0.38797	NA
Rsto_DN10476_c0_g1_i1	2.7474	-0.711987	1.65404	-0.430453	0.666867	NA
Rsto_DN10477_c0_g1_i1	12.5485	-1.53412	1.35773	-1.12992	0.258509	0.27485
Rsto_DN10478_c0_g1_i1	4.79347	-1.51488	1.5083	-1.00437	0.315202	NA
Rsto_DN10479_c0_g1_i1	25.4678	-3.92479	1.3156	-2.98327	0.00285188	0.0121563
Rsto_DN10479_c1_g1_i1	4.67915	1.08109	1.48816	0.72646	0.467557	NA
Rsto_DN1048_c0_g1_i1	0.472806	1.82689	2.79823	0.652875	0.513837	NA
Rsto_DN1048_c0_g1_i2	0.0234256	6.14885	4.00573	1.53501	0.124781	NA
Rsto_DN10480_c0_g1_i1	25.4259	-3.92228	1.33179	-2.94512	0.00322833	0.0132018
Rsto_DN10481_c0_g1_i1	23.8424	-3.82945	1.34699	-2.84297	0.00446953	0.0165877
Rsto_DN10482_c0_g1_i1	23.534	-2.64274	1.31769	-2.00558	0.0449012	0.0782393
Rsto_DN10483_c0_g1_i1	7.86864	-2.23002	1.42261	-1.56756	0.116984	0.149907
Rsto_DN10484_c0_g1_i1	31.8473	-4.24734	1.30404	-3.25707	0.0011257	0.00629527
Rsto_DN10484_c0_g1_i2	0.265429	2.66072	3.52013	0.755859	0.449734	NA
Rsto_DN10485_c0_g1_i1	18.4636	-3.4606	1.34703	-2.56906	0.0101974	0.0294836
Rsto_DN10486_c0_g1_i1	0.411759	2.026	3.00002	0.675328	0.499468	NA
Rsto_DN10487_c0_g1_i1	15.9548	-3.24996	1.34723	-2.41232	0.0158512	0.0393751
Rsto_DN10488_c0_g1_i1	18.4433	-2.22844	1.33452	-1.66984	0.0949501	0.130352
Rsto_DN10489_c0_g1_i1	0	NA	NA	NA	NA	NA
Rsto_DN1049_c0_g1_i1	11.0177	-2.71608	1.37021	-1.98223	0.0474534	0.081375
Rsto_DN1049_c0_g1_i2	0	NA	NA	NA	NA	NA
Rsto_DN10490_c0_g1_i1	0.164045	3.35251	3.9212	0.854969	0.392568	NA
Rsto_DN10491_c0_g1_i1	6.53761	-1.96245	1.46371	-1.34073	0.180007	0.202787
Rsto_DN10492_c0_g1_i1	7.11338	-2.08454	1.42905	-1.45868	0.144652	0.174173
Rsto_DN10493_c0_g1_i1	7.06106	-2.07408	1.43395	-1.44641	0.148062	0.177073
Rsto_DN10494_c0_g1_i1	7.91424	-2.23851	1.41103	-1.58644	0.112639	0.146258
Rsto_DN10495_c0_g1_i1	7.09912	-2.08143	1.44312	-1.44231	0.149214	0.177801
Rsto_DN10496_c0_g1_i1	1.38981	0.270905	1.94712	0.139131	0.889346	NA
Rsto_DN10497_c0_g1_i1	7.56224	-2.17297	1.42133	-1.52883	0.126308	0.158171
Rsto_DN10498_c0_g1_i1	0.0993332	4.07303	3.93052	1.03626	0.300083	NA
Rsto_DN10499_c0_g1_i1	8.89816	-2.4074	1.40487	-1.71362	0.086599	0.122357
Rsto_DN105_c0_g1_i1	42.8276	-1.86969	1.00377	-1.86268	0.0625078	0.097807
Rsto_DN1050_c0_g1_i1	12.5141	-2.89964	1.36044	-2.1314	0.0330563	0.0646212
Rsto_DN1050_c1_g1_i1	0.0430201	5.26994	3.96096	1.33047	0.183364	NA
Rsto_DN10500_c0_g1_i1	13.8449	-3.04538	1.36163	-2.23657	0.0253146	0.0536892
Rsto_DN10501_c0_g1_i1	1.7062	-0.0238465	1.89421	-0.0125891	0.989956	NA
Rsto_DN10502_c0_g1_i1	19.5778	-2.3522	1.33647	-1.76002	0.0784048	0.114235
Rsto_DN10503_c0_g1_i1	8.87267	-2.4031	1.42497	-1.68643	0.0917138	0.127251
Rsto_DN10504_c0_g1_i1	22.4934	-3.74551	1.33079	-2.8145	0.00488525	0.0176989
Rsto_DN10505_c0_g1_i1	0.262528	2.6748	3.53892	0.755825	0.449754	NA
Rsto_DN10506_c0_g1_i1	29.5483	-4.13913	1.31668	-3.1436	0.00166881	0.0083161
Rsto_DN10507_c0_g1_i1	17.4945	-3.38274	1.36704	-2.4745	0.0133422	0.035205
Rsto_DN10508_c0_g1_i1	0.0066134	7.47692	4.08047	1.83237	0.0668968	NA
Rsto_DN10509_c0_g1_i1	0.134252	3.64206	3.9244	0.928053	0.35338	NA
Rsto_DN1051_c0_g1_i1	0.436886	1.93936	2.88243	0.672821	0.501061	NA
Rsto_DN10510_c0_g1_i1	20.8821	-3.63835	1.32594	-2.74398	0.00606985	0.0204928
Rsto_DN10511_c0_g1_i1	0.86943	0.946006	2.27637	0.415577	0.677719	NA
Rsto_DN10512_c0_g1_i1	26.0606	-3.9578	1.38597	-2.85562	0.00429525	0.0161314
Rsto_DN10513_c0_g1_i1	0.647017	1.3742	2.49986	0.54971	0.582518	NA
Rsto_DN10514_c0_g1_i1	80.0874	-3.62029	1.14891	-3.15107	0.00162672	0.00820984
Rsto_DN10515_c0_g1_i1	8.21258	-2.29161	1.42435	-1.60888	0.107643	0.141883
Rsto_DN10516_c0_g1_i1	4.32411	1.1912	1.55167	0.767689	0.442672	NA
Rsto_DN10517_c0_g1_i1	1.28331	0.387197	2.05826	0.188118	0.850784	NA
Rsto_DN10518_c0_g1_i1	21.4183	-2.50334	1.32271	-1.89258	0.0584142	0.0936086
Rsto_DN10519_c0_g1_i1	38.3071	-3.4384	1.30491	-2.63497	0.00841448	0.0258843
Rsto_DN1052_c0_g1_i1	0.0234256	6.14885	4.00573	1.53501	0.124781	NA
Rsto_DN1052_c0_g1_i2	0.451426	1.89352	2.84196	0.666274	0.505236	NA
Rsto_DN10520_c0_g1_i1	3.34588	-0.996447	1.58968	-0.626822	0.530776	NA
Rsto_DN10521_c0_g1_i1	9.60333	-0.995746	1.38639	-0.718229	0.472616	0.488674
Rsto_DN10522_c0_g1_i1	4.15277	1.68327	1.52497	1.1038	0.269679	NA
Rsto_DN10523_c0_g1_i1	0.760073	1.14248	2.37146	0.481763	0.629974	NA
Rsto_DN10524_c0_g1_i1	26.0045	-2.81062	1.31896	-2.13094	0.0330943	0.0646602
Rsto_DN10525_c0_g1_i1	18.4414	-3.45885	1.36184	-2.53983	0.0110906	0.031104
Rsto_DN10526_c0_g1_i1	28.2037	-2.94019	1.30946	-2.24535	0.0247459	0.0530339
Rsto_DN10527_c0_g1_i1	31.5258	-3.13185	1.31961	-2.37332	0.0176291	0.0422176
Rsto_DN10528_c0_g1_i1	4.1501	-1.3067	1.55313	-0.841334	0.400161	NA
Rsto_DN10529_c0_g1_i1	0.597827	1.48918	2.60167	0.572395	0.567054	NA
Rsto_DN1053_c0_g1_i1	0.679578	1.30351	2.45126	0.531773	0.594883	NA
Rsto_DN1053_c0_g1_i2	0.0902492	4.21728	3.93301	1.07228	0.283596	NA
Rsto_DN10530_c0_g1_i1	6.38387	-1.92837	1.4491	-1.33074	0.183276	0.205409
Rsto_DN10531_c0_g1_i1	0.255967	2.7131	3.58009	0.757831	0.448552	NA
Rsto_DN10532_c0_g1_i1	11.7492	-2.80853	1.36952	-2.05073	0.0402928	0.0728738
Rsto_DN10532_c1_g1_i1	1.40993	0.251366	1.99028	0.126297	0.899497	NA
Rsto_DN10533_c0_g1_i1	21.9555	-3.71055	1.33571	-2.77796	0.00547017	0.0190278
Rsto_DN10534_c0_g1_i1	10.5322	-2.65064	1.38769	-1.91011	0.0561186	0.0911579
Rsto_DN10535_c0_g1_i1	9.03048	-2.42886	1.39609	-1.73976	0.0819018	0.117629
Rsto_DN10536_c0_g1_i1	0.681066	1.3	2.44742	0.531172	0.5953	NA
Rsto_DN10537_c0_g1_i1	0.757824	1.14541	2.35705	0.48595	0.627002	NA
Rsto_DN10538_c0_g1_i1	6.31524	-1.91267	1.45453	-1.31497	0.188521	0.209457
Rsto_DN10539_c0_g1_i1	0.86945	0.949153	2.37389	0.399831	0.689281	NA
Rsto_DN1054_c0_g1_i1	6.21876	-1.89159	1.4584	-1.29702	0.194623	0.214092
Rsto_DN10540_c0_g1_i1	0.203121	3.04492	3.90949	0.778852	0.436067	NA
Rsto_DN10541_c0_g1_i1	0.813688	1.04472	2.38514	0.438013	0.661377	NA
Rsto_DN10542_c0_g1_i1	3.44122	-1.0368	1.58289	-0.655005	0.512465	NA
Rsto_DN10543_c0_g1_i1	11.418	-2.76733	1.36905	-2.02135	0.0432437	0.0763309
Rsto_DN10544_c0_g1_i1	0.223519	2.90714	3.75249	0.774722	0.438504	NA
Rsto_DN10545_c0_g1_i1	7.98984	-2.25215	1.41772	-1.58857	0.112157	0.145969
Rsto_DN10546_c0_g1_i1	3.45653	-1.04302	1.58918	-0.656329	0.511613	NA
Rsto_DN10547_c0_g1_i1	9.69888	-2.53178	1.39478	-1.81519	0.069495	0.104989
Rsto_DN10548_c0_g1_i1	0.164045	3.35251	3.9212	0.854969	0.392568	NA
Rsto_DN10548_c0_g1_i2	0.0198402	6.35773	4.02087	1.58118	0.113837	NA
Rsto_DN10549_c0_g1_i1	23.7218	-3.82227	1.32797	-2.87829	0.00399841	0.0153257
Rsto_DN1055_c0_g1_i1	0.13728	3.60892	3.924	0.919703	0.357728	NA
Rsto_DN10550_c0_g1_i1	0.183593	3.19215	3.91969	0.814389	0.415422	NA
Rsto_DN10551_c0_g1_i1	5.74979	-1.77702	1.5086	-1.17793	0.238826	NA
Rsto_DN10552_c0_g1_i1	15.6001	-3.21752	1.34912	-2.3849	0.017084	0.0413848
Rsto_DN10553_c0_g1_i1	18.8091	-1.07406	1.1855	-0.905998	0.364937	0.381923
Rsto_DN10554_c0_g1_i1	0.786692	1.09282	2.35226	0.464582	0.642231	NA
Rsto_DN10555_c0_g1_i1	7.88456	-2.23322	2.60685	-0.856675	0.391625	0.408611
Rsto_DN10556_c0_g1_i1	2.75267	-0.715827	1.65413	-0.432752	0.665195	NA
Rsto_DN10557_c0_g1_i1	4.39333	-1.38945	1.51476	-0.917274	0.358999	NA
Rsto_DN10558_c0_g1_i1	28.8365	-2.9761	1.31177	-2.26876	0.0232827	0.0508303
Rsto_DN10559_c0_g1_i1	43.7962	-4.70688	1.31383	-3.58256	0.000340241	0.0025677
Rsto_DN1056_c0_g1_i1	0.364025	2.20401	3.08841	0.713639	0.475451	NA
Rsto_DN1056_c0_g1_i2	0.668936	1.32568	2.46196	0.538467	0.590255	NA
Rsto_DN10560_c0_g1_i1	14.6316	-3.12508	1.35643	-2.30389	0.0212287	0.0477318
Rsto_DN10561_c0_g1_i1	11.8293	-2.81817	1.38598	-2.03335	0.0420173	0.074747
Rsto_DN10562_c0_g1_i1	9.9626	-2.57038	1.39706	-1.83984	0.0657911	0.101264
Rsto_DN10563_c0_g1_i1	3.06866	-0.871695	1.62159	-0.537555	0.590884	NA
Rsto_DN10564_c0_g1_i1	0.315015	2.41404	3.33646	0.723534	0.469352	NA
Rsto_DN10565_c0_g1_i1	10.9827	0.214642	1.23912	0.173221	0.862478	0.868317
Rsto_DN10566_c0_g1_i1	1.74519	-0.0580031	1.84117	-0.0315034	0.974868	NA
Rsto_DN10567_c0_g1_i1	0.204661	3.03488	3.89732	0.778708	0.436152	NA
Rsto_DN10568_c0_g1_i1	15.7008	-3.22686	1.34453	-2.4	0.0163951	0.0402073
Rsto_DN10569_c0_g1_i1	12.7153	-2.92269	1.38272	-2.11372	0.0345391	0.0661755
Rsto_DN1057_c0_g1_i1	0.765765	1.13083	2.36647	0.477854	0.632754	NA
Rsto_DN10570_c0_g1_i1	12.8227	-2.93489	2.61453	-1.12253	0.261636	0.278038
Rsto_DN10571_c0_g1_i1	1.65547	0.0184618	1.85614	0.00994637	0.992064	NA
Rsto_DN10572_c0_g1_i1	14.1157	-1.74913	1.34904	-1.29658	0.194777	0.21419
Rsto_DN10573_c0_g1_i1	5.07123	-1.59589	1.51476	-1.05356	0.292084	NA
Rsto_DN10574_c0_g1_i1	15.873	-3.24252	1.34852	-2.40451	0.0161942	0.0398941
Rsto_DN10575_c0_g1_i1	51.6614	-4.94523	1.30165	-3.79921	0.000145159	0.0013825
Rsto_DN10576_c0_g1_i1	0.635935	1.3991	2.50735	0.558001	0.576844	NA
Rsto_DN10577_c0_g1_i1	5.49231	-1.71121	1.4795	-1.15662	0.247428	NA
Rsto_DN10578_c0_g1_i1	59.0076	-4.09649	1.30266	-3.14471	0.00166251	0.00829733
Rsto_DN10579_c0_g1_i1	0.82616	1.01892	2.3557	0.432535	0.665352	NA
Rsto_DN1058_c0_g1_i1	14.0224	-3.06367	1.35884	-2.25463	0.0241569	0.0521984
Rsto_DN10580_c0_g1_i1	194.241	15.295	1.29251	11.8336	2.61741e-32	1.51555e-30
Rsto_DN10581_c0_g1_i1	12.1497	-2.85686	1.36934	-2.0863	0.0369514	0.0690563
Rsto_DN10582_c0_g1_i1	0.25454	2.71946	3.56484	0.762857	0.445549	NA
Rsto_DN10583_c0_g1_i1	18.2414	-3.44346	1.32837	-2.59225	0.00953498	0.0281913
Rsto_DN10584_c0_g1_i1	0.678289	1.30712	2.48578	0.525838	0.599001	NA
Rsto_DN10585_c0_g1_i1	45.9618	-4.77659	1.29807	-3.67977	0.000233445	0.00196834
Rsto_DN10586_c0_g1_i1	27.036	-4.01166	1.37384	-2.92002	0.00350006	0.013964
Rsto_DN10587_c0_g1_i1	0.606094	1.46918	2.56715	0.572301	0.567118	NA
Rsto_DN10588_c0_g1_i1	14.4357	-1.79048	1.35537	-1.32103	0.186493	0.207904
Rsto_DN10589_c0_g1_i1	8.62208	-2.36217	1.40326	-1.68335	0.0923079	0.127797
Rsto_DN1059_c0_g1_i1	0.0400582	5.3986	3.96597	1.36123	0.173441	NA
Rsto_DN1059_c0_g1_i2	0.0165665	6.65431	4.04636	1.64452	0.100069	NA
Rsto_DN10590_c0_g1_i1	2.37557	-0.501828	1.71582	-0.292471	0.769926	NA
Rsto_DN10591_c0_g1_i1	1.89029	-0.172485	1.80136	-0.0957526	0.923717	NA
Rsto_DN10592_c0_g1_i1	7.56611	-0.441222	1.41553	-0.311701	0.755268	0.764026
Rsto_DN10593_c0_g1_i1	4.31886	-1.36468	1.52782	-0.893218	0.371741	NA
Rsto_DN10594_c0_g1_i1	17.4481	-3.37913	1.35045	-2.50221	0.0123419	0.0333967
Rsto_DN10595_c0_g1_i1	3.43663	-1.03519	1.57703	-0.656416	0.511557	NA
Rsto_DN10596_c0_g1_i1	12.6883	-2.91947	1.36268	-2.14246	0.0321568	0.0634489
Rsto_DN10597_c0_g1_i1	2.12821	-0.343442	1.75225	-0.196	0.84461	NA
Rsto_DN10598_c0_g1_i1	2.36916	-0.497531	1.77104	-0.280926	0.778767	NA
Rsto_DN10599_c0_g1_i1	0.975887	0.77981	2.17984	0.357737	0.72054	NA
Rsto_DN106_c0_g1_i1	3.19544	-0.929982	1.60657	-0.578861	0.562683	NA
Rsto_DN106_c0_g1_i2	0.0499453	5.06702	3.95391	1.28152	0.20001	NA
Rsto_DN1060_c0_g1_i1	0.696126	1.26806	2.43254	0.521289	0.602166	NA
Rsto_DN10600_c0_g1_i1	17.3752	-3.37285	1.3712	-2.45978	0.013902	0.0360765
Rsto_DN10601_c0_g1_i1	1.89963	-0.179029	1.8207	-0.09833	0.92167	NA
Rsto_DN10602_c0_g1_i1	12.4891	-2.89682	1.36209	-2.12676	0.0334404	0.0651109
Rsto_DN10603_c0_g1_i1	43.4641	-3.62627	2.23872	-1.61979	0.105277	0.139806
Rsto_DN10604_c0_g1_i1	4.56227	-1.44418	1.52331	-0.948051	0.343104	NA
Rsto_DN10605_c0_g1_i1	0.913272	0.875626	2.22272	0.393944	0.693622	NA
Rsto_DN10606_c0_g1_i1	3.14148	8.43882	2.06483	4.08692	4.37136e-05	NA
Rsto_DN10607_c0_g1_i1	16.8498	-2.06989	1.33659	-1.54864	0.121468	0.15399
Rsto_DN10608_c0_g1_i1	13.8338	-1.74311	1.35617	-1.28532	0.198681	0.217422
Rsto_DN10609_c0_g1_i1	5.54744	-1.72582	1.4703	-1.17379	0.240481	NA
Rsto_DN1061_c0_g1_i1	0.0502571	5.06947	3.95399	1.28212	0.199802	NA
Rsto_DN1061_c0_g1_i2	0.130307	3.68753	3.92497	0.939506	0.347471	NA
Rsto_DN10610_c0_g1_i1	0.0838154	4.32135	3.93496	1.09819	0.27212	NA
Rsto_DN10610_c0_g1_i2	0.0902492	4.21728	3.93301	1.07228	0.283596	NA
Rsto_DN10610_c0_g1_i3	0.11726	3.83917	3.92698	0.977639	0.328253	NA
Rsto_DN10611_c0_g1_i1	1.81531	-0.114186	1.82112	-0.062701	0.950005	NA
Rsto_DN10612_c0_g1_i1	139.651	-6.37998	3.34295	-1.90849	NA	NA
Rsto_DN10613_c0_g1_i1	5.78498	-1.78634	1.46775	-1.21706	0.223583	NA
Rsto_DN10614_c0_g1_i1	1.34679	0.316361	1.96529	0.160974	0.872114	NA
Rsto_DN10615_c0_g1_i1	4.34729	-1.37426	1.51755	-0.905582	0.365157	NA
Rsto_DN10616_c0_g1_i1	0.601485	1.48055	3.09951	0.477673	0.632883	NA
Rsto_DN10617_c0_g1_i1	1.94157	-0.211229	1.78411	-0.118395	0.905755	NA
Rsto_DN10618_c0_g1_i1	17.7009	-2.18005	1.33408	-1.63413	0.102232	0.13693
Rsto_DN10619_c0_g1_i1	0.0101988	7.47692	4.08047	1.83237	0.0668968	NA
Rsto_DN1062_c0_g1_i1	0.0469173	5.16517	3.9572	1.30526	0.191805	NA
Rsto_DN1062_c0_g1_i2	8.1677	-0.636591	1.40691	-0.452476	0.650926	0.662572
Rsto_DN10620_c0_g1_i1	0	NA	NA	NA	NA	NA
Rsto_DN10621_c0_g1_i1	0.196753	3.09105	3.91881	0.788772	0.430245	NA
Rsto_DN10622_c0_g1_i1	5.12364	-1.61118	1.48528	-1.08477	0.278024	NA
Rsto_DN10623_c0_g1_i1	7.60898	-2.18183	1.41475	-1.54221	0.123023	0.155439
Rsto_DN10624_c0_g1_i1	4.91227	-1.55061	1.4907	-1.04019	0.298252	NA
Rsto_DN10625_c0_g1_i1	0.141243	3.57143	3.92356	0.910253	0.362689	NA
Rsto_DN10626_c0_g1_i1	161.567	-6.59028	1.31374	-5.01642	5.26429e-07	1.08657e-05
Rsto_DN10627_c0_g1_i1	3.99703	-1.25234	1.57856	-0.793345	0.427577	NA
Rsto_DN10628_c0_g1_i1	13.1164	-2.9679	1.35838	-2.18488	0.0288975	0.058939
Rsto_DN10629_c0_g1_i1	4.41642	-1.39619	1.64401	-0.849255	0.39574	NA
Rsto_DN1063_c0_g1_i1	0.242688	2.78853	3.65231	0.763499	0.445166	NA
Rsto_DN10630_c0_g1_i1	3.88026	-1.20997	1.5534	-0.778918	0.436028	NA
Rsto_DN10630_c0_g1_i2	0	NA	NA	NA	NA	NA
Rsto_DN10631_c0_g1_i1	48.6668	-4.85913	1.29386	-3.75553	0.000172972	0.0015777
Rsto_DN10632_c0_g1_i1	9.08197	-2.4371	1.39417	-1.74806	0.0804539	0.11618
Rsto_DN10633_c0_g1_i1	10.9678	-1.27064	1.36358	-0.931837	0.351421	0.368603
Rsto_DN10634_c0_g1_i1	1.15948	0.533451	2.11209	0.25257	0.800601	NA
Rsto_DN10635_c0_g1_i1	0.19595	3.09612	3.91886	0.790058	0.429494	NA
Rsto_DN10636_c0_g1_i1	8.01343	-2.25625	1.42605	-1.58217	0.113611	0.147029
Rsto_DN10637_c0_g1_i1	0.196819	3.0913	3.91881	0.788835	0.430208	NA
Rsto_DN10638_c0_g1_i1	4.14926	-1.30698	1.52951	-0.854509	0.392823	NA
Rsto_DN10639_c0_g1_i1	9.95133	-2.56908	1.37995	-1.86172	0.0626427	0.0979411
Rsto_DN10640_c0_g1_i1	2.24099	-0.41814	1.72351	-0.24261	0.808308	NA
Rsto_DN10641_c0_g1_i1	2.12697	-0.34281	1.74792	-0.196124	0.844513	NA
Rsto_DN10642_c0_g1_i1	10.4238	-2.63581	1.38257	-1.90646	0.0565904	0.0916739
Rsto_DN10643_c0_g1_i1	84.9232	-3.05631	0.980293	-3.11775	0.00182237	0.00882352
Rsto_DN10644_c0_g1_i1	5.67484	0.235516	1.49053	0.158008	0.874451	NA
Rsto_DN10645_c0_g1_i1	0.283715	2.56456	3.46424	0.740298	0.459119	NA
Rsto_DN10646_c0_g1_i1	9.82062	-2.55004	1.396	-1.82667	0.067749	0.103305
Rsto_DN10647_c0_g1_i1	0.213943	2.97153	3.83404	0.775039	0.438316	NA
Rsto_DN10648_c0_g1_i1	25.4145	-2.78527	1.3119	-2.12308	0.0337473	0.0655025
Rsto_DN10649_c0_g1_i1	7.53827	-2.16794	1.44449	-1.50083	0.133398	0.164034
Rsto_DN1065_c0_g1_i1	34.9523	-4.38143	1.33504	-3.28188	0.00103117	0.00589256
Rsto_DN10650_c0_g1_i1	3.53163	-1.07423	1.59226	-0.674655	0.499895	NA
Rsto_DN10651_c0_g1_i1	7.91012	-2.23764	1.42212	-1.57345	0.115615	0.148853
Rsto_DN10652_c0_g1_i1	6.37831	-1.9271	1.44967	-1.32933	0.183738	0.205856
Rsto_DN10653_c0_g1_i1	0.641008	1.38734	2.49907	0.555142	0.578798	NA
Rsto_DN10654_c0_g1_i1	48.8681	-2.8041	1.15738	-2.4228	0.0154014	0.0386838
Rsto_DN10655_c0_g1_i1	19.9512	-3.57247	1.33505	-2.67591	0.0074527	0.023729
Rsto_DN10656_c0_g1_i1	2.36564	-0.495874	1.71331	-0.289424	0.772257	NA
Rsto_DN10657_c0_g1_i1	3.46832	-1.04792	1.59521	-0.656916	0.511235	NA
Rsto_DN10658_c0_g1_i1	14.2136	-1.79283	1.37016	-1.30848	0.190709	0.210957
Rsto_DN10659_c0_g1_i1	1.61071	0.0593003	1.92994	0.0307265	0.975488	NA
Rsto_DN1066_c0_g1_i1	0.0132268	6.87923	4.06263	1.69329	0.0903999	NA
Rsto_DN1066_c0_g1_i2	13.9804	-3.05949	1.35003	-2.26623	0.0234373	0.0510996
Rsto_DN10660_c0_g1_i1	0.786078	1.09233	2.33458	0.467892	0.639862	NA
Rsto_DN10661_c0_g1_i1	13.3433	-1.67684	1.36296	-1.23029	0.218587	0.234538
Rsto_DN10662_c0_g1_i1	1.45419	0.206093	1.9322	0.106663	0.915057	NA
Rsto_DN10663_c0_g1_i1	4.28573	-1.35343	1.53129	-0.883847	0.376779	NA
Rsto_DN10664_c0_g1_i1	7.26523	-2.11482	1.43616	-1.47255	0.140872	0.170564
Rsto_DN10665_c0_g1_i1	7.31933	-2.12528	1.55044	-1.37076	0.170449	0.194973
Rsto_DN10666_c0_g1_i1	4.98825	-1.57238	1.49545	-1.05145	0.293054	NA
Rsto_DN10667_c0_g1_i1	4.34599	-1.37349	1.52905	-0.898262	0.369046	NA
Rsto_DN10668_c0_g1_i1	7.38924	-2.13988	1.41947	-1.50752	0.131678	0.162536
Rsto_DN10669_c0_g1_i1	4.52572	-1.43207	1.52269	-0.940487	0.346968	NA
Rsto_DN1067_c0_g1_i1	0.247568	2.76072	3.60559	0.765679	0.443867	NA
Rsto_DN1067_c0_g1_i2	0.130487	3.68395	3.92492	0.938604	0.347934	NA
Rsto_DN1067_c0_g1_i3	0	NA	NA	NA	NA	NA
Rsto_DN10670_c0_g1_i1	9.33322	-2.47623	1.40354	-1.76427	0.0776859	0.113466
Rsto_DN10671_c0_g1_i1	0.120043	3.80391	3.92649	0.96878	0.332655	NA
Rsto_DN10672_c0_g1_i1	8.41684	-2.32718	1.41234	-1.64775	0.0994049	0.134487
Rsto_DN10673_c0_g1_i1	1.14787	0.548206	2.15783	0.254055	0.799453	NA
Rsto_DN10674_c0_g1_i1	1.37394	0.287754	1.95646	0.147079	0.88307	NA
Rsto_DN10675_c0_g1_i1	1.73419	-0.0472515	1.92031	-0.0246062	0.980369	NA
Rsto_DN10676_c0_g1_i1	0.0507484	5.05614	3.95355	1.27888	0.200938	NA
Rsto_DN10677_c0_g1_i1	16.3074	-3.28143	1.3534	-2.42459	0.0153258	0.0385384
Rsto_DN10678_c0_g1_i1	6.2616	-1.90073	1.45164	-1.30936	0.190411	0.210699
Rsto_DN10679_c0_g1_i1	23.9755	-3.83778	1.31264	-2.9237	0.00345893	0.013876
Rsto_DN1068_c0_g1_i1	14.9062	-3.15187	1.35175	-2.3317	0.0197164	0.0454241
Rsto_DN10680_c0_g1_i1	11.1137	-2.72849	1.36815	-1.99429	0.0461203	0.0797476
Rsto_DN10681_c0_g1_i1	0.311968	2.42674	3.28501	0.738732	0.46007	NA
Rsto_DN10682_c0_g1_i1	0	NA	NA	NA	NA	NA
Rsto_DN10683_c0_g1_i1	5.51271	-1.71669	1.47426	-1.16444	0.244246	NA
Rsto_DN10684_c0_g1_i1	11.1837	-2.73734	1.37483	-1.99105	0.0464758	0.0801537
Rsto_DN10685_c0_g1_i1	24.8718	-3.89041	1.39748	-2.78388	0.00537131	0.0187939
Rsto_DN10686_c0_g1_i1	16.3774	-3.28752	1.43912	-2.2844	0.0223483	0.0494002
Rsto_DN10686_c1_g1_i1	0.619746	1.43674	2.53737	0.566234	0.571235	NA
Rsto_DN10687_c0_g1_i1	3.65212	-1.12326	1.56294	-0.718682	0.472337	NA
Rsto_DN10688_c0_g1_i1	0.270748	2.63135	3.47431	0.757374	0.448826	NA
Rsto_DN10689_c0_g1_i1	5.409	-1.68922	1.47975	-1.14156	0.253639	NA
Rsto_DN1069_c0_g1_i1	0.199356	3.07228	3.91866	0.784013	0.433032	NA
Rsto_DN1069_c0_g1_i2	0.254493	2.72132	3.57631	0.76093	0.446699	NA
Rsto_DN10690_c0_g1_i1	11.657	-2.79736	1.3641	-2.0507	0.0402961	0.0728738
Rsto_DN10691_c0_g1_i1	0.982656	0.771305	2.16511	0.356243	0.721659	NA
Rsto_DN10692_c0_g1_i1	29.4672	-4.13506	1.36011	-3.04023	0.00236396	0.0105863
Rsto_DN10693_c0_g1_i1	4.28898	-1.35462	1.52661	-0.88734	0.374896	NA
Rsto_DN10694_c0_g1_i1	2.62662	-0.647354	1.66375	-0.389092	0.697208	NA
Rsto_DN10695_c0_g1_i1	21.8341	-1.35599	1.20427	-1.12599	0.260171	0.276571
Rsto_DN10696_c0_g1_i1	2.59309	-0.628952	1.669	-0.376843	0.70629	NA
Rsto_DN10697_c0_g1_i1	3.80156	-1.18051	1.55565	-0.758852	0.447941	NA
Rsto_DN10698_c0_g1_i1	1.67152	0.0038346	1.85686	0.0020651	0.998352	NA
Rsto_DN10699_c0_g1_i1	0.0364067	5.50984	3.97067	1.38763	0.165248	NA
Rsto_DN107_c0_g1_i1	37.4412	-4.48071	1.31673	-3.40291	0.00066672	0.00424126
Rsto_DN1070_c0_g1_i1	0.408406	2.03838	2.9569	0.689364	0.490594	NA
Rsto_DN10700_c0_g1_i1	2.73156	-0.704011	1.65429	-0.425567	0.670423	NA
Rsto_DN10701_c0_g1_i1	13.7811	-1.70429	1.35891	-1.25416	0.209784	0.226131
Rsto_DN10701_c1_g1_i1	5.63559	0.385917	1.45604	0.265046	0.790974	NA
Rsto_DN10702_c0_g1_i1	12.9788	-2.95191	1.39286	-2.11932	0.0340638	0.0657575
Rsto_DN10703_c0_g1_i1	0	NA	NA	NA	NA	NA
Rsto_DN10704_c0_g1_i1	15.411	0.599266	1.04981	0.570834	0.568112	0.581533
Rsto_DN10705_c0_g1_i1	0.0801165	4.39309	3.9364	1.11602	0.264415	NA
Rsto_DN10707_c0_g1_i1	0.664566	1.3356	2.47086	0.54054	0.588825	NA
Rsto_DN10708_c0_g1_i1	3.56292	-1.08698	1.57302	-0.691012	0.489558	NA
Rsto_DN10709_c0_g1_i1	5.06282	-1.59396	1.5192	-1.04921	0.294081	NA
Rsto_DN1071_c0_g1_i1	12.0868	-2.84942	1.37099	-2.07836	0.0376759	0.0697943
Rsto_DN1071_c0_g1_i2	0.134564	3.64034	3.92438	0.92762	0.353605	NA
Rsto_DN10710_c0_g1_i1	0.705639	1.24948	2.45991	0.507938	0.611497	NA
Rsto_DN10711_c0_g1_i1	6.30886	-1.91121	1.4568	-1.31193	0.189545	0.210202
Rsto_DN10712_c0_g1_i1	0.0333788	5.64783	3.97701	1.42012	0.155573	NA
Rsto_DN10713_c0_g1_i1	1.07519	0.640715	2.11572	0.302836	0.762015	NA
Rsto_DN10715_c0_g1_i1	94.9928	-5.82406	3.03492	-1.91901	NA	NA
Rsto_DN10716_c0_g1_i1	0.421778	1.99165	2.98221	0.667843	0.504234	NA
Rsto_DN10717_c0_g1_i1	0.0298594	5.82531	3.98609	1.46141	0.143904	NA
Rsto_DN10718_c0_g1_i1	0.287739	2.54302	3.38583	0.751077	0.452606	NA
Rsto_DN10719_c0_g1_i1	0.646379	1.37564	2.49431	0.551511	0.581284	NA
Rsto_DN1072_c0_g1_i1	16.4546	-3.29462	1.33638	-2.46532	0.0136889	0.0357501
Rsto_DN10720_c0_g1_i1	3.56562	2.77791	1.57401	1.76486	0.0775867	NA
Rsto_DN10721_c0_g1_i1	6.84044	-2.02801	1.43719	-1.41109	0.158217	0.185256
Rsto_DN10722_c0_g1_i1	2.24109	-0.418071	1.73025	-0.241625	0.809071	NA
Rsto_DN10723_c0_g1_i1	0.274513	2.61116	3.45163	0.756499	0.44935	NA
Rsto_DN10724_c0_g1_i1	13.0943	-2.96494	1.35934	-2.18116	0.0291714	0.0593682
Rsto_DN10725_c0_g1_i1	0.563806	1.5725	2.61923	0.600366	0.548262	NA
Rsto_DN10726_c0_g1_i1	0.0101988	7.47692	4.08047	1.83237	0.0668968	NA
Rsto_DN10727_c0_g1_i1	8.41653	-2.32723	1.40589	-1.65534	0.0978562	0.133126
Rsto_DN10728_c0_g1_i1	21.5354	1.23868	0.868996	1.42542	0.154037	0.182057
Rsto_DN10729_c0_g1_i1	22.5598	-3.74983	1.32163	-2.83727	0.00455004	0.0168197
Rsto_DN1073_c0_g1_i1	10.3463	-2.62499	1.39354	-1.88368	0.0596079	0.0950096
Rsto_DN10730_c0_g1_i1	1.84333	-0.136698	1.80423	-0.0757655	0.939606	NA
Rsto_DN10731_c0_g1_i1	0.122891	3.77064	3.92604	0.960418	0.336845	NA
Rsto_DN10732_c0_g1_i1	32.2094	-3.15424	1.30342	-2.41997	0.0155219	0.0387929
Rsto_DN10733_c0_g1_i1	13.7469	-3.03515	1.35432	-2.24108	0.0250206	0.0533258
Rsto_DN10734_c0_g1_i1	6.46527	-1.9466	1.4481	-1.34425	0.178869	0.201922
Rsto_DN10735_c0_g1_i1	11.7059	-2.8032	1.40879	-1.98979	0.0466144	0.080323
Rsto_DN10736_c0_g1_i1	23.7527	-3.82433	1.31655	-2.90482	0.0036747	0.0144493
Rsto_DN10737_c0_g1_i1	5.26526	-1.65033	1.49171	-1.10634	0.268581	NA
Rsto_DN10738_c0_g1_i1	16.7394	-2.08306	1.36052	-1.53108	0.125751	0.157803
Rsto_DN10739_c0_g1_i1	2.15175	-0.359743	1.74263	-0.206436	0.83645	NA
Rsto_DN1074_c0_g1_i1	12.0756	10.3304	1.57442	6.56136	5.33197e-11	1.29692e-09
Rsto_DN10740_c0_g1_i1	0.585876	1.51789	2.58966	0.586133	0.557786	NA
Rsto_DN10741_c0_g1_i1	1.51197	0.149831	1.90893	0.0784895	0.937439	NA
Rsto_DN10742_c0_g1_i1	5.6122	-1.74241	1.48419	-1.17398	0.240403	NA
Rsto_DN10743_c0_g1_i1	0.0969287	4.11634	3.93124	1.04708	0.29506	NA
Rsto_DN10744_c0_g1_i1	26.2636	-3.96913	1.31736	-3.01295	0.00258724	0.0113613
Rsto_DN10745_c0_g1_i1	0.547551	1.61497	2.6476	0.609975	0.541878	NA
Rsto_DN10746_c0_g1_i1	2.1576	-0.363452	1.73847	-0.209064	0.834398	NA
Rsto_DN10747_c0_g1_i1	0.0203976	6.38576	4.02307	1.58729	0.112448	NA
Rsto_DN10747_c0_g1_i2	7.14024	-2.08991	1.43242	-1.45901	0.144563	0.17414
Rsto_DN10748_c0_g1_i1	0.48548	1.78986	2.82262	0.634111	0.526008	NA
Rsto_DN10749_c0_g1_i1	38.8671	-3.45142	1.34423	-2.56758	0.0102412	0.0295451
Rsto_DN1075_c0_g1_i1	87.7674	-5.70991	1.28745	-4.43505	9.20528e-06	0.000141385
Rsto_DN10750_c0_g1_i1	7.59316	-2.17848	1.4327	-1.52054	0.128375	0.159982
Rsto_DN10751_c0_g1_i1	1.07683	0.640423	2.18199	0.293505	0.769137	NA
Rsto_DN10752_c0_g1_i1	0.208001	3.01177	3.87115	0.778006	0.436566	NA
Rsto_DN10753_c0_g1_i1	5.38031	-1.68156	1.48089	-1.13551	0.256163	NA
Rsto_DN10754_c0_g1_i1	7.35871	-2.13314	1.44648	-1.47471	0.14029	0.170142
Rsto_DN10755_c0_g1_i1	15.2069	-3.18063	1.35485	-2.34759	0.0188953	0.0441543
Rsto_DN10756_c0_g1_i1	1.19727	0.486336	2.03668	0.238789	0.811269	NA
Rsto_DN10757_c0_g1_i1	20.3297	-3.59961	1.33111	-2.70421	0.00684665	0.0223207
Rsto_DN10758_c0_g1_i1	2.53647	-0.59686	1.67696	-0.355918	0.721902	NA
Rsto_DN10759_c0_g1_i1	2.62116	-0.643849	1.68697	-0.381659	0.702714	NA
Rsto_DN1076_c0_g1_i1	6.25811	-1.89972	1.44932	-1.31076	0.189937	0.210355
Rsto_DN1076_c1_g1_i1	17.1585	-3.35491	1.34149	-2.50088	0.0123883	0.0334946
Rsto_DN10760_c0_g1_i1	24.771	-3.88465	1.41215	-2.75088	0.00594347	0.0201702
Rsto_DN10761_c0_g1_i1	9.12685	-2.44408	1.39783	-1.74848	0.0803814	0.116152
Rsto_DN10762_c0_g1_i1	4.53492	-1.4344	1.65641	-0.865969	0.386507	NA
Rsto_DN10763_c0_g1_i1	31.594	-3.12317	1.30827	-2.38726	0.0169744	0.0412251
Rsto_DN10764_c0_g1_i1	23.5078	-3.8092	1.32403	-2.87697	0.00401509	0.015354
Rsto_DN10765_c0_g1_i1	30.8137	-4.19983	1.30131	-3.2274	0.00124922	0.00681138
Rsto_DN10766_c0_g1_i1	0.269878	2.63492	3.47794	0.757609	0.448685	NA
Rsto_DN10767_c0_g1_i1	15.3164	-3.19101	1.35378	-2.35712	0.0184175	0.0433943
Rsto_DN10768_c0_g1_i1	0.596434	1.49174	2.56836	0.580813	0.561366	NA
Rsto_DN10769_c0_g1_i1	0.393081	2.09296	3.00558	0.696357	0.486205	NA
Rsto_DN1077_c0_g1_i1	10.2013	-2.60462	1.39523	-1.8668	0.0619294	0.0973112
Rsto_DN10770_c0_g1_i1	27.2681	-4.02329	1.32008	-3.04777	0.00230544	0.0103888
Rsto_DN10771_c0_g1_i1	3.86515	-1.20443	1.55092	-0.776589	0.437401	NA
Rsto_DN10772_c0_g1_i1	9.34315	-0.926736	1.3791	-0.671985	0.501593	0.516513
Rsto_DN10773_c0_g1_i1	0.603917	1.47414	2.56407	0.574921	0.565344	NA
Rsto_DN10774_c0_g1_i1	5.63274	-1.74778	1.46943	-1.18943	0.234272	NA
Rsto_DN10775_c0_g1_i1	31.9992	-4.25413	1.31974	-3.22347	0.00126647	0.0068768
Rsto_DN10776_c0_g1_i1	91.9864	-5.77767	2.59572	-2.22585	NA	NA
Rsto_DN10777_c0_g1_i1	3.60638	-1.105	1.56558	-0.705811	0.480306	NA
Rsto_DN10778_c0_g1_i1	16.4007	-3.28967	1.35915	-2.42039	0.0155037	0.0387771
Rsto_DN10779_c0_g1_i1	27.4509	-4.0332	1.30706	-3.0857	0.00203074	0.00954967
Rsto_DN1078_c0_g1_i1	11.4086	-2.76694	1.3831	-2.00053	0.045443	0.0789121
Rsto_DN10780_c0_g1_i1	0.216905	2.95061	3.79938	0.776603	0.437393	NA
Rsto_DN10781_c0_g1_i1	9.11402	-0.883282	1.39613	-0.632665	0.526952	0.541774
Rsto_DN10782_c0_g1_i1	0.457189	1.87566	2.84379	0.659566	0.509533	NA
Rsto_DN10783_c0_g1_i1	9.93282	-2.56626	1.38484	-1.85311	0.0638667	0.0992435
Rsto_DN10784_c0_g1_i1	25.3553	-3.9183	1.32451	-2.9583	0.00309339	0.0128183
Rsto_DN10785_c0_g1_i1	0.117752	3.83329	3.9269	0.976163	0.328984	NA
Rsto_DN10786_c0_g1_i1	6.07848	-1.85776	1.45298	-1.27858	0.201044	0.219275
Rsto_DN10787_c0_g1_i1	0.472626	1.8277	2.79972	0.652816	0.513875	NA
Rsto_DN10788_c0_g1_i1	1.94373	-0.213846	1.79288	-0.119275	0.905058	NA
Rsto_DN10789_c0_g1_i1	4.31954	-1.36503	1.51944	-0.898375	0.368985	NA
Rsto_DN1079_c0_g1_i1	3.82639	-1.18933	1.60466	-0.74117	0.45859	NA
Rsto_DN10790_c0_g1_i1	0.18996	3.14267	3.91925	0.801855	0.422637	NA
Rsto_DN10791_c0_g1_i1	3.34611	-0.996477	1.58824	-0.627411	0.53039	NA
Rsto_DN10792_c0_g1_i1	18.5283	-2.24089	1.33181	-1.68259	0.0924541	0.127938
Rsto_DN10793_c0_g1_i1	0.187735	3.16112	3.91941	0.80653	0.419937	NA
Rsto_DN10794_c0_g1_i1	11.0289	-2.71735	1.37205	-1.9805	0.0476475	0.081612
Rsto_DN10795_c0_g1_i1	0.424547	1.98268	2.92178	0.678585	0.497401	NA
Rsto_DN10796_c0_g1_i1	0.167272	3.32682	3.92095	0.848473	0.396175	NA
Rsto_DN10797_c0_g1_i1	12.2031	-2.86322	1.36578	-2.09641	0.0360461	0.0678898
Rsto_DN10798_c0_g1_i1	0.438804	1.93402	2.87698	0.672242	0.50143	NA
Rsto_DN10799_c0_g1_i1	0.250955	2.73969	3.58467	0.76428	0.444701	NA
Rsto_DN108_c0_g1_i1	1.86189	-0.150179	1.8234	-0.0823618	0.934359	NA
Rsto_DN108_c0_g1_i2	0.0366524	5.50113	3.97029	1.38557	0.165877	NA
Rsto_DN1080_c0_g1_i1	0.643167	1.38194	2.49967	0.55285	0.580366	NA
Rsto_DN10800_c0_g1_i1	0.479547	1.80528	2.78356	0.648553	0.516627	NA
Rsto_DN10801_c0_g1_i1	38.1777	-4.50878	1.3239	-3.40568	0.000659994	0.00422125
Rsto_DN10802_c0_g1_i1	0.149902	3.48403	3.92258	0.8882	0.374433	NA
Rsto_DN10803_c0_g1_i1	368.257	16.2189	1.28137	12.6574	1.01764e-36	7.83344e-35
Rsto_DN10804_c0_g1_i1	9.70522	-2.53279	1.38783	-1.825	0.0680012	0.103487
Rsto_DN10805_c0_g1_i1	13.6633	-3.0263	1.35811	-2.22831	0.0258596	0.0545163
Rsto_DN10806_c0_g1_i1	1.31804	0.346565	1.99099	0.174067	0.861813	NA
Rsto_DN10807_c0_g1_i1	2.89926	-0.789429	1.63842	-0.481823	0.629932	NA
Rsto_DN10808_c0_g1_i1	24.268	-3.85508	1.3339	-2.89009	0.00385133	0.0149196
Rsto_DN10809_c0_g1_i1	0.0303508	5.80373	3.98493	1.45642	0.145277	NA
Rsto_DN1081_c0_g1_i1	24.0373	-3.84142	1.3158	-2.91945	0.0035065	0.0139641
Rsto_DN10810_c0_g1_i1	0.20399	3.04022	3.90785	0.777977	0.436582	NA
Rsto_DN10811_c0_g1_i1	8.34658	-2.31506	1.4134	-1.63793	0.101435	0.136245
Rsto_DN10813_c0_g1_i1	10.6743	-2.66988	1.39965	-1.90753	0.0564523	0.0915376
Rsto_DN10814_c0_g1_i1	8.98641	-2.42157	1.41498	-1.71138	0.0870107	0.122695
Rsto_DN10815_c0_g1_i1	9.61435	-2.51929	1.39056	-1.81171	0.0700313	0.105531
Rsto_DN10816_c0_g1_i1	5.47517	0.453579	1.49297	0.303809	0.761273	NA
Rsto_DN10817_c0_g1_i1	14.1217	-0.371666	1.31455	-0.282731	0.777383	0.785183
Rsto_DN10818_c0_g1_i1	22.1137	-3.72099	1.32528	-2.8077	0.00498963	0.0179281
Rsto_DN10819_c0_g1_i1	1.34109	0.323344	2.0002	0.161656	0.871577	NA
Rsto_DN1082_c0_g1_i1	0.060078	4.79505	3.94586	1.21521	0.224286	NA
Rsto_DN1082_c0_g1_i2	0.0264536	5.95234	3.9933	1.49058	0.136071	NA
Rsto_DN10820_c0_g1_i1	5.77842	0.30632	1.46218	0.209495	0.834062	NA
Rsto_DN10820_c0_g1_i2	0.00995314	7.47692	4.08047	1.83237	0.0668968	NA
Rsto_DN10821_c0_g1_i1	0.986148	0.766609	2.19792	0.348789	0.727248	NA
Rsto_DN10822_c0_g1_i1	0.402038	2.06115	2.97673	0.692422	0.488673	NA
Rsto_DN10823_c0_g1_i1	0.748117	1.16398	2.36789	0.49157	0.623023	NA
Rsto_DN10824_c0_g1_i1	2.70625	-0.689668	1.69268	-0.407441	0.683684	NA
Rsto_DN10825_c0_g1_i1	0.274824	2.61003	3.45623	0.755167	0.450149	NA
Rsto_DN10826_c0_g1_i1	23.6227	-3.81622	1.32976	-2.86986	0.0041065	0.0156065
Rsto_DN10827_c0_g1_i1	19.5453	-1.16149	1.19756	-0.969884	0.332104	0.349462
Rsto_DN10828_c0_g1_i1	3.55092	-1.08219	1.57342	-0.687793	0.491583	NA
Rsto_DN10829_c0_g1_i1	12.3717	-2.88284	1.38484	-2.08171	0.0373687	0.0695599
Rsto_DN1083_c0_g1_i1	0.525401	1.67395	2.68938	0.62243	0.533659	NA
Rsto_DN1083_c0_g1_i2	0.236368	2.82504	3.67774	0.768146	0.4424	NA
Rsto_DN10830_c0_g1_i1	17.0674	-3.3474	1.33703	-2.5036	0.0122935	0.0332867
Rsto_DN10831_c0_g1_i1	12.2173	-2.86478	1.37418	-2.08472	0.0370949	0.0691797
Rsto_DN10832_c0_g1_i1	3.77697	-1.17086	1.57589	-0.742983	0.457492	NA
Rsto_DN10833_c0_g1_i1	0.150148	3.48172	3.92255	0.887617	0.374747	NA
Rsto_DN10834_c0_g1_i1	2.16781	-0.370506	1.74564	-0.212247	0.831914	NA
Rsto_DN10835_c0_g1_i1	0.676191	1.31119	2.46752	0.531382	0.595154	NA
Rsto_DN10836_c0_g1_i1	0	NA	NA	NA	NA	NA
Rsto_DN10837_c0_g1_i1	0.126902	3.72342	3.92542	0.948539	0.342855	NA
Rsto_DN10838_c0_g1_i1	0.925606	0.857666	2.20896	0.388267	0.697819	NA
Rsto_DN10839_c0_g1_i1	7.886	-2.23358	1.40928	-1.5849	0.112988	0.146508
Rsto_DN1084_c0_g1_i1	41.5177	13.0696	3.57636	3.65443	0.000257751	0.00210808
Rsto_DN10840_c0_g1_i1	6.83657	-2.02734	1.43363	-1.41412	0.157326	0.184609
Rsto_DN10841_c0_g1_i1	2.22311	-0.406711	1.73931	-0.233834	0.815114	NA
Rsto_DN10842_c0_g1_i1	24.9438	-3.89465	1.332	-2.92391	0.00345659	0.013876
Rsto_DN10843_c0_g1_i1	0.103051	4.02671	3.92977	1.02467	0.30552	NA
Rsto_DN10844_c0_g1_i1	0.165472	3.34335	3.92111	0.852654	0.393851	NA
Rsto_DN10845_c0_g1_i1	0.250284	2.74404	3.58244	0.765968	0.443696	NA
Rsto_DN10846_c0_g1_i1	1.49606	0.164735	1.90927	0.0862819	0.931242	NA
Rsto_DN10846_c0_g1_i2	0	NA	NA	NA	NA	NA
Rsto_DN10847_c0_g1_i1	0.894074	0.907177	2.23186	0.406466	0.6844	NA
Rsto_DN10848_c0_g1_i1	1.99054	-0.246854	1.78036	-0.138654	0.889723	NA
Rsto_DN10849_c0_g1_i1	0.0199063	6.41673	4.02555	1.594	0.110936	NA
Rsto_DN1085_c0_g1_i1	0.027011	5.9617	3.99385	1.49272	0.135511	NA
Rsto_DN1085_c0_g1_i2	5.50067	-1.71305	1.53529	-1.11578	0.264516	NA
Rsto_DN10850_c0_g1_i1	6.86694	-2.03348	1.4442	-1.40803	0.159123	0.185985
Rsto_DN10851_c0_g1_i1	1.90397	-0.183021	1.79226	-0.102118	0.918663	NA
Rsto_DN10852_c0_g1_i1	3.08111	-0.877536	1.61117	-0.544658	0.585989	NA
Rsto_DN10853_c0_g1_i1	0.614687	1.44844	2.5447	0.569199	0.569221	NA
Rsto_DN10854_c0_g1_i1	3.35901	-1.00149	1.84312	-0.543363	0.58688	NA
Rsto_DN10855_c0_g1_i1	6.00744	0.186232	1.46908	0.126768	0.899124	0.90396
Rsto_DN10856_c0_g1_i1	0.0403039	5.39033	3.96564	1.35926	0.174064	NA
Rsto_DN10856_c0_g1_i2	23.8787	-3.83175	1.32511	-2.89164	0.00383234	0.0148585
Rsto_DN10857_c0_g1_i1	53.2227	-4.98819	1.29793	-3.8432	0.000121439	0.00120027
Rsto_DN10858_c0_g1_i1	7.95148	-2.24501	1.42714	-1.57308	0.1157	0.148884
Rsto_DN10859_c0_g1_i1	17.3475	-2.12191	1.32932	-1.59623	0.110437	0.144375
Rsto_DN1086_c0_g1_i1	0.212569	2.98077	3.88024	0.768194	0.442372	NA
Rsto_DN1086_c0_g1_i2	0.664944	1.33516	2.47817	0.538767	0.590048	NA
Rsto_DN10860_c0_g1_i1	6.85878	-2.03172	1.44983	-1.40135	0.161109	0.187602
Rsto_DN10861_c0_g1_i1	0.933831	0.842987	2.23269	0.377566	0.705753	NA
Rsto_DN10862_c0_g1_i1	3.19835	-0.931258	1.60868	-0.578894	0.56266	NA
Rsto_DN10863_c0_g1_i1	3.20227	-0.93302	1.60988	-0.579558	0.562212	NA
Rsto_DN10864_c0_g1_i1	9.89094	-2.56011	1.38782	-1.8447	0.0650816	0.100574
Rsto_DN10865_c0_g1_i1	4.78074	-1.51148	1.49698	-1.00969	0.312646	NA
Rsto_DN10866_c0_g1_i1	0.923967	0.859684	2.21148	0.388738	0.69747	NA
Rsto_DN10867_c0_g1_i1	0.318761	2.39515	3.26705	0.733121	0.463484	NA
Rsto_DN10868_c0_g1_i1	0	NA	NA	NA	NA	NA
Rsto_DN10869_c0_g1_i1	3.17556	5.26089	1.71344	3.07036	0.00213801	NA
Rsto_DN10869_c0_g1_i2	1.12398	0.578048	2.09626	0.275753	0.782738	NA
Rsto_DN10869_c1_g1_i1	1.97992	-0.240399	1.77912	-0.135123	0.892515	NA
Rsto_DN1087_c0_g1_i1	0.338129	2.3113	3.19445	0.723536	0.469351	NA
Rsto_DN10870_c0_g1_i1	0.309871	2.43546	3.29063	0.740119	0.459228	NA
Rsto_DN10871_c0_g1_i1	13.2456	-2.98151	1.35847	-2.19475	0.0281816	0.0579851
Rsto_DN10872_c0_g1_i1	0.524915	1.67674	2.71478	0.617634	0.536817	NA
Rsto_DN10873_c0_g1_i1	23.9599	0.0736863	0.981226	0.0750961	0.940138	0.94331
Rsto_DN10874_c0_g1_i1	4.6493	-1.47093	1.50909	-0.974711	0.329704	NA
Rsto_DN10875_c0_g1_i1	5.18058	0.518156	1.48965	0.347838	0.727962	NA
Rsto_DN10876_c0_g1_i1	0.409077	2.03573	2.95516	0.688872	0.490904	NA
Rsto_DN10877_c0_g1_i1	2.71692	-0.697771	1.70676	-0.408828	0.682666	NA
Rsto_DN10878_c0_g1_i1	9.36177	-2.48078	1.39901	-1.77324	0.0761882	0.111886
Rsto_DN10879_c0_g1_i1	8.43996	-2.33121	1.41934	-1.64245	0.100496	0.135407
Rsto_DN1088_c0_g1_i1	2.05345	-0.291693	1.7689	-0.164901	0.869022	NA
Rsto_DN10880_c0_g1_i1	9.95023	-2.56882	1.39083	-1.84696	0.0647529	0.100113
Rsto_DN10881_c0_g1_i1	0.561449	1.57849	2.6198	0.602523	0.546826	NA
Rsto_DN10882_c0_g1_i1	4.70478	-1.48805	1.50796	-0.986794	0.323744	NA
Rsto_DN10883_c0_g1_i1	10.7101	-2.67463	1.50361	-1.7788	0.075272	0.110914
Rsto_DN10884_c0_g1_i1	16.8315	-3.3273	1.3355	-2.49144	0.0127228	0.034089
Rsto_DN10885_c0_g1_i1	0.0530394	4.9839	3.95129	1.26134	0.207188	NA
Rsto_DN10886_c0_g1_i1	18.3654	-3.45313	1.33127	-2.59385	0.00949079	0.0281242
Rsto_DN10887_c0_g1_i1	6.15725	-1.8763	1.45319	-1.29116	0.19665	0.215705
Rsto_DN10888_c0_g1_i1	7.27463	-2.11657	1.44999	-1.45971	0.14437	0.173994
Rsto_DN10889_c0_g1_i1	11.4612	-2.77248	1.39732	-1.98413	0.0472409	0.0811066
Rsto_DN1089_c0_g1_i1	0.150214	3.48234	3.92256	0.887773	0.374663	NA
Rsto_DN1089_c0_g1_i2	0.0101988	7.47692	4.08047	1.83237	0.0668968	NA
Rsto_DN10890_c0_g1_i1	3.95436	-1.23743	1.54367	-0.801616	0.422775	NA
Rsto_DN10891_c0_g1_i1	0.534882	1.64912	2.67455	0.616597	0.5375	NA
Rsto_DN10892_c0_g1_i1	4.77084	-1.50842	1.49642	-1.00802	0.313443	NA
Rsto_DN10893_c0_g1_i1	0.736874	1.18663	2.38346	0.497862	0.618582	NA
Rsto_DN10894_c0_g1_i1	0.576211	1.53987	2.60553	0.591001	0.55452	NA
Rsto_DN10895_c0_g1_i1	0.33374	2.32955	3.20127	0.727697	0.466799	NA
Rsto_DN10896_c0_g1_i1	16.0247	-3.25625	1.3478	-2.41598	0.0156931	0.0390864
Rsto_DN10898_c0_g1_i1	0.116769	3.84506	3.92706	0.979121	0.32752	NA
Rsto_DN10899_c0_g1_i1	12.1527	-2.85713	1.37412	-2.07924	0.0375954	0.069752
Rsto_DN109_c0_g1_i1	27.4579	-2.91051	1.31834	-2.2077	0.027265	0.0565614
Rsto_DN109_c0_g1_i2	0.0430862	5.28224	3.96142	1.33342	0.182394	NA
Rsto_DN1090_c0_g1_i1	0.0331331	5.65747	3.97748	1.42238	0.154917	NA
Rsto_DN1090_c0_g1_i2	0.0234256	6.14885	4.00573	1.53501	0.124781	NA
Rsto_DN10900_c0_g1_i1	0.524669	1.67741	2.71268	0.618358	0.536339	NA
Rsto_DN10901_c0_g1_i1	0.221851	2.91971	3.7968	0.768992	0.441898	NA
Rsto_DN10902_c0_g1_i1	6.78156	-2.01542	1.44839	-1.39149	0.164076	0.190076
Rsto_DN10903_c0_g1_i1	0.0904949	4.21349	3.93294	1.07133	0.28402	NA
Rsto_DN10904_c0_g1_i1	0.343448	2.28821	3.1705	0.721719	0.470467	NA
Rsto_DN10905_c0_g1_i1	4.76404	-1.50606	1.50381	-1.0015	0.316588	NA
Rsto_DN10906_c0_g1_i1	0.0265197	5.98535	3.99527	1.49811	0.134105	NA
Rsto_DN10907_c0_g1_i1	0.358148	2.22763	3.10753	0.716851	0.473466	NA
Rsto_DN10908_c0_g1_i1	1.14337	0.553761	2.11532	0.261786	0.793487	NA
Rsto_DN10909_c0_g1_i1	0.0896918	4.22247	3.9331	1.07357	0.283014	NA
Rsto_DN1091_c0_g1_i1	19.6091	-3.54746	1.41367	-2.50939	0.012094	0.0329474
Rsto_DN10910_c0_g1_i1	0.186866	3.16611	3.91946	0.807794	0.419209	NA
Rsto_DN10911_c0_g1_i1	22.8419	-2.59317	1.31355	-1.97417	0.048363	0.0825134
Rsto_DN10912_c0_g1_i1	12.9663	-2.9507	1.36526	-2.16127	0.0306747	0.0614716
Rsto_DN10913_c0_g1_i1	668.609	14.2006	0.863667	16.4422	9.53781e-61	1.52209e-58
Rsto_DN10914_c0_g1_i1	5.25569	-1.64796	1.48166	-1.11224	0.266035	NA
Rsto_DN10915_c0_g1_i1	0.0607016	4.79594	3.94588	1.21543	0.224202	NA
Rsto_DN10916_c0_g1_i1	18.3851	11.8862	1.48833	7.98625	1.39109e-15	3.73028e-14
Rsto_DN10917_c0_g1_i1	20.3031	-3.59754	1.37994	-2.60703	0.00913318	0.0274751
Rsto_DN10918_c0_g1_i1	4.40322	-1.39252	1.52064	-0.915747	0.359799	NA
Rsto_DN10919_c0_g1_i1	0.191255	3.1338	3.91917	0.799607	0.423938	NA
Rsto_DN1092_c0_g1_i1	0.358569	2.22337	3.13868	0.708377	0.478711	NA
Rsto_DN10920_c0_g1_i1	1.25432	0.418548	2.00739	0.208504	0.834835	NA
Rsto_DN10921_c0_g1_i1	0.0563791	4.89899	3.94876	1.24064	0.214739	NA
Rsto_DN10922_c0_g1_i1	0.0199063	6.41673	4.02555	1.594	0.110936	NA
Rsto_DN10922_c0_g1_i2	6.7009	-1.9983	1.44036	-1.38736	0.165332	0.190822
Rsto_DN10923_c0_g1_i1	1.00109	0.74449	2.15781	0.345021	0.730079	NA
Rsto_DN10924_c0_g1_i1	5.94982	-1.82643	1.48581	-1.22925	0.218979	0.234918
Rsto_DN10925_c0_g1_i1	4.95007	-1.56134	1.4956	-1.04396	0.296506	NA
Rsto_DN10926_c0_g1_i1	2.86199	-0.771106	1.63646	-0.471204	0.637495	NA
Rsto_DN10927_c0_g1_i1	6.15434	-1.87576	1.44725	-1.29608	0.194948	0.214305
Rsto_DN10928_c0_g1_i1	9.0711	-2.43506	1.41806	-1.71718	0.085947	0.121721
Rsto_DN10929_c0_g1_i1	31.5438	-4.23355	1.30658	-3.24018	0.00119455	0.0065853
Rsto_DN1093_c0_g1_i1	50.9367	-4.92485	1.29869	-3.79216	0.000149342	0.00141206
Rsto_DN10930_c0_g1_i1	6.26315	-1.90078	1.45353	-1.3077	0.190975	0.211073
Rsto_DN10931_c0_g1_i1	13.2627	-2.98316	1.38157	-2.15925	0.0308304	0.0616662
Rsto_DN10932_c0_g1_i1	7.34761	-2.13181	1.4186	-1.50275	0.132902	0.163612
Rsto_DN10933_c0_g1_i1	39.0894	-4.543	1.97442	-2.30092	0.0213961	0.0479762
Rsto_DN10934_c0_g1_i1	27.4036	-4.03048	1.32006	-3.05327	0.00226365	0.0102487
Rsto_DN10936_c0_g1_i1	0.119041	3.80786	3.92654	0.969775	0.332159	NA
Rsto_DN10937_c0_g1_i1	6.20653	-1.88779	1.45274	-1.29948	0.193781	0.213489
Rsto_DN10938_c0_g1_i1	0.324392	2.36972	3.22847	0.734007	0.462944	NA
Rsto_DN10939_c0_g1_i1	0	NA	NA	NA	NA	NA
Rsto_DN1094_c0_g1_i1	0.0869756	4.273	3.93404	1.08616	0.277407	NA
Rsto_DN1094_c0_g1_i2	0.335346	2.3235	3.21692	0.722274	0.470126	NA
Rsto_DN10940_c0_g1_i1	8.37803	-2.32042	1.4234	-1.6302	0.103059	0.137559
Rsto_DN10941_c0_g1_i1	1.01353	0.726933	2.16496	0.335772	0.737043	NA
Rsto_DN10942_c0_g1_i1	1.11037	0.595708	2.10505	0.28299	0.777184	NA
Rsto_DN10943_c0_g1_i1	5.58544	-1.73571	1.46778	-1.18254	0.236992	NA
Rsto_DN10944_c0_g1_i1	0.053285	4.97762	3.95109	1.25981	0.207739	NA
Rsto_DN10944_c0_g1_i2	0.190206	3.14084	3.91924	0.80139	0.422906	NA
Rsto_DN10945_c0_g1_i1	8.68389	-2.37194	1.50878	-1.57209	0.115931	0.149001
Rsto_DN10946_c0_g1_i1	3.0132	-0.845209	1.62432	-0.520348	0.602821	NA
Rsto_DN10947_c0_g1_i1	1.55547	0.108536	1.8878	0.0574935	0.954152	NA
Rsto_DN10948_c0_g1_i1	14.7382	-3.13542	1.37031	-2.28811	0.0221311	0.0491026
Rsto_DN10948_c1_g1_i1	37.7334	-4.49188	1.38631	-3.24017	0.00119458	0.0065853
Rsto_DN10949_c0_g1_i1	1.88222	-0.165767	1.8314	-0.0905136	0.927879	NA
Rsto_DN1095_c0_g1_i1	0.982292	0.771319	2.17609	0.354452	0.723	NA
Rsto_DN10950_c0_g1_i1	20.5644	-3.61602	1.36024	-2.65836	0.00785218	0.0246058
Rsto_DN10951_c0_g1_i1	56.1907	-5.06645	1.30934	-3.86947	0.000109072	0.00109793
Rsto_DN10952_c0_g1_i1	30.3639	-3.06177	1.34208	-2.28136	0.0225272	0.0496858
Rsto_DN10953_c0_g1_i1	5.45289	-1.7008	1.48872	-1.14246	0.253263	NA
Rsto_DN10954_c0_g1_i1	0.166828	3.32757	3.92096	0.848662	0.396069	NA
Rsto_DN10955_c0_g1_i1	7.96356	-2.24748	1.41159	-1.59216	0.111349	0.145188
Rsto_DN10956_c0_g1_i1	6.20674	-1.88853	1.44859	-1.3037	0.192335	0.212182
Rsto_DN10957_c0_g1_i1	3.34226	-0.994952	1.58586	-0.627392	0.530402	NA
Rsto_DN10958_c0_g1_i1	7.69846	-2.19867	1.41703	-1.5516	0.120758	0.153391
Rsto_DN10959_c0_g1_i1	0.229348	2.8715	3.79448	0.756759	0.449194	NA
Rsto_DN1096_c0_g1_i1	0.328535	2.35203	3.21649	0.731241	0.464632	NA
Rsto_DN10960_c0_g1_i1	2.66023	-0.66551	1.66205	-0.400416	0.68885	NA
Rsto_DN10961_c0_g1_i1	0.0132268	6.87923	4.06263	1.69329	0.0903999	NA
Rsto_DN10961_c0_g1_i2	0	NA	NA	NA	NA	NA
Rsto_DN10962_c0_g1_i1	9.67867	-2.52879	1.39092	-1.81807	0.0690536	0.104539
Rsto_DN10963_c0_g1_i1	5.15031	-1.61945	1.57814	-1.02618	0.304808	NA
Rsto_DN10964_c0_g1_i1	2.66627	-0.668143	1.69586	-0.393985	0.693592	NA
Rsto_DN10965_c0_g1_i1	0.10991	3.933	3.92833	1.00119	0.316736	NA
Rsto_DN10966_c0_g1_i1	3.95108	-1.23653	1.54261	-0.801585	0.422793	NA
Rsto_DN10967_c0_g1_i1	0	NA	NA	NA	NA	NA
Rsto_DN10968_c0_g1_i1	2.7392	-0.707829	1.649	-0.429248	0.667742	NA
Rsto_DN10969_c0_g1_i1	12.7582	-2.92717	1.42021	-2.06108	0.0392949	0.0717491
Rsto_DN1097_c0_g1_i1	0.17894	3.22435	3.91998	0.822542	0.410768	NA
Rsto_DN10970_c0_g1_i1	8.54756	-2.35041	1.41163	-1.66504	0.0959056	0.131278
Rsto_DN10971_c0_g1_i1	12.6826	-2.91884	1.36217	-2.14279	0.0321303	0.0634365
Rsto_DN10972_c0_g1_i1	0.410649	2.03113	2.98824	0.679706	0.49669	NA
Rsto_DN10973_c0_g1_i1	9.18321	-2.45415	1.42289	-1.72476	0.08457	0.120449
Rsto_DN10974_c0_g1_i1	0.273398	2.61594	3.45792	0.756508	0.449345	NA
Rsto_DN10975_c0_g1_i1	0.0602102	4.80717	3.94618	1.21818	0.223155	NA
Rsto_DN10976_c0_g1_i1	10.4878	-1.2161	1.38541	-0.877796	0.380054	0.396982
Rsto_DN10977_c0_g1_i1	2.57286	-0.616664	1.72779	-0.35691	0.72116	NA
Rsto_DN10978_c0_g1_i1	0.0066134	7.47692	4.08047	1.83237	0.0668968	NA
Rsto_DN10979_c0_g1_i1	7.66387	-2.19247	1.41238	-1.55232	0.120586	0.153243
Rsto_DN1098_c0_g1_i1	11.9478	-2.83271	1.36946	-2.06849	0.0385939	0.0708153
Rsto_DN10980_c0_g1_i1	21.0531	-2.45566	1.32837	-1.84863	0.0645118	0.0998704
Rsto_DN10981_c0_g1_i1	17.625	-3.39361	1.3447	-2.5237	0.0116127	0.0320329
Rsto_DN10982_c0_g1_i1	7.60924	-2.18198	2.98188	-0.731748	NA	NA
Rsto_DN10983_c0_g1_i1	2.81583	-0.747285	1.65015	-0.452859	0.650651	NA
Rsto_DN10984_c0_g1_i1	2.06644	-0.300424	1.799	-0.166995	0.867374	NA
Rsto_DN10985_c0_g1_i1	1.22572	0.453398	2.16895	0.209041	0.834417	NA
Rsto_DN10986_c0_g1_i1	0.363015	2.20897	3.56449	0.619717	0.535444	NA
Rsto_DN10987_c0_g1_i1	0.664878	1.33512	2.4732	0.539832	0.589313	NA
Rsto_DN10988_c0_g1_i1	0.117015	3.84211	3.92702	0.978379	0.327887	NA
Rsto_DN10989_c0_g1_i1	8.99977	-2.42388	1.39899	-1.7326	0.0831667	0.118942
Rsto_DN1099_c0_g1_i1	12.9446	-1.58599	1.41888	-1.11778	0.263663	0.279966
Rsto_DN10990_c0_g1_i1	0.307466	2.4479	3.30307	0.741099	0.458633	NA
Rsto_DN10991_c0_g1_i1	1.15309	0.540784	2.06575	0.261786	0.793487	NA
Rsto_DN10992_c0_g1_i1	14.6566	-3.12785	1.3453	-2.32501	0.0200712	0.0460631
Rsto_DN10993_c0_g1_i1	0.266113	2.65545	3.51083	0.756362	0.449432	NA
Rsto_DN10994_c0_g1_i1	12.3939	-1.53949	1.37171	-1.12232	0.261728	0.278092
Rsto_DN10995_c0_g1_i1	10.9744	-2.71019	1.37744	-1.96755	0.04912	0.0835002
Rsto_DN10996_c0_g1_i1	8.30687	-2.30833	1.40627	-1.64145	0.100703	0.135565
Rsto_DN10997_c0_g1_i1	3.41671	-1.02599	1.73598	-0.591014	0.554511	NA
Rsto_DN10998_c0_g1_i1	5.40969	-1.68927	1.48788	-1.13535	0.256228	NA
Rsto_DN10999_c0_g1_i1	6.90484	-2.04154	1.43535	-1.42233	0.154932	0.182791
Rsto_DN11_c0_g1_i1	12.1065	-2.85172	1.37436	-2.07495	0.0379911	0.0700609
Rsto_DN110_c0_g1_i1	0.374602	2.16346	3.07076	0.704535	0.4811	NA
Rsto_DN1100_c0_g1_i1	0	NA	NA	NA	NA	NA
Rsto_DN1100_c0_g1_i2	0.0971744	4.1128	3.93118	1.0462	0.29547	NA
Rsto_DN11000_c0_g1_i1	3.59013	-1.09781	1.57783	-0.69577	0.486573	NA
Rsto_DN11001_c0_g1_i1	0.730586	1.19885	2.39326	0.500927	0.616423	NA
Rsto_DN11002_c0_g1_i1	9.19483	-2.45494	1.39242	-1.76307	0.077888	0.113628
Rsto_DN11003_c0_g1_i1	11.8283	11.2615	3.20673	3.51184	0.00044501	0.003141
Rsto_DN11004_c0_g1_i1	2.41208	-0.524269	1.72686	-0.303597	0.761435	NA
Rsto_DN11005_c0_g1_i1	12.1666	-2.85874	1.38053	-2.07075	0.038382	0.0705827
Rsto_DN11006_c0_g1_i1	5.98338	-1.83499	1.46974	-1.24851	0.211843	0.227938
Rsto_DN11007_c0_g1_i1	6.81026	-2.02131	1.48534	-1.36084	0.173565	0.197502
Rsto_DN11008_c0_g1_i1	1.21583	0.464326	2.03531	0.228135	0.819541	NA
Rsto_DN11009_c0_g1_i1	2.85033	-0.766148	1.66	-0.461537	0.644414	NA
Rsto_DN1101_c0_g1_i1	7.5644	-2.17315	1.42254	-1.52766	0.126597	0.15838
Rsto_DN11010_c0_g1_i1	12.2025	-2.8629	1.39433	-2.05325	0.0400486	0.0725867
Rsto_DN11011_c0_g1_i1	0.0667575	4.64911	3.94212	1.17934	0.238261	NA
Rsto_DN11012_c0_g1_i1	0.571955	1.55066	2.62021	0.59181	0.553978	NA
Rsto_DN11013_c0_g1_i1	3.24994	-0.954207	1.60775	-0.593503	0.552845	NA
Rsto_DN11014_c0_g1_i1	0.0333788	5.64783	3.97701	1.42012	0.155573	NA
Rsto_DN11014_c0_g1_i2	0.0234256	6.14885	4.00573	1.53501	0.124781	NA
Rsto_DN11014_c0_g2_i1	29.0269	-1.13193	1.00743	-1.12358	0.261192	0.277612
Rsto_DN11015_c0_g1_i1	4.47597	-1.41615	1.51519	-0.934635	0.349976	NA
Rsto_DN11016_c0_g1_i1	6.59315	-1.97474	1.45451	-1.35767	0.174568	0.198437
Rsto_DN11017_c0_g1_i1	56.5813	-3.04727	1.14589	-2.65932	0.00782992	0.0245477
Rsto_DN11018_c0_g1_i1	0.190518	3.13929	3.91922	0.800998	0.423133	NA
Rsto_DN11019_c0_g1_i1	2.67791	-0.676009	1.67398	-0.403834	0.686335	NA
Rsto_DN1102_c0_g1_i1	2.77361	-0.725857	1.64929	-0.440102	0.659863	NA
Rsto_DN1102_c0_g1_i2	0.0132268	6.87923	4.06263	1.69329	0.0903999	NA
Rsto_DN11020_c0_g1_i1	0.144271	3.53985	3.9232	0.902287	0.366905	NA
Rsto_DN11021_c0_g1_i1	0.279326	2.58636	3.4536	0.748888	0.453925	NA
Rsto_DN11022_c0_g1_i1	0.7473	1.16574	2.38444	0.488892	0.624918	NA
Rsto_DN11023_c0_g1_i1	9.40461	10.9224	3.99217	2.73595	0.00621998	0.0208811
Rsto_DN11024_c0_g1_i1	0.150573	3.47649	3.92249	0.886297	0.375458	NA
Rsto_DN11025_c0_g1_i1	0.221114	2.92444	3.80012	0.769566	0.441558	NA
Rsto_DN11026_c0_g1_i1	0.356467	2.23556	3.61741	0.618002	0.536574	NA
Rsto_DN11027_c0_g1_i1	8.15093	-2.28097	1.41219	-1.6152	0.106267	0.140551
Rsto_DN11028_c0_g1_i1	0.927751	0.854242	2.20684	0.387088	0.698691	NA
Rsto_DN11029_c0_g1_i1	28.9922	-2.9979	1.3328	-2.24933	0.0244917	0.0526444
Rsto_DN1103_c0_g1_i1	6.9458	-2.05041	1.42687	-1.43699	0.15072	0.178974
Rsto_DN11030_c0_g1_i1	0.468484	1.84	2.80261	0.656529	0.511484	NA
Rsto_DN11031_c0_g1_i1	0.217774	2.94619	3.81175	0.772924	0.439567	NA
Rsto_DN11032_c0_g1_i1	0.309511	2.43797	3.30901	0.736767	0.461264	NA
Rsto_DN11033_c0_g1_i1	40.4096	-4.59099	1.29387	-3.54827	0.000387769	0.00282536
Rsto_DN11034_c0_g1_i1	0.30912	2.43984	3.30932	0.737264	0.460962	NA
Rsto_DN11035_c0_g1_i1	5.21	-1.63552	1.4771	-1.10725	0.268185	NA
Rsto_DN11036_c0_g1_i1	6.03923	-1.84844	1.45233	-1.27274	0.203111	0.220977
Rsto_DN11037_c0_g1_i1	12.5094	-2.899	1.36324	-2.12656	0.0334568	0.0651109
Rsto_DN11038_c0_g1_i1	0.0399922	5.38395	3.96538	1.35774	0.174547	NA
Rsto_DN11039_c0_g1_i1	1.24865	0.426512	2.0443	0.208635	0.834734	NA
Rsto_DN1104_c0_g1_i1	16.3535	-2.01677	1.35118	-1.4926	0.135542	0.165899
Rsto_DN11040_c0_g1_i1	10.5065	-2.64722	1.38138	-1.91636	0.0553192	0.0903304
Rsto_DN11041_c0_g1_i1	0.222097	2.91813	3.79765	0.768406	0.442246	NA
Rsto_DN11042_c0_g1_i1	0.303191	2.46654	3.3199	0.742957	0.457508	NA
Rsto_DN11043_c0_g1_i1	1.5278	0.1318	2.02977	0.0649333	0.948227	NA
Rsto_DN11044_c0_g1_i1	92.368	-5.78357	1.29797	-4.45584	8.35641e-06	0.000132387
Rsto_DN11045_c0_g1_i1	32.0655	-4.25716	1.30521	-3.26167	0.00110756	0.00622577
Rsto_DN11046_c0_g1_i1	36.7863	-3.37503	1.31411	-2.56831	0.0102197	0.029522
Rsto_DN11047_c0_g1_i1	21.5758	-3.68543	1.33474	-2.76115	0.00575976	0.019762
Rsto_DN11048_c0_g1_i1	3.61098	-1.10593	1.5894	-0.695816	0.486544	NA
Rsto_DN11049_c0_g1_i1	0.204973	3.03339	3.90332	0.777129	0.437082	NA
Rsto_DN1105_c0_g1_i1	0.0298594	5.82531	3.98609	1.46141	0.143904	NA
Rsto_DN1105_c0_g1_i2	0.0629264	4.73096	3.94417	1.19948	0.23034	NA
Rsto_DN11050_c0_g1_i1	8.79881	-2.39136	1.39935	-1.7089	0.0874695	0.122959
Rsto_DN11051_c0_g1_i1	1.73334	-0.0479152	1.83662	-0.0260888	0.979187	NA
Rsto_DN11052_c0_g1_i1	6.56131	4.39839	1.34403	3.27255	0.00106581	0.00603987
Rsto_DN11053_c0_g1_i1	1.41249	0.24819	1.95387	0.127025	0.89892	NA
Rsto_DN11054_c0_g1_i1	0.0698516	4.58583	3.94061	1.16374	0.244531	NA
Rsto_DN11054_c0_g1_i2	22.9029	-3.77161	1.32335	-2.85004	0.00437139	0.0163347
Rsto_DN11055_c0_g1_i1	3.78509	-1.17463	1.55441	-0.755674	0.449844	NA
Rsto_DN11056_c0_g1_i1	9.57217	-2.51272	1.40093	-1.79361	0.0728762	0.108299
Rsto_DN11057_c0_g1_i1	16.0878	0.387863	1.04045	0.372785	0.709308	0.719312
Rsto_DN11058_c0_g1_i1	0.188718	3.1537	3.91935	0.80465	0.421022	NA
Rsto_DN11059_c0_g1_i1	0.133581	3.65066	3.92451	0.930222	0.352256	NA
Rsto_DN1106_c0_g1_i1	0.441029	1.9262	2.86879	0.671433	0.501945	NA
Rsto_DN11060_c0_g1_i1	5.78258	-1.78641	1.46289	-1.22115	0.222028	NA
Rsto_DN11061_c0_g1_i1	0.775936	1.1125	2.35628	0.472142	0.636825	NA
Rsto_DN11062_c0_g1_i1	11.4858	-2.7758	1.38104	-2.00993	0.0444388	0.0777421
Rsto_DN11063_c0_g1_i1	1.77917	-0.0848727	1.84104	-0.0461005	0.96323	NA
Rsto_DN11064_c0_g1_i1	0.842216	0.993825	2.27706	0.436451	0.66251	NA
Rsto_DN11065_c0_g1_i1	2.11539	-0.334947	1.74723	-0.191702	0.847976	NA
Rsto_DN11066_c0_g1_i1	5.73203	-1.77291	1.47515	-1.20185	0.229422	NA
Rsto_DN11067_c0_g1_i1	0.513351	1.70679	2.71246	0.629243	0.52919	NA
Rsto_DN11068_c0_g1_i1	3.82682	-1.18959	1.58383	-0.751083	0.452603	NA
Rsto_DN11069_c0_g1_i1	47.8835	-3.78377	1.30236	-2.90531	0.00366884	0.0144471
Rsto_DN1107_c0_g1_i1	3.41895	-1.02755	1.58627	-0.647778	0.517128	NA
Rsto_DN11070_c0_g1_i1	2.22535	-0.408182	1.72483	-0.23665	0.812928	NA
Rsto_DN11070_c0_g1_i2	0	NA	NA	NA	NA	NA
Rsto_DN11071_c0_g1_i1	29.157	-4.11991	1.31474	-3.13363	0.00172657	0.00853246
Rsto_DN11072_c0_g1_i1	1.35301	0.309168	1.96355	0.157454	0.874887	NA
Rsto_DN11073_c0_g1_i1	3.33483	-0.991701	1.58707	-0.624864	0.53206	NA
Rsto_DN11074_c0_g1_i1	8.14804	-2.28028	1.42037	-1.60541	0.108403	0.142459
Rsto_DN11075_c0_g1_i1	11.5428	-2.78279	1.39287	-1.99789	0.0457289	0.0792594
Rsto_DN11076_c0_g1_i1	2.32505	-0.471177	1.72249	-0.273544	0.784435	NA
Rsto_DN11077_c0_g1_i1	4.53914	-1.4359	1.78822	-0.802978	NA	NA
Rsto_DN11078_c0_g1_i1	0.153242	3.45269	3.92224	0.880285	0.378705	NA
Rsto_DN11079_c0_g1_i1	2.95709	-0.817369	1.84535	-0.442935	0.657813	NA
Rsto_DN1108_c0_g1_i1	0.272288	2.62378	3.48168	0.753597	0.451091	NA
Rsto_DN1108_c0_g1_i2	0.113675	3.88313	3.9276	0.988676	0.322822	NA
Rsto_DN11080_c0_g1_i1	10.4332	-2.63705	1.39771	-1.88669	0.0592015	0.094594
Rsto_DN11081_c0_g1_i1	20.4171	-3.60576	1.33778	-2.69532	0.007032	0.0227661
Rsto_DN11082_c0_g1_i1	0.0830784	4.33358	3.9352	1.10123	0.270795	NA
Rsto_DN11083_c0_g1_i1	1.15435	0.539138	2.07031	0.260414	0.794544	NA
Rsto_DN11084_c0_g1_i1	0.0305965	5.79304	3.98436	1.45394	0.145962	NA
Rsto_DN11085_c0_g1_i1	37.2847	-4.4747	1.30455	-3.43007	0.000603427	0.00398006
Rsto_DN11086_c0_g1_i1	1.32715	0.337887	1.97971	0.170675	0.864479	NA
Rsto_DN11086_c0_g2_i1	0.355187	2.24023	3.13072	0.715565	0.47426	NA
Rsto_DN11087_c0_g1_i1	0.0301051	5.81449	3.98551	1.45891	0.144591	NA
Rsto_DN11088_c0_g1_i1	0.667202	1.32978	2.47148	0.538048	0.590544	NA
Rsto_DN11089_c0_g1_i1	1.40139	0.259463	1.9516	0.132949	0.894234	NA
Rsto_DN1109_c0_g1_i1	9.38138	-2.48419	1.38516	-1.79343	0.0729038	0.108299
Rsto_DN11090_c0_g1_i1	12.6217	-2.91186	1.36395	-2.13487	0.0327712	0.0642103
Rsto_DN11091_c0_g1_i1	0.28286	2.56692	3.41865	0.750857	0.452739	NA
Rsto_DN11092_c0_g1_i1	2.99285	-0.83484	1.66562	-0.501218	0.616218	NA
Rsto_DN11093_c0_g1_i1	63.172	-3.22451	1.15164	-2.79994	0.00511125	0.0182151
Rsto_DN11094_c0_g1_i1	4.77457	-1.50984	1.50642	-1.00227	0.316213	NA
Rsto_DN11095_c0_g1_i1	2.8447	-0.761669	1.67798	-0.453919	0.649887	NA
Rsto_DN11096_c0_g1_i1	1.7128	-0.0305527	1.84062	-0.0165992	0.986756	NA
Rsto_DN11097_c0_g1_i1	15.1199	-1.88097	1.34737	-1.39603	0.162707	0.188958
Rsto_DN11098_c0_g1_i1	6.68608	-1.99501	1.44504	-1.38059	0.167405	0.192602
Rsto_DN11099_c0_g1_i1	17.3937	-3.37439	1.37772	-2.44925	0.0143154	0.0368327
Rsto_DN111_c0_g1_i1	0.147054	3.51134	3.92288	0.895092	0.370738	NA
Rsto_DN111_c0_g1_i2	1.56163	0.103385	1.89984	0.0544176	0.956602	NA
Rsto_DN1110_c0_g1_i1	0.0298594	5.82531	3.98609	1.46141	0.143904	NA
Rsto_DN11100_c0_g1_i1	0.0602102	4.80717	3.94618	1.21818	0.223155	NA
Rsto_DN11101_c0_g1_i1	0.116703	3.84382	3.92704	0.978807	0.327676	NA
Rsto_DN11102_c0_g1_i1	0.486557	1.78588	2.78995	0.640112	0.5221	NA
Rsto_DN11103_c0_g1_i1	2.68324	-0.678352	1.65404	-0.410117	0.68172	NA
Rsto_DN11104_c0_g1_i1	0.0203976	6.38576	4.02307	1.58729	0.112448	NA
Rsto_DN11105_c0_g1_i1	0.872694	0.942018	2.25787	0.417214	0.676522	NA
Rsto_DN11105_c0_g1_i2	0.0298594	5.82531	3.98609	1.46141	0.143904	NA
Rsto_DN11106_c0_g1_i1	0.47385	1.82235	2.7941	0.652213	0.514264	NA
Rsto_DN11107_c0_g1_i1	0.0877126	4.26121	3.93382	1.08323	0.278708	NA
Rsto_DN11108_c0_g1_i1	30.1511	-4.16828	1.3145	-3.17099	0.00151918	0.00783913
Rsto_DN11109_c0_g1_i1	45.6975	13.2051	1.36109	9.70188	2.9598e-22	9.26603e-21
Rsto_DN1111_c0_g1_i1	5.48187	-1.70899	1.468	-1.16416	0.24436	NA
Rsto_DN11110_c0_g1_i1	0.688223	1.28546	2.45065	0.524538	0.599904	NA
Rsto_DN11111_c0_g1_i1	2.02832	-0.274036	1.7735	-0.154517	0.877202	NA
Rsto_DN11112_c0_g1_i1	1.12947	0.571	2.08886	0.273355	0.784581	NA
Rsto_DN11113_c0_g1_i1	5.1415	-1.61601	1.52629	-1.05878	0.2897	NA
Rsto_DN11114_c0_g1_i1	11.035	-2.71813	1.37245	-1.9805	0.0476474	0.081612
Rsto_DN11115_c0_g1_i1	49.7525	-3.83679	1.29623	-2.95997	0.00307671	0.0127897
Rsto_DN11116_c0_g1_i1	0.98603	0.766303	2.17133	0.352919	0.724149	NA
Rsto_DN11117_c0_g1_i1	0.357284	2.23249	3.19378	0.699012	0.484544	NA
Rsto_DN11118_c0_g1_i1	11.097	-2.72586	1.41546	-1.92578	0.0541322	0.0890209
Rsto_DN11119_c0_g1_i1	31.1756	-4.21649	1.3153	-3.20571	0.00134729	0.0071936
Rsto_DN1112_c0_g1_i1	78.5333	-1.70088	0.799406	-2.12768	0.0333638	0.0650282
Rsto_DN11120_c0_g1_i1	3.24962	-0.955134	1.60002	-0.596953	0.550539	NA
Rsto_DN11121_c0_g1_i1	0.864252	0.95715	2.2872	0.41848	0.675596	NA
Rsto_DN11122_c0_g1_i1	2.91389	-0.797801	1.63212	-0.488813	0.624974	NA
Rsto_DN11123_c0_g1_i1	0.780404	1.10428	2.34565	0.470777	0.6378	NA
Rsto_DN11124_c0_g1_i1	0.0706547	4.57562	3.94037	1.16122	0.245554	NA
Rsto_DN11125_c0_g1_i1	0.862798	0.959743	2.28182	0.420604	0.674045	NA
Rsto_DN11126_c0_g1_i1	8.55309	-2.35054	1.40193	-1.67665	0.0936106	0.129144
Rsto_DN11127_c0_g1_i1	12.0829	-2.84886	1.37449	-2.07266	0.0382037	0.0703933
Rsto_DN11128_c0_g1_i1	14.0277	-3.06417	1.3612	-2.25109	0.0243801	0.0525032
Rsto_DN11129_c0_g1_i1	14.8572	-0.501413	1.19787	-0.418587	0.675518	0.686322
Rsto_DN1113_c0_g1_i1	6.73932	-2.00659	1.43702	-1.39635	0.162609	0.188878
Rsto_DN11130_c0_g1_i1	0.0763328	4.44714	3.93752	1.12943	0.258718	NA
Rsto_DN11131_c0_g1_i1	0.0165665	6.65431	4.04636	1.64452	0.100069	NA
Rsto_DN11132_c0_g1_i1	1.68317	-0.00410262	1.94546	-0.00210881	0.998317	NA
Rsto_DN11133_c0_g1_i1	0.103722	4.01502	3.92959	1.02174	0.306903	NA
Rsto_DN11134_c0_g1_i1	73.3002	13.8915	2.14177	6.48602	8.81344e-11	2.12009e-09
Rsto_DN11135_c0_g1_i1	0.548354	1.61312	2.64747	0.609305	0.542323	NA
Rsto_DN11136_c0_g1_i1	5.20384	-1.63369	1.48264	-1.10188	0.270514	NA
Rsto_DN11137_c0_g1_i1	0	NA	NA	NA	NA	NA
Rsto_DN11138_c0_g1_i1	3.64307	-1.11884	1.57509	-0.710336	0.477496	NA
Rsto_DN11139_c0_g1_i1	9.28781	-2.46926	1.401	-1.7625	0.0779843	0.113743
Rsto_DN1114_c0_g1_i1	5.5668	-1.73073	1.48084	-1.16875	0.242504	NA
Rsto_DN1114_c0_g1_i2	0	NA	NA	NA	NA	NA
Rsto_DN11140_c0_g1_i1	0.279274	2.58511	3.44274	0.750886	0.452721	NA
Rsto_DN11141_c0_g1_i1	0.46187	1.86058	2.81826	0.660188	0.509133	NA
Rsto_DN11142_c0_g1_i1	5.11443	-1.6089	1.48034	-1.08685	0.277104	NA
Rsto_DN11143_c0_g1_i1	29.3908	-4.13147	1.31551	-3.14058	0.00168615	0.0083706
Rsto_DN11144_c0_g1_i1	0.794009	1.07956	2.34125	0.461105	0.644723	NA
Rsto_DN11145_c0_g1_i1	16.6513	-3.31151	1.35612	-2.4419	0.01461	0.0371237
Rsto_DN11146_c0_g1_i1	3.49201	-1.05787	1.58146	-0.668918	0.503548	NA
Rsto_DN11147_c0_g1_i1	47.5793	-3.76631	1.30417	-2.8879	0.00387826	0.0149796
Rsto_DN11148_c0_g1_i1	0.284268	2.5594	3.42028	0.748302	0.454278	NA
Rsto_DN11149_c0_g1_i1	1.72759	-0.0433736	1.83657	-0.0236167	0.981158	NA
Rsto_DN1115_c0_g1_i1	4.48154	-1.41873	1.52424	-0.930773	0.351971	NA
Rsto_DN11150_c0_g1_i1	32.3762	-4.27094	1.39035	-3.07184	0.00212742	0.00983727
Rsto_DN11151_c0_g1_i1	3.01428	4.80107	1.66818	2.87803	0.00400167	NA
Rsto_DN11152_c0_g1_i1	6.40073	-1.9321	1.46567	-1.31824	0.187425	0.208585
Rsto_DN11153_c0_g1_i1	1.73997	-0.0526516	1.85505	-0.0283829	0.977357	NA
Rsto_DN11154_c0_g1_i1	0.467865	1.84298	2.84024	0.648884	0.516413	NA
Rsto_DN11155_c0_g1_i1	3.85255	-1.19987	1.54939	-0.774411	0.438688	NA
Rsto_DN11156_c0_g1_i1	0.299558	2.48507	3.34981	0.741853	0.458177	NA
Rsto_DN11157_c0_g1_i1	2.42712	-0.534028	1.69386	-0.315273	0.752555	NA
Rsto_DN11158_c0_g1_i1	6.77199	-2.01345	1.44162	-1.39666	0.162516	0.188837
Rsto_DN11159_c0_g1_i1	9.31928	-2.47412	1.40163	-1.76517	0.0775344	0.113339
Rsto_DN1116_c0_g1_i1	2.75889	-0.718088	1.6504	-0.4351	0.66349	NA
Rsto_DN11160_c0_g1_i1	6.90794	-2.042	1.47217	-1.38707	0.16542	0.190889
Rsto_DN11161_c0_g1_i1	0.668841	1.32699	2.48051	0.534967	0.592673	NA
Rsto_DN11162_c0_g1_i1	69.7419	-3.40455	1.16012	-2.93466	0.00333911	0.0135364
Rsto_DN11163_c0_g1_i1	29.7035	-4.14667	1.31898	-3.14385	0.00166743	0.00831553
Rsto_DN11164_c0_g1_i1	0	NA	NA	NA	NA	NA
Rsto_DN11165_c0_g1_i1	0.544869	1.62225	2.67938	0.605459	0.544874	NA
Rsto_DN11166_c0_g1_i1	4.29699	-1.35742	1.52148	-0.892172	0.372301	NA
Rsto_DN11167_c0_g1_i1	16.5449	-0.767696	1.23339	-0.622427	0.533661	0.54824
Rsto_DN11168_c0_g1_i1	1.15163	0.542092	2.06155	0.262954	0.792586	NA
Rsto_DN11169_c0_g1_i1	1.95904	-0.224085	1.78215	-0.125739	0.899939	NA
Rsto_DN1117_c0_g1_i1	141.177	-6.39569	1.92577	-3.3211	0.000896639	0.00529954
Rsto_DN11170_c0_g1_i1	0.101005	4.05801	3.93028	1.0325	0.301837	NA
Rsto_DN11171_c0_g1_i1	1.36122	0.301037	1.96582	0.153135	0.878292	NA
Rsto_DN11172_c0_g1_i1	0	NA	NA	NA	NA	NA
Rsto_DN11173_c0_g1_i1	1.39541	0.264406	1.94935	0.135638	0.892107	NA
Rsto_DN11174_c0_g1_i1	0.160592	3.38489	3.92153	0.863155	0.388052	NA
Rsto_DN11175_c0_g1_i1	2.43659	-0.539243	1.69736	-0.317694	0.750717	NA
Rsto_DN11176_c0_g1_i1	0.110581	3.92218	3.92817	0.998474	0.318049	NA
Rsto_DN11177_c0_g1_i1	4.08432	-1.28375	1.61902	-0.79292	0.427824	NA
Rsto_DN11177_c1_g1_i1	0.547258	1.61641	2.67082	0.605209	0.54504	NA
Rsto_DN11178_c0_g1_i1	14.4104	-3.10305	1.35746	-2.28593	0.0222582	0.0492677
Rsto_DN11179_c0_g1_i1	8.84203	-2.39825	1.40706	-1.70444	0.0882994	0.123873
Rsto_DN1118_c0_g1_i1	0.0509941	5.04952	3.95334	1.27728	0.201504	NA
Rsto_DN11180_c0_g1_i1	2.54242	-0.600074	1.68725	-0.355653	0.722101	NA
Rsto_DN11181_c0_g1_i1	0	NA	NA	NA	NA	NA
Rsto_DN11182_c0_g1_i1	1.11085	0.594451	2.08391	0.285257	0.775447	NA
Rsto_DN11183_c0_g1_i1	0	NA	NA	NA	NA	NA
Rsto_DN11184_c0_g1_i1	2.47803	-0.562762	1.70292	-0.330469	0.741046	NA
Rsto_DN11185_c0_g1_i1	0.387564	2.11282	3.01158	0.701565	0.482951	NA
Rsto_DN11186_c0_g1_i1	2.57514	-0.618339	1.68333	-0.367331	0.713372	NA
Rsto_DN11187_c0_g1_i1	5.9837	-1.8355	1.47789	-1.24197	0.214246	0.230183
Rsto_DN11188_c0_g1_i1	12.3758	5.85367	1.0764	5.4382	5.38221e-08	1.18174e-06
Rsto_DN11189_c0_g1_i1	0.607516	1.4652	2.55461	0.573551	0.566272	NA
Rsto_DN1119_c0_g1_i1	3.47378	-1.04979	1.63911	-0.640463	0.521871	NA
Rsto_DN11190_c0_g1_i1	6.1255	-1.8686	1.46362	-1.2767	0.201709	0.21989
Rsto_DN11191_c0_g1_i1	0.534018	1.65235	2.71948	0.607599	0.543454	NA
Rsto_DN11192_c0_g1_i1	0.213254	2.97417	3.82861	0.776828	0.43726	NA
Rsto_DN11193_c0_g1_i1	0.544439	1.62218	2.65424	0.611164	0.541091	NA
Rsto_DN11194_c0_g1_i1	3.06383	-0.869369	1.61967	-0.536756	0.591436	NA
Rsto_DN11195_c0_g1_i1	3.8698	-1.20625	1.55259	-0.776927	0.437202	NA
Rsto_DN11196_c0_g1_i1	1.20927	0.471879	2.03117	0.232319	0.81629	NA
Rsto_DN11197_c0_g1_i1	0.117818	3.83452	3.92691	0.976471	0.328831	NA
Rsto_DN11198_c0_g1_i1	1.35216	0.311644	2.00868	0.155149	0.876704	NA
Rsto_DN11199_c0_g1_i1	0.665289	1.33445	2.48434	0.537142	0.591169	NA
Rsto_DN112_c0_g1_i1	3.04514	-0.860463	1.61756	-0.53195	0.59476	NA
Rsto_DN112_c0_g2_i1	1.39327	0.26719	1.94506	0.137368	0.89074	NA
Rsto_DN1120_c0_g1_i1	42.0456	-4.64802	1.33071	-3.49289	0.000477817	0.00331517
Rsto_DN11200_c0_g1_i1	0.067315	4.64379	3.94199	1.17803	0.238783	NA
Rsto_DN11201_c0_g1_i1	0.285076	2.55806	3.9136	0.653635	0.513347	NA
Rsto_DN11202_c0_g1_i1	2.9643	-0.821094	1.65348	-0.496587	0.619481	NA
Rsto_DN11203_c0_g1_i1	11.7636	-2.81038	1.36511	-2.05873	0.0395202	0.0719648
Rsto_DN11204_c0_g1_i1	6.45209	-1.94408	1.43828	-1.35167	0.17648	0.199915
Rsto_DN11205_c0_g1_i1	2.14516	-0.354792	1.75276	-0.20242	0.839589	NA
Rsto_DN11206_c0_g1_i1	0	NA	NA	NA	NA	NA
Rsto_DN11207_c0_g1_i1	11.3159	-2.75429	1.37403	-2.00453	0.0450133	0.0783928
Rsto_DN11208_c0_g1_i1	0.297872	2.49272	3.34255	0.745752	0.455817	NA
Rsto_DN11209_c0_g1_i1	0.237482	2.81952	3.66115	0.770117	0.44123	NA
Rsto_DN1121_c0_g1_i1	19.2587	-3.52153	1.33308	-2.64165	0.00825021	0.025523
Rsto_DN11210_c0_g1_i1	8.00773	-2.25509	1.43644	-1.56991	0.116435	0.149468
Rsto_DN11211_c0_g1_i1	0.690958	1.28014	2.45323	0.521816	0.601798	NA
Rsto_DN11212_c0_g1_i1	14.5186	-3.11385	1.35394	-2.29984	0.0214574	0.0480642
Rsto_DN11212_c1_g1_i1	5.33412	-1.66896	1.49395	-1.11715	0.263931	NA
Rsto_DN11213_c0_g1_i1	0.0607016	4.79594	3.94588	1.21543	0.224202	NA
Rsto_DN11214_c0_g1_i1	0.180924	3.21222	3.91987	0.819471	0.412518	NA
Rsto_DN11215_c0_g1_i1	17.7367	-0.924553	1.19507	-0.77364	0.439144	0.45572
Rsto_DN11216_c0_g1_i1	4.68665	-1.48218	1.52931	-0.969184	0.332453	NA
Rsto_DN11217_c0_g1_i1	0.0234256	6.14885	4.00573	1.53501	0.124781	NA
Rsto_DN11218_c0_g1_i1	2.05642	-0.293859	1.76537	-0.166457	0.867797	NA
Rsto_DN11219_c0_g1_i1	2.46013	-0.552319	1.70184	-0.324543	0.745527	NA
Rsto_DN1122_c0_g1_i1	7.33688	-2.12899	1.43428	-1.48436	0.137714	0.167858
Rsto_DN11220_c0_g1_i1	0.220179	2.92861	3.77525	0.77574	0.437903	NA
Rsto_DN11221_c0_g1_i1	2.25937	-0.429786	1.72468	-0.249198	0.803208	NA
Rsto_DN11222_c0_g1_i1	40.1439	-4.5813	1.30371	-3.51404	0.000441349	0.00312527
Rsto_DN11223_c0_g1_i1	10.5686	-2.65564	1.39039	-1.91	0.0561337	0.0911584
Rsto_DN11224_c0_g1_i1	0.190877	3.13507	3.91919	0.799928	0.423752	NA
Rsto_DN11225_c0_g1_i1	3.14251	-0.905946	1.60871	-0.56315	0.573333	NA
Rsto_DN11226_c0_g1_i1	1.23926	0.436757	2.0225	0.215949	0.829027	NA
Rsto_DN11227_c0_g1_i1	0.199781	3.06855	3.91863	0.783069	0.433587	NA
Rsto_DN11228_c0_g1_i1	0.906919	0.888093	2.28418	0.388803	0.697422	NA
Rsto_DN11229_c0_g1_i1	0.400593	2.06401	3.00095	0.687786	0.491587	NA
Rsto_DN1123_c0_g1_i1	211.871	15.4243	1.31475	11.7317	8.76828e-32	5.03253e-30
Rsto_DN11230_c0_g1_i1	2.19949	-0.39083	1.74353	-0.224161	0.822632	NA
Rsto_DN11231_c0_g1_i1	2.48305	-0.565215	1.90059	-0.297389	0.766169	NA
Rsto_DN11232_c0_g1_i1	1.90346	-0.183241	1.79066	-0.102332	0.918493	NA
Rsto_DN11233_c0_g1_i1	0.250794	2.7429	3.91623	0.700394	0.483682	NA
Rsto_DN11234_c0_g1_i1	27.4835	-4.03458	1.32564	-3.04349	0.00233851	0.0104936
Rsto_DN11235_c0_g1_i1	0.311118	2.43146	3.30371	0.73598	0.461743	NA
Rsto_DN11236_c0_g1_i1	2.87236	-0.775969	1.64924	-0.470501	0.637997	NA
Rsto_DN11238_c0_g1_i1	0.456452	1.87795	2.8553	0.657708	0.510726	NA
Rsto_DN11239_c0_g1_i1	7.56387	-2.17283	1.44596	-1.50269	0.132919	0.163612
Rsto_DN1124_c0_g1_i1	8.58465	-2.35568	1.40817	-1.67287	0.0943538	0.129833
Rsto_DN11240_c0_g1_i1	0	NA	NA	NA	NA	NA
Rsto_DN11241_c0_g1_i1	0.0530394	4.9839	3.95129	1.26134	0.207188	NA
Rsto_DN11242_c0_g1_i1	324.456	16.0371	1.29078	12.4243	1.9295e-35	1.41851e-33
Rsto_DN11243_c0_g1_i1	0.439427	1.9326	2.87754	0.671614	0.50183	NA
Rsto_DN11244_c0_g1_i1	1.12732	0.57318	2.08369	0.275079	0.783256	NA
Rsto_DN11245_c0_g1_i1	2.02968	-0.274887	1.77626	-0.154756	0.877014	NA
Rsto_DN11246_c0_g1_i1	10.7158	-2.67563	1.38195	-1.93613	0.0528517	0.0876776
Rsto_DN11246_c0_g2_i1	5.33959	-1.6705	1.48749	-1.12303	0.261425	NA
Rsto_DN11247_c0_g1_i1	9.69269	-2.53094	1.38735	-1.82429	0.068108	0.103532
Rsto_DN11248_c0_g1_i1	1.78248	-0.0874509	1.85548	-0.0471312	0.962409	NA
Rsto_DN11249_c0_g1_i1	0.500081	1.74698	2.7729	0.630019	0.528682	NA
Rsto_DN1125_c0_g1_i1	7.02907	-2.06717	1.43793	-1.4376	0.150546	0.178803
Rsto_DN1125_c0_g1_i2	0.020152	6.40119	4.0243	1.59063	0.111692	NA
Rsto_DN11250_c0_g1_i1	0.248744	2.75227	3.6653	0.7509	0.452713	NA
Rsto_DN11251_c0_g1_i1	9.26487	-2.46567	1.40159	-1.75919	0.0785453	0.114332
Rsto_DN11252_c0_g1_i1	8.00105	-2.2541	1.41715	-1.59058	0.111704	0.145463
Rsto_DN11253_c0_g1_i1	0.301822	2.47527	3.80417	0.650674	0.515257	NA
Rsto_DN11254_c0_g1_i1	0	NA	NA	NA	NA	NA
Rsto_DN11255_c0_g1_i1	8.12576	-2.27641	1.41443	-1.60942	0.107524	0.141755
Rsto_DN11256_c0_g1_i1	3.37757	3.49091	1.60252	2.17839	0.0293773	NA
Rsto_DN11257_c0_g1_i1	0.102985	4.02499	3.92975	1.02424	0.305724	NA
Rsto_DN11258_c0_g1_i1	26.1098	-3.96055	1.3394	-2.95696	0.00310686	0.0128416
Rsto_DN11259_c0_g1_i1	2.91913	-0.799254	1.63944	-0.487515	0.625893	NA
Rsto_DN1126_c0_g1_i1	8.63001	-2.36315	1.41869	-1.66573	0.095768	0.131172
Rsto_DN11260_c0_g1_i1	0.342565	2.29193	3.17155	0.722655	0.469892	NA
Rsto_DN11261_c0_g1_i1	7.98243	-2.25084	1.41431	-1.59147	0.111504	0.145333
Rsto_DN11262_c0_g1_i1	4.71517	-1.4912	1.51251	-0.985909	0.324178	NA
Rsto_DN11263_c0_g1_i1	0.027011	5.9617	3.99385	1.49272	0.135511	NA
Rsto_DN11264_c0_g1_i1	0.770787	1.12023	2.35605	0.475472	0.634451	NA
Rsto_DN11265_c0_g1_i1	5.03993	-1.58729	1.49157	-1.06418	0.287249	NA
Rsto_DN11266_c0_g1_i1	0.146874	3.51436	3.92291	0.895855	0.37033	NA
Rsto_DN11267_c0_g1_i1	16.9036	-3.33342	1.33624	-2.49463	0.0126087	0.0339112
Rsto_DN11268_c0_g1_i1	0.197065	3.08953	3.9188	0.788386	0.430471	NA
Rsto_DN11269_c0_g1_i1	3.96274	-1.24022	1.55453	-0.797809	0.424981	NA
Rsto_DN1127_c0_g1_i1	0.303701	2.46592	3.33005	0.740505	0.458994	NA
Rsto_DN11270_c0_g1_i1	1.82572	-0.122532	1.81006	-0.067695	0.946028	NA
Rsto_DN11271_c0_g1_i1	0.584856	1.51865	2.59692	0.584787	0.558691	NA
Rsto_DN11272_c0_g1_i1	7.70534	-2.19982	1.42056	-1.54856	0.121488	0.15399
Rsto_DN11273_c0_g1_i1	4.36167	-1.37848	1.54242	-0.893713	0.371475	NA
Rsto_DN11274_c0_g1_i1	5.17586	-1.62563	1.50419	-1.08073	0.279815	NA
Rsto_DN11275_c0_g1_i1	4.43623	-1.4034	1.5194	-0.923656	0.355665	NA
Rsto_DN11276_c0_g1_i1	0.159789	3.39088	3.92159	0.86467	0.38722	NA
Rsto_DN11277_c0_g1_i1	25.2803	-3.91392	1.36454	-2.8683	0.00412683	0.0156442
Rsto_DN11278_c0_g1_i1	13.2901	-2.98644	1.35312	-2.20708	0.0273084	0.0565976
Rsto_DN11279_c0_g1_i1	13.2193	-2.97851	1.37075	-2.17291	0.0297871	0.0601773
Rsto_DN1128_c0_g1_i1	7.04289	-2.0701	1.4325	-1.44509	0.148432	0.177225
Rsto_DN11280_c0_g1_i1	7.58751	-0.52127	1.41835	-0.367519	0.713232	0.723179
Rsto_DN11281_c0_g1_i1	12.9701	-2.95121	1.3681	-2.15716	0.0309934	0.0618074
Rsto_DN11282_c0_g1_i1	0	NA	NA	NA	NA	NA
Rsto_DN11283_c0_g1_i1	9.2071	-2.45687	1.39057	-1.76681	0.0772604	0.113116
Rsto_DN11284_c0_g1_i1	13.8371	-3.04446	1.36013	-2.23836	0.0251978	0.0535834
Rsto_DN11285_c0_g1_i1	1.10832	0.59783	2.08723	0.286423	0.774554	NA
Rsto_DN11286_c0_g1_i1	6.15394	-1.87539	1.4583	-1.28601	0.198439	0.21723
Rsto_DN11287_c0_g1_i1	5.55998	-1.72887	1.48085	-1.16749	0.243012	NA
Rsto_DN11288_c0_g1_i1	7.15438	-2.09259	1.44505	-1.4481	0.147589	0.176604
Rsto_DN11289_c0_g1_i1	4.66782	-1.4765	1.51356	-0.975519	0.329303	NA
Rsto_DN1129_c0_g1_i1	7.0899	-2.0799	1.42488	-1.45971	0.14437	0.173994
Rsto_DN11290_c0_g1_i1	2.10597	-0.328105	1.76282	-0.186125	0.852347	NA
Rsto_DN11291_c0_g1_i1	1.30127	0.367313	2.10942	0.17413	0.861763	NA
Rsto_DN11292_c0_g1_i1	0.130487	3.68395	3.92492	0.938604	0.347934	NA
Rsto_DN11293_c0_g1_i1	0.998131	0.749652	2.19002	0.342304	0.732122	NA
Rsto_DN11294_c0_g1_i1	0.619628	1.43617	2.53806	0.565854	0.571493	NA
Rsto_DN11295_c0_g1_i1	0.546814	1.61688	2.65429	0.609159	0.542419	NA
Rsto_DN11296_c0_g1_i1	32.9816	-3.20324	1.31005	-2.44514	0.0144798	0.0370449
Rsto_DN11296_c1_g1_i1	1.42652	0.233493	1.93647	0.120577	0.904026	NA
Rsto_DN11297_c0_g1_i1	0.0662001	4.6544	3.94225	1.18065	0.237743	NA
Rsto_DN11298_c0_g1_i1	4.99536	-1.57459	1.49003	-1.05675	0.290627	NA
Rsto_DN11299_c0_g1_i1	4.62419	-1.46301	1.51299	-0.966965	0.333561	NA
Rsto_DN113_c0_g1_i1	63.1951	-3.2382	1.16368	-2.78273	0.00539041	0.0188358
Rsto_DN113_c0_g2_i1	31.0328	-4.20985	1.31626	-3.19834	0.00138222	0.00733328
Rsto_DN1130_c0_g1_i1	2.70904	-0.691351	1.67176	-0.413546	0.679206	NA
Rsto_DN1130_c0_g1_i2	0.0305965	5.79304	3.98436	1.45394	0.145962	NA
Rsto_DN11300_c0_g1_i1	1.02826	0.707051	2.24705	0.314658	0.753022	NA
Rsto_DN11301_c0_g1_i1	0.0813449	4.37184	3.93596	1.11074	0.26668	NA
Rsto_DN11302_c0_g1_i1	4.38828	-1.38741	1.52695	-0.908619	0.363551	NA
Rsto_DN11303_c0_g1_i1	7.03662	-2.06885	1.43254	-1.44418	0.148687	0.1774
Rsto_DN11304_c0_g1_i1	0.0474087	5.15103	3.95671	1.30185	0.192969	NA
Rsto_DN11305_c0_g1_i1	1.71741	-0.0345952	1.83711	-0.0188314	0.984976	NA
Rsto_DN11306_c0_g1_i1	0.544996	1.62096	2.65241	0.611128	0.541115	NA
Rsto_DN11307_c0_g1_i1	19.1572	-3.51399	1.33317	-2.63581	0.00839366	0.0258548
Rsto_DN11308_c0_g1_i1	1.33975	0.324727	1.99381	0.162867	0.870623	NA
Rsto_DN11309_c0_g1_i1	0.240775	2.80154	3.67773	0.761759	0.446204	NA
Rsto_DN1131_c0_g1_i1	0.29894	2.48975	3.43826	0.724129	0.468986	NA
Rsto_DN11310_c0_g1_i1	0.978391	0.778588	2.21356	0.351736	0.725036	NA
Rsto_DN11311_c0_g1_i1	2.79095	-0.734425	1.65444	-0.443911	0.657107	NA
Rsto_DN11312_c0_g1_i1	0.0705886	4.57136	3.94027	1.16016	0.245982	NA
Rsto_DN11313_c0_g1_i1	0.214435	2.96827	3.82845	0.77532	0.438151	NA
Rsto_DN11314_c0_g1_i1	2.85428	-0.766254	1.74109	-0.4401	0.659865	NA
Rsto_DN11315_c0_g1_i1	21.9159	-3.70799	1.33169	-2.78442	0.00536235	0.0187826
Rsto_DN11316_c0_g1_i1	1.26497	0.407752	2.0346	0.200409	0.841161	NA
Rsto_DN11317_c0_g1_i1	4.53574	-1.43466	1.58459	-0.905385	0.365262	NA
Rsto_DN11318_c0_g1_i1	11.0451	-2.71941	1.37576	-1.97665	0.0480808	0.0820962
Rsto_DN11319_c0_g1_i1	0.190385	3.13872	3.91922	0.800854	0.423216	NA
Rsto_DN1132_c0_g1_i1	6.87961	-2.03636	1.4343	-1.41976	0.155677	0.183327
Rsto_DN11320_c0_g1_i1	0.612391	1.45274	2.55148	0.56937	0.569105	NA
Rsto_DN11321_c0_g1_i1	8.24478	-2.29761	1.40453	-1.63585	0.101871	0.136586
Rsto_DN11322_c0_g1_i1	2.24022	-0.417323	1.73409	-0.240658	0.80982	NA
Rsto_DN11323_c0_g1_i1	0.110893	3.9205	3.92815	0.998054	0.318253	NA
Rsto_DN11324_c0_g1_i1	3.36431	3.81298	1.63133	2.33735	0.0194211	NA
Rsto_DN11325_c0_g1_i1	37.052	-3.37821	1.32316	-2.55313	0.0106758	0.0303837
Rsto_DN11326_c0_g1_i1	46.0949	7.01743	0.700669	10.0153	1.30518e-23	4.31302e-22
Rsto_DN11327_c0_g1_i1	0.758453	1.14555	2.37388	0.482563	0.629406	NA
Rsto_DN11328_c0_g1_i1	8.87289	-2.40391	1.40682	-1.70876	0.0874953	0.122959
Rsto_DN11329_c0_g1_i1	17.9882	-3.42289	1.36933	-2.49968	0.0124305	0.0335532
Rsto_DN1133_c0_g1_i1	0	NA	NA	NA	NA	NA
Rsto_DN1133_c0_g1_i2	0.0739284	4.50652	3.93881	1.14413	0.252569	NA
Rsto_DN11330_c0_g1_i1	0.625065	1.42412	2.52483	0.564046	0.572723	NA
Rsto_DN11331_c0_g1_i1	0.344052	2.28494	3.15324	0.724632	0.468678	NA
Rsto_DN11332_c0_g1_i1	3.41104	-1.02344	1.74687	-0.585872	0.557961	NA
Rsto_DN11333_c0_g1_i1	0.338488	2.30902	3.17817	0.726526	0.467517	NA
Rsto_DN11334_c0_g1_i1	0.21733	2.9472	3.79861	0.775863	0.43783	NA
Rsto_DN11335_c0_g1_i1	0.283356	2.56676	3.87093	0.663086	0.507276	NA
Rsto_DN11336_c0_g1_i1	0.269274	2.63909	3.51639	0.750512	0.452946	NA
Rsto_DN11337_c0_g1_i1	0.467799	1.84292	2.8317	0.65082	0.515163	NA
Rsto_DN11338_c0_g1_i1	0.161084	3.38057	3.92149	0.862063	0.388653	NA
Rsto_DN11339_c0_g1_i1	0.445242	1.91489	2.94082	0.651141	0.514955	NA
Rsto_DN1134_c0_g1_i1	6.60012	-1.97657	1.44256	-1.37018	0.17063	0.195112
Rsto_DN11340_c0_g1_i1	0.0668236	4.65393	3.94223	1.18053	0.237789	NA
Rsto_DN11340_c0_g1_i2	0.0877126	4.26121	3.93382	1.08323	0.278708	NA
Rsto_DN11341_c0_g1_i1	7.23906	-2.10952	1.44608	-1.45879	0.144623	0.174171
Rsto_DN11342_c0_g1_i1	0.337505	2.31315	3.17995	0.727417	0.466971	NA
Rsto_DN11343_c0_g1_i1	24.4568	-3.86627	1.32382	-2.92055	0.00349418	0.0139575
Rsto_DN11344_c0_g1_i1	0.266034	2.65646	3.54586	0.749174	0.453752	NA
Rsto_DN11345_c0_g1_i1	5.40017	-1.68721	1.47182	-1.14634	0.251653	NA
Rsto_DN11346_c0_g1_i1	3.83048	-1.19116	1.56595	-0.760666	0.446857	NA
Rsto_DN11347_c0_g1_i1	0.337061	2.31383	3.18236	0.727081	0.467176	NA
Rsto_DN11348_c0_g1_i1	3.30782	-0.979895	1.59675	-0.613681	0.539426	NA
Rsto_DN11349_c0_g1_i1	9.23746	-2.46155	1.39524	-1.76425	0.0776905	0.113466
Rsto_DN1135_c0_g1_i1	30.5583	-3.07224	1.30272	-2.35834	0.018357	0.0433057
Rsto_DN11350_c0_g1_i1	40.7911	-4.60437	1.38108	-3.33389	0.000856397	0.00515019
Rsto_DN11351_c0_g1_i1	0.0400582	5.3986	3.96597	1.36123	0.173441	NA
Rsto_DN11352_c0_g1_i1	0.153421	3.44984	3.92221	0.879566	0.379094	NA
Rsto_DN11353_c0_g1_i1	2.28081	-0.442976	1.73909	-0.254718	0.798941	NA
Rsto_DN11354_c0_g1_i1	16.0277	-3.25636	1.47342	-2.21006	0.0271007	0.056292
Rsto_DN11355_c0_g1_i1	0.311363	2.43034	3.30168	0.736094	0.461674	NA
Rsto_DN11356_c0_g1_i1	0.097354	4.10727	3.93109	1.04482	0.296108	NA
Rsto_DN11357_c0_g1_i1	8.17585	-2.28534	1.41339	-1.61692	0.105895	0.140342
Rsto_DN11358_c0_g1_i1	30.3048	-4.17557	1.33166	-3.13561	0.00171499	0.00849447
Rsto_DN11359_c0_g1_i1	1.01389	0.726898	2.17053	0.334894	0.737705	NA
Rsto_DN1136_c0_g1_i1	12.4246	-2.88927	1.36191	-2.12148	0.0338813	0.0656263
Rsto_DN11360_c0_g1_i1	0.30321	2.46821	3.34085	0.738797	0.46003	NA
Rsto_DN11361_c0_g1_i1	0.416805	2.00932	2.94747	0.681708	0.495424	NA
Rsto_DN11362_c0_g1_i1	0.173507	3.27177	3.92042	0.834546	0.403973	NA
Rsto_DN11363_c0_g1_i1	0.0369642	5.50955	3.97066	1.38757	0.165269	NA
Rsto_DN11364_c0_g1_i1	2.33425	-0.476889	1.71082	-0.278749	0.780438	NA
Rsto_DN11365_c0_g1_i1	0.32323	2.37523	3.24064	0.732949	0.463589	NA
Rsto_DN11366_c0_g1_i1	1.03008	0.703798	2.14689	0.327822	0.743046	NA
Rsto_DN11367_c0_g1_i1	11.2716	-2.74895	1.3691	-2.00786	0.0446586	0.0779828
Rsto_DN11368_c0_g1_i1	11.9027	-2.82739	1.36425	-2.07248	0.0382203	0.070404
Rsto_DN11369_c0_g1_i1	11.766	-2.81045	1.45722	-1.92864	0.0537751	0.0886983
Rsto_DN1137_c0_g1_i1	0.0709004	4.5708	3.94026	1.16002	0.246039	NA
Rsto_DN11370_c0_g1_i1	0.230444	2.86361	3.70704	0.772478	0.439832	NA
Rsto_DN11371_c0_g1_i1	5.193	-1.63059	1.48288	-1.09961	0.271504	NA
Rsto_DN11372_c0_g1_i1	16.2347	-3.27557	1.34023	-2.44404	0.0145237	0.0370519
Rsto_DN11373_c0_g1_i1	39.8045	-4.56897	1.34344	-3.40094	0.000671548	0.00426596
Rsto_DN11374_c0_g1_i1	2.17744	-0.375631	1.83608	-0.204583	0.837898	NA
Rsto_DN11375_c0_g1_i1	1.0499	0.675059	2.12209	0.318111	0.750401	NA
Rsto_DN11376_c0_g1_i1	1.21222	0.468983	2.04961	0.228815	0.819012	NA
Rsto_DN11377_c0_g1_i1	3.25433	-0.956289	1.60207	-0.596908	0.550569	NA
Rsto_DN11378_c0_g1_i1	1.72788	-0.0430769	1.83599	-0.0234625	0.981281	NA
Rsto_DN11379_c0_g1_i1	0.127459	3.71898	3.92537	0.947421	0.343424	NA
Rsto_DN1138_c0_g1_i1	17.9761	-2.20656	1.33867	-1.64833	0.0992853	0.134437
Rsto_DN11380_c0_g1_i1	0.967016	0.795705	2.27011	0.350514	0.725953	NA
Rsto_DN11381_c0_g1_i1	0.585607	1.51636	2.59608	0.584096	0.559156	NA
Rsto_DN11382_c0_g1_i1	7.07226	-2.07623	1.43155	-1.45034	0.146965	0.176001
Rsto_DN11383_c0_g1_i1	0.239235	2.81009	3.70842	0.757761	0.448594	NA
Rsto_DN11384_c0_g1_i1	6.39184	-1.93023	1.44732	-1.33366	0.182315	0.204507
Rsto_DN11385_c0_g1_i1	4.13688	-1.30239	1.53976	-0.845842	0.397641	NA
Rsto_DN11386_c0_g1_i1	0.90218	0.894697	2.22861	0.401459	0.688082	NA
Rsto_DN11388_c0_g1_i1	4.81479	-1.5222	1.49803	-1.01614	0.309564	NA
Rsto_DN11389_c0_g1_i1	0.206267	3.02509	3.91828	0.772045	0.440088	NA
Rsto_DN1139_c0_g1_i1	13.1892	-2.97522	1.38608	-2.1465	0.0318333	0.0630021
Rsto_DN11390_c0_g1_i1	2.40493	-0.519243	1.73848	-0.298676	0.765187	NA
Rsto_DN11391_c0_g1_i1	4.02391	-1.26247	1.54232	-0.818551	0.413043	NA
Rsto_DN11392_c0_g1_i1	0.166648	3.33009	3.92098	0.849301	0.395714	NA
Rsto_DN11393_c0_g1_i1	12.564	-2.90515	1.37293	-2.11602	0.0343428	0.0660296
Rsto_DN11394_c0_g1_i1	0.798313	1.07124	2.3253	0.46069	0.645021	NA
Rsto_DN11395_c0_g1_i1	0.61968	1.4367	2.53382	0.567009	0.570708	NA
Rsto_DN11396_c0_g1_i1	2.65559	-0.662975	1.6858	-0.393271	0.694119	NA
Rsto_DN11397_c0_g1_i1	0.0960595	4.12295	3.93135	1.04873	0.2943	NA
Rsto_DN11398_c0_g1_i1	3.8299	-1.1913	1.55558	-0.765825	0.443781	NA
Rsto_DN11399_c0_g1_i1	5.19409	-1.63077	1.48498	-1.09818	0.272126	NA
Rsto_DN114_c0_g1_i1	8.85663	-2.40082	1.3971	-1.71844	0.0857172	0.12158
Rsto_DN1140_c0_g1_i1	11.6885	-2.80083	1.39265	-2.01114	0.0443103	0.0775609
Rsto_DN11400_c0_g1_i1	0.943972	0.829185	2.19936	0.377012	0.706165	NA
Rsto_DN11401_c0_g1_i1	0.288609	2.53967	3.39545	0.747961	0.454484	NA
Rsto_DN11402_c0_g1_i1	0.649539	1.36886	2.49245	0.549202	0.582867	NA
Rsto_DN11403_c0_g1_i1	65.2256	-2.67261	1.63687	-1.63276	0.10252	0.137204
Rsto_DN11404_c0_g1_i1	0.225437	2.89679	3.79063	0.764197	0.44475	NA
Rsto_DN11405_c0_g1_i1	7.23522	-2.10909	1.42396	-1.48114	0.138569	0.168649
Rsto_DN11406_c0_g1_i1	1.92805	-0.201816	1.78749	-0.112905	0.910106	NA
Rsto_DN11407_c0_g1_i1	21.1928	-3.65949	1.34749	-2.71578	0.00661204	0.0217728
Rsto_DN11408_c0_g1_i1	1.4798	0.180107	1.91266	0.0941657	0.924978	NA
Rsto_DN11409_c0_g1_i1	1.10158	0.606194	2.0878	0.290351	0.771548	NA
Rsto_DN1141_c0_g1_i1	6.77232	-2.01382	1.43973	-1.39875	0.161889	0.188309
Rsto_DN11410_c0_g1_i1	0.0904949	4.21349	3.93294	1.07133	0.28402	NA
Rsto_DN11410_c0_g1_i2	0	NA	NA	NA	NA	NA
Rsto_DN11411_c0_g1_i1	0.67895	1.30333	2.46049	0.529704	0.596317	NA
Rsto_DN11412_c0_g1_i1	220.618	15.4821	1.34012	11.5527	7.15299e-31	3.71445e-29
Rsto_DN11413_c0_g1_i1	2.39014	-0.511013	1.70091	-0.300435	0.763845	NA
Rsto_DN11413_c0_g1_i2	0.130307	3.68753	3.92497	0.939506	0.347471	NA
Rsto_DN11414_c0_g1_i1	0.891849	0.911019	2.23267	0.408041	0.683244	NA
Rsto_DN11415_c0_g1_i1	0.909876	0.882447	2.23383	0.395038	0.692815	NA
Rsto_DN11416_c0_g1_i1	0.179629	3.22152	3.91995	0.821826	0.411176	NA
Rsto_DN11417_c0_g1_i1	1.34745	0.315985	1.98293	0.159353	0.873391	NA
Rsto_DN11418_c0_g1_i1	0.0407953	5.37394	3.96498	1.35535	0.175306	NA
Rsto_DN11419_c0_g1_i1	6.1295	4.16778	1.34931	3.08883	0.0020095	0.00949334
Rsto_DN1142_c0_g1_i1	0.0298594	5.82531	3.98609	1.46141	0.143904	NA
Rsto_DN1142_c0_g1_i2	9.17241	-2.45124	1.39914	-1.75196	0.0797812	0.115616
Rsto_DN11420_c0_g1_i1	0.0966169	4.11787	3.93127	1.04747	0.294884	NA
Rsto_DN11421_c0_g1_i1	8.42647	-2.32875	1.41723	-1.64317	0.100347	0.135292
Rsto_DN11422_c0_g1_i1	0.127459	3.71898	3.92537	0.947421	0.343424	NA
Rsto_DN11423_c0_g1_i1	0.586447	1.51624	2.60111	0.58292	0.559947	NA
Rsto_DN11424_c0_g1_i1	6.04866	-1.85023	1.47967	-1.25043	0.211141	0.227332
Rsto_DN11425_c0_g1_i1	0.156761	3.41922	3.92188	0.871832	0.3833	NA
Rsto_DN11426_c0_g1_i1	0.116211	3.84972	3.92713	0.98029	0.326943	NA
Rsto_DN11427_c0_g1_i1	0.66236	1.34143	2.5167	0.533009	0.594027	NA
Rsto_DN11428_c0_g1_i1	4.55292	-1.4405	1.52659	-0.943603	0.345373	NA
Rsto_DN11429_c0_g1_i1	3.93933	-1.2317	1.55237	-0.793434	0.427525	NA
Rsto_DN1143_c0_g1_i1	10.5409	-2.65183	1.38819	-1.91027	0.0560981	0.0911473
Rsto_DN11430_c0_g1_i1	0.695725	1.27076	2.49807	0.508696	0.610965	NA
Rsto_DN11431_c0_g1_i1	0.770636	1.12317	2.40958	0.466125	0.641126	NA
Rsto_DN11432_c0_g1_i1	0.532232	1.65691	2.70354	0.612869	0.539963	NA
Rsto_DN11433_c0_g1_i1	0.143402	3.54567	3.92327	0.903754	0.366126	NA
Rsto_DN11434_c0_g1_i1	12.1937	-2.86232	2.23629	-1.27994	NA	NA
Rsto_DN11435_c0_g1_i1	0.702531	1.25619	2.44358	0.514077	0.607198	NA
Rsto_DN11436_c0_g1_i1	0.708446	1.24475	2.53512	0.491002	0.623425	NA
Rsto_DN11437_c0_g1_i1	0.441473	1.92565	2.86564	0.671981	0.501596	NA
Rsto_DN11438_c0_g1_i1	0.345545	2.28029	3.1813	0.71678	0.47351	NA
Rsto_DN11439_c0_g1_i1	0.331761	2.33886	3.22272	0.72574	0.467998	NA
Rsto_DN1144_c0_g1_i1	2.07468	-0.306826	1.76134	-0.1742	0.861708	NA
Rsto_DN11440_c0_g1_i1	0.398764	2.07316	2.99118	0.69309	0.488253	NA
Rsto_DN11441_c0_g1_i1	9.70693	-2.53293	1.3948	-1.81598	0.069374	0.104879
Rsto_DN11442_c0_g1_i1	0.948691	0.82279	2.22292	0.370138	0.711279	NA
Rsto_DN11443_c0_g1_i1	0.28088	2.57793	3.4186	0.754088	0.450796	NA
Rsto_DN11444_c0_g1_i1	0.501191	1.7428	2.73633	0.63691	0.524183	NA
Rsto_DN11445_c0_g1_i1	5.19614	-1.63131	1.49055	-1.09443	0.273767	NA
Rsto_DN11446_c0_g1_i1	0.222588	2.91498	3.80329	0.766438	0.443416	NA
Rsto_DN11447_c0_g1_i1	0.0305965	5.79304	3.98436	1.45394	0.145962	NA
Rsto_DN11448_c0_g1_i1	0.585002	1.51826	2.60407	0.583034	0.55987	NA
Rsto_DN11449_c0_g1_i1	12.3863	-2.88453	1.38812	-2.07802	0.0377078	0.0698138
Rsto_DN1145_c0_g1_i1	5.68817	-1.76221	1.46301	-1.20451	0.228393	NA
Rsto_DN11450_c0_g1_i1	7.01141	-2.06364	1.4329	-1.44018	0.149817	0.178227
Rsto_DN11451_c0_g1_i1	1.32467	0.341377	2.02759	0.168366	0.866295	NA
Rsto_DN11452_c0_g1_i1	5.78815	-1.78696	1.46734	-1.21782	0.223291	NA
Rsto_DN11453_c0_g1_i1	4.7582	-1.50425	1.50571	-0.999031	0.31778	NA
Rsto_DN11454_c0_g1_i1	0.161575	3.37626	3.92144	0.860974	0.389253	NA
Rsto_DN11455_c0_g1_i1	0.0731913	4.52039	3.93911	1.14757	0.251148	NA
Rsto_DN11456_c0_g1_i1	2.49634	-0.57419	1.68147	-0.341481	0.732742	NA
Rsto_DN11457_c0_g1_i1	3.01702	-0.846945	1.62369	-0.521619	0.601936	NA
Rsto_DN11458_c0_g1_i1	0.503648	1.73584	2.73957	0.633619	0.52633	NA
Rsto_DN11459_c0_g1_i1	0.246765	2.76479	3.60837	0.766215	0.443548	NA
Rsto_DN1146_c0_g1_i1	3.2275	-0.94368	1.83274	-0.514901	NA	NA
Rsto_DN11460_c0_g1_i1	3.30641	-0.979525	1.58836	-0.616689	0.53744	NA
Rsto_DN11461_c0_g1_i1	0.160838	3.38273	3.92151	0.862609	0.388353	NA
Rsto_DN11462_c0_g1_i1	0.103901	4.01004	3.92951	1.02049	0.307495	NA
Rsto_DN11463_c0_g1_i1	0.110647	3.92362	3.92819	0.998835	0.317874	NA
Rsto_DN11464_c0_g1_i1	0.19484	3.10726	3.91895	0.792881	0.427847	NA
Rsto_DN11465_c0_g1_i1	10.9189	-2.70319	1.41926	-1.90465	0.0568258	0.0918732
Rsto_DN11466_c0_g1_i1	0.130865	3.68315	3.92491	0.938403	0.348037	NA
Rsto_DN11467_c0_g1_i1	3.99279	-1.25147	1.54908	-0.807881	0.419159	NA
Rsto_DN11468_c0_g1_i1	6.56777	-1.96916	1.45358	-1.35469	0.175515	0.199132
Rsto_DN11469_c0_g1_i1	0.162751	3.36264	3.9213	0.85753	0.391152	NA
Rsto_DN1147_c0_g1_i1	89.7693	-5.74239	1.31195	-4.37699	1.20331e-05	0.000178938
Rsto_DN11470_c0_g1_i1	1.81512	-0.113032	1.93526	-0.0584066	0.953425	NA
Rsto_DN11471_c0_g1_i1	0.0132268	6.87923	4.06263	1.69329	0.0903999	NA
Rsto_DN11472_c0_g1_i1	0.0604559	4.80155	3.94603	1.2168	0.223679	NA
Rsto_DN11473_c0_g1_i1	0.0864842	4.28091	3.93419	1.08813	0.276537	NA
Rsto_DN11474_c0_g1_i1	2.48517	-0.566947	1.69687	-0.334114	0.738294	NA
Rsto_DN11475_c0_g1_i1	2.74009	-0.707573	1.68948	-0.418811	0.675354	NA
Rsto_DN11476_c0_g1_i1	0.460642	1.86436	2.82378	0.660236	0.509102	NA
Rsto_DN11477_c0_g1_i1	10.7818	-2.68454	1.37817	-1.9479	0.051427	0.0863673
Rsto_DN11478_c0_g1_i1	6.45193	-1.94359	1.45036	-1.34008	0.18022	0.202957
Rsto_DN11479_c0_g1_i1	68.8818	-5.36028	1.29524	-4.13844	3.49682e-05	0.000434786
Rsto_DN1148_c0_g1_i1	0.0407953	5.37394	3.96498	1.35535	0.175306	NA
Rsto_DN1148_c0_g1_i2	0.0899375	4.21868	3.93303	1.07263	0.283439	NA
Rsto_DN11480_c0_g1_i1	0.499165	1.74979	2.80382	0.624074	0.532579	NA
Rsto_DN11481_c0_g1_i1	0.123382	3.76503	3.92597	0.959007	0.337555	NA
Rsto_DN11482_c0_g1_i1	9.17713	-2.45202	1.39799	-1.75396	0.0794381	0.115247
Rsto_DN11483_c0_g1_i1	0.0333788	5.64783	3.97701	1.42012	0.155573	NA
Rsto_DN11484_c0_g1_i1	15.1535	11.6165	1.51368	7.67436	1.66242e-14	4.31634e-13
Rsto_DN11485_c0_g1_i1	0.191926	3.12806	3.91913	0.798152	0.424782	NA
Rsto_DN11486_c0_g1_i1	47.7608	-4.83193	1.3102	-3.68794	0.000226081	0.00191861
Rsto_DN11486_c1_g1_i1	0.303191	2.46654	3.3199	0.742957	0.457508	NA
Rsto_DN11487_c0_g1_i1	11.173	-2.73564	1.43908	-1.90097	0.0573062	0.0923649
Rsto_DN11488_c0_g1_i1	6.40221	-1.93206	1.52081	-1.27042	0.203937	0.221617
Rsto_DN11488_c1_g1_i1	0.32161	2.38244	3.24268	0.734713	0.462514	NA
Rsto_DN11489_c0_g1_i1	4.29046	-1.35507	1.53749	-0.881349	0.378129	NA
Rsto_DN1149_c0_g1_i1	5.32689	-1.66697	1.51457	-1.10063	0.271059	NA
Rsto_DN11490_c0_g1_i1	0.365372	2.20014	3.17684	0.692557	0.488588	NA
Rsto_DN11491_c0_g1_i1	1.50299	0.157482	1.9104	0.0824345	0.934301	NA
Rsto_DN11492_c0_g1_i1	1.14659	0.548766	2.06439	0.265825	0.790374	NA
Rsto_DN11493_c0_g1_i1	0.924245	0.859495	2.20964	0.388975	0.697295	NA
Rsto_DN11494_c0_g1_i1	0.160904	3.38323	3.92151	0.862736	0.388283	NA
Rsto_DN11495_c0_g1_i1	2.77332	-0.725369	1.6568	-0.437812	0.661522	NA
Rsto_DN11496_c0_g1_i1	3.35341	-0.998795	1.68855	-0.591511	0.554178	NA
Rsto_DN11497_c0_g1_i1	1.62318	0.0446169	1.96368	0.022721	0.981873	NA
Rsto_DN11498_c0_g1_i1	0.251333	2.73864	3.57951	0.76509	0.444218	NA
Rsto_DN11499_c0_g1_i1	0.250775	2.74125	3.57849	0.766036	0.443655	NA
Rsto_DN115_c0_g1_i1	0.254918	2.71843	3.56243	0.763082	0.445414	NA
Rsto_DN115_c0_g1_i2	1.0973	0.612331	2.10225	0.291275	0.770841	NA
Rsto_DN1150_c0_g1_i1	33.4485	-3.22564	1.30628	-2.46933	0.0135367	0.0355277
Rsto_DN11500_c0_g1_i1	0.367676	2.19012	3.08506	0.709911	0.477759	NA
Rsto_DN11501_c0_g1_i1	19.9438	-3.57198	1.33103	-2.68363	0.00728287	0.0233359
Rsto_DN11502_c0_g1_i1	1.80533	-0.105968	1.82302	-0.0581276	0.953647	NA
Rsto_DN11503_c0_g1_i1	0.341941	2.29375	3.17396	0.722678	0.469877	NA
Rsto_DN11504_c0_g1_i1	0.714776	1.23113	2.42881	0.506888	0.612234	NA
Rsto_DN11505_c0_g1_i1	13.7538	-1.70066	1.35591	-1.25426	0.209747	0.226131
Rsto_DN11506_c0_g1_i1	5.09978	-1.60411	1.50873	-1.06322	0.287683	NA
Rsto_DN11507_c0_g1_i1	1.05909	0.663934	2.14623	0.309349	0.757056	NA
Rsto_DN11508_c0_g1_i1	0.340221	2.30091	3.1688	0.726114	0.467769	NA
Rsto_DN11509_c0_g1_i1	0.16046	3.38388	3.92152	0.862901	0.388192	NA
Rsto_DN1151_c0_g1_i1	33.4356	-1.43644	0.994778	-1.44398	0.148744	0.177402
Rsto_DN11510_c0_g1_i1	0.633105	1.40626	2.52691	0.556512	0.577861	NA
Rsto_DN11511_c0_g1_i1	3.53646	-1.07758	1.5949	-0.675646	0.499266	NA
Rsto_DN11512_c0_g1_i1	0.611438	1.4569	3.04862	0.47789	0.632729	NA
Rsto_DN11513_c0_g1_i1	0.221965	2.91776	3.78762	0.770341	0.441098	NA
Rsto_DN11514_c0_g1_i1	3.69819	-1.14056	1.56908	-0.726894	0.467291	NA
Rsto_DN11515_c0_g1_i1	0.320268	2.3892	3.26047	0.732779	0.463693	NA
Rsto_DN11516_c0_g1_i1	0.0703429	4.57617	3.94038	1.16135	0.245499	NA
Rsto_DN11517_c0_g1_i1	0.265117	2.66189	3.50827	0.758749	0.448003	NA
Rsto_DN11518_c0_g1_i1	0.167943	3.32015	3.92088	0.846786	0.397114	NA
Rsto_DN11519_c0_g1_i1	0.147857	3.50493	3.92281	0.893476	0.371602	NA
Rsto_DN1152_c0_g1_i1	0	NA	NA	NA	NA	NA
Rsto_DN1152_c0_g1_i2	8.57109	-2.35324	1.42119	-1.65582	0.0977586	0.133035
Rsto_DN11520_c0_g1_i1	2.8137	-0.746672	1.64619	-0.453576	0.650134	NA
Rsto_DN11521_c0_g1_i1	0.184689	3.18206	3.9196	0.811833	0.416888	NA
Rsto_DN11522_c0_g1_i1	8.78506	-0.802708	1.39186	-0.576717	0.564131	0.577729
Rsto_DN11523_c0_g1_i1	3.19688	-0.930486	1.60578	-0.579459	0.562279	NA
Rsto_DN11524_c0_g1_i1	6.33916	-1.91839	1.44665	-1.32609	0.18481	0.206773
Rsto_DN11525_c0_g1_i1	1.74108	-0.053644	1.84474	-0.0290795	0.976801	NA
Rsto_DN11526_c0_g1_i1	0.428066	1.97059	2.90642	0.678012	0.497764	NA
Rsto_DN11527_c0_g1_i1	69.7913	12.8568	1.32445	9.70727	2.80745e-22	8.83131e-21
Rsto_DN11528_c0_g1_i1	1.14447	0.55015	2.07933	0.26458	0.791333	NA
Rsto_DN11529_c0_g1_i1	12.2785	-2.87286	1.37146	-2.09474	0.0361943	0.0681103
Rsto_DN11530_c0_g1_i1	12.157	-2.85787	1.3618	-2.0986	0.0358519	0.0676996
Rsto_DN11531_c0_g1_i1	75.0563	13.9289	1.33151	10.461	1.30476e-25	4.66507e-24
Rsto_DN11532_c0_g1_i1	7.81095	-0.531524	1.40992	-0.37699	0.706181	0.716363
Rsto_DN11533_c0_g1_i1	7.77135	-2.21207	1.42614	-1.55109	0.12088	0.153487
Rsto_DN11534_c0_g1_i1	2.08542	-0.314601	1.75396	-0.179366	0.85765	NA
Rsto_DN11535_c0_g1_i1	0.0678063	4.63373	3.94174	1.17555	0.239774	NA
Rsto_DN11536_c0_g1_i1	5.20073	-1.63264	1.48502	-1.0994	0.271592	NA
Rsto_DN11537_c0_g1_i1	0.0301051	5.81449	3.98551	1.45891	0.144591	NA
Rsto_DN11538_c0_g1_i1	0.133335	3.65326	3.92454	0.930875	0.351918	NA
Rsto_DN11539_c0_g1_i1	0.755571	1.15112	2.38324	0.483006	0.629092	NA
Rsto_DN1154_c0_g1_i1	0.24138	2.79688	3.63944	0.768492	0.442195	NA
Rsto_DN11540_c0_g1_i1	8.40682	-2.32645	1.41653	-1.64236	0.100515	0.135407
Rsto_DN11541_c0_g1_i1	3.31809	-0.984045	1.60153	-0.61444	0.538924	NA
Rsto_DN11542_c0_g1_i1	0.097354	4.10727	3.93109	1.04482	0.296108	NA
Rsto_DN11543_c0_g1_i1	0.23025	2.86654	3.82505	0.749413	0.453608	NA
Rsto_DN11544_c0_g1_i1	0.0663323	4.66412	3.94248	1.18304	0.236793	NA
Rsto_DN11545_c0_g1_i1	7.42487	-2.14606	1.47152	-1.4584	0.14473	0.174235
Rsto_DN11546_c0_g1_i1	17.2625	-3.36371	1.33544	-2.5188	0.0117755	0.0322913
Rsto_DN11547_c0_g1_i1	5.10435	-1.60561	1.49246	-1.07582	0.282009	NA
Rsto_DN11548_c0_g1_i1	0.204302	3.03871	3.91838	0.775502	0.438043	NA
Rsto_DN11549_c0_g1_i1	0.0264536	5.95234	3.9933	1.49058	0.136071	NA
Rsto_DN1155_c0_g1_i1	0.346462	2.27616	3.16878	0.718308	0.472567	NA
Rsto_DN1155_c0_g1_i2	0	NA	NA	NA	NA	NA
Rsto_DN11550_c0_g1_i1	0.5321	1.65682	2.68249	0.617642	0.536811	NA
Rsto_DN11551_c0_g1_i1	9.02966	-2.4288	1.41742	-1.71354	0.0866135	0.122357
Rsto_DN11552_c0_g1_i1	0.251333	2.73864	3.57951	0.76509	0.444218	NA
Rsto_DN11553_c0_g1_i1	2.07698	-0.308013	1.77202	-0.173821	0.862006	NA
Rsto_DN11554_c0_g1_i1	1.83884	-0.132589	1.84013	-0.0720543	0.942559	NA
Rsto_DN11555_c0_g1_i1	27.2189	12.4628	1.41999	8.7767	1.68349e-18	4.78915e-17
Rsto_DN11556_c0_g1_i1	6.14662	-1.87386	1.46328	-1.28059	0.200339	0.218689
Rsto_DN11557_c0_g1_i1	2.87351	-0.776793	1.64208	-0.473053	0.636175	NA
Rsto_DN11558_c0_g1_i1	0.111696	3.91261	3.92803	0.996075	0.319214	NA
Rsto_DN11559_c0_g1_i1	12.5141	-2.89986	1.35678	-2.13731	0.0325725	0.0639611
Rsto_DN1156_c0_g1_i1	10.9715	0.218529	1.24102	0.176089	0.860224	0.866315
Rsto_DN11560_c0_g1_i1	0.593665	1.49814	2.57326	0.582195	0.560436	NA
Rsto_DN11561_c0_g1_i1	0.965273	0.797201	2.18195	0.365362	0.714841	NA
Rsto_DN11562_c0_g1_i1	0.942848	0.831672	2.21469	0.375525	0.70727	NA
Rsto_DN11563_c0_g1_i1	0.46991	1.83648	2.81951	0.651346	0.514823	NA
Rsto_DN11564_c0_g1_i1	0.243245	2.78584	3.63922	0.765504	0.443971	NA
Rsto_DN11565_c0_g1_i1	0.845051	0.989329	2.28253	0.433435	0.664699	NA
Rsto_DN11566_c0_g1_i1	0.220179	2.92861	3.77525	0.77574	0.437903	NA
Rsto_DN11567_c0_g1_i1	0.47813	1.81192	2.83902	0.63822	0.52333	NA
Rsto_DN11568_c0_g1_i1	1.87605	-0.161656	1.79923	-0.0898477	0.928408	NA
Rsto_DN11569_c0_g1_i1	5.28698	-1.65613	1.49423	-1.10835	0.26771	NA
Rsto_DN1157_c0_g1_i1	2.597	-0.630903	1.67235	-0.377255	0.705984	NA
Rsto_DN11570_c0_g1_i1	0.180498	3.21641	3.9199	0.820533	0.411912	NA
Rsto_DN11571_c0_g1_i1	0.847847	0.98415	2.27449	0.432691	0.66524	NA
Rsto_DN11572_c0_g1_i1	1.63664	0.0357261	1.87721	0.0190314	0.984816	NA
Rsto_DN11573_c0_g1_i1	1.33492	0.330226	2.02878	0.162771	0.870699	NA
Rsto_DN11574_c0_g1_i1	0.0231799	6.16191	4.00662	1.53793	0.124065	NA
Rsto_DN11575_c0_g1_i1	0.127147	3.7207	3.92539	0.947855	0.343203	NA
Rsto_DN11576_c0_g1_i1	0.315945	2.40857	3.29904	0.730084	0.465339	NA
Rsto_DN11577_c0_g1_i1	3.1594	-0.913179	1.62955	-0.560389	0.575214	NA
Rsto_DN11578_c0_g1_i1	0.645827	1.37781	2.52747	0.545136	0.58566	NA
Rsto_DN11579_c0_g1_i1	6.84106	-0.199677	1.42976	-0.139657	0.888931	0.894261
Rsto_DN1158_c0_g1_i1	4.95532	-1.56303	1.49153	-1.04793	0.294669	NA
Rsto_DN11580_c0_g1_i1	0.093589	4.16597	3.9321	1.05948	0.289382	NA
Rsto_DN11581_c0_g1_i1	0.190943	3.13535	3.91919	0.799999	0.423711	NA
Rsto_DN11582_c0_g1_i1	0.144517	3.53745	3.92317	0.901681	0.367227	NA
Rsto_DN11583_c0_g1_i1	9.61324	-2.51902	1.39105	-1.81088	0.07016	0.105652
Rsto_DN11584_c0_g1_i1	1.49448	0.167264	1.95173	0.0857002	0.931705	NA
Rsto_DN11585_c0_g1_i1	7.15253	-2.09197	1.49718	-1.39727	0.162332	0.18869
Rsto_DN11586_c0_g1_i1	6.21008	-1.88867	1.44797	-1.30436	0.192111	0.21197
Rsto_DN11587_c0_g1_i1	0.0438233	5.25951	3.96058	1.32796	0.18419	NA
Rsto_DN11588_c0_g1_i1	2.28785	-0.448139	1.71491	-0.26132	0.793846	NA
Rsto_DN11589_c0_g1_i1	4.02857	-1.26354	1.6244	-0.777854	0.436655	NA
Rsto_DN1159_c0_g1_i1	23.6683	-3.81914	1.31456	-2.90526	0.0036695	0.0144471
Rsto_DN1159_c0_g2_i1	9.57354	-0.988818	1.40804	-0.702266	0.482513	0.498199
Rsto_DN11590_c0_g1_i1	0.268197	2.64597	3.91562	0.675748	0.4992	NA
Rsto_DN11591_c0_g1_i1	0	NA	NA	NA	NA	NA
Rsto_DN11592_c0_g1_i1	0	NA	NA	NA	NA	NA
Rsto_DN11593_c0_g1_i1	0.251087	2.74003	3.57972	0.765433	0.444014	NA
Rsto_DN11594_c0_g1_i1	0.150639	3.47711	3.9225	0.886452	0.375374	NA
Rsto_DN11595_c0_g1_i1	1.8042	-0.105287	1.82994	-0.0575359	0.954118	NA
Rsto_DN11596_c0_g1_i1	0.047163	5.15808	3.95695	1.30355	0.192387	NA
Rsto_DN11597_c0_g1_i1	13.2675	-2.98382	1.36381	-2.18786	0.0286795	0.0586223
Rsto_DN11598_c0_g1_i1	8.93884	-2.41377	1.44213	-1.67376	0.0941777	0.129645
Rsto_DN11599_c0_g1_i1	3.03841	-0.856926	1.6303	-0.525626	0.599148	NA
Rsto_DN116_c0_g1_i1	1.48529	0.173978	1.97587	0.0880513	0.929836	NA
Rsto_DN116_c0_g1_i2	0.404669	2.0496	3.01106	0.680692	0.496066	NA
Rsto_DN1160_c0_g1_i1	8.73989	-2.38167	1.40018	-1.70097	0.0889477	0.124515
Rsto_DN11600_c0_g1_i1	0.114724	3.87237	3.92745	0.985975	0.324145	NA
Rsto_DN11601_c0_g1_i1	1.78108	-0.0867538	1.82386	-0.0475661	0.962062	NA
Rsto_DN11602_c0_g1_i1	1.40964	0.251812	2.02507	0.124347	0.90104	NA
Rsto_DN11603_c0_g1_i1	0.195331	3.10368	3.91892	0.791973	0.428376	NA
Rsto_DN11604_c0_g1_i1	0.196806	3.09298	3.91883	0.789262	0.429959	NA
Rsto_DN11605_c0_g1_i1	5.17647	-1.62585	1.4898	-1.09132	0.275132	NA
Rsto_DN11606_c0_g1_i1	1.02152	0.715286	2.13997	0.334251	0.73819	NA
Rsto_DN11607_c0_g1_i1	0.343448	2.28821	3.1705	0.721719	0.470467	NA
Rsto_DN11608_c0_g1_i1	0.333296	2.33025	3.19625	0.729056	0.465967	NA
Rsto_DN11609_c0_g1_i1	0.0937025	4.15796	3.93196	1.05748	0.290293	NA
Rsto_DN1161_c0_g1_i1	10.6728	-2.67002	1.37367	-1.9437	0.0519311	0.0869538
Rsto_DN11610_c0_g1_i1	0.0662662	4.65923	3.94236	1.18184	0.23727	NA
Rsto_DN11611_c0_g1_i1	0.0101988	7.47692	4.08047	1.83237	0.0668968	NA
Rsto_DN11612_c0_g1_i1	0.906049	0.886608	2.27241	0.390161	0.696417	NA
Rsto_DN11613_c0_g1_i1	0.0372099	5.50072	3.97027	1.38548	0.165907	NA
Rsto_DN11614_c0_g1_i1	5.86804	-1.80665	1.47634	-1.22374	0.22105	NA
Rsto_DN11615_c0_g1_i1	0.144092	3.54296	3.92323	0.903071	0.366488	NA
Rsto_DN11616_c0_g1_i1	0.70213	1.25488	2.43328	0.515714	0.606054	NA
Rsto_DN11617_c0_g1_i1	0.395916	2.08341	2.99826	0.694873	0.487135	NA
Rsto_DN11618_c0_g1_i1	14.1578	-3.07784	1.34595	-2.28675	0.0222106	0.0492123
Rsto_DN11619_c0_g1_i1	4.78243	-1.51146	1.51107	-1.00026	0.317186	NA
Rsto_DN1162_c0_g1_i1	4.23511	-1.33631	1.52864	-0.874179	0.382021	NA
Rsto_DN11620_c0_g1_i1	0.531835	1.65657	2.67321	0.619692	0.535461	NA
Rsto_DN11621_c0_g1_i1	1.64983	0.0229789	1.85896	0.0123611	0.990137	NA
Rsto_DN11622_c0_g1_i1	0.493941	1.7639	2.76443	0.638071	0.523428	NA
Rsto_DN11623_c0_g1_i1	1.12534	0.57591	2.084	0.276348	0.78228	NA
Rsto_DN11624_c0_g1_i1	0.445256	1.91432	2.88253	0.66411	0.50662	NA
Rsto_DN11625_c0_g1_i1	3.07484	-0.875283	1.61908	-0.540604	0.58878	NA
Rsto_DN11626_c0_g1_i1	3.52089	-1.06966	1.58576	-0.674537	0.49997	NA
Rsto_DN11627_c0_g1_i1	0.399501	2.07053	2.99186	0.692053	0.488904	NA
Rsto_DN11628_c0_g1_i1	0.319021	2.39309	3.27105	0.731596	0.464415	NA
Rsto_DN11629_c0_g1_i1	0.120043	3.80391	3.92649	0.96878	0.332655	NA
Rsto_DN1163_c0_g1_i1	20.2812	-3.59615	1.33192	-2.69997	0.00693456	0.0225144
Rsto_DN11630_c0_g1_i1	36.9666	-4.46227	1.34805	-3.31017	0.000932389	0.00545185
Rsto_DN11631_c0_g1_i1	0.433385	1.95233	2.89464	0.674463	0.500017	NA
Rsto_DN11632_c0_g1_i1	0.21067	2.99419	3.87652	0.77239	0.439883	NA
Rsto_DN11633_c0_g1_i1	0.563367	1.57432	2.6258	0.599557	0.548801	NA
Rsto_DN11634_c0_g1_i1	0.354743	2.2409	3.11744	0.718826	0.472248	NA
Rsto_DN11635_c0_g1_i1	10.6688	-2.66927	1.38719	-1.92423	0.0543254	0.0891221
Rsto_DN11636_c0_g1_i1	1.17782	0.510024	2.05598	0.248068	0.804082	NA
Rsto_DN11637_c0_g1_i1	0.795837	1.07505	2.31849	0.463684	0.642874	NA
Rsto_DN11638_c0_g1_i1	0.727672	1.2044	2.39111	0.503697	0.614474	NA
Rsto_DN11639_c0_g1_i1	0.613246	1.45161	2.54317	0.570788	0.568143	NA
Rsto_DN1164_c0_g1_i1	11.4807	-2.77521	1.39346	-1.9916	0.0464153	0.0801306
Rsto_DN11640_c0_g1_i1	19.9494	-2.36387	1.32956	-1.77793	0.0754148	0.11106
Rsto_DN11641_c0_g1_i1	0.413645	2.01988	2.96048	0.682281	0.495061	NA
Rsto_DN11642_c0_g1_i1	0.349622	2.26353	3.17983	0.71184	0.476564	NA
Rsto_DN11643_c0_g1_i1	0.630616	1.41151	2.52234	0.559602	0.575751	NA
Rsto_DN11644_c0_g1_i1	0.321005	2.38594	3.25087	0.73394	0.462985	NA
Rsto_DN11645_c0_g1_i1	12.7804	-2.92981	1.36921	-2.13977	0.0323732	0.0636472
Rsto_DN11646_c0_g1_i1	0.206886	3.01806	3.87477	0.778901	0.436038	NA
Rsto_DN11647_c0_g1_i1	0.144583	3.53814	3.92318	0.901856	0.367133	NA
Rsto_DN11648_c0_g1_i1	10.2465	-2.61097	1.39254	-1.87497	0.0607963	0.0962666
Rsto_DN11649_c0_g1_i1	3.75973	-1.16444	1.58298	-0.735602	0.461973	NA
Rsto_DN1165_c0_g1_i1	1.53647	0.126981	1.91428	0.0663337	0.947112	NA
Rsto_DN11650_c0_g1_i1	4.25695	-1.34347	1.54714	-0.868356	0.385199	NA
Rsto_DN11651_c0_g1_i1	0.149902	3.48403	3.92258	0.8882	0.374433	NA
Rsto_DN11652_c0_g1_i1	9.31736	-2.47404	1.38927	-1.78083	0.074941	0.110487
Rsto_DN11653_c0_g1_i1	3.43584	-1.03462	1.59512	-0.648614	0.516588	NA
Rsto_DN11654_c0_g1_i1	12.1059	-2.85167	1.37664	-2.07147	0.0383147	0.0704845
Rsto_DN11655_c0_g1_i1	0.0815906	4.36763	3.93588	1.1097	0.26713	NA
Rsto_DN11656_c0_g1_i1	21.8815	-3.70571	1.33484	-2.77616	0.00550057	0.0191234
Rsto_DN11657_c0_g1_i1	21.0946	-3.6529	1.32875	-2.74913	0.00597529	0.0202333
Rsto_DN11658_c0_g1_i1	0.114969	3.86936	3.9274	0.98522	0.324516	NA
Rsto_DN11659_c0_g1_i1	5.47681	-1.70738	1.47436	-1.15805	0.246845	NA
Rsto_DN1166_c0_g1_i1	21.1845	-3.65891	1.3518	-2.70669	0.00679573	0.0222879
Rsto_DN11660_c0_g1_i1	0.244408	2.77851	3.61795	0.767981	0.442498	NA
Rsto_DN11661_c0_g1_i1	0.0165665	6.65431	4.04636	1.64452	0.100069	NA
Rsto_DN11662_c0_g1_i1	0.10675	3.97188	3.92892	1.01093	0.312048	NA
Rsto_DN11663_c0_g1_i1	0.0203976	6.38576	4.02307	1.58729	0.112448	NA
Rsto_DN11664_c0_g1_i1	0.858112	0.96396	2.37349	0.406137	0.684642	NA
Rsto_DN11665_c0_g1_i1	20785.9	17.3457	0.602333	28.7975	2.30849e-182	1.37313e-179
Rsto_DN11666_c0_g1_i1	0.380086	2.14238	3.05598	0.701045	0.483275	NA
Rsto_DN11667_c0_g1_i1	14.7119	-3.13301	1.35344	-2.31484	0.0206214	0.0468006
Rsto_DN11668_c0_g1_i1	0.381952	2.13537	3.04285	0.701765	0.482826	NA
Rsto_DN11669_c0_g1_i1	0.342092	2.29486	3.60065	0.637346	0.5239	NA
Rsto_DN1167_c0_g1_i1	7.73464	-2.2054	1.41818	-1.55509	0.119925	0.152779
Rsto_DN1167_c1_g1_i1	1.29698	0.370943	1.99001	0.186402	0.852129	NA
Rsto_DN11670_c0_g1_i1	7.41859	-2.14506	1.42792	-1.50223	0.133038	0.163714
Rsto_DN11671_c0_g1_i1	0.203187	3.04514	3.91394	0.778024	0.436555	NA
Rsto_DN11672_c0_g1_i1	0.304943	2.45911	3.74952	0.655847	0.511923	NA
Rsto_DN11673_c0_g1_i1	0.0203976	6.38576	4.02307	1.58729	0.112448	NA
Rsto_DN11674_c0_g1_i1	0.263643	2.66981	3.51826	0.758845	0.447945	NA
Rsto_DN11675_c0_g1_i1	1.12996	0.569757	2.0719	0.274992	0.783322	NA
Rsto_DN11676_c0_g1_i1	0.793938	1.0786	2.32256	0.4644	0.642361	NA
Rsto_DN11677_c0_g1_i1	0.0132268	6.87923	4.06263	1.69329	0.0903999	NA
Rsto_DN11678_c0_g1_i1	0.546555	1.61806	2.65509	0.609419	0.542246	NA
Rsto_DN11679_c0_g1_i1	0.313149	2.42259	3.32886	0.727754	0.466764	NA
Rsto_DN1168_c0_g1_i1	6.87096	-2.03463	1.43427	-1.41859	0.15602	0.183538
Rsto_DN1168_c0_g1_i2	0.0466056	5.16177	3.95708	1.30444	0.192084	NA
Rsto_DN11680_c0_g1_i1	1.71439	-0.0320049	1.83802	-0.0174126	0.986107	NA
Rsto_DN11681_c0_g1_i1	0.233963	2.84139	3.68117	0.771872	0.44019	NA
Rsto_DN11682_c0_g1_i1	0.241086	2.79996	3.91661	0.714892	0.474676	NA
Rsto_DN11683_c0_g1_i1	0.274631	2.61197	3.91541	0.667099	0.504709	NA
Rsto_DN11684_c0_g1_i1	0.385207	2.12155	3.03412	0.699229	0.484409	NA
Rsto_DN11685_c0_g1_i1	1.00512	0.739439	2.20944	0.334672	0.737872	NA
Rsto_DN11686_c0_g1_i1	0.282614	2.56815	3.42706	0.749374	0.453632	NA
Rsto_DN11687_c0_g1_i1	0	NA	NA	NA	NA	NA
Rsto_DN11688_c0_g1_i1	9.41742	-2.48955	1.38933	-1.7919	0.0731491	0.108579
Rsto_DN11689_c0_g1_i1	1.9819	-0.240464	1.79733	-0.133789	0.893569	NA
Rsto_DN1169_c0_g1_i1	0.230396	2.86543	3.91707	0.731523	0.46446	NA
Rsto_DN1169_c0_g1_i2	0.149788	3.48761	3.92262	0.889102	0.373948	NA
Rsto_DN11690_c0_g1_i1	1.55345	0.108915	1.91379	0.0569109	0.954616	NA
Rsto_DN11691_c0_g1_i1	0.380346	2.14067	3.03864	0.704485	0.481131	NA
Rsto_DN11692_c0_g1_i1	0.280767	2.57945	3.4382	0.750233	0.453114	NA
Rsto_DN11693_c0_g1_i1	0.152798	3.4532	3.92224	0.880414	0.378635	NA
Rsto_DN11694_c0_g1_i1	0.361795	2.21131	3.13296	0.705821	0.480299	NA
Rsto_DN11695_c0_g1_i1	0.258305	2.69801	3.57846	0.753958	0.450875	NA
Rsto_DN11696_c0_g1_i1	0.196069	3.09832	3.91887	0.790615	0.429169	NA
Rsto_DN11697_c0_g1_i1	0.317108	2.40295	3.25981	0.737145	0.461034	NA
Rsto_DN11698_c0_g1_i1	20.4716	-3.60981	1.32377	-2.72692	0.00639281	0.021211
Rsto_DN11699_c0_g1_i1	0.0663323	4.66412	3.94248	1.18304	0.236793	NA
Rsto_DN117_c0_g1_i1	78.3824	-5.54693	1.32883	-4.1743	2.98905e-05	0.000382728
Rsto_DN117_c1_g1_i1	0.0101988	7.47692	4.08047	1.83237	0.0668968	NA
Rsto_DN117_c1_g1_i2	0.14625	3.51776	3.92295	0.896712	0.369872	NA
Rsto_DN11700_c0_g1_i1	0.271485	2.62749	3.4709	0.757007	0.449046	NA
Rsto_DN11701_c0_g1_i1	16.7972	-3.32402	1.38667	-2.39713	0.0165241	0.0404631
Rsto_DN11702_c0_g1_i1	0.168254	3.31851	3.92087	0.846373	0.397345	NA
Rsto_DN11703_c0_g1_i1	0.523766	1.67958	2.70932	0.619928	0.535305	NA
Rsto_DN11704_c0_g1_i1	0.196687	3.0908	3.91881	0.788709	0.430282	NA
Rsto_DN11705_c0_g1_i1	0.352763	2.24966	3.13738	0.717051	0.473343	NA
Rsto_DN11706_c0_g1_i1	0.616671	1.44461	2.57844	0.560267	0.575297	NA
Rsto_DN11707_c0_g1_i1	2.28554	-0.445577	1.90257	-0.234197	0.814832	NA
Rsto_DN11708_c0_g1_i1	0.37866	2.1467	3.04572	0.704825	0.480919	NA
Rsto_DN11709_c0_g1_i1	0.514106	1.7057	2.70734	0.630029	0.528676	NA
Rsto_DN1171_c0_g1_i1	43.8838	-1.94782	0.99166	-1.9642	0.0495069	0.0839398
Rsto_DN11710_c0_g1_i1	0	NA	NA	NA	NA	NA
Rsto_DN11711_c0_g1_i1	0.187046	3.16395	3.91944	0.807246	0.419525	NA
Rsto_DN11712_c0_g1_i1	0.0604559	4.80155	3.94603	1.2168	0.223679	NA
Rsto_DN11713_c0_g1_i1	0.192237	3.12652	3.91911	0.797761	0.425009	NA
Rsto_DN11714_c0_g1_i1	2.80536	-0.742525	1.64343	-0.451813	0.651404	NA
Rsto_DN11715_c0_g1_i1	0.0101988	7.47692	4.08047	1.83237	0.0668968	NA
Rsto_DN11716_c0_g1_i1	13.1186	-2.96771	1.36199	-2.17895	0.0293355	0.0595355
Rsto_DN11717_c0_g1_i1	0.403393	2.05501	2.96715	0.692588	0.488568	NA
Rsto_DN11718_c0_g1_i1	4.55298	-1.44065	1.51487	-0.95101	0.341599	NA
Rsto_DN11719_c0_g1_i1	0.244294	2.78028	3.63496	0.764874	0.444347	NA
Rsto_DN1172_c0_g1_i1	19.1721	-3.51494	1.34458	-2.61415	0.00894492	0.0270687
Rsto_DN11720_c0_g1_i1	0.374224	2.1642	3.05526	0.708354	0.478726	NA
Rsto_DN11721_c0_g1_i1	0.123184	3.76181	3.92593	0.958196	0.337964	NA
Rsto_DN11722_c0_g1_i1	0.764844	1.1313	2.37537	0.476264	0.633886	NA
Rsto_DN11723_c0_g1_i1	0.9832	0.770897	2.17644	0.3542	0.723189	NA
Rsto_DN11724_c0_g1_i1	0.140998	3.57389	3.92359	0.910873	0.362362	NA
Rsto_DN11725_c0_g1_i1	0.248173	2.75616	3.60816	0.763868	0.444946	NA
[truncated: 18,041 more rows]

## Sheet: 1 DPI RR vs IV
Transcript	baseMean	log2FoldChange	lfcSE	stat	pvalue	padj
Rsto_DN0_c0_g1_i1	36.0939	-1.04148	0.318779	-3.26708	0.00108663	0.00331004
Rsto_DN0_c0_g1_i2	0.0827545	0.66047	3.60056	0.183435	0.854457	NA
Rsto_DN1_c0_g1_i1	46.5138	-0.495374	0.482494	-1.02669	0.304565	0.413482
Rsto_DN10_c0_g1_i1	37.9994	2.11397	0.52469	4.02899	5.60171e-05	0.000219824
Rsto_DN100_c0_g1_i1	201.214	0.899257	0.229528	3.91786	8.93401e-05	0.000337523
Rsto_DN1000_c0_g1_i1	5.93764	0.232049	0.646509	0.358926	0.719651	0.793709
Rsto_DN10000_c0_g1_i1	2.80122	-3.76612	1.23301	-3.05442	0.00225496	0.00638349
Rsto_DN10001_c0_g1_i1	1.06694	-3.02964	1.59017	-1.90523	0.0567508	0.106369
Rsto_DN10002_c0_g1_i1	2.11798	-3.02559	1.29336	-2.33932	0.0193186	0.0422867
Rsto_DN10003_c0_g1_i1	11.2602	-2.45523	0.586351	-4.1873	2.82291e-05	0.000116631
Rsto_DN10004_c0_g1_i1	6.80695	-1.96398	0.680415	-2.88644	0.00389633	0.0104209
Rsto_DN10005_c0_g1_i1	0.483995	-1.89083	2.23254	-0.846945	0.397026	NA
Rsto_DN10006_c0_g1_i1	1.92552	-0.683811	1.10137	-0.620873	0.534683	0.636113
Rsto_DN10007_c0_g1_i1	1.18533	-1.43679	1.37446	-1.04535	0.295862	0.404678
Rsto_DN10008_c0_g1_i1	1.3761	-0.731611	1.38894	-0.52674	0.598374	0.691491
Rsto_DN10009_c0_g1_i1	2.24084	-2.68582	1.24219	-2.16217	0.0306054	0.0629081
Rsto_DN1001_c0_g1_i1	153.314	1.11565	0.21924	5.0887	3.60534e-07	2.00937e-06
Rsto_DN10010_c0_g1_i1	1.29022	-2.49261	1.48432	-1.67929	0.0930951	0.161288
Rsto_DN10011_c0_g1_i1	2.8596	-3.77334	1.14132	-3.30611	0.000946009	0.00292459
Rsto_DN10012_c0_g1_i1	3.27205	-2.76101	1.1993	-2.30218	0.0213252	0.0460044
Rsto_DN10013_c0_g1_i1	37.821	-2.25166	0.491905	-4.57743	4.70718e-06	2.20066e-05
Rsto_DN10014_c0_g1_i1	1.8152	-1.59435	1.4126	-1.12866	0.25904	0.365192
Rsto_DN10015_c0_g1_i1	0.0851946	0.623926	3.59698	0.173458	0.862291	NA
Rsto_DN10016_c0_g1_i1	1.94466	-3.89673	1.4442	-2.6982	0.00697166	0.0175027
Rsto_DN10017_c0_g1_i1	4.67331	-1.51545	0.971324	-1.56019	0.118715	0.197007
Rsto_DN10018_c0_g1_i1	7.18096	0.252453	0.690961	0.365365	0.714839	0.789729
Rsto_DN10019_c0_g1_i1	3.2159	-4.62214	1.20357	-3.84036	0.000122853	0.00045217
Rsto_DN1002_c0_g1_i1	239.812	0.364152	0.224984	1.61857	0.105541	0.179053
Rsto_DN10020_c0_g1_i1	4.82513	0.925978	0.766454	1.20813	0.226997	0.329945
Rsto_DN10021_c0_g1_i1	2.0795	-0.433926	1.68202	-0.257979	0.796423	0.855062
Rsto_DN10022_c0_g1_i1	1.63221	-2.92584	1.36191	-2.14834	0.0316869	0.0647103
Rsto_DN10023_c0_g1_i1	116.153	2.73645	0.313601	8.72591	2.6406e-18	5.6966e-17
Rsto_DN10024_c0_g1_i1	4.09089	2.76606	1.05294	2.62698	0.00861457	0.021155
Rsto_DN10025_c0_g1_i1	0.166682	-0.349782	3.52773	-0.0991522	0.921017	NA
Rsto_DN10026_c0_g1_i1	77.9254	-0.31636	0.217593	-1.45391	0.145973	0.232785
Rsto_DN10027_c0_g1_i1	14.1055	-1.85435	0.585916	-3.16488	0.00155148	0.00457586
Rsto_DN10028_c0_g1_i1	6.94275	3.27016	1.24077	2.63559	0.00839922	0.0206819
Rsto_DN10029_c0_g1_i1	2.50943	1.67521	1.40044	1.19621	0.231615	0.335529
Rsto_DN1003_c0_g1_i1	3907.37	0.485032	0.231767	2.09276	0.0363706	0.0726659
Rsto_DN10030_c0_g1_i1	125.31	0.0703184	0.2018	0.348456	0.727498	0.800374
Rsto_DN10031_c0_g1_i1	2.8168	-0.923034	1.25635	-0.734698	0.462524	0.570219
Rsto_DN10032_c0_g1_i1	2.01606	-2.61983	1.34514	-1.94762	0.05146	0.097776
Rsto_DN10033_c0_g1_i1	133.153	-0.0665271	0.174944	-0.380276	0.703741	0.780724
Rsto_DN10034_c0_g1_i1	84.0084	-7.31805	0.790844	-9.25347	2.17315e-20	5.98675e-19
Rsto_DN10035_c0_g1_i1	24.4079	-0.105769	0.353336	-0.299343	0.764678	0.829716
Rsto_DN10036_c0_g1_i1	0.866432	-0.87191	1.50068	-0.58101	0.561234	0.65863
Rsto_DN10037_c0_g1_i1	4.3608	-0.913414	0.806927	-1.13197	0.257649	0.363838
Rsto_DN10038_c0_g1_i1	1.81881	-1.59836	1.35363	-1.18079	0.237686	0.34236
Rsto_DN10039_c0_g1_i1	0.986717	-2.91676	1.71435	-1.70138	0.0888711	0.155116
Rsto_DN1004_c0_g1_i1	66.5245	1.02833	0.262331	3.91996	8.85638e-05	0.000334898
Rsto_DN10040_c0_g1_i1	12.236	-1.90241	0.653559	-2.91084	0.0036046	0.00970707
Rsto_DN10041_c0_g1_i1	1.41805	-2.70147	1.31442	-2.05525	0.0398544	0.0786692
Rsto_DN10042_c0_g1_i1	1.5941	-2.77713	1.32545	-2.09522	0.036151	0.0722889
Rsto_DN10043_c0_g1_i1	2.4068	-1.52501	1.20629	-1.26422	0.206153	0.306069
Rsto_DN10044_c0_g1_i1	0.556894	-2.09325	2.88735	-0.724973	0.468469	NA
Rsto_DN10045_c0_g1_i1	3.39709	-0.981346	0.832482	-1.17882	0.23847	0.343099
Rsto_DN10046_c0_g1_i1	117.606	1.48369	0.207222	7.15989	8.07397e-13	9.51306e-12
Rsto_DN10047_c0_g1_i1	51.6746	2.3937	0.290344	8.24437	1.66031e-16	2.95028e-15
Rsto_DN10048_c0_g1_i1	9.30597	0.500991	0.80139	0.625152	0.531871	0.633684
Rsto_DN10049_c0_g1_i1	0.194449	-0.578264	3.51708	-0.164416	0.869404	NA
Rsto_DN1005_c0_g1_i1	83.7974	-0.802705	0.372629	-2.15417	0.031227	0.0639537
Rsto_DN10050_c0_g1_i1	1.34146	-3.3606	1.84699	-1.81951	0.068834	0.125048
Rsto_DN10051_c0_g1_i1	0.205571	-0.653729	3.51391	-0.18604	0.852413	NA
Rsto_DN10052_c0_g1_i1	18.5372	-2.10145	0.584633	-3.59447	0.000325052	0.0011142
Rsto_DN10053_c0_g1_i1	0.749894	-0.704325	1.65477	-0.425634	0.670375	0.75271
Rsto_DN10054_c0_g1_i1	1.1289	-0.648549	1.40088	-0.462959	0.643394	0.730214
Rsto_DN10055_c0_g1_i1	23.9879	-0.0769272	0.33025	-0.232936	0.815811	0.869905
Rsto_DN10056_c0_g1_i1	0.48897	-1.90471	2.05732	-0.925823	0.354538	NA
Rsto_DN10057_c0_g1_i1	0.432695	-0.536046	2.43701	-0.21996	0.825902	NA
Rsto_DN10057_c0_g1_i2	0	NA	NA	NA	NA	NA
Rsto_DN10058_c0_g1_i1	2.88252	-3.80981	1.13954	-3.34328	0.000827943	0.00259328
Rsto_DN10059_c0_g1_i1	17.0805	0.972595	0.436898	2.22614	0.026005	0.0545726
Rsto_DN1006_c0_g1_i1	36.8406	1.34809	0.349988	3.85182	0.000117242	0.000433071
Rsto_DN10060_c0_g1_i1	2.19893	-3.37189	1.28954	-2.6148	0.00892788	0.0218493
Rsto_DN10061_c0_g1_i1	47.6131	0.0539011	0.263416	0.204624	0.837866	0.886114
Rsto_DN10062_c0_g1_i1	1.85804	-2.76518	1.4828	-1.86484	0.0622044	0.115067
Rsto_DN10063_c0_g1_i1	114.721	-4.95361	0.544662	-9.09482	9.47428e-20	2.40802e-18
Rsto_DN10064_c0_g1_i1	0	NA	NA	NA	NA	NA
Rsto_DN10064_c0_g1_i2	0.372348	-1.51012	2.43059	-0.621296	0.534405	NA
Rsto_DN10065_c0_g1_i1	0.194251	3.10913	3.64971	0.851884	0.394278	NA
Rsto_DN10066_c0_g1_i1	3.34811	0.655873	1.0055	0.652287	0.514216	0.617443
Rsto_DN10067_c0_g1_i1	1.11563	-3.09331	1.58494	-1.95169	0.0509746	0.0969367
Rsto_DN10068_c0_g1_i1	45.1914	-7.84	0.993601	-7.89049	3.00999e-15	4.69336e-14
Rsto_DN10069_c0_g1_i1	1.56487	-1.91522	1.23753	-1.54762	0.121715	0.201111
Rsto_DN1007_c0_g1_i1	30.3733	-7.86162	0.985714	-7.97556	1.51694e-15	2.43229e-14
Rsto_DN10070_c0_g1_i1	189.511	0.981895	0.172759	5.68362	1.3187e-08	8.98785e-08
Rsto_DN10072_c0_g1_i1	0.492677	-1.91475	2.057	-0.930849	0.351932	NA
Rsto_DN10073_c0_g1_i1	11.409	2.34114	0.693084	3.37785	0.000730543	0.00231649
Rsto_DN10074_c0_g1_i1	0.608126	-2.21989	1.91411	-1.15975	0.246152	0.351044
Rsto_DN10075_c0_g1_i1	5.17099	-0.392103	0.775449	-0.505647	0.613104	0.703611
Rsto_DN10077_c0_g1_i1	0.590675	-0.106098	3.15342	-0.0336454	0.97316	NA
Rsto_DN10078_c0_g1_i1	7.58688	-2.58236	0.817598	-3.15847	0.001586	0.00466842
Rsto_DN10079_c0_g1_i1	0.700784	-2.4227	1.82702	-1.32603	0.184828	0.281381
Rsto_DN1008_c0_g1_i1	0.582658	-1.03747	1.88182	-0.551309	0.581422	NA
Rsto_DN10080_c0_g1_i1	1.26505	-3.27592	1.47183	-2.22575	0.0260307	0.0546196
Rsto_DN10081_c0_g1_i1	0.289546	-1.14704	2.56494	-0.447198	0.654732	NA
Rsto_DN10082_c0_g1_i1	0.0413773	1.57028	3.64971	0.430247	0.667016	NA
Rsto_DN10082_c0_g1_i2	0	NA	NA	NA	NA	NA
Rsto_DN10083_c0_g1_i1	1.11278	-0.723834	1.4693	-0.492639	0.622268	0.711689
Rsto_DN10084_c0_g1_i1	9.54345	3.03784	0.603371	5.03478	4.78409e-07	2.61485e-06
Rsto_DN10085_c0_g1_i1	7.48245	-0.327307	0.600583	-0.544982	0.585766	0.680561
Rsto_DN10086_c0_g1_i1	0.838972	2.63504	2.25231	1.16993	0.242029	0.346811
Rsto_DN10087_c0_g1_i1	0	NA	NA	NA	NA	NA
Rsto_DN10088_c0_g1_i1	14.1859	-1.55426	0.55535	-2.7987	0.00513089	0.0132856
Rsto_DN10089_c0_g1_i1	12.492	0.591893	0.526995	1.12315	0.261375	0.367668
Rsto_DN1009_c0_g1_i1	457.734	0.383668	0.157699	2.43291	0.0149779	0.0341511
Rsto_DN10090_c0_g1_i1	44.5458	1.28871	0.242469	5.31494	1.06695e-07	6.43345e-07
Rsto_DN10091_c0_g1_i1	2.68057	0.731795	1.55206	0.471499	0.637284	0.724775
Rsto_DN10092_c0_g1_i1	3.4617	0.926363	1.16106	0.797858	0.424953	0.534905
Rsto_DN10093_c0_g1_i1	4.40806	0.305748	1.04132	0.293615	0.769052	0.833235
Rsto_DN10094_c0_g1_i1	1.08719	-3.05859	1.6261	-1.88093	0.0599811	0.111697
Rsto_DN10095_c0_g1_i1	20.0073	-0.339347	0.337642	-1.00505	0.314873	0.424284
Rsto_DN10096_c0_g1_i1	212.285	2.31664	0.248442	9.32468	1.11315e-20	3.18411e-19
Rsto_DN10097_c0_g1_i1	3.15902	-1.43522	0.9024	-1.59045	0.111733	0.187394
Rsto_DN10098_c0_g1_i1	0.080267	0.698897	3.60443	0.1939	0.846254	NA
Rsto_DN10099_c0_g1_i1	9.88942	-1.09019	0.497935	-2.18943	0.0285659	0.059235
Rsto_DN101_c0_g1_i1	25.7556	0.210905	0.396223	0.532288	0.594527	0.68811
Rsto_DN10100_c0_g1_i1	13.4394	-5.07245	1.05221	-4.82077	1.43006e-06	7.27166e-06
Rsto_DN10101_c0_g1_i1	18.9062	-0.411104	0.339192	-1.21201	0.225509	0.328405
Rsto_DN10102_c0_g1_i1	33.21	-1.80027	0.443639	-4.05797	4.95011e-05	0.000196271
Rsto_DN10103_c0_g1_i1	8.75751	-0.320573	0.546974	-0.586084	0.557819	0.656029
Rsto_DN10104_c0_g1_i1	1.12305	-2.26915	1.60912	-1.41018	0.158488	0.248421
Rsto_DN10105_c0_g1_i1	2.00404	-0.726146	1.1038	-0.65786	0.510628	0.614151
Rsto_DN10106_c0_g1_i1	1.94704	-2.43463	1.34796	-1.80615	0.0708943	0.128195
Rsto_DN10107_c0_g1_i1	6.0748	0.532351	0.772665	0.68898	0.490836	0.595466
Rsto_DN10108_c0_g1_i1	74.4506	1.91239	0.327731	5.83524	5.37135e-09	3.87488e-08
Rsto_DN10109_c0_g1_i1	20.1654	2.49501	0.438314	5.69229	1.25345e-08	8.57876e-08
Rsto_DN1011_c0_g1_i1	27.7733	-2.61518	0.669012	-3.90902	9.26714e-05	0.000349065
Rsto_DN10110_c0_g1_i1	142.844	-3.34978	0.651833	-5.13902	2.76175e-07	1.56504e-06
Rsto_DN10111_c0_g1_i1	5.55993	1.32908	0.80093	1.65942	0.0970307	0.166962
Rsto_DN10112_c0_g1_i1	0	NA	NA	NA	NA	NA
Rsto_DN10113_c0_g1_i1	7.48071	7.72387	1.3157	5.87053	4.344e-09	3.16293e-08
Rsto_DN10114_c0_g1_i1	0.84393	-1.58076	1.78569	-0.88524	0.376027	0.488081
Rsto_DN10115_c0_g1_i1	1.02652	-1.28048	1.39048	-0.92089	0.357108	0.468731
Rsto_DN10116_c0_g1_i1	6.22861	0.920721	0.668951	1.37637	0.168709	0.261447
Rsto_DN10117_c0_g1_i1	0.800021	-1.73819	1.54761	-1.12314	0.261377	0.367668
Rsto_DN10118_c0_g1_i1	1.69654	-3.70027	1.41328	-2.61822	0.00883907	0.0216416
Rsto_DN10119_c0_g1_i1	3.43786	-3.3524	1.28006	-2.61894	0.00882043	0.0215992
Rsto_DN1012_c0_g1_i1	460.732	-1.14444	0.227839	-5.02303	5.08617e-07	2.76087e-06
Rsto_DN10120_c0_g1_i1	26.124	0.786342	0.352578	2.23026	0.0257299	0.054099
Rsto_DN10121_c0_g1_i1	6.47348	-0.152439	0.777258	-0.196124	0.844513	0.890675
Rsto_DN10122_c0_g1_i1	1.42959	-1.40747	1.47773	-0.952456	0.340866	0.451308
Rsto_DN10123_c0_g1_i1	254.58	1.15136	0.188298	6.11457	9.68202e-10	7.75459e-09
Rsto_DN10124_c0_g1_i1	0.955147	-2.86882	1.70194	-1.68562	0.0918695	0.159468
Rsto_DN10125_c0_g1_i1	17.1513	0.939133	0.440656	2.13122	0.0330714	0.067153
Rsto_DN10126_c0_g1_i1	0.942757	-2.85119	1.63548	-1.74334	0.0812741	0.14389
Rsto_DN10127_c0_g1_i1	0.701701	-0.370046	1.58749	-0.233101	0.815683	0.869825
Rsto_DN10128_c0_g1_i1	1.7095	-2.89715	1.3395	-2.16285	0.0305525	0.0628229
Rsto_DN10129_c0_g1_i1	3.62022	-1.87453	0.933486	-2.00809	0.0446334	0.0866953
Rsto_DN1013_c0_g1_i1	181.829	12.2292	1.35838	9.00276	2.20109e-19	5.36994e-18
Rsto_DN10130_c0_g1_i1	7.66439	7.53767	1.45123	5.19399	2.05838e-07	1.19002e-06
Rsto_DN10131_c0_g1_i1	68.844	-0.386987	0.230138	-1.68154	0.0926574	0.160649
Rsto_DN10132_c0_g1_i1	4.31398	0.554583	0.851217	0.651517	0.514713	0.617949
Rsto_DN10133_c0_g1_i1	1.43578	-2.67413	1.43564	-1.86267	0.0625085	0.115499
Rsto_DN10134_c0_g1_i1	1.50155	-2.75666	1.42107	-1.93984	0.0523986	0.0993571
Rsto_DN10135_c0_g1_i1	2.66249	-2.05209	1.04176	-1.96982	0.0488588	0.0935306
Rsto_DN10136_c0_g1_i1	11.9203	0.541005	0.518437	1.04353	0.296702	0.405557
Rsto_DN10137_c0_g1_i1	0.453788	-1.79559	2.12638	-0.844438	0.398425	NA
Rsto_DN10138_c0_g1_i1	3.4891	-1.40552	0.959731	-1.46449	0.14306	0.229073
Rsto_DN10139_c0_g1_i1	2.31291	-1.42373	1.10088	-1.29327	0.195917	0.294575
Rsto_DN1014_c0_g1_i1	41.4824	-5.31878	0.975551	-5.45208	4.97852e-08	3.14636e-07
Rsto_DN10140_c0_g1_i1	3.97568	1.03335	0.831091	1.24336	0.213735	0.314454
Rsto_DN10141_c0_g1_i1	1.57482	-0.192693	1.3718	-0.140468	0.888291	0.921866
Rsto_DN10142_c0_g1_i1	169.103	-1.19056	0.29023	-4.10212	4.09385e-05	0.000164546
Rsto_DN10143_c0_g1_i1	4.32889	-2.22285	0.852842	-2.6064	0.00914991	0.0223394
Rsto_DN10144_c0_g1_i1	0.0827545	0.66047	3.60056	0.183435	0.854457	NA
Rsto_DN10145_c0_g1_i1	15.9339	6.78717	1.11367	6.09441	1.09843e-09	8.75491e-09
Rsto_DN10146_c0_g1_i1	4.90321	1.97144	0.954595	2.06521	0.0389035	0.0771166
Rsto_DN10147_c0_g1_i1	6.04534	1.52842	0.709951	2.15285	0.0313304	0.0641334
Rsto_DN10148_c0_g1_i1	0.49141	-1.91133	2.21695	-0.86214	0.38861	NA
Rsto_DN10149_c0_g1_i1	2.19814	-4.07316	1.4081	-2.89267	0.00381987	0.0102331
Rsto_DN1015_c0_g1_i1	2.77177	-1.10979	1.01328	-1.09525	0.273409	0.3804
Rsto_DN10150_c0_g1_i1	3.81771	-0.673603	0.796516	-0.845686	0.397728	0.509026
Rsto_DN10151_c0_g1_i1	0.546632	0.492641	1.96903	0.250194	0.802437	NA
Rsto_DN10152_c0_g1_i1	0	NA	NA	NA	NA	NA
Rsto_DN10153_c0_g1_i1	2.75116	-1.62279	1.0845	-1.49634	0.134565	0.218217
Rsto_DN10154_c0_g1_i1	0	NA	NA	NA	NA	NA
Rsto_DN10155_c0_g1_i1	0.624177	-2.25483	1.99546	-1.12998	0.258483	0.364632
Rsto_DN10156_c0_g1_i1	1.0743	-3.03883	1.58964	-1.91165	0.0559215	0.105078
Rsto_DN10157_c0_g1_i1	82.7213	0.477591	0.393613	1.21335	0.224996	0.327879
Rsto_DN10158_c0_g1_i1	1.27049	-1.45213	1.54247	-0.941431	0.346484	0.457493
Rsto_DN10159_c0_g1_i1	2.32441	-3.47925	1.18464	-2.93698	0.00331426	0.00900047
Rsto_DN1016_c0_g1_i1	49.5725	-0.593543	0.300334	-1.97628	0.0481236	0.0923602
Rsto_DN10160_c0_g1_i1	136.67	-2.36456	0.266899	-8.85935	8.04804e-19	1.82263e-17
Rsto_DN10161_c0_g1_i1	214.607	-6.77313	1.78921	-3.78553	NA	NA
Rsto_DN10162_c0_g1_i1	0.282131	-1.11259	2.57377	-0.43228	0.665538	NA
Rsto_DN10164_c0_g1_i1	3.63005	3.27139	0.932673	3.50754	0.000452268	0.00149683
Rsto_DN10165_c0_g1_i1	53.4961	-0.295741	0.378938	-0.780448	0.435127	0.543959
Rsto_DN10166_c0_g1_i1	1.32095	-0.830331	1.44355	-0.575201	0.565155	0.662144
Rsto_DN10167_c0_g1_i1	5.15309	-3.07785	0.860773	-3.57568	0.000349321	0.0011892
Rsto_DN10168_c0_g1_i1	11.9243	-2.94039	0.625777	-4.69877	2.61727e-06	1.27214e-05
Rsto_DN10169_c0_g1_i1	4.52893	1.58353	1.22526	1.2924	0.196218	0.294793
Rsto_DN1017_c0_g1_i1	31.7635	-0.528961	0.369555	-1.43135	0.152331	0.24077
Rsto_DN10170_c0_g1_i1	1.53718	-3.55751	1.6209	-2.19478	0.0281797	0.0586119
Rsto_DN10171_c0_g1_i1	0.82238	-2.65377	1.71227	-1.54985	0.121177	0.200403
Rsto_DN10172_c0_g1_i1	2.13833	-1.9874	1.1589	-1.7149	0.0863639	0.151335
Rsto_DN10173_c0_g1_i1	0.0851946	0.623926	3.59698	0.173458	0.862291	NA
Rsto_DN10174_c0_g1_i1	0.127792	0.0367302	3.54995	0.0103467	0.991745	NA
Rsto_DN10175_c0_g1_i1	2.24714	-3.34961	1.6538	-2.0254	0.0428268	0.0836015
Rsto_DN10176_c0_g1_i1	0	NA	NA	NA	NA	NA
Rsto_DN10177_c0_g1_i1	199.071	1.23124	0.23246	5.29655	1.1801e-07	7.05299e-07
Rsto_DN10178_c0_g1_i1	5.62497	0.870322	0.890928	0.976872	0.328633	0.438934
Rsto_DN10179_c0_g1_i1	6.03905	-3.38664	0.910615	-3.71907	0.00019996	0.00070987
Rsto_DN1018_c0_g1_i1	113.836	0.118106	0.232223	0.508587	0.611041	0.702032
Rsto_DN10180_c0_g1_i1	0.0425973	1.57028	3.64971	0.430247	0.667016	NA
Rsto_DN10181_c0_g1_i1	6.2401	0.229856	0.639494	0.359434	0.71927	0.793396
Rsto_DN10182_c0_g1_i1	0.332191	-1.34495	2.45331	-0.548217	0.583543	NA
Rsto_DN10183_c0_g1_i1	0.0777795	0.738096	3.60847	0.204545	0.837927	NA
Rsto_DN10184_c0_g1_i1	0.561869	-2.10568	2.87035	-0.733598	0.463194	NA
Rsto_DN10185_c0_g1_i1	1.14628	-1.65616	1.45629	-1.13724	0.255437	0.361258
Rsto_DN10186_c0_g1_i1	0.122864	0.0885738	3.3332	0.0265732	0.9788	NA
Rsto_DN10187_c0_g1_i1	65.0409	-7.7414	2.33824	-3.31078	NA	NA
Rsto_DN10188_c0_g1_i1	1.65675	-0.596842	1.55625	-0.383512	0.70134	0.778693
Rsto_DN10189_c0_g1_i1	0.239534	-0.877592	2.7584	-0.318152	0.750369	NA
Rsto_DN1019_c0_g1_i1	378.78	0.143988	0.182411	0.789362	0.429901	0.539369
Rsto_DN10190_c0_g1_i1	0.274602	0.653748	2.76194	0.236699	0.812891	NA
Rsto_DN10191_c0_g1_i1	0	NA	NA	NA	NA	NA
Rsto_DN10192_c0_g1_i1	1.06191	-3.0233	1.56453	-1.9324	0.05331	0.100876
Rsto_DN10193_c0_g1_i1	40.7023	2.8873	0.376841	7.66184	1.83282e-14	2.63743e-13
Rsto_DN10194_c0_g1_i1	10.8856	0.481775	0.57797	0.833565	0.404526	0.515494
Rsto_DN10195_c0_g1_i1	0.687059	-1.45947	1.62976	-0.895514	0.370512	0.482719
Rsto_DN10196_c0_g1_i1	3.90453	-4.90267	1.6044	-3.05578	0.00224479	0.00635798
Rsto_DN10197_c0_g1_i1	2.01954	-0.881148	1.41773	-0.621521	0.534257	0.635833
Rsto_DN10197_c0_g1_i2	0.116669	0.156104	3.55807	0.0438732	0.965006	NA
Rsto_DN10198_c0_g1_i1	1.68954	-1.60281	1.30411	-1.22905	0.219055	0.320844
Rsto_DN10199_c0_g1_i1	15.3726	8.63692	1.274	6.77938	1.20693e-11	1.22023e-10
Rsto_DN102_c0_g1_i1	3.70154	-2.15122	0.933555	-2.30433	0.0212043	0.0457795
Rsto_DN102_c0_g1_i2	0.0851946	0.623926	3.59698	0.173458	0.862291	NA
Rsto_DN1020_c0_g1_i1	50.9191	-1.13352	0.361739	-3.13353	0.00172715	0.00504143
Rsto_DN10200_c0_g1_i1	367.793	0.500373	0.267595	1.86989	0.0614993	0.114019
Rsto_DN10201_c0_g1_i1	46.4851	0.219551	0.280478	0.782776	0.433759	0.54292
Rsto_DN10202_c0_g1_i1	21.2579	-6.1733	0.977642	-6.31448	2.71075e-10	2.31691e-09
Rsto_DN10203_c0_g1_i1	69.9029	-0.863702	0.292679	-2.95102	0.00316729	0.0086428
Rsto_DN10204_c0_g1_i1	1.1872	-2.40949	1.45942	-1.65099	0.09874	0.169246
Rsto_DN10205_c0_g1_i1	0.856572	0.186634	1.88215	0.09916	0.921011	0.944574
Rsto_DN10206_c0_g1_i1	54.121	5.59858	2.14712	2.60748	NA	NA
Rsto_DN10207_c0_g1_i1	6.40211	1.18999	0.690428	1.72356	0.0847869	0.148985
Rsto_DN10208_c0_g1_i1	2.30716	-0.412157	1.07386	-0.38381	0.701119	0.778601
Rsto_DN10209_c0_g1_i1	1.1533	-3.1415	1.53942	-2.04071	0.0412801	0.0809867
Rsto_DN1021_c0_g1_i1	27.2771	-0.203124	0.39669	-0.512047	0.608618	0.700175
Rsto_DN10210_c0_g1_i1	1.89331	-3.85712	1.68751	-2.28569	0.0222725	0.0477716
Rsto_DN10211_c0_g1_i1	4.34761	0.501534	0.899389	0.557639	0.577091	0.673019
Rsto_DN10212_c0_g1_i1	1.92678	0.274428	1.04449	0.262739	0.792752	0.851845
Rsto_DN10213_c0_g1_i1	2.26322	-0.373278	1.00547	-0.371249	0.710452	0.786363
Rsto_DN10214_c0_g1_i1	0.981401	1.34714	2.30497	0.58445	0.558917	0.656773
Rsto_DN10215_c0_g1_i1	0.783923	-1.70456	1.81708	-0.938078	0.348204	0.459284
Rsto_DN10215_c0_g1_i2	0.0851946	0.623926	3.59698	0.173458	0.862291	NA
Rsto_DN10216_c0_g1_i1	10.5681	-1.02598	0.594642	-1.72537	0.0844601	0.148456
Rsto_DN10217_c0_g1_i1	2.04414	-3.96666	1.49844	-2.6472	0.00811616	0.0200571
Rsto_DN10218_c0_g1_i1	17.6189	-0.809966	0.51774	-1.56443	0.117717	0.195766
Rsto_DN10219_c0_g1_i1	14.4421	0.33528	0.494555	0.677944	0.497807	0.602264
Rsto_DN1022_c0_g1_i1	91.8699	-2.46857	0.484726	-5.0927	3.52994e-07	1.96935e-06
Rsto_DN1022_c0_g1_i2	0.511581	0.368975	2.4214	0.152381	0.878887	NA
Rsto_DN10220_c0_g1_i1	5.98154	-0.490104	0.74503	-0.657831	0.510647	0.614151
Rsto_DN10221_c0_g1_i1	1.88913	1.15169	1.94526	0.592051	0.553817	0.652398
Rsto_DN10222_c0_g1_i1	31.3492	-0.700193	0.314096	-2.22923	0.0257985	0.0541947
Rsto_DN10223_c0_g1_i1	0.977939	-2.90469	1.61713	-1.7962	0.0724622	0.130527
Rsto_DN10224_c0_g1_i1	4.08132	1.0247	1.11062	0.922634	0.356198	0.467798
Rsto_DN10225_c0_g1_i1	11.1202	0.428754	0.547268	0.783444	0.433366	0.542666
Rsto_DN10226_c0_g1_i1	1.9273	-1.71882	1.16894	-1.47041	0.141451	0.226988
Rsto_DN10227_c0_g1_i1	5.14757	-0.702733	0.763614	-0.920272	0.357431	0.469042
Rsto_DN10228_c0_g1_i1	5.22137	-1.94817	0.806744	-2.41486	0.0157411	0.0355361
Rsto_DN10229_c0_g1_i1	12.1486	0.950256	0.525858	1.80706	0.0707529	0.127996
Rsto_DN1023_c0_g1_i1	88.0434	-0.295103	0.229331	-1.2868	0.198165	0.297193
Rsto_DN10230_c0_g1_i1	2.50669	0.661034	1.38097	0.478673	0.632172	0.720951
Rsto_DN10231_c0_g1_i1	6.35095	-2.32679	0.743298	-3.13036	0.0017459	0.0050817
Rsto_DN10232_c0_g1_i1	1.09332	-2.27407	1.41207	-1.61045	0.107299	0.181439
Rsto_DN10233_c0_g1_i1	7.24131	-2.63647	0.968046	-2.72349	0.00645956	0.0163344
Rsto_DN10234_c0_g1_i1	11.5205	0.323363	0.562545	0.574821	0.565412	0.662256
Rsto_DN10235_c0_g1_i1	1.99472	-1.24099	1.13579	-1.09262	0.27456	0.381739
Rsto_DN10236_c0_g1_i1	1.21784	-0.843981	1.41624	-0.595933	0.55122	0.650409
Rsto_DN10237_c0_g1_i1	1.1434	-3.12997	1.534	-2.0404	0.0413108	0.0810373
Rsto_DN10238_c0_g1_i1	7.51215	7.49139	1.5443	4.85098	1.22852e-06	6.3094e-06
Rsto_DN10239_c0_g1_i1	0.524199	-2.00602	2.17689	-0.921507	0.356786	NA
Rsto_DN1024_c0_g1_i1	218.785	-0.235869	0.295182	-0.799062	0.424255	0.534231
Rsto_DN10240_c0_g1_i1	1.46943	-1.23093	1.24798	-0.986333	0.32397	0.434013
Rsto_DN10241_c0_g1_i1	9.43945	1.70794	0.514021	3.32272	0.000891456	0.00276689
Rsto_DN10242_c0_g1_i1	7.34936	1.29549	0.801458	1.61642	0.106003	0.179651
Rsto_DN10243_c0_g1_i1	2.20808	0.0296126	1.12359	0.0263553	0.978974	0.985154
Rsto_DN10244_c0_g1_i1	1.56866	-2.1871	1.39514	-1.56766	0.116961	0.194666
Rsto_DN10245_c0_g1_i1	28.6341	0.607044	0.411323	1.47583	0.139989	0.225076
Rsto_DN10246_c0_g1_i1	0.738339	-1.5908	2.20722	-0.720725	0.471079	0.578205
Rsto_DN10247_c0_g1_i1	0.649599	-2.31444	2.79457	-0.828191	0.407562	0.518834
Rsto_DN10248_c0_g1_i1	19.099	2.06657	0.505856	4.08529	4.4022e-05	0.000175906
Rsto_DN10248_c0_g1_i2	0.726209	3.76332	2.79606	1.34594	0.178322	0.273504
Rsto_DN10249_c0_g1_i1	1.81372	-0.629094	1.4922	-0.421589	0.673325	0.755301
Rsto_DN1025_c0_g1_i1	36.7723	-1.17557	0.334523	-3.51415	0.000441158	0.00146449
Rsto_DN10251_c0_g1_i1	1.30987	-1.77273	1.2771	-1.38809	0.16511	0.256929
Rsto_DN10252_c0_g1_i1	20.2692	0.0729729	0.369265	0.197617	0.843345	0.889902
Rsto_DN10253_c0_g1_i1	1.47285	-0.299648	1.22803	-0.244007	0.807226	0.863555
Rsto_DN10254_c0_g1_i1	2.37926	-3.44502	1.35936	-2.5343	0.0112672	0.0267607
Rsto_DN10255_c0_g1_i1	5.28919	-3.54977	1.01482	-3.49793	0.000468876	0.00154712
Rsto_DN10256_c0_g1_i1	1.95523	-1.25024	1.03179	-1.21173	0.225617	0.328405
Rsto_DN10257_c0_g1_i1	8.11308	-2.06945	0.689613	-3.00088	0.00269197	0.00747778
Rsto_DN10258_c0_g1_i1	2.49618	-1.9392	1.061	-1.8277	0.0675941	0.123218
Rsto_DN10259_c0_g1_i1	2.2931	2.40454	1.30735	1.83925	0.0658784	0.120653
Rsto_DN1026_c0_g1_i1	273.668	1.34927	0.213094	6.33182	2.42293e-10	2.0883e-09
Rsto_DN10260_c0_g1_i1	652.517	1.71801	0.445607	3.85543	0.000115527	0.000427215
Rsto_DN10261_c0_g1_i1	6.56562	3.99222	0.802787	4.97295	6.59424e-07	3.52903e-06
Rsto_DN10262_c0_g1_i1	3.44367	-1.7572	1.54221	-1.1394	0.254535	0.360308
Rsto_DN10263_c0_g1_i1	0.0425973	1.57028	3.64971	0.430247	0.667016	NA
Rsto_DN10264_c0_g1_i1	24.7722	-0.817613	0.467876	-1.7475	0.0805508	0.142856
Rsto_DN10265_c0_g1_i1	5.17838	1.17683	0.710262	1.6569	0.09754	0.167627
Rsto_DN10266_c0_g1_i1	5.03029	3.54693	0.97681	3.63114	0.000282177	0.000977569
Rsto_DN10267_c0_g1_i1	0	NA	NA	NA	NA	NA
Rsto_DN10268_c0_g1_i1	0.650724	-2.31721	1.86389	-1.24321	0.21379	0.314479
Rsto_DN10269_c0_g1_i1	0.671608	-1.3249	1.6334	-0.811134	0.417289	0.527594
Rsto_DN1027_c0_g1_i1	81.0737	2.61395	0.280459	9.32028	1.16034e-20	3.31333e-19
Rsto_DN10270_c0_g1_i1	0	NA	NA	NA	NA	NA
Rsto_DN10271_c0_g1_i1	1.19565	-1.59157	1.29938	-1.22487	0.220624	0.32271
Rsto_DN10272_c0_g1_i1	0.47134	1.18123	2.08042	0.567783	0.570182	NA
Rsto_DN10273_c0_g1_i1	0.0425973	1.57028	3.64971	0.430247	0.667016	NA
Rsto_DN10274_c0_g1_i1	2.42376	-3.27835	1.21718	-2.6934	0.0070727	0.017732
Rsto_DN10275_c0_g1_i1	13.6266	-6.70531	1.04158	-6.43763	1.21354e-10	1.08761e-09
Rsto_DN10276_c0_g1_i1	13.3326	0.123898	0.888659	0.139421	0.889118	0.922316
Rsto_DN10277_c0_g1_i1	2.98225	-1.82508	1.27896	-1.42701	0.153577	0.24239
Rsto_DN10278_c0_g1_i1	2.43914	-0.896126	1.44882	-0.61852	0.536233	0.637446
Rsto_DN10279_c0_g1_i1	16.2398	8.75004	1.27978	6.83715	8.0786e-12	8.35807e-11
Rsto_DN10280_c0_g1_i1	5.37045	0.0943527	0.712867	0.132357	0.894702	0.925828
Rsto_DN10281_c0_g1_i1	0.672969	-2.36296	2.12729	-1.11078	0.266662	0.373258
Rsto_DN10282_c0_g1_i1	1.30647	-3.32237	1.47129	-2.25813	0.0239375	0.0508667
Rsto_DN10283_c0_g1_i1	0.789638	-2.59423	1.83843	-1.41111	0.158213	0.248108
Rsto_DN10284_c0_g1_i1	5.53285	1.26103	0.686608	1.83661	0.0662681	0.121191
Rsto_DN10285_c0_g1_i1	0.62211	0.853674	1.93466	0.441253	0.65903	0.743531
Rsto_DN10286_c0_g1_i1	11.7579	-0.852883	0.535376	-1.59305	0.111148	0.186713
Rsto_DN10287_c0_g1_i1	1.48519	-2.00815	1.25398	-1.60143	0.109282	0.184164
Rsto_DN10288_c0_g1_i1	3.53746	-3.94799	1.13131	-3.48976	0.000483453	0.00159043
Rsto_DN10289_c0_g1_i1	1.26017	-3.27074	1.52047	-2.15114	0.0314654	0.0643456
Rsto_DN1029_c0_g1_i1	2.71459	-2.25489	1.07031	-2.10677	0.0351379	0.0706675
Rsto_DN10290_c0_g1_i1	3.656	-1.31474	0.782997	-1.67912	0.0931292	0.16133
Rsto_DN10292_c0_g1_i1	0.656721	-1.24421	2.24598	-0.553971	0.579599	0.675115
Rsto_DN10293_c0_g1_i1	0.544989	-0.892126	2.3323	-0.382509	0.702084	NA
Rsto_DN10294_c0_g1_i1	2.53364	-1.79573	1.0572	-1.69858	0.0893991	0.15588
Rsto_DN10296_c0_g1_i1	21.8461	0.891541	0.333582	2.67263	0.00752602	0.0187454
Rsto_DN10297_c0_g1_i1	1.867	-3.139	1.28513	-2.44256	0.0145833	0.0334157
Rsto_DN10298_c0_g1_i1	41.3057	-0.544732	0.312645	-1.74233	0.0814504	0.144125
Rsto_DN10299_c0_g1_i1	3.14108	-0.649968	1.14945	-0.565461	0.57176	0.668309
Rsto_DN103_c0_g1_i1	100.212	-0.387696	0.213496	-1.81594	0.0693791	0.125941
Rsto_DN1030_c0_g1_i1	2.00068	1.38022	1.19728	1.15279	0.248996	0.35433
Rsto_DN10300_c0_g1_i1	1.55267	0.30018	1.13025	0.265588	0.790556	0.849933
Rsto_DN10301_c0_g1_i1	8.74027	1.1646	0.56749	2.05219	0.0401517	0.0791132
Rsto_DN10302_c0_g1_i1	0.704396	-2.42991	2.08562	-1.16508	0.243988	0.348836
Rsto_DN10303_c0_g1_i1	2.40262	1.38235	1.30852	1.05642	0.290776	0.399218
Rsto_DN10304_c0_g1_i1	0.282131	-1.11259	2.57377	-0.43228	0.665538	NA
Rsto_DN10305_c0_g1_i1	0.766705	-1.57765	1.65534	-0.953066	0.340557	0.451045
Rsto_DN10306_c0_g1_i1	0.994609	-1.91501	1.45735	-1.31403	0.188835	0.2862
Rsto_DN10307_c0_g1_i1	15.1186	-0.554247	0.455728	-1.21618	0.223917	0.326683
Rsto_DN10308_c0_g1_i1	24.3957	-0.257641	0.374727	-0.687543	0.491741	0.596216
Rsto_DN10309_c0_g1_i1	0.450033	-1.78454	3.04774	-0.585527	0.558193	NA
Rsto_DN1031_c0_g1_i1	4.16684	-4.36614	1.13683	-3.84061	0.00012273	0.000452019
Rsto_DN10310_c0_g1_i1	2.00969	-3.94315	1.28349	-3.07222	0.00212473	0.00605975
Rsto_DN10311_c0_g1_i1	43.9696	-0.620229	0.568485	-1.09102	0.275264	0.38243
Rsto_DN10312_c0_g1_i1	4.34826	-4.42951	1.07515	-4.11991	3.79015e-05	0.000153164
Rsto_DN10313_c0_g1_i1	1.02235	-0.719977	1.81617	-0.396426	0.691791	0.770487
Rsto_DN10314_c0_g1_i1	0.866245	-2.72844	1.69748	-1.60735	0.107978	0.182397
Rsto_DN10315_c0_g1_i1	5.65877	1.13629	0.733598	1.54892	0.121401	0.200693
Rsto_DN10316_c0_g1_i1	3.78769	0.51787	0.952318	0.5438	0.586579	0.681361
Rsto_DN10317_c0_g1_i1	1.33156	-3.34999	2.37608	-1.40988	0.158575	0.248533
Rsto_DN10318_c0_g1_i1	23.1842	2.18598	0.431991	5.06025	4.18704e-07	2.31549e-06
Rsto_DN10319_c0_g1_i1	1.02668	-2.97406	1.66841	-1.78257	0.0746561	0.133892
Rsto_DN1032_c0_g1_i1	1.05308	-2.13988	1.42745	-1.49909	0.13385	0.217292
Rsto_DN1032_c0_g1_i2	0.853855	-2.70919	1.68923	-1.6038	0.108758	0.18343
Rsto_DN10320_c0_g1_i1	2.09736	-2.00422	1.5133	-1.3244	0.18537	0.282075
Rsto_DN10321_c0_g1_i1	0.866564	-1.03765	1.61106	-0.644078	0.519525	0.622134
Rsto_DN10322_c0_g1_i1	6.85691	7.3694	1.45099	5.07888	3.79669e-07	2.10957e-06
Rsto_DN10323_c0_g1_i1	0.611881	-2.22812	1.93153	-1.15355	0.248686	0.35395
Rsto_DN10324_c0_g1_i1	2.70785	-1.46073	0.930834	-1.56927	0.116585	0.194123
Rsto_DN10325_c0_g1_i1	1.00619	-2.07636	1.53071	-1.35647	0.174951	0.269315
Rsto_DN10326_c0_g1_i1	1.28846	-3.30082	1.63174	-2.02289	0.0430849	0.0839955
Rsto_DN10327_c0_g1_i1	72.4399	0.843727	0.278237	3.0324	0.00242616	0.00680943
Rsto_DN10328_c0_g1_i1	41.2063	-1.60546	0.720502	-2.22825	0.0258639	0.0543181
Rsto_DN10329_c0_g1_i1	5.96362	-5.5125	3.45646	-1.59484	NA	NA
Rsto_DN1033_c0_g1_i1	20.8527	-0.751128	0.399366	-1.8808	0.0599989	0.111717
Rsto_DN10330_c0_g1_i1	9.88778	2.41367	0.512745	4.70735	2.50963e-06	1.22552e-05
Rsto_DN10331_c0_g1_i1	7.3518	1.37664	0.735409	1.87193	0.0612158	0.113648
Rsto_DN10332_c0_g1_i1	3.06384	-3.90177	1.26217	-3.09132	0.00199271	0.00572799
Rsto_DN10333_c0_g1_i1	0.691009	3.2973	2.36606	1.39359	0.163443	0.254946
Rsto_DN10334_c0_g1_i1	1.80073	0.514596	1.32181	0.389311	0.697046	0.775341
Rsto_DN10335_c0_g1_i1	1.63783	-0.731025	1.30722	-0.559221	0.576011	0.672081
Rsto_DN10336_c0_g1_i1	0.456322	-1.80333	2.29315	-0.786399	0.431634	NA
Rsto_DN10337_c0_g1_i1	53.4972	-1.50297	0.303501	-4.95211	7.34118e-07	3.91093e-06
Rsto_DN10338_c0_g1_i1	1.14096	1.63748	1.35359	1.20973	0.226384	0.329303
Rsto_DN10339_c0_g1_i1	6.1675	1.17048	0.90561	1.29247	0.196194	0.294793
Rsto_DN1034_c0_g1_i1	194.562	-3.75624	0.513531	-7.31453	2.58281e-13	3.21266e-12
Rsto_DN1034_c0_g1_i2	0.408703	-1.64567	2.21227	-0.743881	0.456948	NA
Rsto_DN10340_c0_g1_i1	1.97801	-0.0971413	1.30526	-0.0744228	0.940674	0.958836
Rsto_DN10341_c0_g1_i1	0.608012	-1.22817	1.74694	-0.703044	0.482028	0.587516
Rsto_DN10342_c0_g1_i1	4.26537	-0.114592	0.802532	-0.142788	0.886457	0.920545
Rsto_DN10343_c0_g1_i1	1.32967	2.22596	1.35679	1.64061	0.100879	0.172481
Rsto_DN10344_c0_g1_i1	1.46064	-0.618571	1.2201	-0.506984	0.612166	0.702878
Rsto_DN10345_c0_g1_i1	0.397382	-0.0618307	1.98639	-0.0311271	0.975168	NA
Rsto_DN10346_c0_g1_i1	0	NA	NA	NA	NA	NA
Rsto_DN10347_c0_g1_i1	0.495165	-1.92147	2.0568	-0.934207	0.350197	NA
Rsto_DN10348_c0_g1_i1	2.46847	0.0754228	0.961875	0.0784123	0.9375	0.956551
Rsto_DN10349_c0_g1_i1	0.94462	2.20955	1.8195	1.21437	0.224605	0.327492
Rsto_DN1035_c0_g1_i1	2.59825	-1.22784	0.984969	-1.24657	0.212554	0.313343
Rsto_DN1035_c0_g1_i2	0.883469	-1.84322	1.64097	-1.12325	0.261332	0.367668
Rsto_DN10350_c0_g1_i1	0.0851946	0.623926	3.59698	0.173458	0.862291	NA
Rsto_DN10351_c0_g1_i1	0.906355	-2.79385	1.66225	-1.68076	0.0928096	0.160861
Rsto_DN10352_c0_g1_i1	0.533292	1.2171	1.78889	0.680366	0.496272	NA
Rsto_DN10353_c0_g1_i1	355.933	0.795633	0.126894	6.27007	3.60893e-10	3.03561e-09
Rsto_DN10354_c0_g1_i1	0.402508	-1.62516	2.34116	-0.69417	0.487576	NA
Rsto_DN10355_c0_g1_i1	283.184	0.227713	0.18024	1.26338	0.206451	0.306457
Rsto_DN10356_c0_g1_i1	4.33419	0.312481	0.661276	0.472542	0.63654	0.724357
Rsto_DN10357_c0_g1_i1	1.5385	-0.923961	1.48105	-0.623857	0.532722	0.634605
Rsto_DN10358_c0_g1_i1	1.20887	0.045231	1.21956	0.0370878	0.970415	0.979422
Rsto_DN10359_c0_g1_i1	0	NA	NA	NA	NA	NA
Rsto_DN1036_c0_g1_i1	78.1981	0.382444	0.230516	1.65908	0.0971003	0.167064
Rsto_DN10360_c0_g1_i1	0.767346	-2.55537	2.02311	-1.26309	0.206557	0.306545
Rsto_DN10361_c0_g1_i1	0.183858	3.10913	3.64971	0.851884	0.394278	NA
Rsto_DN10362_c0_g1_i1	1.34427	0.00413418	1.37915	0.00299764	0.997608	0.998244
Rsto_DN10363_c0_g1_i1	40.9445	-0.591216	0.415369	-1.42335	0.154634	0.24376
Rsto_DN10364_c0_g1_i1	0.787246	-2.59014	1.81965	-1.42342	0.154613	0.24376
Rsto_DN10365_c0_g1_i1	1.65753	-2.19583	1.33733	-1.64195	0.100601	0.172095
Rsto_DN10366_c0_g1_i1	10.8742	-3.54185	0.769429	-4.60321	4.16029e-06	1.96399e-05
Rsto_DN10367_c0_g1_i1	0.932738	-0.734561	1.41024	-0.520875	0.602454	0.695081
Rsto_DN10368_c0_g1_i1	2.79032	-0.190136	1.02552	-0.185405	0.852912	0.895909
Rsto_DN10369_c0_g1_i1	1.96003	-2.45114	1.24791	-1.9642	0.0495075	0.0944896
Rsto_DN1037_c0_g1_i1	8.11975	-1.71228	0.59373	-2.88394	0.00392728	0.0104917
Rsto_DN10370_c0_g1_i1	4.59031	0.771315	0.760819	1.0138	0.31068	0.420047
Rsto_DN10371_c0_g1_i1	1.85546	-1.9587	1.30196	-1.50443	0.132471	0.215566
Rsto_DN10372_c0_g1_i1	0.678142	0.0693082	3.04496	0.0227616	0.98184	0.987192
Rsto_DN10373_c0_g1_i1	4.22305	-2.75378	0.885329	-3.11046	0.00186795	0.00539962
Rsto_DN10374_c0_g1_i1	2.90014	6.27278	2.44113	2.56962	0.010181	0.0245356
Rsto_DN10375_c0_g1_i1	0.127792	0.0367302	3.54995	0.0103467	0.991745	NA
Rsto_DN10376_c0_g1_i1	1.39224	0.354173	1.19283	0.296919	0.766528	0.831283
Rsto_DN10377_c0_g1_i1	2.03948	0.0257106	1.03146	0.0249264	0.980114	0.986049
Rsto_DN10378_c0_g1_i1	14.1458	1.19175	0.431465	2.76211	0.00574289	0.0147148
Rsto_DN10379_c0_g1_i1	1.82945	-3.80849	1.38606	-2.74771	0.0060014	0.015296
Rsto_DN1038_c0_g1_i1	1.46035	-1.95966	1.34111	-1.46122	0.143954	0.230324
Rsto_DN10381_c0_g1_i1	28.3151	4.92581	0.656946	7.49805	6.47754e-14	8.64672e-13
Rsto_DN10382_c0_g1_i1	0.77826	-0.644626	1.50469	-0.428412	0.668351	0.751232
Rsto_DN10383_c0_g1_i1	0.865435	-0.666531	1.48709	-0.448213	0.654	0.739769
Rsto_DN10384_c0_g1_i1	1.22289	-1.54886	1.51532	-1.02213	0.306717	0.415957
Rsto_DN10385_c0_g1_i1	3.13058	0.742847	0.915662	0.811267	0.417212	0.527562
Rsto_DN10386_c0_g1_i1	0.0413773	1.57028	3.64971	0.430247	0.667016	NA
Rsto_DN10387_c0_g1_i1	0.998954	-0.221831	1.58504	-0.139952	0.888698	0.922114
Rsto_DN10388_c0_g1_i1	1.81864	0.489926	1.07012	0.457824	0.647079	0.733323
Rsto_DN10389_c0_g1_i1	1.64263	0.258545	1.69222	0.152785	0.878568	0.914841
Rsto_DN1039_c0_g1_i1	10.6948	0.835009	0.480458	1.73795	0.0822204	0.145284
Rsto_DN1039_c0_g1_i2	0.713361	-0.365307	1.49582	-0.244218	0.807062	0.863436
Rsto_DN10390_c0_g1_i1	0.514183	-0.902476	1.86064	-0.485034	0.627652	NA
Rsto_DN10391_c0_g1_i1	1.26761	-0.541697	1.49448	-0.362467	0.717003	0.791853
Rsto_DN10392_c0_g1_i1	0.923923	0.521823	1.92101	0.27164	0.785899	0.84642
Rsto_DN10393_c0_g1_i1	6.35615	-3.16378	1.36676	-2.31481	0.0206234	0.0447254
Rsto_DN10394_c0_g1_i1	1.09795	-0.123981	1.43782	-0.0862286	0.931285	0.952209
Rsto_DN10395_c0_g1_i1	0.443885	-1.76618	2.1806	-0.809955	0.417966	NA
Rsto_DN10396_c0_g1_i1	1.61329	-3.62536	1.41842	-2.55592	0.0105907	0.025389
Rsto_DN10397_c0_g1_i1	13.7165	-0.108549	0.404209	-0.268548	0.788278	0.848092
Rsto_DN10398_c0_g1_i1	0.957587	-2.87234	1.73571	-1.65485	0.0979546	0.168212
Rsto_DN10399_c0_g1_i1	0.352428	-0.0533411	2.55973	-0.0208385	0.983374	NA
Rsto_DN104_c0_g1_i1	6.98504	-0.944883	0.592739	-1.59409	0.110915	0.186405
Rsto_DN1040_c0_g1_i1	101.369	-0.704671	0.220713	-3.1927	0.00140951	0.00418949
Rsto_DN10400_c0_g1_i1	1.00935	-2.13988	1.44028	-1.48574	0.137348	0.221852
Rsto_DN10401_c0_g1_i1	0.49613	0.806645	1.75972	0.458394	0.646669	NA
Rsto_DN10402_c0_g1_i1	1.40428	-1.98799	1.41499	-1.40495	0.160036	0.250442
Rsto_DN10403_c0_g1_i1	6.14584	0.535482	0.661152	0.809922	0.417985	0.528199
Rsto_DN10404_c0_g1_i1	0.877892	-1.66376	1.61562	-1.0298	0.303105	0.412114
Rsto_DN10405_c0_g1_i1	2.31024	-0.801556	1.10381	-0.726175	0.467732	0.575128
Rsto_DN10406_c0_g1_i1	2.13857	0.172977	1.79327	0.0964589	0.923156	0.946031
Rsto_DN10407_c0_g1_i1	0.924125	-2.82327	2.56655	-1.10002	0.271322	0.378298
Rsto_DN1041_c0_g1_i1	54.7449	-1.05755	0.307755	-3.43635	0.000589619	0.00190533
Rsto_DN10410_c0_g1_i1	0.282131	-1.11259	2.57377	-0.43228	0.665538	NA
Rsto_DN10411_c0_g1_i1	3.58448	-4.77723	1.35408	-3.52803	0.000418662	0.00139687
Rsto_DN10412_c0_g1_i1	0.491457	-1.91147	2.04082	-0.936615	0.348956	NA
Rsto_DN10413_c0_g1_i1	1.29396	-1.53542	1.34863	-1.1385	0.25491	0.360715
Rsto_DN10414_c0_g1_i1	0	NA	NA	NA	NA	NA
Rsto_DN10415_c0_g1_i1	1.02135	-0.318519	1.28756	-0.247381	0.804613	0.861714
Rsto_DN10416_c0_g1_i1	0.465529	-0.076003	1.97949	-0.0383953	0.969372	NA
Rsto_DN10417_c0_g1_i1	73.2925	1.81788	0.258434	7.03422	2.00385e-12	2.23665e-11
Rsto_DN10418_c0_g1_i1	0.25991	3.10913	3.64971	0.851884	0.394278	NA
Rsto_DN10419_c0_g1_i1	2.16334	-0.233007	1.09788	-0.212233	0.831925	0.881915
Rsto_DN1042_c0_g1_i1	0.565482	-2.11511	2.15205	-0.982836	0.325688	NA
Rsto_DN1042_c0_g1_i2	0.124132	0.0749133	3.55247	0.0210876	0.983176	NA
Rsto_DN10420_c0_g1_i1	0	NA	NA	NA	NA	NA
Rsto_DN10421_c0_g1_i1	30.2188	1.82725	0.487464	3.74849	0.000177901	0.000638878
Rsto_DN10422_c0_g1_i1	230.894	0.55759	0.184337	3.02484	0.00248763	0.00695934
Rsto_DN10423_c0_g1_i1	757.324	0.0342528	0.175719	0.194929	0.845448	0.891263
Rsto_DN10424_c0_g1_i1	2823.04	1.4341	0.198217	7.23499	4.65554e-13	5.60405e-12
Rsto_DN10425_c0_g1_i1	38.7135	0.37752	0.276941	1.36318	0.172825	0.266518
Rsto_DN10426_c0_g1_i1	20.9862	-1.3414	0.498377	-2.69153	0.00711257	0.0178111
Rsto_DN10427_c0_g1_i1	200.49	-0.354653	0.259693	-1.36566	0.172046	0.26554
Rsto_DN10428_c0_g1_i1	10.4567	-0.460439	0.465742	-0.988613	0.322852	0.432835
Rsto_DN10429_c0_g1_i1	92.1803	-1.35278	0.277046	-4.88288	1.04547e-06	5.44248e-06
Rsto_DN1043_c0_g1_i1	231.034	-2.38556	0.38555	-6.18742	6.1158e-10	4.99579e-09
Rsto_DN10430_c0_g1_i1	42.8645	-0.035388	0.366595	-0.0965315	0.923098	0.94603
Rsto_DN10430_c0_g2_i1	0.473696	1.84345	3.17098	0.58135	0.561004	NA
Rsto_DN10430_c0_g2_i2	0.451691	1.81874	2.54024	0.715971	0.474009	NA
Rsto_DN10431_c0_g1_i1	387.461	0.729413	0.219521	3.32275	0.000891358	0.00276689
Rsto_DN10432_c0_g1_i1	20.5992	-7.30097	2.24008	-3.25925	0.00111707	0.00339526
Rsto_DN10433_c0_g1_i1	81.7199	-0.436548	0.29675	-1.4711	0.141265	0.22675
Rsto_DN10434_c0_g1_i1	142.82	-0.907377	0.244662	-3.70869	0.000208336	0.00073785
Rsto_DN10435_c0_g1_i1	51.0006	0.864966	0.3707	2.33333	0.0196307	0.0428727
Rsto_DN10436_c0_g1_i1	153.754	-0.900638	0.209198	-4.30519	1.66842e-05	7.15243e-05
Rsto_DN10437_c0_g1_i1	145.698	0.930457	0.170327	5.46278	4.68735e-08	2.97608e-07
Rsto_DN10438_c0_g1_i1	1.36864	-3.3888	2.39074	-1.41747	0.156346	0.245894
Rsto_DN10439_c0_g1_i1	231.226	0.684859	0.203731	3.36158	0.000774973	0.00244181
Rsto_DN1044_c0_g1_i1	125.829	-1.14491	0.278199	-4.11544	3.86436e-05	0.000156018
Rsto_DN10440_c0_g1_i1	74.0045	-2.82081	0.36488	-7.73077	1.06896e-14	1.57411e-13
Rsto_DN10441_c0_g1_i1	75.078	-0.51622	0.273439	-1.88788	0.0590426	0.110161
Rsto_DN10442_c0_g1_i1	83.2376	-2.56993	0.713239	-3.60319	NA	NA
Rsto_DN10443_c0_g1_i1	110.678	-1.67611	0.266011	-6.3009	2.95919e-10	2.51876e-09
Rsto_DN10444_c0_g1_i1	3.50865	-1.9318	0.962138	-2.00782	0.044662	0.0867406
Rsto_DN10445_c0_g1_i1	152.26	-0.638967	0.201042	-3.17828	0.00148152	0.00438288
Rsto_DN10446_c0_g1_i1	0.509009	0.799012	1.7551	0.455253	0.648928	NA
Rsto_DN10447_c0_g1_i1	37.5522	-2.09215	0.45273	-4.62118	3.81568e-06	1.81121e-05
Rsto_DN10448_c0_g1_i1	8.08484	0.195147	0.533358	0.365884	0.714451	0.789459
Rsto_DN10449_c0_g1_i1	225.008	1.21223	0.280435	4.32268	1.54147e-05	6.6394e-05
Rsto_DN1045_c0_g1_i1	2.19159	-1.3689	1.40631	-0.9734	0.330355	0.440696
Rsto_DN10450_c0_g1_i1	27.7364	-1.79492	0.448459	-4.00241	6.27008e-05	0.00024355
Rsto_DN10451_c0_g1_i1	23.9041	1.21308	0.600325	2.0207	0.0433107	0.0843958
Rsto_DN10452_c0_g1_i1	1.66939	-2.85671	1.34101	-2.13026	0.0331501	0.0672629
Rsto_DN10453_c0_g1_i1	877.393	-0.483215	0.369078	-1.30925	0.19045	0.28807
Rsto_DN10454_c0_g1_i1	111.367	0.12511	0.284343	0.439998	0.659939	0.74425
Rsto_DN10455_c0_g1_i1	0.900755	2.82153	1.89029	1.49264	0.13553	0.219542
Rsto_DN10456_c0_g1_i1	2.81343	6.11366	1.59385	3.83578	0.000125167	0.000460171
Rsto_DN10457_c0_g1_i1	529.628	1.23953	0.239345	5.17883	2.23282e-07	1.28499e-06
Rsto_DN10458_c0_g1_i1	126.424	0.477267	0.217968	2.18962	0.0285517	0.0592207
Rsto_DN10459_c0_g1_i1	0.290861	-1.15402	3.49658	-0.330044	0.741367	NA
Rsto_DN10459_c0_g1_i2	54.2578	2.05818	0.29308	7.02259	2.1779e-12	2.42063e-11
Rsto_DN1046_c0_g1_i1	29.6354	-0.530976	0.324482	-1.63638	0.10176	0.17366
Rsto_DN10460_c0_g1_i1	0.989015	-2.91987	1.74444	-1.67382	0.0941666	0.162835
Rsto_DN10461_c0_g1_i1	0.0413773	1.57028	3.64971	0.430247	0.667016	NA
Rsto_DN10462_c0_g1_i1	42.3046	-0.492964	0.339329	-1.45276	0.14629	0.233191
Rsto_DN10463_c0_g1_i1	2.50797	-2.00076	1.0689	-1.87179	0.0612361	0.11366
Rsto_DN10464_c0_g1_i1	0	NA	NA	NA	NA	NA
Rsto_DN10466_c0_g1_i1	1109.56	1.09076	0.172507	6.32299	2.56552e-10	2.20425e-09
Rsto_DN10467_c0_g1_i1	113.708	0.189531	0.203102	0.933183	0.350725	0.461978
Rsto_DN10468_c0_g1_i1	97.5105	-1.00331	0.247136	-4.05974	4.91275e-05	0.000194884
Rsto_DN10469_c0_g1_i1	3.03185	-1.47076	1.03886	-1.41574	0.156851	0.246443
Rsto_DN1047_c0_g1_i1	0.289546	-1.14704	2.56494	-0.447198	0.654732	NA
Rsto_DN1047_c0_g1_i2	169.003	1.08887	0.220882	4.92967	8.2368e-07	4.35275e-06
Rsto_DN10470_c0_g1_i1	0.367373	-1.49205	2.28791	-0.652146	0.514307	NA
Rsto_DN10471_c0_g1_i1	117.955	1.73235	0.181573	9.54084	1.41683e-21	4.57931e-20
Rsto_DN10472_c0_g1_i1	61.8502	-2.97077	0.719368	-4.1297	3.63244e-05	0.000147226
Rsto_DN10473_c0_g1_i1	86.4704	-2.48146	0.545618	-4.54798	5.41626e-06	2.50435e-05
Rsto_DN10474_c0_g1_i1	3.41152	2.19272	1.12649	1.94652	0.0515928	0.0979649
Rsto_DN10475_c0_g1_i1	91.9641	1.14894	0.20189	5.69091	1.26363e-08	8.64484e-08
Rsto_DN10476_c0_g1_i1	28.3773	-0.422355	0.357857	-1.18023	0.237907	0.342529
Rsto_DN10477_c0_g1_i1	216.712	1.27005	0.269366	4.71498	2.41739e-06	1.18481e-05
Rsto_DN10478_c0_g1_i1	41.1899	-0.830319	0.296388	-2.80146	0.00508727	0.0131852
Rsto_DN10479_c0_g1_i1	579.221	1.23674	0.139716	8.85178	8.61328e-19	1.9426e-17
Rsto_DN10479_c1_g1_i1	19.4794	0.144204	0.44728	0.322402	0.747148	0.816088
Rsto_DN1048_c0_g1_i1	4.23189	-0.865753	0.897127	-0.965029	0.33453	0.444821
Rsto_DN1048_c0_g1_i2	0.657311	0.643321	2.28277	0.281816	0.778085	0.840374
Rsto_DN10480_c0_g1_i1	223.369	-0.778506	0.234437	-3.32075	0.000897757	0.00278539
Rsto_DN10481_c0_g1_i1	121.345	-3.51387	0.358663	-9.79714	1.15821e-22	4.17948e-21
Rsto_DN10482_c0_g1_i1	245.159	-0.0587711	0.154691	-0.379926	0.704	0.780854
Rsto_DN10483_c0_g1_i1	90.434	-0.110879	0.241906	-0.458358	0.646695	0.73304
Rsto_DN10484_c0_g1_i1	364.076	-0.178999	0.146845	-1.21897	0.222856	0.325453
Rsto_DN10484_c0_g1_i2	1.93918	-0.971848	1.2234	-0.794382	0.426973	0.536708
Rsto_DN10485_c0_g1_i1	229.689	0.105055	0.188214	0.55817	0.576728	0.672679
Rsto_DN10486_c0_g1_i1	1.88123	-3.84949	1.58605	-2.42709	0.0152203	0.0346075
Rsto_DN10487_c0_g1_i1	153.546	-0.565468	0.19497	-2.90028	0.00372833	0.010014
Rsto_DN10488_c0_g1_i1	177.814	-0.116128	0.157687	-0.736444	0.46146	0.569378
Rsto_DN10489_c0_g1_i1	0	NA	NA	NA	NA	NA
Rsto_DN1049_c0_g1_i1	64.153	-2.87759	0.320927	-8.96649	3.06105e-19	7.31578e-18
Rsto_DN1049_c0_g1_i2	0	NA	NA	NA	NA	NA
Rsto_DN10490_c0_g1_i1	1.09102	-2.09042	1.57946	-1.3235	0.185668	0.282424
Rsto_DN10491_c0_g1_i1	77.4064	0.0533189	0.31932	0.166976	0.867389	0.906592
Rsto_DN10492_c0_g1_i1	104.856	0.386323	0.172841	2.23513	0.0254089	0.0535269
Rsto_DN10493_c0_g1_i1	80.0058	-0.211393	0.299143	-0.706662	0.479776	0.585597
Rsto_DN10494_c0_g1_i1	120.205	0.443953	0.175838	2.52479	0.0115768	0.0274286
Rsto_DN10495_c0_g1_i1	81.8075	-0.0796294	0.231565	-0.343874	0.730941	0.802878
Rsto_DN10496_c0_g1_i1	28.7731	1.05006	0.379364	2.76794	0.0056411	0.0144856
Rsto_DN10497_c0_g1_i1	69.4299	-0.776618	0.315083	-2.46481	0.0137087	0.0317286
Rsto_DN10498_c0_g1_i1	0.527954	-2.01532	2.94354	-0.684661	0.493558	NA
Rsto_DN10499_c0_g1_i1	48.6517	-2.90983	0.338455	-8.59739	8.15463e-18	1.67364e-16
Rsto_DN105_c0_g1_i1	939.498	1.6493	0.217642	7.57801	3.50888e-14	4.84953e-13
Rsto_DN1050_c0_g1_i1	62.5045	-4.52193	0.415436	-10.8848	1.36258e-27	7.82247e-26
Rsto_DN1050_c1_g1_i1	7.98691	4.21464	0.925393	4.55444	5.25258e-06	2.43347e-05
Rsto_DN10500_c0_g1_i1	152.684	-0.274352	0.252253	-1.08761	0.276769	0.384131
Rsto_DN10501_c0_g1_i1	7.30961	-5.80605	1.15084	-5.04507	4.53361e-07	2.48794e-06
Rsto_DN10502_c0_g1_i1	231.622	0.337912	0.159486	2.11875	0.0341113	0.0689322
Rsto_DN10503_c0_g1_i1	75.7986	-0.84491	0.312292	-2.70552	0.00681983	0.0171504
Rsto_DN10504_c0_g1_i1	318.1	0.367241	0.172956	2.12333	0.0337264	0.0682968
Rsto_DN10505_c0_g1_i1	1.25153	-3.26125	1.65237	-1.97368	0.0484185	0.0928611
Rsto_DN10506_c0_g1_i1	231.876	-1.19187	0.158977	-7.49715	6.52187e-14	8.68472e-13
Rsto_DN10507_c0_g1_i1	112.245	-1.86303	0.30827	-6.04348	1.50826e-09	1.17422e-08
Rsto_DN10508_c0_g1_i1	0.419486	2.76021	2.55271	1.08129	0.27957	NA
Rsto_DN10509_c0_g1_i1	2.27748	0.626529	1.07079	0.585108	0.558475	0.656519
Rsto_DN1051_c0_g1_i1	4.28869	-1.03332	0.94335	-1.09537	0.273355	0.380357
Rsto_DN10510_c0_g1_i1	203.315	-0.56613	0.157763	-3.58849	0.0003326	0.0011377
Rsto_DN10511_c0_g1_i1	10.9168	-0.207292	0.724189	-0.28624	0.774694	0.837925
Rsto_DN10512_c0_g1_i1	109.922	-9.13641	1.04615	-8.73334	2.47267e-18	5.3702e-17
Rsto_DN10513_c0_g1_i1	5.74747	-0.665351	0.723409	-0.919744	0.357707	0.469254
Rsto_DN10514_c0_g1_i1	1210.42	0.63433	0.0972643	6.52172	6.95073e-11	6.41867e-10
Rsto_DN10515_c0_g1_i1	66.7524	-0.986412	0.253711	-3.88793	0.000101101	0.000378042
Rsto_DN10516_c0_g1_i1	101.007	2.86091	0.51114	5.59711	2.1795e-08	1.44645e-07
Rsto_DN10517_c0_g1_i1	10.893	-0.877125	0.693291	-1.26516	0.205813	0.305676
Rsto_DN10518_c0_g1_i1	304.319	0.628288	0.168443	3.72998	0.000191499	0.000682486
Rsto_DN10519_c0_g1_i1	342.388	-0.538103	0.250217	-2.15054	0.0315123	0.0644253
Rsto_DN1052_c0_g1_i1	0.936837	2.10043	1.90366	1.10337	0.269868	0.376622
Rsto_DN1052_c0_g1_i2	6.71351	0.371493	0.666512	0.557369	0.577275	0.673126
Rsto_DN10520_c0_g1_i1	18.3109	-3.08917	0.521282	-5.9261	3.10215e-09	2.29912e-08
Rsto_DN10521_c0_g1_i1	239.829	2.06999	0.193391	10.7037	9.78262e-27	5.13166e-25
Rsto_DN10522_c0_g1_i1	6.43615	-2.17158	0.758641	-2.86246	0.00420361	0.0111555
Rsto_DN10523_c0_g1_i1	4.43963	-2.32307	0.87159	-2.66532	0.00769149	0.019117
Rsto_DN10524_c0_g1_i1	247.067	-0.256604	0.179779	-1.42733	0.153485	0.242291
Rsto_DN10525_c0_g1_i1	155.363	-0.916773	0.317066	-2.89143	0.00383495	0.0102701
Rsto_DN10526_c0_g1_i1	458.23	0.815039	0.217312	3.75055	0.000176447	0.000634214
Rsto_DN10527_c0_g1_i1	322.852	-0.21629	0.27148	-0.796709	0.42562	0.535622
Rsto_DN10528_c0_g1_i1	29.0284	-1.43748	0.374636	-3.83701	0.000124544	0.000458212
Rsto_DN10529_c0_g1_i1	5.73875	-0.506865	0.824501	-0.614754	0.538717	0.639537
Rsto_DN1053_c0_g1_i1	9.6726	0.26663	0.463253	0.575559	0.564913	0.661955
Rsto_DN1053_c0_g1_i2	1.83041	1.20666	1.31168	0.919932	0.357608	0.469162
Rsto_DN10530_c0_g1_i1	53.6841	-1.04043	0.25501	-4.07995	4.50457e-05	0.000179605
Rsto_DN10531_c0_g1_i1	6.60072	1.55443	0.66235	2.34684	0.0189335	0.0415767
Rsto_DN10532_c0_g1_i1	108.118	-0.72107	0.202746	-3.55653	0.000375791	0.00126931
Rsto_DN10532_c1_g1_i1	6.2191	-4.95018	1.14424	-4.32618	1.51714e-05	6.53977e-05
Rsto_DN10533_c0_g1_i1	204.118	-0.664057	0.214753	-3.09219	0.00198688	0.00571325
Rsto_DN10534_c0_g1_i1	189.163	0.833426	0.205787	4.04995	5.12292e-05	0.000202634
Rsto_DN10535_c0_g1_i1	57.9977	-1.99671	0.3716	-5.37326	7.73252e-08	4.72674e-07
Rsto_DN10536_c0_g1_i1	7.59966	-0.245432	0.550583	-0.445767	0.655765	0.740845
Rsto_DN10537_c0_g1_i1	26.8756	1.94633	0.396133	4.91332	8.95486e-07	4.70899e-06
Rsto_DN10538_c0_g1_i1	30.7966	-4.21216	0.692432	-6.08314	1.17855e-09	9.34359e-09
Rsto_DN10539_c0_g1_i1	5.6897	-1.90437	1.23383	-1.54347	0.122717	0.202441
Rsto_DN1054_c0_g1_i1	213.786	1.80531	0.377007	4.78851	1.68021e-06	8.4806e-06
Rsto_DN10540_c0_g1_i1	6.40672	1.68726	0.672333	2.50956	0.0120883	0.0284882
Rsto_DN10541_c0_g1_i1	7.04658	-0.647022	0.819678	-0.789361	0.429901	0.539369
Rsto_DN10542_c0_g1_i1	28.6735	-1.10587	0.328061	-3.37093	0.000749154	0.00236864
Rsto_DN10543_c0_g1_i1	120.189	-0.385724	0.199243	-1.93595	0.0528734	0.100124
Rsto_DN10544_c0_g1_i1	5.55645	1.34605	0.671486	2.00458	0.0450076	0.0873292
Rsto_DN10545_c0_g1_i1	105.445	0.152354	0.205554	0.741189	0.458579	0.566589
Rsto_DN10546_c0_g1_i1	21.934	-2.03559	0.400285	-5.08536	3.66924e-07	2.04083e-06
Rsto_DN10547_c0_g1_i1	88.8419	-0.686242	0.224295	-3.05955	0.00221673	0.00629262
Rsto_DN10548_c0_g1_i1	3.11652	0.408889	1.1807	0.346311	0.729109	0.801556
Rsto_DN10548_c0_g1_i2	0.124132	0.0749133	3.55247	0.0210876	0.983176	NA
Rsto_DN10549_c0_g1_i1	279.556	-0.0644414	0.180939	-0.356149	0.721729	0.795413
Rsto_DN1055_c0_g1_i1	0.708246	-2.43741	2.06858	-1.1783	0.238676	0.343337
Rsto_DN10550_c0_g1_i1	1.41084	-0.806091	1.49787	-0.538159	0.590468	0.684667
Rsto_DN10551_c0_g1_i1	48.9032	-0.842593	0.40911	-2.05957	0.0394393	0.0779903
Rsto_DN10552_c0_g1_i1	106.119	-1.68107	0.236958	-7.09438	1.29931e-12	1.48768e-11
Rsto_DN10553_c0_g1_i1	172.328	0.225833	0.141648	1.59432	0.110864	0.18635
Rsto_DN10554_c0_g1_i1	39.5065	2.64888	0.467038	5.67167	1.41415e-08	9.61448e-08
Rsto_DN10555_c0_g1_i1	35.4772	-4.36598	1.41597	-3.08338	0.00204664	0.0058707
Rsto_DN10556_c0_g1_i1	87.2938	1.6695	0.377771	4.41935	9.89962e-06	4.39659e-05
Rsto_DN10557_c0_g1_i1	44.2485	-0.443174	0.311599	-1.42226	0.154951	0.244207
Rsto_DN10558_c0_g1_i1	362.316	0.342231	0.13339	2.56564	0.0102986	0.0247791
Rsto_DN10559_c0_g1_i1	342.946	-1.13732	0.204648	-5.55744	2.73753e-08	1.79145e-07
Rsto_DN1056_c0_g1_i1	3.17777	-1.49948	1.05	-1.42807	0.153272	0.242025
Rsto_DN1056_c0_g1_i2	5.92985	-0.776557	0.644654	-1.20461	0.228354	0.331536
Rsto_DN10560_c0_g1_i1	109.525	-1.40005	0.223175	-6.27333	3.53413e-10	2.97574e-09
Rsto_DN10561_c0_g1_i1	75.8026	-1.91433	0.299732	-6.38683	1.6936e-10	1.48543e-09
Rsto_DN10562_c0_g1_i1	144.262	0.417018	0.191548	2.1771	0.0294734	0.0608403
Rsto_DN10563_c0_g1_i1	29.1255	-0.677802	0.443312	-1.52895	0.126277	0.20723
Rsto_DN10564_c0_g1_i1	1.29765	-3.31294	1.73028	-1.91468	0.0555331	0.104462
Rsto_DN10565_c0_g1_i1	55.2766	-0.485895	0.330311	-1.47102	0.141285	0.226761
Rsto_DN10566_c0_g1_i1	9.09528	-4.35638	0.972517	-4.47949	7.48213e-06	3.37962e-05
Rsto_DN10567_c0_g1_i1	1.39521	-1.6958	1.29312	-1.3114	0.189722	0.287181
Rsto_DN10568_c0_g1_i1	114.052	-1.50137	0.211915	-7.08475	1.393e-12	1.5872e-11
Rsto_DN10569_c0_g1_i1	63.0434	-4.59905	0.56871	-8.08682	6.12445e-16	1.02819e-14
Rsto_DN1057_c0_g1_i1	3.7093	-4.1919	1.17643	-3.56323	0.000366315	0.00124216
Rsto_DN10570_c0_g1_i1	163.358	0.232536	1.06143	0.219079	NA	NA
Rsto_DN10571_c0_g1_i1	43.3171	1.39339	0.351598	3.96302	7.40087e-05	0.000283318
Rsto_DN10572_c0_g1_i1	268.306	1.35246	0.186525	7.25082	4.14244e-13	5.01213e-12
Rsto_DN10573_c0_g1_i1	34.3268	-1.51849	0.402935	-3.76858	0.000164179	0.000593363
Rsto_DN10574_c0_g1_i1	168.152	-0.298029	0.161589	-1.84436	0.0651301	0.119483
Rsto_DN10575_c0_g1_i1	775.903	0.456515	0.18506	2.46685	0.0136307	0.031597
Rsto_DN10576_c0_g1_i1	3.94021	-2.179	0.836239	-2.60572	0.00916817	0.022374
Rsto_DN10577_c0_g1_i1	84.4019	0.544507	0.219001	2.48633	0.012907	0.0301407
Rsto_DN10578_c0_g1_i1	575.677	-0.341365	0.27758	-1.22979	0.218776	0.320547
Rsto_DN10579_c0_g1_i1	4.86164	-4.56145	1.39633	-3.26674	0.00108792	0.00331218
Rsto_DN1058_c0_g1_i1	339.088	1.37166	0.15645	8.76742	1.82809e-18	4.02892e-17
Rsto_DN10580_c0_g1_i1	31.8253	9.67596	1.36949	7.0654	1.60158e-12	1.8073e-11
Rsto_DN10581_c0_g1_i1	122.537	-0.489502	0.290357	-1.68587	0.0918218	0.159413
Rsto_DN10582_c0_g1_i1	1.2423	-3.24838	1.57494	-2.06254	0.0391567	0.0774969
Rsto_DN10583_c0_g1_i1	230.89	-0.00235198	0.199166	-0.0118092	0.990578	0.9933
Rsto_DN10584_c0_g1_i1	9.08949	0.115345	0.870405	0.132519	0.894574	0.925753
Rsto_DN10585_c0_g1_i1	820.494	0.795866	0.135254	5.88422	3.99939e-09	2.92499e-08
Rsto_DN10586_c0_g1_i1	286.351	-0.839757	0.547188	-1.53468	0.124864	0.20526
Rsto_DN10587_c0_g1_i1	4.26984	-1.23029	0.743574	-1.65456	0.0980147	0.168284
Rsto_DN10588_c0_g1_i1	218.496	0.976975	0.196085	4.98241	6.27958e-07	3.36832e-06
Rsto_DN10589_c0_g1_i1	41.9024	-5.46079	0.641836	-8.50807	1.76853e-17	3.49008e-16
Rsto_DN1059_c0_g1_i1	0.159267	-0.288718	3.53086	-0.0817698	0.93483	NA
Rsto_DN1059_c0_g1_i2	0.080267	0.698897	3.60443	0.1939	0.846254	NA
Rsto_DN10590_c0_g1_i1	18.6302	-1.02591	0.401043	-2.55811	0.0105241	0.0252699
Rsto_DN10591_c0_g1_i1	19.2346	-0.384712	0.38703	-0.99401	0.320218	0.430004
Rsto_DN10592_c0_g1_i1	201.86	2.27062	0.377392	6.01661	1.78107e-09	1.36907e-08
Rsto_DN10593_c0_g1_i1	105.542	1.33984	0.385993	3.47115	0.000518237	0.00169602
Rsto_DN10594_c0_g1_i1	274.4	0.553663	0.23667	2.33938	0.0193155	0.0422855
Rsto_DN10595_c0_g1_i1	143.624	2.21022	0.24109	9.16759	4.8371e-20	1.27891e-18
Rsto_DN10596_c0_g1_i1	146.045	-0.119375	0.175033	-0.682016	0.495229	0.599732
Rsto_DN10597_c0_g1_i1	30.7192	0.443313	0.346525	1.27931	0.200787	0.300046
Rsto_DN10598_c0_g1_i1	10.8667	-4.59247	1.00945	-4.54947	5.37802e-06	2.48807e-05
Rsto_DN10599_c0_g1_i1	41.9526	2.12105	0.461761	4.59339	4.36101e-06	2.05168e-05
Rsto_DN106_c0_g1_i1	45.1688	0.311455	0.25219	1.235	0.216831	0.318223
Rsto_DN106_c0_g1_i2	0.244509	-0.904921	2.67137	-0.338748	0.7348	NA
Rsto_DN1060_c0_g1_i1	4.25188	-2.65554	0.961317	-2.7624	0.00573782	0.0147041
Rsto_DN10600_c0_g1_i1	103.199	-2.16917	0.386926	-5.60615	2.06878e-08	1.3791e-07
Rsto_DN10601_c0_g1_i1	8.85294	-4.3693	0.940779	-4.64435	3.41157e-06	1.6288e-05
Rsto_DN10602_c0_g1_i1	277.854	1.16726	0.22304	5.23341	1.66413e-07	9.73052e-07
Rsto_DN10603_c0_g1_i1	167.391	-9.1099	1.80474	-5.04775	4.47036e-07	2.45975e-06
Rsto_DN10604_c0_g1_i1	22.9436	-4.7745	0.760045	-6.28186	3.34538e-10	2.83133e-09
Rsto_DN10605_c0_g1_i1	15.5587	0.50714	0.51712	0.9807	0.32674	0.437154
Rsto_DN10606_c0_g1_i1	85.6156	10.2814	3.53473	2.90869	NA	NA
Rsto_DN10607_c0_g1_i1	132.024	-0.542567	0.214921	-2.5245	0.0115864	0.027438
Rsto_DN10608_c0_g1_i1	202.299	0.878374	0.188482	4.66025	3.15828e-06	1.51581e-05
Rsto_DN10609_c0_g1_i1	38.8051	-1.59854	0.318243	-5.02302	5.08656e-07	2.76087e-06
Rsto_DN1061_c0_g1_i1	0.763831	0.983923	1.86677	0.527072	0.598144	0.691322
Rsto_DN1061_c0_g1_i2	0.566749	-2.11836	1.98117	-1.06925	0.284959	NA
Rsto_DN10610_c0_g1_i1	0.416165	-1.67	2.31412	-0.721657	0.470505	NA
Rsto_DN10610_c0_g1_i2	0.407483	-1.64173	2.18484	-0.751416	0.452402	NA
Rsto_DN10610_c0_g1_i3	0.534055	-2.03104	1.98797	-1.02166	0.30694	NA
Rsto_DN10611_c0_g1_i1	19.4497	-0.302662	0.469066	-0.645244	0.518769	0.621637
Rsto_DN10612_c0_g1_i1	653.659	-3.82547	1.81539	-2.10725	NA	NA
Rsto_DN10613_c0_g1_i1	232.691	2.20648	0.214486	10.2873	8.04098e-25	3.58763e-23
Rsto_DN10614_c0_g1_i1	12.644	-0.655158	0.435123	-1.50569	0.132148	0.215145
Rsto_DN10615_c0_g1_i1	41.0553	-0.630436	0.307566	-2.04976	0.0403883	0.0794936
Rsto_DN10616_c0_g1_i1	2.76944	-3.68607	2.1931	-1.68076	NA	NA
Rsto_DN10617_c0_g1_i1	22.3135	-0.200922	0.370905	-0.541709	0.588019	0.682455
Rsto_DN10618_c0_g1_i1	238.508	0.625274	0.179989	3.47395	0.000512863	0.00168044
Rsto_DN10619_c0_g1_i1	1.23276	4.03899	2.26436	1.78372	0.074469	0.1336
Rsto_DN1062_c0_g1_i1	0.73631	-0.0687139	1.78916	-0.0384056	0.969364	0.978542
Rsto_DN1062_c0_g1_i2	58.818	-0.103437	0.244111	-0.42373	0.671763	0.753959
Rsto_DN10620_c0_g1_i1	0.919292	4.72387	3.56225	1.32609	0.184809	0.281378
Rsto_DN10621_c0_g1_i1	2.71587	-0.238315	1.11972	-0.212834	0.831457	0.881607
Rsto_DN10622_c0_g1_i1	93.8831	0.858953	0.275584	3.11685	0.00182795	0.0052952
Rsto_DN10623_c0_g1_i1	59.1483	-1.39585	0.31822	-4.38645	1.15217e-05	5.07037e-05
Rsto_DN10624_c0_g1_i1	58.6489	-0.103971	0.288636	-0.360214	0.718687	0.793032
Rsto_DN10625_c0_g1_i1	0.804328	-1.66887	1.60735	-1.03828	0.29914	0.407905
Rsto_DN10626_c0_g1_i1	707.53	-7.29911	0.518161	-14.0866	4.59383e-45	1.06234e-42
Rsto_DN10627_c0_g1_i1	28.0202	-1.49251	0.646723	-2.3078	0.02101	0.0454318
Rsto_DN10628_c0_g1_i1	78.8115	-2.88522	0.383113	-7.53098	5.03616e-14	6.81125e-13
Rsto_DN10629_c0_g1_i1	25.1236	-2.22119	0.75168	-2.95497	0.00312698	0.00854415
Rsto_DN1063_c0_g1_i1	1.1274	-3.11083	1.68137	-1.85017	0.0642887	0.118164
Rsto_DN10630_c0_g1_i1	44.2777	-0.0730356	0.347622	-0.2101	0.833589	0.883007
Rsto_DN10630_c0_g1_i2	0.25991	3.10913	3.64971	0.851884	0.394278	NA
Rsto_DN10631_c0_g1_i1	662.132	0.226745	0.133713	1.69576	0.0899321	0.156701
Rsto_DN10632_c0_g1_i1	105.886	-0.138807	0.25022	-0.55474	0.579073	0.674742
Rsto_DN10633_c0_g1_i1	131.408	0.587641	0.219915	2.67213	0.00753723	0.0187648
Rsto_DN10634_c0_g1_i1	48.1468	2.35403	0.44748	5.26064	1.43551e-07	8.46156e-07
Rsto_DN10635_c0_g1_i1	2.3252	-0.243206	1.16464	-0.208825	0.834585	0.883657
Rsto_DN10636_c0_g1_i1	150.096	0.929436	0.224301	4.1437	3.41749e-05	0.000139201
Rsto_DN10637_c0_g1_i1	0.891525	-2.77182	1.68099	-1.64892	0.0991647	0.169886
Rsto_DN10638_c0_g1_i1	48.7597	-0.206967	0.302957	-0.683155	0.494509	0.599006
Rsto_DN10639_c0_g1_i1	150.011	0.386511	0.195144	1.98064	0.0476313	0.0915652
Rsto_DN10640_c0_g1_i1	19.1935	-1.08106	0.361569	-2.9899	0.00279071	0.00772823
Rsto_DN10641_c0_g1_i1	30.4602	0.237926	0.326593	0.728508	0.466303	0.573797
Rsto_DN10642_c0_g1_i1	100.151	-0.580284	0.186212	-3.11625	0.00183168	0.00530505
Rsto_DN10643_c0_g1_i1	804.133	-0.31599	0.172036	-1.83677	0.0662438	0.121174
Rsto_DN10644_c0_g1_i1	16.9907	-2.04691	0.587893	-3.48178	0.000498101	0.00163599
Rsto_DN10645_c0_g1_i1	2.85472	-0.23503	1.14761	-0.2048	0.837728	0.886026
Rsto_DN10646_c0_g1_i1	132.225	0.18976	0.254048	0.746945	0.455097	0.563432
Rsto_DN10647_c0_g1_i1	1.41775	-1.27879	1.25273	-1.0208	0.307348	0.416675
Rsto_DN10648_c0_g1_i1	476.135	1.10771	0.171501	6.45887	1.05488e-10	9.52173e-10
Rsto_DN10649_c0_g1_i1	35.7696	-4.39581	0.529192	-8.30665	9.84427e-17	1.80193e-15
Rsto_DN1065_c0_g1_i1	308.139	-0.781973	0.395245	-1.97845	0.0478781	0.0919693
Rsto_DN10650_c0_g1_i1	27.4832	-1.0908	0.461559	-2.36329	0.0181133	0.040038
Rsto_DN10651_c0_g1_i1	182.644	1.28348	0.189327	6.77916	1.20877e-11	1.22134e-10
Rsto_DN10652_c0_g1_i1	91.1146	0.356953	0.17799	2.00547	0.0449127	0.0871759
Rsto_DN10653_c0_g1_i1	3.93123	-2.46928	0.962994	-2.56417	0.0103424	0.0248699
Rsto_DN10654_c0_g1_i1	256.741	-2.40374	0.42361	-5.67442	1.39157e-08	9.46882e-08
Rsto_DN10655_c0_g1_i1	388.026	0.970993	0.161232	6.02232	1.71935e-09	1.32535e-08
Rsto_DN10656_c0_g1_i1	13.8289	-2.54037	0.534827	-4.74989	2.0353e-06	1.01204e-05
Rsto_DN10657_c0_g1_i1	40.8513	-0.0248654	0.303653	-0.0818876	0.934736	0.954917
Rsto_DN10658_c0_g1_i1	158.853	0.250396	0.338881	0.738891	0.459973	0.567915
Rsto_DN10659_c0_g1_i1	20.0841	0.206519	0.489817	0.421624	0.673299	0.755301
Rsto_DN1066_c0_g1_i1	0.0827545	0.66047	3.60056	0.183435	0.854457	NA
Rsto_DN1066_c0_g1_i2	171.825	-0.0416854	0.177981	-0.234213	0.81482	0.869187
Rsto_DN10660_c0_g1_i1	23.7161	1.65765	0.457391	3.62414	0.000289923	0.00100224
Rsto_DN10661_c0_g1_i1	103.775	-0.505778	0.239789	-2.10927	0.0349216	0.0703446
Rsto_DN10662_c0_g1_i1	19.7424	0.340687	0.342351	0.99514	0.319668	0.429336
Rsto_DN10663_c0_g1_i1	58.6879	0.248361	0.23867	1.0406	0.298059	0.406735
Rsto_DN10664_c0_g1_i1	91.8773	0.0711466	0.255453	0.278511	0.78062	0.842226
Rsto_DN10665_c0_g1_i1	33.0133	-4.79454	0.860232	-5.57355	2.49605e-08	1.64194e-07
Rsto_DN10666_c0_g1_i1	41.1527	-1.00225	0.333987	-3.00087	0.00269207	0.00747778
Rsto_DN10667_c0_g1_i1	223.223	2.63084	0.187687	14.0172	1.22376e-44	2.64381e-42
Rsto_DN10668_c0_g1_i1	47.5863	-2.3939	0.377447	-6.34236	2.26265e-10	1.95632e-09
Rsto_DN10669_c0_g1_i1	30.0178	-1.81037	0.363083	-4.98611	6.16066e-07	3.30886e-06
Rsto_DN1067_c0_g1_i1	1.1008	-3.07538	1.55036	-1.98366	0.0472941	0.0910662
Rsto_DN1067_c0_g1_i2	0.616809	-2.2388	1.89665	-1.18039	0.237843	0.342478
Rsto_DN1067_c0_g1_i3	0	NA	NA	NA	NA	NA
Rsto_DN10670_c0_g1_i1	299.927	1.87635	0.192492	9.74764	1.88814e-22	6.62423e-21
Rsto_DN10671_c0_g1_i1	1.43684	-0.48822	1.22017	-0.400125	0.689065	0.768076
Rsto_DN10672_c0_g1_i1	155.927	0.904577	0.179332	5.04415	4.55535e-07	2.49814e-06
Rsto_DN10673_c0_g1_i1	4.90587	-4.59944	1.29622	-3.54834	0.000387673	0.00130329
Rsto_DN10674_c0_g1_i1	13.3628	-0.52105	0.444044	-1.17342	0.240627	0.345325
Rsto_DN10675_c0_g1_i1	8.46839	-3.42137	0.998303	-3.42719	0.000609866	0.00196572
Rsto_DN10676_c0_g1_i1	1.44056	1.88406	1.77963	1.05868	0.289744	0.398301
Rsto_DN10677_c0_g1_i1	211.404	0.1767	0.184535	0.957542	0.338294	0.448732
Rsto_DN10678_c0_g1_i1	81.0905	0.0819677	0.264143	0.310316	0.756321	0.823095
Rsto_DN10679_c0_g1_i1	185.341	-1.37787	0.246893	-5.58084	2.39366e-08	1.57901e-07
Rsto_DN1068_c0_g1_i1	198.047	0.208207	0.16592	1.25487	0.209527	0.310042
Rsto_DN10680_c0_g1_i1	138.401	0.0135434	0.303359	0.0446449	0.96439	0.975596
Rsto_DN10681_c0_g1_i1	1.4466	-3.46809	1.45309	-2.3867	0.0170005	0.0379512
Rsto_DN10682_c0_g1_i1	0	NA	NA	NA	NA	NA
Rsto_DN10683_c0_g1_i1	94.9003	0.764902	0.185591	4.12143	3.76533e-05	0.000152273
Rsto_DN10684_c0_g1_i1	96.736	-0.8592	0.259432	-3.31185	0.000926801	0.00286745
Rsto_DN10685_c0_g1_i1	141.782	-2.29915	0.462687	-4.96912	6.72577e-07	3.59708e-06
Rsto_DN10686_c0_g1_i1	68.2772	-7.8645	1.07059	-7.34592	2.04344e-13	2.5769e-12
Rsto_DN10686_c1_g1_i1	17.2756	1.64554	0.501766	3.27949	0.00103996	0.00318267
Rsto_DN10687_c0_g1_i1	23.0315	-2.36714	0.557666	-4.24472	2.18868e-05	9.19547e-05
Rsto_DN10688_c0_g1_i1	4.00023	0.464443	0.670694	0.692481	0.488635	0.59363
Rsto_DN10689_c0_g1_i1	51.0994	-0.739302	0.300926	-2.45676	0.0140196	0.032348
Rsto_DN1069_c0_g1_i1	1.45289	-1.23193	1.26847	-0.971197	0.33145	0.441679
Rsto_DN1069_c0_g1_i2	1.96254	-0.81732	1.03246	-0.791624	0.42858	0.538192
Rsto_DN10690_c0_g1_i1	145.038	-0.00968517	0.209656	-0.0461955	0.963154	0.974851
Rsto_DN10691_c0_g1_i1	5.0877	-3.4935	1.00779	-3.46651	0.000527267	0.00172317
Rsto_DN10692_c0_g1_i1	136.253	-4.30169	0.47859	-8.98826	2.51182e-19	6.08282e-18
Rsto_DN10693_c0_g1_i1	63.9767	0.381569	0.247006	1.54478	0.1224	0.202018
Rsto_DN10694_c0_g1_i1	28.6097	-0.307086	0.351127	-0.874573	0.381806	0.493884
Rsto_DN10695_c0_g1_i1	232.02	0.379808	0.342946	1.10748	0.268084	0.374738
Rsto_DN10696_c0_g1_i1	33.03	-0.0785507	0.366244	-0.214476	0.830176	0.880838
Rsto_DN10697_c0_g1_i1	50.245	0.214913	0.219479	0.979196	0.327483	0.437898
Rsto_DN10698_c0_g1_i1	14.8487	-1.07379	0.53215	-2.01783	0.0436086	0.0849057
Rsto_DN10699_c0_g1_i1	0.832026	1.04531	1.92283	0.543632	0.586695	0.681412
Rsto_DN107_c0_g1_i1	425.288	-0.113721	0.188555	-0.603119	0.54643	0.646292
Rsto_DN1070_c0_g1_i1	2.42445	-2.17547	1.22772	-1.77196	0.076401	0.136499
Rsto_DN10700_c0_g1_i1	14.1463	-4.28757	0.75765	-5.65904	1.52222e-08	1.03065e-07
Rsto_DN10701_c0_g1_i1	160.232	0.515396	0.214787	2.39957	0.0164144	0.036798
Rsto_DN10701_c1_g1_i1	32.5193	0.169883	0.354155	0.479687	0.63145	0.720285
Rsto_DN10702_c0_g1_i1	74.3445	-2.33912	0.370121	-6.31988	2.61771e-10	2.24557e-09
Rsto_DN10703_c0_g1_i1	1.55673	5.39579	2.45682	2.19625	0.0280742	0.0584221
Rsto_DN10704_c0_g1_i1	496.228	3.3029	0.287459	11.49	1.48126e-30	1.11563e-28
Rsto_DN10705_c0_g1_i1	0.318533	-1.2875	3.38892	-0.379914	0.704009	NA
Rsto_DN10707_c0_g1_i1	4.60031	-1.56355	0.735114	-2.12695	0.0334238	0.0677681
Rsto_DN10708_c0_g1_i1	49.4205	0.328053	0.403333	0.813357	0.416013	0.526508
Rsto_DN10709_c0_g1_i1	29.9119	-2.72028	0.545917	-4.98295	6.26223e-07	3.36231e-06
Rsto_DN1071_c0_g1_i1	176.266	0.377917	0.295414	1.27928	0.200798	0.300046
Rsto_DN1071_c0_g1_i2	0.993161	-1.09201	1.62742	-0.671007	0.502216	0.606315
Rsto_DN10710_c0_g1_i1	3.08256	-4.56205	1.3274	-3.43682	0.000588576	0.00190233
Rsto_DN10711_c0_g1_i1	51.574	-1.10635	0.290461	-3.80893	0.000139569	0.000509129
Rsto_DN10712_c0_g1_i1	0.615793	1.13013	1.97693	0.571656	0.567555	0.664213
Rsto_DN10713_c0_g1_i1	8.0996	-1.50547	0.68803	-2.18808	0.0286638	0.0594076
Rsto_DN10715_c0_g1_i1	426.654	-4.65016	1.63595	-2.84248	NA	NA
Rsto_DN10716_c0_g1_i1	2.25187	-2.67583	1.35881	-1.96925	0.048925	0.0936027
Rsto_DN10717_c0_g1_i1	1.24736	2.68337	1.8282	1.46776	0.142168	0.227978
Rsto_DN10718_c0_g1_i1	3.22578	-0.202506	0.830189	-0.243927	0.807287	0.863564
Rsto_DN10719_c0_g1_i1	11.0124	0.668407	0.511204	1.30752	0.191038	0.288826
Rsto_DN1072_c0_g1_i1	182.134	-0.277693	0.217473	-1.27691	0.201634	0.301049
Rsto_DN10720_c0_g1_i1	6.68235	0.291053	0.546185	0.532883	0.594115	0.687731
Rsto_DN10721_c0_g1_i1	78.7478	-0.148008	0.2067	-0.716051	0.47396	0.580439
Rsto_DN10722_c0_g1_i1	28.467	0.101408	0.320783	0.316127	0.751906	0.819431
Rsto_DN10723_c0_g1_i1	5.18528	0.682052	0.889008	0.767205	0.44296	0.551566
Rsto_DN10724_c0_g1_i1	228.213	0.761896	0.138496	5.50122	3.77174e-08	2.4257e-07
Rsto_DN10725_c0_g1_i1	7.61057	0.0761959	0.557937	0.136567	0.891373	0.923605
Rsto_DN10726_c0_g1_i1	0.0425973	1.57028	3.64971	0.430247	0.667016	NA
Rsto_DN10727_c0_g1_i1	56.2501	-1.80837	0.300148	-6.02493	1.69187e-09	1.30662e-08
Rsto_DN10728_c0_g1_i1	59.2959	-0.673893	0.257843	-2.61358	0.00895997	0.0219115
Rsto_DN10729_c0_g1_i1	198.482	-0.833366	0.198624	-4.1957	2.7203e-05	0.000112761
Rsto_DN1073_c0_g1_i1	169.374	0.652237	0.211892	3.07815	0.00208287	0.00596358
Rsto_DN10730_c0_g1_i1	18.5858	-0.464084	0.402626	-1.15264	0.249057	0.354387
Rsto_DN10731_c0_g1_i1	0.560602	-2.10344	2.1528	-0.977073	0.328533	NA
Rsto_DN10732_c0_g1_i1	490.224	0.619462	0.230556	2.68682	0.00721363	0.0180385
Rsto_DN10733_c0_g1_i1	289.353	1.1148	0.15286	7.29299	3.03161e-13	3.72854e-12
Rsto_DN10734_c0_g1_i1	67.5786	-0.292226	0.237621	-1.2298	0.218771	0.320547
Rsto_DN10735_c0_g1_i1	76.7416	-1.80794	0.384412	-4.70312	2.56221e-06	1.24759e-05
Rsto_DN10736_c0_g1_i1	185.146	-1.37427	0.260672	-5.27204	1.34917e-07	7.99713e-07
Rsto_DN10737_c0_g1_i1	35.7899	-1.71466	0.356641	-4.80781	1.52589e-06	7.73976e-06
Rsto_DN10738_c0_g1_i1	187.572	0.266267	0.334913	0.795033	0.426594	0.536519
Rsto_DN10739_c0_g1_i1	26.8627	0.0488991	0.36682	0.133305	0.893952	0.925341
Rsto_DN1074_c0_g1_i1	91.5074	10.2815	2.87125	3.58086	NA	NA
Rsto_DN10740_c0_g1_i1	3.75759	-1.6471	0.954467	-1.72567	0.084406	0.148395
Rsto_DN10741_c0_g1_i1	19.2813	0.153065	0.325718	0.469931	0.638404	0.725697
Rsto_DN10742_c0_g1_i1	52.6046	-0.648729	0.315712	-2.05481	0.0398971	0.0787249
Rsto_DN10743_c0_g1_i1	2.06849	1.08857	1.44202	0.754891	0.450315	0.558818
Rsto_DN10744_c0_g1_i1	214.569	-1.03638	0.180302	-5.74802	9.02972e-09	6.30353e-08
Rsto_DN10745_c0_g1_i1	5.56449	-0.533861	0.640228	-0.833861	0.404359	0.515424
Rsto_DN10746_c0_g1_i1	19.533	-0.878552	0.36116	-2.43258	0.0149917	0.034173
Rsto_DN10747_c0_g1_i1	0.0851946	0.623926	3.59698	0.173458	0.862291	NA
Rsto_DN10747_c0_g1_i2	98.507	0.247366	0.211741	1.16825	0.242706	0.347548
Rsto_DN10748_c0_g1_i1	2.07805	-3.99068	1.50506	-2.65151	0.00801332	0.0198268
Rsto_DN10749_c0_g1_i1	182.727	-3.20253	0.420602	-7.61415	2.65424e-14	3.74076e-13
Rsto_DN1075_c0_g1_i1	759.965	-0.897979	0.205323	-4.37348	1.2228e-05	5.36247e-05
Rsto_DN10750_c0_g1_i1	76.5764	-0.414228	0.246707	-1.67903	0.0931464	0.161343
Rsto_DN10751_c0_g1_i1	6.68561	-1.66844	0.858394	-1.94367	0.051935	0.0985576
Rsto_DN10752_c0_g1_i1	0.948952	-2.85996	1.64704	-1.73643	0.0824883	0.1456
Rsto_DN10753_c0_g1_i1	46.7482	-0.808876	0.304605	-2.65549	0.0079194	0.0196329
Rsto_DN10754_c0_g1_i1	57.1503	-1.10295	0.338882	-3.25467	0.00113524	0.00344285
Rsto_DN10755_c0_g1_i1	90.1566	-2.32736	0.329338	-7.06679	1.58564e-12	1.79055e-11
Rsto_DN10756_c0_g1_i1	11.9051	-0.582163	0.417765	-1.39352	0.163464	0.254955
Rsto_DN10757_c0_g1_i1	240.555	-0.0702262	0.179303	-0.391662	0.695308	0.773827
Rsto_DN10758_c0_g1_i1	14.2671	-2.80657	0.518879	-5.4089	6.34123e-08	3.93041e-07
Rsto_DN10759_c0_g1_i1	20.9129	-1.01269	0.515599	-1.96411	0.0495172	0.0944896
Rsto_DN1076_c0_g1_i1	56.2154	-0.77031	0.227827	-3.38112	0.000721905	0.0022922
Rsto_DN1076_c1_g1_i1	97.2219	-2.66606	0.287752	-9.26513	1.94841e-20	5.39475e-19
Rsto_DN10760_c0_g1_i1	160.68	-1.86434	0.620335	-3.00538	0.00265247	0.00737652
Rsto_DN10761_c0_g1_i1	71.1292	-1.18305	0.270891	-4.36725	1.2582e-05	5.50889e-05
Rsto_DN10762_c0_g1_i1	27.4433	-1.88753	0.777661	-2.42718	0.0152165	0.0346039
Rsto_DN10763_c0_g1_i1	334.821	-0.0749181	0.139232	-0.53808	0.590522	0.684668
Rsto_DN10764_c0_g1_i1	234.308	-0.47425	0.157742	-3.00649	0.0026428	0.00735366
Rsto_DN10765_c0_g1_i1	258.184	-1.12038	0.19748	-5.67337	1.40015e-08	9.52322e-08
Rsto_DN10766_c0_g1_i1	17.5769	2.85174	0.448759	6.35472	2.08809e-10	1.81302e-09
Rsto_DN10767_c0_g1_i1	79.1269	-3.49228	0.327576	-10.661	1.54962e-26	7.95099e-25
Rsto_DN10768_c0_g1_i1	5.76576	-0.756484	0.70708	-1.06987	0.284678	0.392817
Rsto_DN10769_c0_g1_i1	2.16675	-2.66761	1.19623	-2.23001	0.0257466	0.0541063
Rsto_DN1077_c0_g1_i1	66.4167	-1.89486	0.361329	-5.24415	1.57006e-07	9.20673e-07
Rsto_DN10770_c0_g1_i1	468.017	0.738384	0.154074	4.7924	1.648e-06	8.32568e-06
Rsto_DN10771_c0_g1_i1	29.4714	-1.31259	0.302777	-4.33517	1.45646e-05	6.31134e-05
Rsto_DN10772_c0_g1_i1	366.178	2.76415	0.258709	10.6844	1.20458e-26	6.25885e-25
Rsto_DN10773_c0_g1_i1	11.9914	0.977568	0.608877	1.60553	0.108378	0.182978
Rsto_DN10774_c0_g1_i1	56.4182	-0.50019	0.259398	-1.92827	0.0538216	0.101703
Rsto_DN10775_c0_g1_i1	486.165	0.467975	0.241975	1.93399	0.0531149	0.100553
Rsto_DN10776_c0_g1_i1	403.616	-5.48515	1.24732	-4.39755	NA	NA
Rsto_DN10777_c0_g1_i1	68.555	0.824807	0.310379	2.65742	0.00787422	0.0195327
Rsto_DN10778_c0_g1_i1	80.5918	-4.17612	0.419674	-9.95086	2.50023e-23	9.7048e-22
Rsto_DN10779_c0_g1_i1	178.011	-2.24545	0.269512	-8.33155	7.97887e-17	1.48701e-15
Rsto_DN1078_c0_g1_i1	188.765	0.426966	0.380589	1.12186	0.261923	0.368258
Rsto_DN10780_c0_g1_i1	5.42026	1.31021	0.627639	2.08752	0.036841	0.0734627
Rsto_DN10781_c0_g1_i1	98.8437	0.593082	0.311441	1.90431	0.0568696	0.106579
Rsto_DN10782_c0_g1_i1	3.60505	-1.64691	1.17746	-1.39869	0.161906	0.252862
Rsto_DN10783_c0_g1_i1	80.2554	-1.06695	0.31583	-3.37825	0.00072949	0.0023136
Rsto_DN10784_c0_g1_i1	278.082	-0.220327	0.161241	-1.36645	0.171799	0.265209
Rsto_DN10785_c0_g1_i1	1.03675	-0.495871	1.426	-0.347735	0.72804	0.800645
Rsto_DN10786_c0_g1_i1	47.2763	-1.26878	0.250704	-5.06089	4.17309e-07	2.30933e-06
Rsto_DN10787_c0_g1_i1	2.43847	-2.92416	1.20247	-2.43179	0.0150246	0.0342385
Rsto_DN10788_c0_g1_i1	48.2644	1.23212	0.419826	2.93484	0.00333718	0.00905521
Rsto_DN10789_c0_g1_i1	68.2577	0.50153	0.230823	2.17279	0.0297958	0.06139
Rsto_DN1079_c0_g1_i1	17.003	-5.84889	1.03957	-5.62626	1.84154e-08	1.23666e-07
Rsto_DN10790_c0_g1_i1	1.48185	-0.804137	1.26601	-0.635176	0.525314	0.62783
Rsto_DN10791_c0_g1_i1	42.8544	0.137686	0.277963	0.495339	0.620361	0.710053
Rsto_DN10792_c0_g1_i1	115.535	-1.34283	0.207594	-6.46852	9.89664e-11	8.96265e-10
Rsto_DN10793_c0_g1_i1	0.771053	-2.56195	2.01559	-1.27107	0.203705	0.303238
Rsto_DN10794_c0_g1_i1	98.6114	-0.852739	0.238132	-3.58095	0.000342344	0.0011669
Rsto_DN10795_c0_g1_i1	2.16923	-2.73572	1.24859	-2.19105	0.0284479	0.0590351
Rsto_DN10796_c0_g1_i1	0.732211	-2.48738	1.79995	-1.38192	0.166996	0.259258
Rsto_DN10797_c0_g1_i1	181.679	0.437406	0.151096	2.89489	0.00379294	0.0101676
Rsto_DN10798_c0_g1_i1	3.27852	-1.92613	0.977667	-1.97013	0.0488236	0.0934742
Rsto_DN10799_c0_g1_i1	4.23432	0.641066	0.751632	0.852899	0.393715	0.505024
Rsto_DN108_c0_g1_i1	17.1245	-0.655024	0.435823	-1.50296	0.13285	0.215945
Rsto_DN108_c0_g1_i2	0.208106	-0.670557	3.51323	-0.190866	0.84863	NA
Rsto_DN1080_c0_g1_i1	8.84463	0.24363	0.589687	0.413152	0.679495	0.760299
Rsto_DN10800_c0_g1_i1	2.36731	-4.17994	1.33427	-3.13276	0.0017317	0.00505142
Rsto_DN10801_c0_g1_i1	322.727	-0.887494	0.319223	-2.78017	0.00543302	0.0139995
Rsto_DN10802_c0_g1_i1	0.687173	-2.39646	1.86639	-1.28401	0.199138	0.298216
Rsto_DN10803_c0_g1_i1	38.2165	9.95196	1.48343	6.70874	1.96315e-11	1.93243e-10
Rsto_DN10804_c0_g1_i1	84.4157	-0.857747	0.297665	-2.88158	0.00395682	0.0105603
Rsto_DN10805_c0_g1_i1	121.519	-0.802206	0.176606	-4.54235	5.56314e-06	2.5701e-05
Rsto_DN10806_c0_g1_i1	56.6916	2.1658	0.442068	4.89924	9.62058e-07	5.03542e-06
Rsto_DN10807_c0_g1_i1	59.8756	1.04405	0.25504	4.09365	4.24633e-05	0.000170216
Rsto_DN10808_c0_g1_i1	292.584	-0.00707123	0.270036	-0.0261862	0.979109	0.985229
Rsto_DN10809_c0_g1_i1	0.425119	1.12823	2.55438	0.441684	0.658718	NA
Rsto_DN1081_c0_g1_i1	450.866	0.866983	0.165028	5.25354	1.49201e-07	8.77408e-07
Rsto_DN10810_c0_g1_i1	6.07163	1.53263	0.805829	1.90193	0.0571802	0.1071
Rsto_DN10811_c0_g1_i1	62.9293	-1.30902	0.278378	-4.70232	2.57226e-06	1.25138e-05
Rsto_DN10813_c0_g1_i1	91.5248	-0.802493	0.307325	-2.61122	0.00902208	0.022047
Rsto_DN10814_c0_g1_i1	97.2045	-0.230211	0.239821	-0.95993	0.33709	0.447606
Rsto_DN10815_c0_g1_i1	132.293	0.261402	0.187204	1.39635	0.162609	0.253767
Rsto_DN10816_c0_g1_i1	44.2025	0.833308	0.409652	2.03418	0.0419331	0.082062
Rsto_DN10817_c0_g1_i1	1333.29	4.1046	0.645461	6.35917	NA	NA
Rsto_DN10818_c0_g1_i1	365.73	0.639496	0.180005	3.55266	0.000381363	0.00128549
Rsto_DN10819_c0_g1_i1	10.4614	-1.13825	0.602128	-1.89038	0.0587069	0.109622
Rsto_DN1082_c0_g1_i1	1.76176	1.28384	1.34738	0.952843	0.34067	0.451122
Rsto_DN1082_c0_g1_i2	0.165509	-0.340438	3.5282	-0.0964907	0.923131	NA
Rsto_DN10820_c0_g1_i1	31.1805	-0.0122729	0.27765	-0.0442029	0.964743	0.975617
Rsto_DN10820_c0_g1_i2	0.339924	2.61129	3.42287	0.762895	0.445526	NA
Rsto_DN10821_c0_g1_i1	7.77273	-1.13955	0.674678	-1.68903	0.0912128	0.158462
Rsto_DN10822_c0_g1_i1	5.1083	-0.143369	0.80753	-0.17754	0.859085	0.900435
Rsto_DN10823_c0_g1_i1	11.012	0.218547	0.523825	0.417213	0.676522	0.757867
Rsto_DN10824_c0_g1_i1	12.8158	-4.88096	0.947949	-5.14897	2.61923e-07	1.48755e-06
Rsto_DN10825_c0_g1_i1	1.23108	-3.23604	1.49801	-2.16023	0.0307548	0.0631678
Rsto_DN10826_c0_g1_i1	160.7	-1.75665	0.269489	-6.51846	7.10306e-11	6.55566e-10
Rsto_DN10827_c0_g1_i1	449.519	1.93096	0.197809	9.76177	1.6427e-22	5.82539e-21
Rsto_DN10828_c0_g1_i1	49.3308	0.219623	0.260337	0.843612	0.398886	0.510031
Rsto_DN10829_c0_g1_i1	99.7249	-0.97063	0.265789	-3.65189	0.000260321	0.000908053
Rsto_DN1083_c0_g1_i1	8.98509	0.525477	0.576195	0.911978	0.36178	0.473539
Rsto_DN1083_c0_g1_i2	4.21159	0.682193	0.800384	0.852333	0.394029	0.505238
Rsto_DN10830_c0_g1_i1	332.652	0.930337	0.18107	5.13799	2.77697e-07	1.57278e-06
Rsto_DN10831_c0_g1_i1	111.935	-0.656443	0.205627	-3.19239	0.001411	0.00419315
Rsto_DN10832_c0_g1_i1	40.9453	-0.246869	0.336868	-0.732835	0.463659	0.571404
Rsto_DN10833_c0_g1_i1	2.06331	0.373036	0.99407	0.375262	0.707466	0.783692
Rsto_DN10834_c0_g1_i1	46.7851	1.06621	0.437948	2.43455	0.0149102	0.0340251
Rsto_DN10835_c0_g1_i1	4.06721	-1.96635	0.820746	-2.39582	0.0165835	0.0371465
Rsto_DN10836_c0_g1_i1	0	NA	NA	NA	NA	NA
Rsto_DN10837_c0_g1_i1	2.02094	0.358605	0.991396	0.361717	0.717564	0.792265
Rsto_DN10838_c0_g1_i1	10.3756	-0.103758	0.464627	-0.223314	0.823291	0.875606
Rsto_DN10839_c0_g1_i1	85.8026	-0.330041	0.237017	-1.39248	0.163777	0.255273
Rsto_DN1084_c0_g1_i1	4.12615	6.6398	1.48098	4.48339	7.34654e-06	3.32386e-05
Rsto_DN10840_c0_g1_i1	212.465	1.77025	0.155773	11.3643	6.29571e-30	4.53374e-28
Rsto_DN10841_c0_g1_i1	25.0751	-0.201409	0.429984	-0.468411	0.639491	0.726583
Rsto_DN10842_c0_g1_i1	354.487	0.389669	0.212904	1.83025	0.0672121	0.122645
Rsto_DN10843_c0_g1_i1	1.16974	0.214398	1.54349	0.138904	0.889526	0.922579
Rsto_DN10844_c0_g1_i1	1.57518	-0.377315	1.3021	-0.289774	0.771989	0.835605
Rsto_DN10845_c0_g1_i1	3.60406	0.279416	0.733304	0.381037	0.703176	0.780256
Rsto_DN10846_c0_g1_i1	7.18359	-5.17295	1.03517	-4.99719	5.81723e-07	3.13466e-06
Rsto_DN10846_c0_g1_i2	0	NA	NA	NA	NA	NA
Rsto_DN10847_c0_g1_i1	18.706	1.10433	0.46082	2.39644	0.0165552	0.0370932
Rsto_DN10848_c0_g1_i1	36.7618	0.896786	0.303905	2.95088	0.00316873	0.00864531
Rsto_DN10849_c0_g1_i1	0.0777795	0.738096	3.60847	0.204545	0.837927	NA
Rsto_DN1085_c0_g1_i1	0.126572	0.0493663	3.55078	0.013903	0.988907	NA
Rsto_DN1085_c0_g1_i2	30.7993	-2.51212	0.557507	-4.50598	6.60669e-06	3.01404e-05
Rsto_DN10850_c0_g1_i1	68.4824	-0.477364	0.257613	-1.85303	0.0638777	0.1175
Rsto_DN10851_c0_g1_i1	22.7461	-0.217091	0.375314	-0.578424	0.562978	0.660252
Rsto_DN10852_c0_g1_i1	102.431	1.86333	0.204752	9.10045	8.99604e-20	2.29494e-18
Rsto_DN10853_c0_g1_i1	3.56363	-2.38783	0.92524	-2.58077	0.00985793	0.0238517
Rsto_DN10854_c0_g1_i1	45.2442	0.535465	0.873871	0.61275	0.540041	0.640768
Rsto_DN10855_c0_g1_i1	40.6006	0.401141	0.339477	1.18164	0.237347	0.342023
Rsto_DN10856_c0_g1_i1	0.313491	0.257259	2.63257	0.0977216	0.922153	NA
Rsto_DN10856_c0_g1_i2	216.273	-0.720872	0.163058	-4.42096	9.82623e-06	4.36636e-05
Rsto_DN10857_c0_g1_i1	1350.09	1.46131	0.144563	10.1084	5.06816e-24	2.11741e-22
Rsto_DN10858_c0_g1_i1	65.1687	-0.986774	0.267669	-3.68654	0.000227326	0.000800099
Rsto_DN10859_c0_g1_i1	354.613	1.29878	0.286131	4.53911	5.64909e-06	2.60464e-05
Rsto_DN1086_c0_g1_i1	1.71759	-0.81163	1.64279	-0.494057	0.621266	0.710989
Rsto_DN1086_c0_g1_i2	7.92337	0.0986694	0.532388	0.185334	0.852967	0.89591
Rsto_DN10860_c0_g1_i1	73.523	-0.269625	0.245976	-1.09614	0.273016	0.380111
Rsto_DN10861_c0_g1_i1	20.8836	0.985829	0.642871	1.53348	0.125158	0.205661
Rsto_DN10862_c0_g1_i1	35.3178	-0.197445	0.319374	-0.618224	0.536428	0.637474
Rsto_DN10863_c0_g1_i1	49.3493	0.491794	0.348152	1.41258	0.157778	0.24764
Rsto_DN10864_c0_g1_i1	87.6172	-0.869127	0.208186	-4.17477	2.9829e-05	0.000122717
Rsto_DN10865_c0_g1_i1	48.9015	-0.604039	0.351581	-1.71806	0.0857849	0.150497
Rsto_DN10866_c0_g1_i1	17.7464	0.869665	0.45305	1.91958	0.0549112	0.103441
Rsto_DN10867_c0_g1_i1	2.76774	-0.851631	1.01836	-0.836273	0.403001	0.514092
Rsto_DN10868_c0_g1_i1	0	NA	NA	NA	NA	NA
Rsto_DN10869_c0_g1_i1	2.86151	1.79785	0.974289	1.84529	0.0649951	0.119276
Rsto_DN10869_c0_g1_i2	20.9393	0.83074	0.495307	1.67722	0.0934989	0.161851
Rsto_DN10869_c1_g1_i1	15.4115	-1.67801	0.582901	-2.87872	0.00399291	0.0106514
Rsto_DN1087_c0_g1_i1	2.11144	-1.56851	1.14338	-1.37182	0.170119	0.263209
Rsto_DN10870_c0_g1_i1	2.53617	-1.19027	1.0362	-1.14869	0.250685	0.356271
Rsto_DN10871_c0_g1_i1	161.352	0.0151777	0.198881	0.0763155	0.939168	0.957717
Rsto_DN10872_c0_g1_i1	3.55116	-1.4491	1.05905	-1.36831	0.171215	0.264556
Rsto_DN10873_c0_g1_i1	954.246	3.37441	0.303342	11.1241	9.57582e-29	6.21444e-27
Rsto_DN10874_c0_g1_i1	54.9966	-0.00799301	0.42036	-0.0190147	0.984829	0.989167
Rsto_DN10875_c0_g1_i1	27.4869	0.0666409	0.378253	0.176181	0.860152	0.901266
Rsto_DN10876_c0_g1_i1	3.26412	-1.76861	1.10231	-1.60445	0.108615	0.183311
Rsto_DN10877_c0_g1_i1	41.1352	0.0890601	0.614562	0.144916	0.884777	0.919207
Rsto_DN10878_c0_g1_i1	144.172	0.494598	0.206939	2.39006	0.0168455	0.0376564
Rsto_DN10879_c0_g1_i1	75.1402	-0.798266	0.354632	-2.25097	0.0243877	0.0516273
Rsto_DN1088_c0_g1_i1	18.4647	-0.696292	0.36298	-1.91827	0.0550772	0.103717
Rsto_DN10880_c0_g1_i1	164.846	0.652774	0.226058	2.88764	0.00388144	0.0103861
Rsto_DN10881_c0_g1_i1	2.81596	-3.77344	1.15895	-3.25591	0.0011303	0.00343102
Rsto_DN10882_c0_g1_i1	58.6033	0.0624234	0.314802	0.198294	0.842815	0.889551
Rsto_DN10883_c0_g1_i1	45.4864	-5.5231	1.4067	-3.92628	8.62688e-05	0.000326747
Rsto_DN10884_c0_g1_i1	141.93	-0.996096	0.216399	-4.60305	4.16351e-06	1.96495e-05
Rsto_DN10885_c0_g1_i1	0.432564	-0.294868	2.44279	-0.12071	0.903921	NA
Rsto_DN10886_c0_g1_i1	343.154	0.845961	0.171734	4.92599	8.39337e-07	4.43406e-06
Rsto_DN10887_c0_g1_i1	43.2023	-1.618	0.289389	-5.59108	2.25664e-08	1.49523e-07
Rsto_DN10888_c0_g1_i1	41.5426	-2.33705	0.465214	-5.0236	5.0711e-07	2.75521e-06
Rsto_DN10889_c0_g1_i1	51.6967	-6.2566	0.735979	-8.50106	1.87869e-17	3.70304e-16
Rsto_DN1089_c0_g1_i1	0.838779	-1.72828	1.59094	-1.08633	0.277334	0.38475
Rsto_DN1089_c0_g1_i2	0.0425973	1.57028	3.64971	0.430247	0.667016	NA
Rsto_DN10890_c0_g1_i1	62.6806	0.527061	0.256795	2.05246	0.0401253	0.0790801
Rsto_DN10891_c0_g1_i1	5.80779	-0.203386	0.59121	-0.344016	0.730834	0.802878
Rsto_DN10892_c0_g1_i1	40.3641	-1.07698	0.322291	-3.34165	0.000832835	0.00260463
Rsto_DN10893_c0_g1_i1	4.96746	-1.60575	0.733055	-2.19049	0.0284888	0.0591051
Rsto_DN10894_c0_g1_i1	8.00441	0.00954085	0.701022	0.0136099	0.989141	0.992526
Rsto_DN10895_c0_g1_i1	1.49965	-3.52208	1.42124	-2.47818	0.0132055	0.0307242
Rsto_DN10896_c0_g1_i1	152.113	-0.615022	0.179686	-3.42277	0.000619872	0.00199289
Rsto_DN10898_c0_g1_i1	0.710498	-1.43617	1.61707	-0.888131	0.37447	0.486619
Rsto_DN10899_c0_g1_i1	168.288	0.320048	0.170328	1.87901	0.0602425	0.112091
Rsto_DN109_c0_g1_i1	388.601	0.583274	0.168606	3.45938	0.000541422	0.00176451
Rsto_DN109_c0_g1_i2	0.199424	-0.612508	3.51562	-0.174224	0.861689	NA
Rsto_DN1090_c0_g1_i1	0.160534	-0.299402	3.5303	-0.0848091	0.932413	NA
Rsto_DN1090_c0_g1_i2	0.125352	0.0620923	3.55162	0.0174828	0.986051	NA
Rsto_DN10900_c0_g1_i1	9.11311	0.922733	0.60238	1.53181	0.125569	0.206171
Rsto_DN10901_c0_g1_i1	1.33492	-1.67106	1.50192	-1.11261	0.265875	0.372347
Rsto_DN10902_c0_g1_i1	115.852	0.749259	0.212633	3.52372	0.000425534	0.00141865
Rsto_DN10903_c0_g1_i1	0.41119	-1.65373	2.1836	-0.757343	0.448845	NA
Rsto_DN10904_c0_g1_i1	2.36783	-1.94548	1.14932	-1.69273	0.0905071	0.157536
Rsto_DN10905_c0_g1_i1	32.9654	-1.70324	0.300491	-5.66817	1.44328e-08	9.80442e-08
Rsto_DN10906_c0_g1_i1	0.119157	0.128623	3.55614	0.0361694	0.971147	NA
Rsto_DN10907_c0_g1_i1	1.63983	-3.64977	1.35543	-2.69271	0.00708742	0.0177635
Rsto_DN10908_c0_g1_i1	5.20849	-4.12271	1.18614	-3.47573	0.00050946	0.00167029
Rsto_DN10909_c0_g1_i1	1.38286	0.577656	1.47374	0.391966	0.695083	0.773629
Rsto_DN1091_c0_g1_i1	164.564	-0.897695	0.514723	-1.74403	0.0811532	0.143723
Rsto_DN10910_c0_g1_i1	0.852635	-2.70728	1.69758	-1.59479	0.110759	0.186232
Rsto_DN10911_c0_g1_i1	415.044	1.04619	0.209105	5.00318	5.63916e-07	3.0417e-06
Rsto_DN10912_c0_g1_i1	186.562	0.401909	0.153289	2.6219	0.00874402	0.0214409
Rsto_DN10913_c0_g1_i1	137.661	8.96434	0.952989	9.40655	5.12695e-21	1.53332e-19
Rsto_DN10914_c0_g1_i1	96.8427	0.809707	0.22804	3.55072	0.000384182	0.00129366
Rsto_DN10915_c0_g1_i1	0.248169	-0.925083	3.50378	-0.264024	0.791761	NA
Rsto_DN10916_c0_g1_i1	20.8654	9.04699	1.33333	6.78524	1.1589e-11	1.17602e-10
Rsto_DN10917_c0_g1_i1	105.233	-3.00833	0.442228	-6.80267	1.02699e-11	1.04864e-10
Rsto_DN10918_c0_g1_i1	62.3999	0.376683	0.239273	1.57428	0.115422	0.192632
Rsto_DN10919_c0_g1_i1	2.85494	0.279115	0.933418	0.299025	0.764921	0.829924
Rsto_DN1092_c0_g1_i1	2.95904	-1.42644	1.25066	-1.14055	0.254058	0.359725
Rsto_DN10920_c0_g1_i1	10.638	-1.30901	0.606696	-2.15761	0.0309579	0.0635055
Rsto_DN10921_c0_g1_i1	0.818578	0.781875	2.34426	0.333528	0.738736	0.809375
Rsto_DN10922_c0_g1_i1	0.0777795	0.738096	3.60847	0.204545	0.837927	NA
Rsto_DN10922_c0_g1_i2	95.0975	0.311917	0.207638	1.50221	0.133042	0.216194
Rsto_DN10923_c0_g1_i1	15.6042	0.642049	0.426061	1.50694	0.131826	0.21477
Rsto_DN10924_c0_g1_i1	28.9417	-4.16083	0.648139	-6.41965	1.36588e-10	1.21388e-09
Rsto_DN10925_c0_g1_i1	56.2296	-0.154569	0.287284	-0.538037	0.590551	0.684668
Rsto_DN10926_c0_g1_i1	23.5683	-0.97507	0.36215	-2.69245	0.00709302	0.0177693
Rsto_DN10927_c0_g1_i1	69.8588	-0.250574	0.234573	-1.06821	0.285424	0.393648
Rsto_DN10928_c0_g1_i1	81.9936	-0.643045	0.279493	-2.30076	0.0214052	0.0461587
Rsto_DN10929_c0_g1_i1	764.75	1.33363	0.180459	7.39022	1.46588e-13	1.8672e-12
Rsto_DN1093_c0_g1_i1	419.957	-1.0336	0.204924	-5.04379	4.56392e-07	2.502e-06
Rsto_DN10930_c0_g1_i1	40.326	-1.88015	0.496919	-3.78362	0.000154564	0.000559969
Rsto_DN10931_c0_g1_i1	137.524	-0.328367	0.29108	-1.1281	0.259278	0.365352
Rsto_DN10932_c0_g1_i1	89.9385	-0.117166	0.41956	-0.279258	0.780047	0.841829
Rsto_DN10933_c0_g1_i1	172.486	-4.67227	0.684467	-6.82614	8.72294e-12	8.9738e-11
Rsto_DN10934_c0_g1_i1	485.167	0.782278	0.195069	4.01026	6.06523e-05	0.000236375
Rsto_DN10936_c0_g1_i1	0.895308	-1.93397	2.95661	-0.654117	0.513036	0.616387
Rsto_DN10937_c0_g1_i1	64.53	-0.345346	0.268145	-1.28791	0.197778	0.296803
Rsto_DN10938_c0_g1_i1	3.19693	-0.586084	0.884598	-0.662542	0.507624	0.611405
Rsto_DN10939_c0_g1_i1	0	NA	NA	NA	NA	NA
Rsto_DN1094_c0_g1_i1	0.363618	-1.47825	2.39353	-0.617603	0.536837	NA
Rsto_DN1094_c0_g1_i2	2.59917	-1.35212	1.04706	-1.29135	0.196584	0.29528
Rsto_DN10940_c0_g1_i1	64.6995	-1.14766	0.266406	-4.30793	1.64789e-05	7.06995e-05
Rsto_DN10941_c0_g1_i1	6.46429	-1.82092	0.711877	-2.55792	0.0105302	0.0252807
Rsto_DN10942_c0_g1_i1	11.537	-0.362824	0.525617	-0.690283	0.490016	0.594735
Rsto_DN10943_c0_g1_i1	51.3908	-0.741455	0.235277	-3.15141	0.00162482	0.00476731
Rsto_DN10944_c0_g1_i1	0.501931	-0.316444	1.88167	-0.168172	0.866448	NA
Rsto_DN10944_c0_g1_i2	1.94074	-0.17666	1.03049	-0.171433	0.863883	0.904079
Rsto_DN10945_c0_g1_i1	36.6617	-8.13256	1.15882	-7.01795	2.25151e-12	2.49612e-11
Rsto_DN10946_c0_g1_i1	32.954	-0.280393	0.300185	-0.934067	0.350269	0.461526
Rsto_DN10947_c0_g1_i1	41.967	1.53569	0.263817	5.82105	5.84795e-09	4.19474e-08
Rsto_DN10948_c0_g1_i1	147.617	-0.367556	0.26329	-1.39601	0.16271	0.253901
Rsto_DN10948_c1_g1_i1	388.333	-0.282638	0.458459	-0.616496	0.537567	0.638662
Rsto_DN10949_c0_g1_i1	13.416	-1.29318	0.543125	-2.38101	0.0172654	0.0384903
Rsto_DN1095_c0_g1_i1	10.2862	-0.464675	0.533543	-0.870923	0.383796	0.495965
Rsto_DN10950_c0_g1_i1	129.405	-1.91285	0.318889	-5.9985	1.99154e-09	1.52018e-08
Rsto_DN10951_c0_g1_i1	493.709	-0.769641	0.193139	-3.9849	6.75072e-05	0.000260407
Rsto_DN10952_c0_g1_i1	161.309	-2.29375	0.409525	-5.60099	2.13128e-08	1.41674e-07
Rsto_DN10953_c0_g1_i1	51.4975	-0.549435	0.298842	-1.83855	0.0659817	0.120796
Rsto_DN10954_c0_g1_i1	2.59617	0.395903	0.990913	0.399534	0.6895	0.768404
Rsto_DN10955_c0_g1_i1	96.9298	-0.061149	0.276397	-0.221236	0.824909	0.876759
Rsto_DN10956_c0_g1_i1	100.732	0.447943	0.360051	1.24411	0.21346	0.314219
Rsto_DN10957_c0_g1_i1	60.9717	0.772767	0.223375	3.45951	0.000541169	0.00176404
Rsto_DN10958_c0_g1_i1	208.581	1.52291	0.262768	5.79563	6.80649e-09	4.84211e-08
Rsto_DN10959_c0_g1_i1	1.48019	-2.28637	1.65387	-1.38244	0.166838	0.259086
Rsto_DN1096_c0_g1_i1	2.43361	-1.25617	0.966692	-1.29946	0.193787	0.292042
Rsto_DN10960_c0_g1_i1	26.6223	-0.609091	0.368898	-1.65111	0.098716	0.169241
Rsto_DN10961_c0_g1_i1	0.0827545	0.66047	3.60056	0.183435	0.854457	NA
Rsto_DN10961_c0_g1_i2	0	NA	NA	NA	NA	NA
Rsto_DN10962_c0_g1_i1	155.02	0.561399	0.178714	3.14132	0.00168188	0.00491892
Rsto_DN10963_c0_g1_i1	85.483	0.430945	0.595962	0.723107	0.469614	0.577129
Rsto_DN10964_c0_g1_i1	12.2417	-4.80117	0.935394	-5.13277	2.85502e-07	1.61365e-06
Rsto_DN10965_c0_g1_i1	1.21699	0.074907	1.6805	0.0445742	0.964447	0.975596
Rsto_DN10966_c0_g1_i1	48.3954	-0.0116097	0.298086	-0.0389475	0.968932	0.978407
Rsto_DN10967_c0_g1_i1	0	NA	NA	NA	NA	NA
Rsto_DN10968_c0_g1_i1	27.7627	-0.517308	0.31555	-1.63939	0.101133	0.172807
Rsto_DN10969_c0_g1_i1	55.7357	-6.08708	0.761793	-7.99046	1.34439e-15	2.1662e-14
Rsto_DN1097_c0_g1_i1	1.17871	-2.39916	1.80911	-1.32615	0.184789	0.281378
Rsto_DN10970_c0_g1_i1	142.461	0.452496	0.378242	1.19631	0.231574	0.3355
Rsto_DN10971_c0_g1_i1	107.599	-0.98472	0.194743	-5.05651	4.27001e-07	2.3582e-06
Rsto_DN10972_c0_g1_i1	3.62022	-0.547778	0.982677	-0.557434	0.577231	0.673121
Rsto_DN10973_c0_g1_i1	217.588	1.07311	0.488998	2.1945	0.0281993	0.0586336
Rsto_DN10974_c0_g1_i1	1.87142	-2.187	1.35396	-1.61526	0.106255	0.179976
Rsto_DN10975_c0_g1_i1	0.240754	-0.883407	3.50522	-0.252026	0.801021	NA
Rsto_DN10976_c0_g1_i1	104.986	0.300778	0.248442	1.21066	0.226026	0.328913
Rsto_DN10977_c0_g1_i1	10.9353	-6.388	1.10809	-5.76486	8.17277e-09	5.73701e-08
Rsto_DN10978_c0_g1_i1	0.0413773	1.57028	3.64971	0.430247	0.667016	NA
Rsto_DN10979_c0_g1_i1	99.2198	0.0437604	0.259449	0.168667	0.866059	0.905779
Rsto_DN1098_c0_g1_i1	169.3	0.344898	0.1874	1.84044	0.0657032	0.1204
Rsto_DN10980_c0_g1_i1	549.493	1.77425	0.20533	8.64099	5.57258e-18	1.15965e-16
Rsto_DN10981_c0_g1_i1	159.472	-0.748374	0.218381	-3.42691	0.000610484	0.00196733
Rsto_DN10982_c0_g1_i1	32.1119	-7.94144	2.7684	-2.86861	NA	NA
Rsto_DN10983_c0_g1_i1	19.3181	-1.5941	0.400562	-3.97966	6.90139e-05	0.000265559
Rsto_DN10984_c0_g1_i1	19.7212	-0.394565	0.573391	-0.688127	0.491373	0.595853
Rsto_DN10985_c0_g1_i1	5.31808	-5.3466	1.50282	-3.55771	0.000374097	0.00126437
Rsto_DN10986_c0_g1_i1	2.32381	-1.56463	2.13255	-0.73369	0.463138	0.570847
Rsto_DN10987_c0_g1_i1	7.62798	-0.203064	0.561658	-0.361544	0.717693	0.792295
Rsto_DN10988_c0_g1_i1	1.05897	-0.423987	1.24212	-0.341341	0.732847	0.80448
Rsto_DN10989_c0_g1_i1	105.096	-0.0485567	0.223096	-0.21765	0.827702	0.878875
Rsto_DN1099_c0_g1_i1	47.1956	-3.81576	0.62585	-6.09693	1.08122e-09	8.62196e-09
Rsto_DN10990_c0_g1_i1	2.36699	-1.08829	0.921208	-1.18137	0.237454	0.342144
Rsto_DN10991_c0_g1_i1	8.04436	-1.44155	0.547916	-2.63097	0.00851406	0.0209364
Rsto_DN10992_c0_g1_i1	342.899	1.21955	0.241225	5.05564	4.28958e-07	2.36662e-06
Rsto_DN10993_c0_g1_i1	2.2696	-1.25444	1.10473	-1.13552	0.256156	0.362041
Rsto_DN10994_c0_g1_i1	229.097	1.37846	0.215352	6.40096	1.54399e-10	1.36256e-09
Rsto_DN10995_c0_g1_i1	87.734	-1.1157	0.276411	-4.03639	5.42795e-05	0.00021372
Rsto_DN10996_c0_g1_i1	90.2831	-0.267423	0.256514	-1.04253	0.297166	0.405888
Rsto_DN10997_c0_g1_i1	14.8771	-4.4026	1.07434	-4.09795	4.16828e-05	0.000167274
Rsto_DN10998_c0_g1_i1	38.8587	-1.47353	0.346208	-4.25619	2.07943e-05	8.76565e-05
Rsto_DN10999_c0_g1_i1	81.3342	-0.0803444	0.231787	-0.346631	0.728869	0.801345
Rsto_DN11_c0_g1_i1	126.151	-0.315081	0.266193	-1.18366	0.236549	0.341142
Rsto_DN110_c0_g1_i1	1.8836	-3.05972	1.28575	-2.37972	0.0173258	0.0385882
Rsto_DN1100_c0_g1_i1	0	NA	NA	NA	NA	NA
Rsto_DN1100_c0_g1_i2	8.09489	3.46727	0.792239	4.37655	1.20575e-05	5.29338e-05
Rsto_DN11000_c0_g1_i1	34.769	-0.602952	0.324563	-1.85774	0.0632062	0.116474
Rsto_DN11001_c0_g1_i1	9.86544	0.0742488	0.567914	0.13074	0.895981	0.926801
Rsto_DN11002_c0_g1_i1	46.5858	-3.88555	0.441082	-8.80912	1.26133e-18	2.81001e-17
Rsto_DN11003_c0_g1_i1	9.88198	8.02076	1.52294	5.26665	1.38939e-07	8.2059e-07
Rsto_DN11004_c0_g1_i1	35.6934	0.394617	0.500835	0.787919	0.430744	0.540048
Rsto_DN11005_c0_g1_i1	114.174	-0.611366	0.223924	-2.73024	0.00632884	0.0160459
Rsto_DN11006_c0_g1_i1	31.5126	-3.58372	0.52726	-6.79689	1.06903e-11	1.09089e-10
Rsto_DN11007_c0_g1_i1	30.6088	-4.72391	0.721142	-6.5506	5.7305e-11	5.33688e-10
Rsto_DN11008_c0_g1_i1	5.6398	-4.81675	1.05227	-4.5775	4.70576e-06	2.20062e-05
Rsto_DN11009_c0_g1_i1	151.038	2.52757	0.392049	6.44708	1.14027e-10	1.02531e-09
Rsto_DN1101_c0_g1_i1	60.6569	-1.09068	0.334114	-3.2644	0.00109698	0.00333789
Rsto_DN11010_c0_g1_i1	124.851	-0.31554	0.355251	-0.888218	0.374424	0.486597
Rsto_DN11011_c0_g1_i1	1.03058	0.611246	1.45426	0.420314	0.674256	0.756035
Rsto_DN11012_c0_g1_i1	4.01944	-1.92742	0.928927	-2.07489	0.0379967	0.075553
Rsto_DN11013_c0_g1_i1	22.7426	-1.52859	0.450301	-3.3946	0.000687281	0.00219286
Rsto_DN11014_c0_g1_i1	1.10663	1.38103	1.483	0.931245	0.351727	0.463074
Rsto_DN11014_c0_g1_i2	0.30921	0.641305	2.68222	0.239095	0.811032	NA
Rsto_DN11014_c0_g2_i1	391.681	0.939859	0.188213	4.9936	5.92645e-07	3.18872e-06
Rsto_DN11015_c0_g1_i1	29.9735	-1.78338	0.347632	-5.1301	2.89596e-07	1.63623e-06
Rsto_DN11016_c0_g1_i1	309.177	2.49068	0.216099	11.5256	9.80016e-31	7.62601e-29
Rsto_DN11017_c0_g1_i1	648.636	0.123334	0.116746	1.05643	0.290772	0.399218
Rsto_DN11018_c0_g1_i1	0.807503	-2.62924	1.81411	-1.44933	0.147245	0.234347
Rsto_DN11019_c0_g1_i1	506.717	4.45705	0.354093	12.5872	2.48268e-36	2.9326e-34
Rsto_DN1102_c0_g1_i1	50.792	0.807276	0.266819	3.02556	0.00248176	0.00694412
Rsto_DN1102_c0_g1_i2	0.0827545	0.66047	3.60056	0.183435	0.854457	NA
Rsto_DN11020_c0_g1_i1	0.920537	-1.75949	1.51256	-1.16325	0.244728	0.349588
Rsto_DN11021_c0_g1_i1	2.57025	-0.941612	1.04201	-0.903649	0.366181	0.478422
Rsto_DN11022_c0_g1_i1	5.8406	-1.43242	0.916966	-1.56213	0.118257	0.196505
Rsto_DN11023_c0_g1_i1	2.0653	5.72904	1.51597	3.77914	0.000157372	0.000569514
Rsto_DN11024_c0_g1_i1	2.29616	0.51172	1.09323	0.468082	0.639726	0.726797
Rsto_DN11025_c0_g1_i1	1.77796	-0.783979	1.29947	-0.603309	0.546303	0.646189
Rsto_DN11026_c0_g1_i1	1.48349	-3.50465	2.55255	-1.373	0.169752	0.262866
Rsto_DN11027_c0_g1_i1	96.9496	-0.113458	0.25595	-0.443284	0.65756	0.742333
Rsto_DN11028_c0_g1_i1	63.807	3.04613	0.315088	9.66755	4.14185e-22	1.40506e-20
Rsto_DN11029_c0_g1_i1	250.495	-0.5361	0.263883	-2.03158	0.0421963	0.0824786
Rsto_DN1103_c0_g1_i1	68.3697	-0.615985	0.295981	-2.08116	0.0374192	0.0744711
Rsto_DN11030_c0_g1_i1	9.75865	1.10228	0.511858	2.15349	0.0312806	0.0640538
Rsto_DN11031_c0_g1_i1	0.937782	-2.8441	1.68997	-1.68292	0.0923896	0.16026
Rsto_DN11032_c0_g1_i1	1.40953	-3.43309	1.53292	-2.23957	0.0251185	0.0529888
Rsto_DN11033_c0_g1_i1	232.548	-2.95279	0.442973	-6.66583	2.63168e-11	2.55981e-10
Rsto_DN11034_c0_g1_i1	1.75754	-2.38642	1.4039	-1.69986	0.089158	0.155517
Rsto_DN11035_c0_g1_i1	51.3989	-0.663047	0.267061	-2.48276	0.013037	0.0304011
Rsto_DN11036_c0_g1_i1	73.8574	0.00980646	0.255058	0.038448	0.96933	0.978542
Rsto_DN11037_c0_g1_i1	119.205	-0.624429	0.262403	-2.37965	0.0173289	0.0385899
Rsto_DN11038_c0_g1_i1	8.45893	4.48834	0.983376	4.56422	5.01362e-06	2.33263e-05
Rsto_DN11039_c0_g1_i1	7.00146	-2.97029	0.902687	-3.29049	0.00100012	0.0030745
Rsto_DN1104_c0_g1_i1	240.084	0.833878	0.276468	3.01618	0.00255981	0.00714464
Rsto_DN11040_c0_g1_i1	176.625	0.685978	0.173385	3.9564	7.60892e-05	0.000290604
Rsto_DN11041_c0_g1_i1	1.36055	-1.72857	1.37523	-1.25693	0.208779	0.309075
Rsto_DN11042_c0_g1_i1	2.50519	-1.0884	1.12454	-0.967858	0.333115	0.443299
Rsto_DN11043_c0_g1_i1	12.045	-2.15526	1.01773	-2.11772	NA	NA
Rsto_DN11044_c0_g1_i1	475.475	-3.50044	0.276549	-12.6576	1.01571e-36	1.21729e-34
Rsto_DN11045_c0_g1_i1	556.148	0.71811	0.121818	5.89496	3.7478e-09	2.7471e-08
Rsto_DN11046_c0_g1_i1	472.385	0.335439	0.205875	1.62933	0.103242	0.175643
Rsto_DN11047_c0_g1_i1	358.644	0.68572	0.167782	4.08697	4.37052e-05	0.000174768
Rsto_DN11048_c0_g1_i1	27.5308	-1.06884	0.388625	-2.75032	0.00595363	0.0152002
Rsto_DN11049_c0_g1_i1	5.22703	1.36965	0.845459	1.62	0.105232	0.178565
Rsto_DN1105_c0_g1_i1	0.116669	0.156104	3.55807	0.0438732	0.965006	NA
Rsto_DN1105_c0_g1_i2	0.323556	-1.30924	3.3444	-0.391472	0.695448	NA
Rsto_DN11050_c0_g1_i1	81.5328	-0.715967	0.262157	-2.73107	0.00631298	0.0160082
Rsto_DN11051_c0_g1_i1	16.1433	-0.844468	0.44698	-1.88927	0.0588552	0.109837
Rsto_DN11052_c0_g1_i1	1.36141	-3.38068	1.46553	-2.3068	0.0210661	0.0455291
Rsto_DN11053_c0_g1_i1	13.734	-0.455441	0.476002	-0.956805	0.338666	0.44912
Rsto_DN11054_c0_g1_i1	1.77179	1.50385	1.23739	1.21534	0.224235	0.32709
Rsto_DN11054_c0_g1_i2	274.906	-0.0228586	0.254766	-0.0897239	0.928507	0.950209
Rsto_DN11055_c0_g1_i1	28.7863	-1.43371	0.403494	-3.55323	0.000380532	0.00128295
Rsto_DN11056_c0_g1_i1	177.888	0.906447	0.180935	5.00979	5.44885e-07	2.9468e-06
Rsto_DN11057_c0_g1_i1	83.3709	-0.121086	0.440474	-0.2749	0.783393	0.844362
Rsto_DN11058_c0_g1_i1	1.34683	-0.988376	1.48352	-0.666238	0.505259	0.609406
Rsto_DN11059_c0_g1_i1	12.8878	3.6278	0.563581	6.43706	1.21812e-10	1.09053e-09
Rsto_DN1106_c0_g1_i1	2.18393	-4.06277	1.34148	-3.02859	0.00245701	0.00688659
Rsto_DN11060_c0_g1_i1	105.074	0.699395	0.354211	1.97452	0.048323	0.0926995
Rsto_DN11061_c0_g1_i1	12.0754	0.595289	0.472963	1.25864	0.208162	0.308328
Rsto_DN11062_c0_g1_i1	300.438	1.50995	0.245873	6.14119	8.19077e-10	6.60532e-09
Rsto_DN11063_c0_g1_i1	17.328	-0.418205	0.438882	-0.952889	0.340646	0.451122
Rsto_DN11064_c0_g1_i1	8.27195	-0.62311	0.506164	-1.23104	0.218307	0.319977
Rsto_DN11065_c0_g1_i1	51.6969	1.3622	0.242738	5.61182	2.00211e-08	1.33738e-07
Rsto_DN11066_c0_g1_i1	88.513	0.536767	0.231592	2.31773	0.0204641	0.044398
Rsto_DN11067_c0_g1_i1	8.19056	0.293391	0.61988	0.473303	0.635997	0.723963
Rsto_DN11068_c0_g1_i1	31.5758	-0.839135	0.410456	-2.0444	0.0409145	0.0803559
Rsto_DN11069_c0_g1_i1	233.55	-3.49587	0.292657	-11.9453	6.87059e-33	6.52071e-31
Rsto_DN1107_c0_g1_i1	26.8966	-1.1585	0.334978	-3.45844	0.000543321	0.00177
Rsto_DN11070_c0_g1_i1	24.0305	-0.334069	0.334077	-0.999976	0.317322	0.426884
Rsto_DN11070_c0_g1_i2	0	NA	NA	NA	NA	NA
Rsto_DN11071_c0_g1_i1	253.357	-0.874167	0.162449	-5.38117	7.4003e-08	4.52872e-07
Rsto_DN11072_c0_g1_i1	8.08099	-2.84987	0.753446	-3.78245	0.000155292	0.000562358
Rsto_DN11073_c0_g1_i1	23.8784	-1.62735	0.37585	-4.32978	1.49257e-05	6.4474e-05
Rsto_DN11074_c0_g1_i1	64.5091	-1.08154	0.299374	-3.61267	0.000303061	0.00104449
Rsto_DN11075_c0_g1_i1	100.549	-0.831436	0.28705	-2.89649	0.00377365	0.0101208
Rsto_DN11076_c0_g1_i1	17.8439	-1.18268	0.550244	-2.14937	0.0316048	0.0645823
Rsto_DN11077_c0_g1_i1	18.9966	-7.18406	2.40595	-2.98595	0.00282694	0.00781539
Rsto_DN11078_c0_g1_i1	1.59301	-0.294211	1.28433	-0.229076	0.818809	0.872296
Rsto_DN11079_c0_g1_i1	14.9392	-3.1141	1.14928	-2.70961	0.00673625	0.0169688
Rsto_DN1108_c0_g1_i1	3.47534	0.334625	0.828806	0.403743	0.686402	0.765835
Rsto_DN1108_c0_g1_i2	1.39481	0.178641	1.31031	0.136335	0.891556	0.923737
Rsto_DN11080_c0_g1_i1	136.063	0.175716	0.358865	0.489644	0.624386	0.713615
Rsto_DN11081_c0_g1_i1	128.28	-2.06774	0.220441	-9.38002	6.59617e-21	1.94091e-19
Rsto_DN11082_c0_g1_i1	0.405043	-1.63366	2.31939	-0.70435	0.481215	NA
Rsto_DN11083_c0_g1_i1	26.2645	1.2801	0.580169	2.20642	0.0273548	0.0570842
Rsto_DN11084_c0_g1_i1	0.127792	0.0367302	3.54995	0.0103467	0.991745	NA
Rsto_DN11085_c0_g1_i1	677.451	0.848757	0.128671	6.59635	4.21392e-11	4.0003e-10
Rsto_DN11086_c0_g1_i1	12.7393	-0.770011	0.460159	-1.67336	0.0942572	0.162958
Rsto_DN11086_c0_g2_i1	1.74757	-2.99482	1.29144	-2.31898	0.0203959	0.0442846
Rsto_DN11087_c0_g1_i1	0.120377	0.11541	3.55523	0.032462	0.974104	NA
Rsto_DN11088_c0_g1_i1	3.98275	-2.33536	0.962223	-2.42705	0.0152223	0.0346075
Rsto_DN11089_c0_g1_i1	16.4195	-0.165395	0.434822	-0.380373	0.703669	0.780697
Rsto_DN1109_c0_g1_i1	88.7395	-0.734728	0.297923	-2.46616	0.0136569	0.0316356
Rsto_DN11090_c0_g1_i1	140.797	-0.178149	0.212547	-0.83816	0.401941	0.513257
Rsto_DN11091_c0_g1_i1	5.17224	0.539433	0.826233	0.652883	0.513832	0.617157
Rsto_DN11092_c0_g1_i1	23.3924	-0.99815	0.597145	-1.67154	0.0946155	0.163457
Rsto_DN11093_c0_g1_i1	620.311	-0.229564	0.176561	-1.3002	0.193532	0.291917
Rsto_DN11094_c0_g1_i1	60.0444	-0.0274221	0.363188	-0.0755037	0.939814	0.958078
Rsto_DN11095_c0_g1_i1	14.9881	-2.70632	0.602937	-4.48857	7.17037e-06	3.25222e-05
Rsto_DN11096_c0_g1_i1	17.6341	-0.676687	0.527179	-1.2836	0.199282	0.29835
Rsto_DN11097_c0_g1_i1	124.266	-0.383004	0.188199	-2.0351	0.0418403	0.0819488
Rsto_DN11098_c0_g1_i1	231.885	1.98314	0.176759	11.2194	3.27384e-29	2.17624e-27
Rsto_DN11099_c0_g1_i1	117.739	-1.61318	0.358725	-4.49698	6.89251e-06	3.13051e-05
Rsto_DN111_c0_g1_i1	0.891327	-1.83834	1.50268	-1.22338	0.221187	0.323303
Rsto_DN111_c0_g1_i2	19.6036	0.187913	0.352448	0.533165	0.593919	0.687598
Rsto_DN1110_c0_g1_i1	0.267186	0.733172	3.55807	0.206059	0.836745	NA
Rsto_DN11100_c0_g1_i1	0.541788	0.167991	2.39093	0.0702619	0.943985	NA
Rsto_DN11101_c0_g1_i1	1.30842	-0.169463	1.60438	-0.105625	0.91588	0.940734
Rsto_DN11102_c0_g1_i1	2.13057	-4.0292	1.36989	-2.94126	0.0032688	0.00888879
Rsto_DN11103_c0_g1_i1	51.3237	0.826434	0.317607	2.60206	0.00926648	0.022587
Rsto_DN11104_c0_g1_i1	0.345105	1.20199	3.38018	0.355601	0.72214	NA
Rsto_DN11105_c0_g1_i1	6.50552	-1.48715	0.854448	-1.74048	0.0817754	0.144637
Rsto_DN11105_c0_g1_i2	0.116669	0.156104	3.55807	0.0438732	0.965006	NA
Rsto_DN11106_c0_g1_i1	5.95634	-0.318167	0.746059	-0.426464	0.66977	0.752195
Rsto_DN11107_c0_g1_i1	0.634651	-0.939904	1.84865	-0.508427	0.611154	0.702032
Rsto_DN11108_c0_g1_i1	329.191	-0.252688	0.224555	-1.12528	0.260469	0.366778
Rsto_DN11109_c0_g1_i1	1.47435	4.97885	2.16381	2.30096	0.0213936	0.0461398
Rsto_DN1111_c0_g1_i1	60.7292	-0.269047	0.368263	-0.730584	0.465033	0.572765
Rsto_DN11110_c0_g1_i1	5.97998	-0.690184	0.73371	-0.940677	0.34687	0.457929
Rsto_DN11111_c0_g1_i1	51.8389	1.49658	0.343529	4.35648	1.32169e-05	5.76383e-05
Rsto_DN11112_c0_g1_i1	206.393	4.58631	0.243092	18.8665	2.14988e-79	3.9221e-76
Rsto_DN11113_c0_g1_i1	220.355	2.38915	0.39676	6.02166	1.72637e-09	1.33014e-08
Rsto_DN11114_c0_g1_i1	151.211	0.212822	0.242023	0.879348	0.379213	0.491227
Rsto_DN11115_c0_g1_i1	470.491	-0.539476	0.249763	-2.15995	0.0307762	0.0632039
Rsto_DN11116_c0_g1_i1	4.63438	-5.14789	1.14793	-4.4845	7.30864e-06	3.30945e-05
Rsto_DN11117_c0_g1_i1	1.49028	-3.51133	1.73407	-2.02491	0.0428763	0.0836784
Rsto_DN11118_c0_g1_i1	114.053	-0.292044	0.35755	-0.81679	0.414048	0.524935
Rsto_DN11119_c0_g1_i1	462.637	0.429568	0.23287	1.84467	0.0650856	0.119414
Rsto_DN1112_c0_g1_i1	1508.66	1.43563	0.148522	9.66617	4.19808e-22	1.41828e-20
Rsto_DN11120_c0_g1_i1	101.56	1.67157	0.353479	4.72892	2.25719e-06	1.11394e-05
Rsto_DN11121_c0_g1_i1	24.1303	1.62625	0.461652	3.52268	0.000427203	0.00142335
Rsto_DN11122_c0_g1_i1	15.1524	-4.8335	0.895479	-5.39767	6.75118e-08	4.15783e-07
Rsto_DN11123_c0_g1_i1	4.00762	-3.11988	0.969553	-3.21786	0.00129152	0.00386889
Rsto_DN11124_c0_g1_i1	2.31568	2.22725	1.09207	2.03947	0.0414036	0.0811805
Rsto_DN11125_c0_g1_i1	14.4074	0.792529	0.447556	1.77079	0.0765949	0.136801
Rsto_DN11126_c0_g1_i1	263.995	1.76097	0.202796	8.68345	3.83933e-18	8.13392e-17
Rsto_DN11127_c0_g1_i1	123.752	-0.413746	0.188157	-2.19894	0.0278821	0.0580886
Rsto_DN11128_c0_g1_i1	154.053	-0.227071	0.174301	-1.30275	0.19266	0.290957
Rsto_DN11129_c0_g1_i1	177.411	1.02099	0.173561	5.88257	4.03956e-09	2.95042e-08
Rsto_DN1113_c0_g1_i1	80.6342	-0.0890254	0.19327	-0.460628	0.645066	0.731496
Rsto_DN11130_c0_g1_i1	1.16783	0.101482	1.93694	0.0523928	0.958216	0.971349
Rsto_DN11131_c0_g1_i1	0.381301	1.74653	2.63959	0.661669	0.508184	NA
Rsto_DN11132_c0_g1_i1	11.5693	-1.58314	0.940034	-1.68413	0.0921564	0.159898
Rsto_DN11133_c0_g1_i1	0.794979	-0.840017	1.63755	-0.512972	0.607971	0.699676
Rsto_DN11134_c0_g1_i1	6.60821	7.44093	1.324	5.62003	1.9092e-08	1.27974e-07
Rsto_DN11135_c0_g1_i1	3.5539	-3.07597	1.26302	-2.4354	0.0148753	0.0339596
Rsto_DN11136_c0_g1_i1	57.5649	-0.286019	0.289103	-0.989333	0.3225	0.432503
Rsto_DN11137_c0_g1_i1	1.89691	5.48633	2.51311	2.18308	0.0290296	0.0600449
Rsto_DN11138_c0_g1_i1	31.3258	-0.95079	0.349588	-2.71975	0.0065332	0.0165097
Rsto_DN11139_c0_g1_i1	177.895	0.959782	0.17771	5.40082	6.63361e-08	4.0992e-07
Rsto_DN1114_c0_g1_i1	88.6177	0.600545	0.264369	2.27162	0.0231097	0.0493482
Rsto_DN1114_c0_g1_i2	0	NA	NA	NA	NA	NA
Rsto_DN11140_c0_g1_i1	2.58963	-0.699836	1.00141	-0.69885	0.484646	0.590005
Rsto_DN11141_c0_g1_i1	3.43174	-1.41939	0.882167	-1.60898	0.107622	0.181914
Rsto_DN11142_c0_g1_i1	94.6152	0.818035	0.264451	3.09333	0.00197926	0.00569232
Rsto_DN11143_c0_g1_i1	547.874	0.884616	0.163625	5.40636	6.4319e-08	3.98361e-07
Rsto_DN11144_c0_g1_i1	3.62327	-4.15559	1.13844	-3.65026	0.000261975	0.000913047
Rsto_DN11145_c0_g1_i1	256.562	0.549913	0.221356	2.48429	0.012981	0.0302964
Rsto_DN11146_c0_g1_i1	34.1332	-0.474259	0.271559	-1.74643	0.0807363	0.143123
Rsto_DN11147_c0_g1_i1	494.22	-0.168062	0.169999	-0.988609	0.322855	0.432835
Rsto_DN11148_c0_g1_i1	2.6069	-0.935123	1.08157	-0.864601	0.387258	0.499185
Rsto_DN11149_c0_g1_i1	11.8177	-2.18606	0.784268	-2.78739	0.00531338	0.01373
Rsto_DN1115_c0_g1_i1	73.7428	0.527893	0.423328	1.24701	0.212394	0.313184
Rsto_DN11150_c0_g1_i1	157.908	-3.80919	0.650421	-5.8565	4.72727e-09	3.42529e-08
Rsto_DN11151_c0_g1_i1	404.805	8.72727	0.581654	15.0042	6.88832e-51	2.21763e-48
Rsto_DN11152_c0_g1_i1	166.896	1.54624	0.265777	5.81781	5.96237e-09	4.26935e-08
Rsto_DN11153_c0_g1_i1	11.3092	-1.93521	0.70031	-2.76336	0.00572092	0.0146677
Rsto_DN11154_c0_g1_i1	3.7757	-1.5638	1.32235	-1.18259	0.236973	0.341573
Rsto_DN11155_c0_g1_i1	27.1643	-1.78671	0.349841	-5.10721	3.26949e-07	1.83027e-06
Rsto_DN11156_c0_g1_i1	2.45243	-1.02951	1.04637	-0.983885	0.325172	0.435304
Rsto_DN11157_c0_g1_i1	34.9634	0.242832	0.398044	0.610063	0.54182	0.642182
Rsto_DN11158_c0_g1_i1	97.3971	0.371061	0.180354	2.0574	0.0396479	0.0783085
Rsto_DN11159_c0_g1_i1	87.4103	-0.668676	0.266102	-2.51286	0.0119757	0.0282392
Rsto_DN1116_c0_g1_i1	51.3064	0.812867	0.240488	3.38008	0.000724657	0.00230005
Rsto_DN11160_c0_g1_i1	31.294	-5.5257	0.777197	-7.10978	1.16227e-12	1.33824e-11
Rsto_DN11161_c0_g1_i1	2.92514	-4.48565	1.21436	-3.69383	0.000220902	0.000778993
Rsto_DN11162_c0_g1_i1	676.205	-0.295486	0.164267	-1.79882	0.0720477	0.129938
Rsto_DN11163_c0_g1_i1	320.225	-0.269802	0.162502	-1.6603	0.0968543	0.166728
Rsto_DN11164_c0_g1_i1	0	NA	NA	NA	NA	NA
Rsto_DN11165_c0_g1_i1	2.7374	-3.70435	1.29555	-2.85929	0.00424585	0.0112549
Rsto_DN11166_c0_g1_i1	69.8725	0.565791	0.203361	2.7822	0.00539918	0.0139276
Rsto_DN11167_c0_g1_i1	139.795	-0.100065	0.469739	-0.213022	0.83131	0.881591
Rsto_DN11168_c0_g1_i1	7.91048	-1.68328	0.683338	-2.46332	0.0137655	0.0318377
Rsto_DN11169_c0_g1_i1	25.761	0.173137	0.341051	0.507658	0.611693	0.702531
Rsto_DN1117_c0_g1_i1	654.846	-3.91832	0.561492	-6.97841	2.98543e-12	3.27003e-11
Rsto_DN11170_c0_g1_i1	0.755911	-0.528617	1.87871	-0.281372	0.778425	0.840476
Rsto_DN11171_c0_g1_i1	17.3861	0.177129	0.433381	0.408715	0.682749	0.763108
Rsto_DN11172_c0_g1_i1	0.367717	3.70751	3.64242	1.01787	0.30874	NA
Rsto_DN11173_c0_g1_i1	7.1037	-5.15669	1.10332	-4.67379	2.95688e-06	1.42707e-05
Rsto_DN11174_c0_g1_i1	2.19781	0.114795	0.947709	0.121129	0.903589	0.932109
Rsto_DN11175_c0_g1_i1	16.3519	-2.15346	0.553906	-3.88777	0.000101168	0.00037812
Rsto_DN11176_c0_g1_i1	10.7285	3.4391	0.648035	5.30697	1.11461e-07	6.6987e-07
Rsto_DN11177_c0_g1_i1	107.165	1.52976	0.573842	2.66582	0.00768014	0.0190945
Rsto_DN11177_c1_g1_i1	3.77195	-1.39432	0.833768	-1.67232	0.0944618	0.163243
Rsto_DN11178_c0_g1_i1	221.694	0.510431	0.177464	2.87625	0.00402433	0.0107265
Rsto_DN11179_c0_g1_i1	110.499	0.0572195	0.207971	0.275132	0.783215	0.844305
Rsto_DN1118_c0_g1_i1	0.212987	-0.70216	3.51197	-0.199934	0.841533	NA
Rsto_DN11180_c0_g1_i1	35.4157	0.256727	0.336335	0.763309	0.445279	0.553699
Rsto_DN11181_c0_g1_i1	0	NA	NA	NA	NA	NA
Rsto_DN11182_c0_g1_i1	6.45362	-2.51044	0.795338	-3.15644	0.00159709	0.00469267
Rsto_DN11183_c0_g1_i1	0	NA	NA	NA	NA	NA
Rsto_DN11184_c0_g1_i1	42.2692	0.695615	0.321884	2.16107	0.0306896	0.0630417
Rsto_DN11185_c0_g1_i1	2.23662	-2.7191	1.18265	-2.29916	0.0214956	0.0463353
Rsto_DN11186_c0_g1_i1	29.2673	-0.102141	0.321478	-0.317724	0.750694	0.818744
Rsto_DN11187_c0_g1_i1	37.0339	-2.35171	0.573692	-4.09926	4.1447e-05	0.000166386
Rsto_DN11188_c0_g1_i1	2.75732	0.241578	1.00829	0.239591	0.810647	0.866255
Rsto_DN11189_c0_g1_i1	7.50186	0.136147	0.555002	0.24531	0.806217	0.862588
Rsto_DN1119_c0_g1_i1	16.0669	-3.89994	0.780901	-4.99415	5.90954e-07	3.18127e-06
Rsto_DN11190_c0_g1_i1	51.5989	-0.923961	0.291759	-3.16687	0.00154091	0.00454957
Rsto_DN11191_c0_g1_i1	2.25397	-4.10879	1.42821	-2.87687	0.0040164	0.0107071
Rsto_DN11192_c0_g1_i1	1.0645	-3.02659	1.64581	-1.83896	0.0659204	0.120717
Rsto_DN11193_c0_g1_i1	3.77675	-1.8766	0.96875	-1.93714	0.0527286	0.099879
Rsto_DN11194_c0_g1_i1	64.0015	1.09556	0.242516	4.51749	6.25756e-06	2.86591e-05
Rsto_DN11195_c0_g1_i1	36.3676	-0.680336	0.369209	-1.84268	0.0653753	0.119866
Rsto_DN11196_c0_g1_i1	14.7057	-0.116212	0.425446	-0.273153	0.784736	0.845422
Rsto_DN11197_c0_g1_i1	1.16546	-0.212254	1.49985	-0.141517	0.887462	0.921294
Rsto_DN11198_c0_g1_i1	6.81423	-3.73129	1.05119	-3.5496	0.000385823	0.00129839
Rsto_DN11199_c0_g1_i1	4.99802	-1.15151	0.773207	-1.48926	0.136418	0.220697
Rsto_DN112_c0_g1_i1	25.3882	-0.93916	0.312508	-3.00524	0.00265373	0.00737876
Rsto_DN112_c0_g2_i1	37.3193	1.49951	0.306542	4.89171	9.99631e-07	5.22705e-06
Rsto_DN1120_c0_g1_i1	193.462	-4.79701	0.370687	-12.9409	2.64655e-38	3.68252e-36
Rsto_DN11200_c0_g1_i1	3.4573	2.71865	1.14924	2.3656	0.0180007	0.0398373
Rsto_DN11201_c0_g1_i1	2.49208	-0.478623	1.44922	-0.330262	0.741202	0.811265
Rsto_DN11202_c0_g1_i1	54.0853	0.932203	0.300955	3.09749	0.00195169	0.00561968
Rsto_DN11203_c0_g1_i1	77.2486	-1.93581	0.305912	-6.32797	2.484e-10	2.13869e-09
Rsto_DN11204_c0_g1_i1	134.279	1.01846	0.284092	3.58495	0.000337143	0.00115037
Rsto_DN11205_c0_g1_i1	24.016	-0.179267	0.320254	-0.559765	0.575639	0.671695
Rsto_DN11206_c0_g1_i1	0	NA	NA	NA	NA	NA
Rsto_DN11207_c0_g1_i1	113.748	-0.445262	0.178641	-2.4925	0.0126847	0.029685
Rsto_DN11208_c0_g1_i1	4.17789	0.25707	0.840448	0.305873	0.759701	0.825843
Rsto_DN11209_c0_g1_i1	2.51768	-0.384349	1.26919	-0.302831	0.762018	0.827814
Rsto_DN1121_c0_g1_i1	343.497	0.789809	0.184946	4.27049	1.95041e-05	8.25782e-05
Rsto_DN11210_c0_g1_i1	71.8211	-0.66997	0.291142	-2.30118	0.0213813	0.0461192
Rsto_DN11211_c0_g1_i1	6.14742	-0.659603	0.649903	-1.01492	0.310142	0.419492
Rsto_DN11212_c0_g1_i1	263.665	0.822147	0.206669	3.97809	6.94718e-05	0.000267133
Rsto_DN11212_c1_g1_i1	32.6898	-2.28268	0.396244	-5.76079	8.37196e-09	5.8668e-08
Rsto_DN11213_c0_g1_i1	0.398686	-0.347177	2.50707	-0.138479	0.889862	NA
Rsto_DN11214_c0_g1_i1	3.06707	0.806024	0.9462	0.851854	0.394295	0.505539
Rsto_DN11215_c0_g1_i1	553.649	2.44572	0.259244	9.43405	3.94556e-21	1.21315e-19
Rsto_DN11216_c0_g1_i1	25.357	-2.74464	0.468606	-5.85703	4.71226e-09	3.41592e-08
Rsto_DN11217_c0_g1_i1	0.643586	1.62276	1.9711	0.823279	0.41035	0.52144
Rsto_DN11218_c0_g1_i1	18.3884	-0.672755	0.427674	-1.57305	0.115706	0.193047
Rsto_DN11219_c0_g1_i1	18.4187	-1.17132	0.445713	-2.62797	0.00858969	0.0211066
Rsto_DN1122_c0_g1_i1	60.6701	-1.05083	0.281318	-3.73539	0.000187424	0.000669125
Rsto_DN11220_c0_g1_i1	1.06323	-3.02498	1.59537	-1.8961	0.0579468	0.108314
Rsto_DN11221_c0_g1_i1	18.1946	-1.17092	0.3664	-3.19575	0.00139466	0.00414911
Rsto_DN11222_c0_g1_i1	225.507	-2.7659	0.360596	-7.67036	1.7152e-14	2.48122e-13
Rsto_DN11223_c0_g1_i1	107.357	-0.379451	0.215199	-1.76326	0.0778568	0.138753
Rsto_DN11224_c0_g1_i1	1.43958	-2.21799	1.39017	-1.59548	0.110606	0.186051
Rsto_DN11225_c0_g1_i1	22.9511	-1.45242	0.349945	-4.15043	3.31858e-05	0.000135508
Rsto_DN11226_c0_g1_i1	25.9629	1.044	0.341334	3.05857	0.00222396	0.00630985
Rsto_DN11227_c0_g1_i1	0.978034	-2.90482	1.68576	-1.72315	0.0848613	0.149084
Rsto_DN11228_c0_g1_i1	7.98272	-0.571071	0.779348	-0.732754	0.463708	0.571422
Rsto_DN11229_c0_g1_i1	2.29752	-3.43817	1.41072	-2.43718	0.0148022	0.0338187
Rsto_DN1123_c0_g1_i1	23.6279	9.22065	1.2853	7.17395	7.28633e-13	8.60679e-12
Rsto_DN11230_c0_g1_i1	23.8603	-0.232339	0.315015	-0.737549	0.460788	0.568806
Rsto_DN11231_c0_g1_i1	14.751	-1.91334	0.979968	-1.95245	0.0508847	0.0967881
Rsto_DN11232_c0_g1_i1	41.9782	1.09572	0.39975	2.74101	0.00612501	0.0155748
Rsto_DN11233_c0_g1_i1	1.30294	-1.88112	2.08099	-0.903952	0.366021	0.478251
Rsto_DN11234_c0_g1_i1	218.535	-1.12485	0.207131	-5.43063	5.6156e-08	3.52187e-07
Rsto_DN11235_c0_g1_i1	1.53332	-2.78172	1.35399	-2.05446	0.0399307	0.0787629
Rsto_DN11236_c0_g1_i1	80.1224	1.62239	0.248232	6.53578	6.32805e-11	5.86345e-10
Rsto_DN11238_c0_g1_i1	2.01019	-3.94531	1.3882	-2.84204	0.00448263	0.011793
Rsto_DN11239_c0_g1_i1	68.0715	-0.713787	0.333129	-2.14267	0.0321394	0.0654304
Rsto_DN1124_c0_g1_i1	140.607	0.638562	0.183499	3.47992	0.00050157	0.00164673
Rsto_DN11240_c0_g1_i1	0	NA	NA	NA	NA	NA
Rsto_DN11241_c0_g1_i1	18.3693	5.50955	0.840077	6.55839	5.43936e-11	5.07725e-10
Rsto_DN11242_c0_g1_i1	31.4885	9.65901	1.47775	6.53628	6.30659e-11	5.84686e-10
Rsto_DN11243_c0_g1_i1	5.13055	-0.39391	0.718805	-0.548008	0.583687	0.678684
Rsto_DN11244_c0_g1_i1	12.6217	-0.237214	0.450119	-0.527003	0.598192	0.691329
Rsto_DN11245_c0_g1_i1	20.1065	-0.539973	0.359085	-1.50375	0.132647	0.2157
Rsto_DN11246_c0_g1_i1	116.161	-0.234475	0.211605	-1.10808	0.267828	0.374475
Rsto_DN11246_c0_g2_i1	65.5406	0.0256485	0.225271	0.113856	0.909352	0.936091
Rsto_DN11247_c0_g1_i1	109.196	-0.206615	0.240529	-0.859001	0.39034	0.501918
Rsto_DN11248_c0_g1_i1	46.798	1.49955	0.385254	3.89237	9.92694e-05	0.000371954
Rsto_DN11249_c0_g1_i1	3.1875	-1.67833	1.01196	-1.6585	0.0972163	0.167193
Rsto_DN1125_c0_g1_i1	101.763	0.441593	0.208293	2.12005	0.0340015	0.0687357
Rsto_DN1125_c0_g1_i2	0.0814871	0.680176	3.60253	0.188805	0.850246	NA
Rsto_DN11250_c0_g1_i1	2.62721	-0.704402	1.27883	-0.550817	0.581759	0.677056
Rsto_DN11251_c0_g1_i1	87.5543	-0.606182	0.21555	-2.81225	0.00491956	0.012799
Rsto_DN11252_c0_g1_i1	98.5953	0.0360953	0.190288	0.189688	0.849553	0.893697
Rsto_DN11253_c0_g1_i1	1.61667	-2.27319	2.13418	-1.06514	0.286814	0.395266
Rsto_DN11254_c0_g1_i1	0.367717	3.70751	3.64242	1.01787	0.30874	NA
Rsto_DN11255_c0_g1_i1	42.3993	-3.56334	0.420324	-8.4776	2.29896e-17	4.50436e-16
Rsto_DN11256_c0_g1_i1	1.68436	-2.87048	1.37234	-2.09167	0.0364681	0.0728431
Rsto_DN11257_c0_g1_i1	1.39114	0.219855	1.42717	0.15405	0.877571	0.91415
Rsto_DN11258_c0_g1_i1	162.994	-2.01067	0.296338	-6.78506	1.16041e-11	1.17682e-10
Rsto_DN11259_c0_g1_i1	43.4334	0.42799	0.286023	1.49635	0.134563	0.218217
Rsto_DN1126_c0_g1_i1	97.2287	-0.0993277	0.260376	-0.381477	0.702849	0.779946
Rsto_DN11260_c0_g1_i1	1.75825	-3.01249	1.31394	-2.29271	0.0218644	0.0469885
Rsto_DN11261_c0_g1_i1	42.8549	-3.24153	0.420321	-7.71203	1.23828e-14	1.81206e-13
Rsto_DN11262_c0_g1_i1	39.0641	-1.02544	0.301716	-3.39868	0.000677124	0.00216424
Rsto_DN11263_c0_g1_i1	0.515073	1.263	2.44081	0.517452	0.60484	NA
Rsto_DN11264_c0_g1_i1	4.26151	-3.81711	1.22621	-3.11293	0.00185239	0.00535842
Rsto_DN11265_c0_g1_i1	88.3393	0.758175	0.220661	3.43594	0.000590512	0.00190784
Rsto_DN11266_c0_g1_i1	0.797533	-1.73326	1.56919	-1.10456	0.269352	0.37603
Rsto_DN11267_c0_g1_i1	162.287	-0.603962	0.232667	-2.59582	0.00943646	0.0229503
Rsto_DN11268_c0_g1_i1	1.24	-1.64375	1.28858	-1.27563	0.202088	0.301562
Rsto_DN11269_c0_g1_i1	21.8043	-3.08698	0.507597	-6.08156	1.1902e-09	9.43143e-09
Rsto_DN1127_c0_g1_i1	1.96833	-1.44307	1.16502	-1.23866	0.21547	0.316497
Rsto_DN11270_c0_g1_i1	33.9631	0.795832	0.339791	2.34212	0.0191744	0.0420271
Rsto_DN11271_c0_g1_i1	36.9469	2.8017	0.470209	5.95843	2.54679e-09	1.91201e-08
Rsto_DN11272_c0_g1_i1	119.524	0.48966	0.202115	2.42267	0.0154067	0.0349252
Rsto_DN11273_c0_g1_i1	58.4424	0.317532	0.276013	1.15042	0.24997	0.355408
Rsto_DN11274_c0_g1_i1	89.3545	0.745614	0.304444	2.4491	0.0143212	0.0329144
Rsto_DN11275_c0_g1_i1	101.609	1.24257	0.203938	6.09286	1.10908e-09	8.82268e-09
Rsto_DN11276_c0_g1_i1	0.966666	-1.98787	1.52739	-1.30148	0.193093	0.291558
Rsto_DN11277_c0_g1_i1	144.17	-2.33473	0.424572	-5.49901	3.81933e-08	2.45535e-07
Rsto_DN11278_c0_g1_i1	97.4618	-1.5231	0.224338	-6.78933	1.12659e-11	1.14606e-10
Rsto_DN11279_c0_g1_i1	184.363	0.337397	0.20862	1.61728	0.105818	0.179393
Rsto_DN1128_c0_g1_i1	40.2407	-2.71501	0.360229	-7.53691	4.81243e-14	6.52479e-13
Rsto_DN11280_c0_g1_i1	130.986	1.62536	0.193757	8.38867	4.91689e-17	9.29003e-16
Rsto_DN11281_c0_g1_i1	116.41	-0.757854	0.271349	-2.79291	0.00522364	0.0135087
Rsto_DN11282_c0_g1_i1	0	NA	NA	NA	NA	NA
Rsto_DN11283_c0_g1_i1	57.8944	-2.26044	0.409935	-5.51416	3.50456e-08	2.26452e-07
Rsto_DN11284_c0_g1_i1	117.428	-0.899436	0.210308	-4.27676	1.89631e-05	8.04744e-05
Rsto_DN11285_c0_g1_i1	7.8815	-1.58828	0.658755	-2.41104	0.0159071	0.0358418
Rsto_DN11286_c0_g1_i1	46.3982	-1.22071	0.283831	-4.30083	1.70161e-05	7.27382e-05
Rsto_DN11287_c0_g1_i1	50.668	-0.672911	0.288328	-2.33384	0.0196041	0.0428373
Rsto_DN11288_c0_g1_i1	81.297	-0.0880357	0.238839	-0.368598	0.712428	0.787913
Rsto_DN11289_c0_g1_i1	52.8698	-0.190144	0.303687	-0.626118	0.531238	0.633067
Rsto_DN1129_c0_g1_i1	98.1201	0.241003	0.2051	1.17505	0.239974	0.344719
Rsto_DN11290_c0_g1_i1	22.9658	-0.341181	0.477392	-0.714676	0.47481	0.58122
Rsto_DN11291_c0_g1_i1	6.31956	-2.96744	1.21977	-2.43277	0.0149836	0.0341594
Rsto_DN11292_c0_g1_i1	0.984526	-1.07578	1.528	-0.704045	0.481405	0.58693
Rsto_DN11293_c0_g1_i1	4.27401	-5.03242	1.19158	-4.22331	2.40737e-05	0.000100525
Rsto_DN11294_c0_g1_i1	10.5726	0.574692	0.537701	1.06879	0.285162	0.393386
Rsto_DN11295_c0_g1_i1	6.77808	-0.122717	0.766238	-0.160156	0.872758	0.910522
Rsto_DN11296_c0_g1_i1	536.044	0.811971	0.187998	4.31903	1.56718e-05	6.74312e-05
Rsto_DN11296_c1_g1_i1	8.3608	-2.42043	0.665292	-3.63815	0.000274604	0.000953822
Rsto_DN11297_c0_g1_i1	1.86742	1.41113	1.27889	1.1034	0.269852	0.376622
Rsto_DN11298_c0_g1_i1	45.5219	-0.766405	0.339408	-2.25806	0.0239417	0.0508667
Rsto_DN11299_c0_g1_i1	29.6916	-1.94036	0.354912	-5.46716	4.57315e-08	2.90582e-07
Rsto_DN113_c0_g1_i1	570.353	-0.411448	0.199686	-2.06047	0.0393533	0.0778578
Rsto_DN113_c0_g2_i1	313.896	-0.405403	0.155975	-2.59916	0.00934534	0.0227523
Rsto_DN1130_c0_g1_i1	22.4258	-0.925132	0.385842	-2.3977	0.0164985	0.0369714
Rsto_DN1130_c0_g1_i2	0.278309	0.613798	3.54995	0.172903	0.862727	NA
Rsto_DN11300_c0_g1_i1	4.20527	-5.0091	1.43381	-3.49356	0.000476623	0.00157079
Rsto_DN11301_c0_g1_i1	0.520929	-0.787398	2.48856	-0.316407	0.751694	NA
Rsto_DN11302_c0_g1_i1	41.8061	-0.56279	0.267117	-2.1069	0.0351259	0.0706519
Rsto_DN11303_c0_g1_i1	67.0441	-0.583311	0.214023	-2.72546	0.00642127	0.0162526
Rsto_DN11304_c0_g1_i1	0.211766	-0.694316	3.51228	-0.197683	0.843293	NA
Rsto_DN11305_c0_g1_i1	9.03287	-3.68747	0.792874	-4.65077	3.30702e-06	1.58303e-05
Rsto_DN11306_c0_g1_i1	2.8321	-3.78158	1.21583	-3.11028	0.00186909	0.00540102
Rsto_DN11307_c0_g1_i1	182.361	-0.625012	0.178968	-3.49232	0.000478845	0.00157685
Rsto_DN11308_c0_g1_i1	7.70304	-2.24637	0.694645	-3.23383	0.00122141	0.00368036
Rsto_DN11309_c0_g1_i1	1.57031	-1.34884	1.30835	-1.03095	0.302565	0.411515
Rsto_DN1131_c0_g1_i1	1.22479	-3.2291	1.8707	-1.72614	0.0843221	0.148263
Rsto_DN11310_c0_g1_i1	5.06728	-2.74028	0.944532	-2.9012	0.00371736	0.00998645
Rsto_DN11311_c0_g1_i1	63.5547	1.23356	0.257432	4.7918	1.65291e-06	8.34792e-06
Rsto_DN11312_c0_g1_i1	0.593321	-0.770633	1.81965	-0.423506	0.671926	NA
Rsto_DN11313_c0_g1_i1	4.09129	0.751425	0.822355	0.913749	0.360849	0.472584
Rsto_DN11314_c0_g1_i1	15.829	-2.35399	0.923242	-2.5497	0.0107815	0.025771
Rsto_DN11315_c0_g1_i1	175.843	-1.07313	0.174937	-6.13436	8.55013e-10	6.8816e-09
Rsto_DN11316_c0_g1_i1	11.0267	-0.66204	0.521842	-1.26866	0.204563	0.30426
Rsto_DN11317_c0_g1_i1	22.2685	-3.37826	0.749884	-4.50504	6.63595e-06	3.02655e-05
Rsto_DN11318_c0_g1_i1	96.1186	-0.921797	0.258871	-3.56084	0.000369676	0.00125123
Rsto_DN11319_c0_g1_i1	3.61725	0.632778	0.786154	0.804903	0.420876	0.531239
Rsto_DN1132_c0_g1_i1	99.7038	0.370124	0.202539	1.82742	0.0676366	0.123267
Rsto_DN11320_c0_g1_i1	4.04598	-1.98325	0.925	-2.14406	0.0320282	0.0652689
Rsto_DN11321_c0_g1_i1	152.801	0.824288	0.202421	4.07215	4.65818e-05	0.000185323
Rsto_DN11322_c0_g1_i1	31.3024	0.352456	0.340663	1.03462	0.300847	0.409718
Rsto_DN11323_c0_g1_i1	3.70754	1.98275	0.81899	2.42097	0.0154791	0.035065
Rsto_DN11324_c0_g1_i1	44.5353	4.38591	0.493195	8.89285	5.95621e-19	1.3716e-17
Rsto_DN11325_c0_g1_i1	528.721	0.598179	0.241419	2.47776	0.0132211	0.0307474
Rsto_DN11326_c0_g1_i1	21.3607	2.66229	1.13509	2.34544	0.0190046	0.0417111
Rsto_DN11327_c0_g1_i1	4.49778	-2.16065	0.942346	-2.29284	0.021857	0.0469788
Rsto_DN11328_c0_g1_i1	60.9186	-1.96277	0.432203	-4.54131	5.59053e-06	2.5813e-05
Rsto_DN11329_c0_g1_i1	142.071	-1.01685	0.343421	-2.96095	0.00306693	0.00839686
Rsto_DN1133_c0_g1_i1	0.150517	3.10913	3.64971	0.851884	0.394278	NA
Rsto_DN1133_c0_g1_i2	1.40073	1.13059	1.45978	0.774493	0.43864	0.547682
Rsto_DN11330_c0_g1_i1	11.1038	0.840796	0.479049	1.75514	0.0792359	0.140853
Rsto_DN11331_c0_g1_i1	2.4272	-1.6359	0.962358	-1.69988	0.0891529	0.155517
Rsto_DN11332_c0_g1_i1	31.0919	-0.517708	0.731889	-0.707359	0.479344	0.585112
Rsto_DN11333_c0_g1_i1	3.44822	-0.553375	0.781803	-0.707819	0.479058	0.584937
Rsto_DN11334_c0_g1_i1	1.22365	-2.45998	1.43424	-1.71518	0.0863116	0.151259
Rsto_DN11335_c0_g1_i1	1.30987	-2.5721	2.04462	-1.25798	0.208397	0.308593
Rsto_DN11336_c0_g1_i1	2.64223	-0.997662	1.22604	-0.813726	0.415802	0.526291
Rsto_DN11337_c0_g1_i1	2.07566	-3.98883	1.39764	-2.85398	0.00431759	0.0114247
Rsto_DN11338_c0_g1_i1	1.84559	0.0233586	1.06133	0.0220088	0.982441	0.987566
Rsto_DN11339_c0_g1_i1	2.06298	-3.26033	1.49237	-2.18466	0.0289136	0.0598352
Rsto_DN1134_c0_g1_i1	101.533	0.478434	0.24477	1.95463	0.050627	0.0963426
Rsto_DN11340_c0_g1_i1	0.282131	-1.11259	2.57377	-0.43228	0.665538	NA
Rsto_DN11340_c0_g1_i2	0.525258	-0.940217	1.91996	-0.489706	0.624342	NA
Rsto_DN11341_c0_g1_i1	38.0053	-3.12595	0.425811	-7.34117	2.11731e-13	2.66188e-12
Rsto_DN11342_c0_g1_i1	2.47139	-1.89188	1.11699	-1.69374	0.0903154	0.157269
Rsto_DN11343_c0_g1_i1	354.534	0.415291	0.158081	2.62708	0.00861204	0.021152
Rsto_DN11344_c0_g1_i1	5.36263	0.757963	1.05284	0.719922	0.471573	0.578581
Rsto_DN11345_c0_g1_i1	51.3218	-0.703493	0.324783	-2.16604	0.030308	0.062375
Rsto_DN11346_c0_g1_i1	30.2728	-1.09669	0.40551	-2.70447	0.00684143	0.0171994
Rsto_DN11347_c0_g1_i1	1.88053	-3.11261	1.31762	-2.36229	0.0181623	0.0401409
Rsto_DN11348_c0_g1_i1	73.5257	1.19595	0.275192	4.34586	1.3873e-05	6.03072e-05
Rsto_DN11349_c0_g1_i1	228.425	1.37446	0.218519	6.2899	3.17674e-10	2.69555e-09
Rsto_DN1135_c0_g1_i1	350.215	0.0539093	0.198834	0.271127	0.786294	0.846679
Rsto_DN11350_c0_g1_i1	1108.08	1.58863	0.506601	3.13587	0.00171346	0.00500594
Rsto_DN11351_c0_g1_i1	0.159267	-0.288718	3.53086	-0.0817698	0.93483	NA
Rsto_DN11352_c0_g1_i1	0.734746	-2.49203	1.80062	-1.38399	0.166362	0.25842
Rsto_DN11353_c0_g1_i1	10.9338	-3.98863	0.793873	-5.02427	5.05355e-07	2.74658e-06
Rsto_DN11354_c0_g1_i1	69.4859	-5.53625	0.866579	-6.38863	1.67375e-10	1.4688e-09
Rsto_DN11355_c0_g1_i1	1.87474	-2.78537	1.3246	-2.1028	0.0354832	0.071205
Rsto_DN11356_c0_g1_i1	0.456275	-1.80294	2.15388	-0.837067	0.402555	NA
Rsto_DN11357_c0_g1_i1	72.2943	-0.814048	0.272464	-2.98772	0.00281063	0.00777552
Rsto_DN11358_c0_g1_i1	264.303	-0.823447	0.257296	-3.20038	0.00137245	0.00409341
Rsto_DN11359_c0_g1_i1	10.6094	-0.455787	0.737297	-0.618186	0.536453	0.637474
Rsto_DN1136_c0_g1_i1	101.895	-1.07539	0.22157	-4.85353	1.21283e-06	6.23464e-06
Rsto_DN11360_c0_g1_i1	1.32551	-3.34467	1.55557	-2.15012	0.0315458	0.0644778
Rsto_DN11361_c0_g1_i1	3.80025	-0.694805	1.10625	-0.628073	0.529956	0.632044
Rsto_DN11362_c0_g1_i1	1.49021	-1.05369	1.28474	-0.820155	0.412128	0.523254
Rsto_DN11363_c0_g1_i1	0.165462	-0.33951	3.03833	-0.111742	0.911028	NA
Rsto_DN11364_c0_g1_i1	25.2106	-0.313726	0.343221	-0.914063	0.360684	0.472405
Rsto_DN11365_c0_g1_i1	5.07205	0.658216	0.665561	0.988964	0.322681	0.43271
Rsto_DN11366_c0_g1_i1	6.11131	-2.01954	0.710876	-2.84091	0.00449851	0.0118253
Rsto_DN11367_c0_g1_i1	92.4684	-1.15554	0.275929	-4.1878	2.81667e-05	0.000116403
Rsto_DN11368_c0_g1_i1	115.017	-0.674737	0.259222	-2.60293	0.00924295	0.0225397
Rsto_DN11369_c0_g1_i1	53.3748	-6.96559	1.02601	-6.78899	1.12923e-11	1.14733e-10
Rsto_DN1137_c0_g1_i1	1.26214	1.11744	1.74663	0.63977	0.522322	0.624937
Rsto_DN11370_c0_g1_i1	1.92406	-0.975219	1.05519	-0.924209	0.355377	0.466982
Rsto_DN11371_c0_g1_i1	72.3164	0.30498	0.234514	1.30048	0.193438	0.29189
Rsto_DN11372_c0_g1_i1	154.901	-0.823708	0.324572	-2.53783	0.0111543	0.0265463
Rsto_DN11373_c0_g1_i1	195.385	-3.88795	0.512025	-7.59328	3.11919e-14	4.36234e-13
Rsto_DN11374_c0_g1_i1	9.40029	-5.56155	1.22251	-4.5493	5.38247e-06	2.48943e-05
Rsto_DN11375_c0_g1_i1	15.5718	0.34749	0.440024	0.789707	0.429699	0.539267
Rsto_DN11376_c0_g1_i1	12.0792	-0.331555	0.492586	-0.673091	0.500889	0.604936
Rsto_DN11377_c0_g1_i1	43.4898	0.188099	0.305364	0.615985	0.537904	0.638925
Rsto_DN11378_c0_g1_i1	38.9848	1.22672	0.255959	4.79266	1.64582e-06	8.31725e-06
Rsto_DN11379_c0_g1_i1	1.18133	-0.497189	1.22841	-0.404743	0.685666	0.765327
Rsto_DN1138_c0_g1_i1	154.738	-0.347873	0.265599	-1.30977	0.190273	0.287882
Rsto_DN11380_c0_g1_i1	4.24902	-4.37844	1.33469	-3.28048	0.00103629	0.00317324
Rsto_DN11381_c0_g1_i1	31.0862	2.43909	0.482594	5.05413	4.32361e-07	2.38459e-06
Rsto_DN11382_c0_g1_i1	42.965	-2.42855	0.43816	-5.54261	2.97998e-08	1.94237e-07
Rsto_DN11383_c0_g1_i1	1.03347	-2.98607	1.84067	-1.62227	0.104745	0.177886
Rsto_DN11384_c0_g1_i1	177.675	1.58058	0.20319	7.77884	7.31904e-15	1.09147e-13
Rsto_DN11385_c0_g1_i1	60.9825	0.384163	0.233085	1.64817	0.0993185	0.170114
Rsto_DN11386_c0_g1_i1	7.92063	-0.810234	0.583216	-1.38925	0.164756	0.256556
Rsto_DN11388_c0_g1_i1	40.1402	-1.27471	0.401546	-3.17451	0.00150088	0.00443697
Rsto_DN11389_c0_g1_i1	5.31582	1.51308	0.867878	1.74343	0.0812593	0.14388
Rsto_DN1139_c0_g1_i1	126.352	-0.590039	0.32823	-1.79764	0.0722342	0.130188
Rsto_DN11390_c0_g1_i1	13.6643	-2.41412	0.654508	-3.68845	0.000225623	0.000794447
Rsto_DN11391_c0_g1_i1	96.2345	1.29617	0.245315	5.28369	1.26608e-07	7.52632e-07
Rsto_DN11392_c0_g1_i1	2.06194	-0.29549	1.0226	-0.288959	0.772613	0.83617
Rsto_DN11393_c0_g1_i1	162.583	0.162966	0.185435	0.878829	0.379494	0.491474
Rsto_DN11394_c0_g1_i1	5.11291	-2.21049	0.802025	-2.75613	0.00584899	0.014968
Rsto_DN11395_c0_g1_i1	5.70207	-0.924131	0.650192	-1.42132	0.155223	0.244518
Rsto_DN11396_c0_g1_i1	23.5758	-0.761234	0.432202	-1.76129	0.0781889	0.139223
Rsto_DN11397_c0_g1_i1	3.70236	1.85414	1.43215	1.29465	0.195439	0.293992
Rsto_DN11398_c0_g1_i1	54.0782	0.345019	0.275779	1.25107	0.210909	0.31175
Rsto_DN11399_c0_g1_i1	61.4414	-0.0543823	0.220065	-0.24712	0.804815	0.861875
Rsto_DN114_c0_g1_i1	96.0082	-0.258836	0.262675	-0.985385	0.324435	0.434459
Rsto_DN1140_c0_g1_i1	151.295	0.214305	0.269244	0.79595	0.426061	0.536053
Rsto_DN11400_c0_g1_i1	7.24904	-1.28572	0.705341	-1.82284	0.0683275	0.124362
Rsto_DN11401_c0_g1_i1	1.9207	-1.36848	1.16328	-1.1764	0.239436	0.344187
Rsto_DN11402_c0_g1_i1	3.99804	-1.9597	0.825224	-2.37474	0.0175611	0.0390171
Rsto_DN11403_c0_g1_i1	258.952	-5.2896	1.3245	-3.99365	6.50625e-05	0.000251652
Rsto_DN11404_c0_g1_i1	0.947637	-2.85828	1.83241	-1.55985	0.118796	0.197121
Rsto_DN11405_c0_g1_i1	193.65	1.49891	0.173832	8.62274	6.53709e-18	1.35009e-16
Rsto_DN11406_c0_g1_i1	10.2623	-5.02201	1.03772	-4.83948	1.30181e-06	6.66287e-06
Rsto_DN11407_c0_g1_i1	197.327	-0.624552	0.253377	-2.46491	0.0137046	0.0317237
Rsto_DN11408_c0_g1_i1	10.955	-1.60736	0.536117	-2.99816	0.00271616	0.00753957
Rsto_DN11409_c0_g1_i1	15.368	0.197635	0.410406	0.48156	0.630119	0.719166
Rsto_DN1141_c0_g1_i1	229.585	1.9047	0.230413	8.26643	1.38033e-16	2.47961e-15
Rsto_DN11410_c0_g1_i1	0.41119	-1.65373	2.1836	-0.757343	0.448845	NA
Rsto_DN11410_c0_g1_i2	0.531959	3.10913	3.64971	0.851884	0.394278	NA
Rsto_DN11411_c0_g1_i1	12.4702	0.742574	0.593904	1.25033	0.21118	0.311994
Rsto_DN11412_c0_g1_i1	12.9577	8.35815	1.33371	6.26682	3.68486e-10	3.09314e-09
Rsto_DN11413_c0_g1_i1	18.66	-1.25555	0.424934	-2.9547	0.00312969	0.0085473
Rsto_DN11413_c0_g1_i2	0.761	-1.54209	1.60211	-0.962538	0.335779	0.446193
Rsto_DN11414_c0_g1_i1	5.98597	-2.12715	0.749841	-2.8368	0.00455684	0.0119672
Rsto_DN11415_c0_g1_i1	12.3708	0.259719	0.599831	0.432988	0.665024	0.74828
Rsto_DN11416_c0_g1_i1	0.896547	-2.7793	1.77501	-1.56579	0.117397	0.195333
Rsto_DN11417_c0_g1_i1	7.8133	-2.90874	0.780081	-3.72877	0.00019242	0.000685621
Rsto_DN11418_c0_g1_i1	0.471424	0.662508	3.25765	0.20337	0.838846	NA
Rsto_DN11419_c0_g1_i1	1.59606	-3.61096	1.39325	-2.59176	0.00954876	0.0231787
Rsto_DN1142_c0_g1_i1	0.116669	0.156104	3.55807	0.0438732	0.965006	NA
Rsto_DN1142_c0_g1_i2	91.5942	-0.459361	0.198626	-2.3127	0.0207394	0.0449294
Rsto_DN11420_c0_g1_i1	1.19774	0.30181	1.66297	0.181488	0.855984	0.897988
Rsto_DN11421_c0_g1_i1	207.669	1.42103	0.18762	7.57402	3.61841e-14	4.98831e-13
Rsto_DN11422_c0_g1_i1	0.954761	-0.971592	1.38808	-0.699952	0.483957	0.589342
Rsto_DN11423_c0_g1_i1	3.83069	-2.00122	0.907791	-2.20449	0.0274899	0.0573443
Rsto_DN11424_c0_g1_i1	101.072	0.732728	0.270124	2.71256	0.0066765	0.0168286
Rsto_DN11425_c0_g1_i1	1.27128	-0.885889	1.28576	-0.689003	0.490822	0.595466
Rsto_DN11426_c0_g1_i1	0.943685	-0.943085	1.52552	-0.618207	0.536439	0.637474
Rsto_DN11427_c0_g1_i1	7.20956	-0.0623302	0.665194	-0.0937023	0.925346	0.947742
Rsto_DN11428_c0_g1_i1	45.7834	-0.407262	0.310281	-1.31256	0.189332	0.286748
Rsto_DN11429_c0_g1_i1	23.2011	-2.29102	0.433052	-5.2904	1.22049e-07	7.2662e-07
Rsto_DN1143_c0_g1_i1	87.6731	-0.924926	0.257203	-3.5961	0.00032303	0.00110773
Rsto_DN11430_c0_g1_i1	3.73413	-2.45843	1.16371	-2.11258	0.0346364	0.0698472
Rsto_DN11431_c0_g1_i1	3.96271	-2.92845	1.18817	-2.46467	0.0137141	0.0317367
Rsto_DN11432_c0_g1_i1	7.62573	0.47823	0.568515	0.841192	0.40024	0.511444
Rsto_DN11433_c0_g1_i1	0.742208	-2.50568	1.89923	-1.31931	0.187064	0.284021
Rsto_DN11434_c0_g1_i1	50.2301	-8.587	1.98603	-4.32371	1.53429e-05	6.61023e-05
Rsto_DN11435_c0_g1_i1	4.83998	-1.38981	0.746304	-1.86226	0.0625667	0.115566
Rsto_DN11436_c0_g1_i1	3.48562	-2.89718	1.34825	-2.14885	0.0316463	0.0646592
Rsto_DN11437_c0_g1_i1	2.04858	-3.97092	1.27395	-3.117	0.00182701	0.0052934
Rsto_DN11438_c0_g1_i1	2.94106	-0.676278	0.980935	-0.689421	0.490558	0.595305
Rsto_DN11439_c0_g1_i1	6.13237	1.0146	0.68777	1.47521	0.140157	0.225303
Rsto_DN1144_c0_g1_i1	18.574	-0.751733	0.411317	-1.82762	0.067606	0.123226
Rsto_DN11440_c0_g1_i1	2.4497	-1.78909	1.05046	-1.70314	0.088542	0.154656
Rsto_DN11441_c0_g1_i1	99.7223	-0.357976	0.221373	-1.61707	0.105863	0.179438
Rsto_DN11442_c0_g1_i1	38.8479	2.31947	0.420403	5.51724	3.44362e-08	2.22777e-07
Rsto_DN11443_c0_g1_i1	3.6258	-0.112957	0.814476	-0.138687	0.889697	0.922684
Rsto_DN11444_c0_g1_i1	5.51647	-0.276773	0.640225	-0.432305	0.66552	0.748539
Rsto_DN11445_c0_g1_i1	154.188	1.69511	0.242983	6.97624	3.03183e-12	3.31643e-11
Rsto_DN11446_c0_g1_i1	0.95754	-2.87244	1.81659	-1.58123	0.113825	0.190412
Rsto_DN11447_c0_g1_i1	0.127792	0.0367302	3.54995	0.0103467	0.991745	NA
Rsto_DN11448_c0_g1_i1	13.4881	1.04098	0.62787	1.65795	0.0973274	0.167339
Rsto_DN11449_c0_g1_i1	86.3508	-1.55728	0.317211	-4.90929	9.14084e-07	4.80114e-06
Rsto_DN1145_c0_g1_i1	71.9863	0.0214891	0.245965	0.0873667	0.93038	0.951651
Rsto_DN11450_c0_g1_i1	86.7218	0.038669	0.185695	0.208239	0.835042	0.883868
Rsto_DN11451_c0_g1_i1	8.53047	-1.70214	0.820431	-2.07468	0.0380159	0.0755669
Rsto_DN11452_c0_g1_i1	66.6258	-0.0820222	0.215783	-0.380114	0.703861	0.780759
Rsto_DN11453_c0_g1_i1	102.043	1.1222	0.203497	5.5146	3.49572e-08	2.25969e-07
Rsto_DN11454_c0_g1_i1	2.58264	0.706096	1.29928	0.543451	0.586819	0.681443
Rsto_DN11455_c0_g1_i1	0.319801	-1.29423	2.49953	-0.517791	0.604604	NA
Rsto_DN11456_c0_g1_i1	78.6341	1.7348	0.289542	5.99153	2.0788e-09	1.58311e-08
Rsto_DN11457_c0_g1_i1	24.3914	-0.97987	0.357249	-2.74282	0.00609141	0.0155158
Rsto_DN11458_c0_g1_i1	9.76598	0.907102	0.52243	1.73631	0.0825085	0.14562
Rsto_DN11459_c0_g1_i1	2.19662	-1.08822	1.00975	-1.07771	0.281165	0.388754
Rsto_DN1146_c0_g1_i1	91.592	1.78442	0.791811	2.2536	NA	NA
Rsto_DN11460_c0_g1_i1	47.0513	0.276822	0.375421	0.737364	0.460901	0.568902
Rsto_DN11461_c0_g1_i1	1.26071	-1.31128	1.4549	-0.901288	0.367435	0.479755
Rsto_DN11462_c0_g1_i1	0.544005	-2.05715	2.91392	-0.705972	0.480206	NA
Rsto_DN11463_c0_g1_i1	0.752587	-1.33726	1.59883	-0.836402	0.402929	0.514044
Rsto_DN11464_c0_g1_i1	2.29864	0.091709	1.1863	0.077307	0.938379	0.957269
Rsto_DN11465_c0_g1_i1	258.487	1.19601	0.570541	2.09627	0.0360583	0.072128
Rsto_DN11466_c0_g1_i1	0.527812	-2.0149	2.92069	-0.68987	0.490276	NA
Rsto_DN11467_c0_g1_i1	39.5598	-0.607309	0.338651	-1.79332	0.0729224	0.131184
Rsto_DN11468_c0_g1_i1	36.5421	-2.91485	0.400386	-7.28009	3.33593e-13	4.07838e-12
Rsto_DN11469_c0_g1_i1	2.12196	-0.0140799	1.16104	-0.0121269	0.990324	0.993167
Rsto_DN1147_c0_g1_i1	799.482	-0.684677	0.248472	-2.75555	0.00585942	0.01499
Rsto_DN11470_c0_g1_i1	7.90154	-5.3131	1.30069	-4.08484	4.41071e-05	0.000176203
Rsto_DN11471_c0_g1_i1	7.31954	5.82789	1.27676	4.56459	5.00467e-06	2.32913e-05
Rsto_DN11472_c0_g1_i1	4.39311	3.33374	0.982221	3.39409	0.000688578	0.00219572
Rsto_DN11473_c0_g1_i1	1.45935	1.0078	1.89623	0.531474	0.59509	0.688568
Rsto_DN11474_c0_g1_i1	16.3526	-1.87438	0.439508	-4.26473	2.00144e-05	8.46296e-05
Rsto_DN11475_c0_g1_i1	20.3473	-1.26824	0.478801	-2.64879	0.00807815	0.0199722
Rsto_DN11476_c0_g1_i1	2.82772	-2.03104	0.960441	-2.11469	0.0344564	0.0695354
Rsto_DN11477_c0_g1_i1	123.762	-0.104075	0.170407	-0.610745	0.541368	0.64197
Rsto_DN11478_c0_g1_i1	58.3559	-0.768702	0.231156	-3.32547	0.000882699	0.00274383
Rsto_DN11479_c0_g1_i1	354.249	-3.53422	0.327835	-10.7805	4.25665e-27	2.29901e-25
Rsto_DN1148_c0_g1_i1	0.170389	-0.379496	3.52625	-0.107621	0.914297	NA
Rsto_DN1148_c0_g1_i2	0.644378	-1.20778	1.7177	-0.703136	0.481971	0.587489
Rsto_DN11480_c0_g1_i1	2.06748	-3.9849	1.51643	-2.62782	0.00859339	0.0211125
Rsto_DN11481_c0_g1_i1	1.09998	-1.54525	1.50082	-1.0296	0.303198	0.412172
Rsto_DN11482_c0_g1_i1	207.246	1.2664	0.160002	7.91492	2.47408e-15	3.89846e-14
Rsto_DN11483_c0_g1_i1	1.22149	2.16242	1.32039	1.63772	0.10148	0.173256
Rsto_DN11484_c0_g1_i1	21.2118	9.09371	1.43107	6.35449	2.09118e-10	1.81475e-09
Rsto_DN11485_c0_g1_i1	1.21048	-1.61647	1.40311	-1.15206	0.249297	0.354698
Rsto_DN11486_c0_g1_i1	255.98	-2.97906	0.3138	-9.49348	2.23443e-21	7.1237e-20
Rsto_DN11486_c1_g1_i1	3.4294	-0.498521	0.827067	-0.602758	0.54667	0.646483
Rsto_DN11487_c0_g1_i1	50.4885	-4.56027	0.641181	-7.1123	1.14126e-12	1.3159e-11
Rsto_DN11488_c0_g1_i1	26.8875	-7.68552	1.09317	-7.03049	2.05817e-12	2.29416e-11
Rsto_DN11488_c1_g1_i1	2.55538	-1.53126	1.02583	-1.49271	0.135513	0.219534
Rsto_DN11489_c0_g1_i1	37.0676	-0.909413	0.436842	-2.08179	0.0373618	0.0743657
Rsto_DN1149_c0_g1_i1	53.8842	-0.404473	0.379176	-1.06672	0.2861	0.394481
Rsto_DN11490_c0_g1_i1	2.66801	-1.18139	1.29082	-0.915228	0.360072	0.471679
Rsto_DN11491_c0_g1_i1	8.98722	-2.58286	0.752317	-3.43321	0.000596479	0.0019256
Rsto_DN11492_c0_g1_i1	5.72498	-4.1804	1.00473	-4.16071	3.17259e-05	0.000130064
Rsto_DN11493_c0_g1_i1	36.3313	2.14214	0.313593	6.83096	8.43499e-12	8.69391e-11
Rsto_DN11494_c0_g1_i1	1.21436	-1.21437	1.51454	-0.801811	0.422663	0.532798
Rsto_DN11495_c0_g1_i1	23.764	-0.830483	0.346065	-2.39979	0.0164046	0.036786
Rsto_DN11496_c0_g1_i1	15.8702	-4.47531	1.1527	-3.88245	0.00010341	0.000386148
Rsto_DN11497_c0_g1_i1	252.046	3.97039	0.646778	6.13872	NA	NA
Rsto_DN11498_c0_g1_i1	2.66683	-0.509642	0.873906	-0.583178	0.559774	0.657575
Rsto_DN11499_c0_g1_i1	2.32766	-1.12206	1.00094	-1.12101	0.262284	0.368616
Rsto_DN115_c0_g1_i1	1.30382	-2.56406	1.36512	-1.87827	0.0603437	0.11223
Rsto_DN115_c0_g1_i2	7.21313	-1.8237	0.64843	-2.81249	0.00491599	0.0127917
Rsto_DN1150_c0_g1_i1	393.833	0.080472	0.27884	0.288596	0.77289	0.83636
Rsto_DN11500_c0_g1_i1	2.74526	-0.995145	1.05512	-0.943157	0.345601	0.45651
Rsto_DN11501_c0_g1_i1	373.385	0.911884	0.160195	5.69235	1.25301e-08	8.57876e-08
Rsto_DN11502_c0_g1_i1	20.6511	-0.179288	0.361788	-0.495561	0.620204	0.709923
Rsto_DN11503_c0_g1_i1	2.6644	-1.3489	1.02656	-1.314	0.188848	0.2862
Rsto_DN11504_c0_g1_i1	5.20882	-1.15628	0.764511	-1.51245	0.13042	0.212923
Rsto_DN11505_c0_g1_i1	142.668	0.239466	0.166489	1.43833	0.15034	0.238151
Rsto_DN11506_c0_g1_i1	34.545	-1.74156	0.475812	-3.66018	0.000252034	0.000880833
Rsto_DN11507_c0_g1_i1	5.73194	-2.41211	0.842658	-2.8625	0.00420318	0.0111555
Rsto_DN11508_c0_g1_i1	3.19161	-0.787986	0.964508	-0.816982	0.413939	0.524864
Rsto_DN11509_c0_g1_i1	1.50023	-0.964262	1.39945	-0.689028	0.490806	0.595466
Rsto_DN1151_c0_g1_i1	1187.62	2.4816	0.2493	9.95427	2.41588e-23	9.44437e-22
Rsto_DN11510_c0_g1_i1	18.3686	1.7112	0.386284	4.4299	9.42771e-06	4.19722e-05
Rsto_DN11511_c0_g1_i1	44.4416	-0.207779	0.466219	-0.445668	0.655837	0.740845
Rsto_DN11512_c0_g1_i1	873.315	7.68121	1.33576	5.75042	8.9021e-09	6.22238e-08
Rsto_DN11513_c0_g1_i1	2.06674	-0.516525	1.0964	-0.471109	0.637563	0.725041
Rsto_DN11514_c0_g1_i1	34.296	-0.601766	0.287022	-2.09659	0.03603	0.0720889
Rsto_DN11515_c0_g1_i1	1.56371	-2.86015	1.33581	-2.14113	0.0322632	0.0656499
Rsto_DN11516_c0_g1_i1	0.329703	-1.33482	2.36657	-0.564032	0.572732	NA
Rsto_DN11517_c0_g1_i1	1.37976	-2.61622	1.35693	-1.92804	0.0538504	0.101734
Rsto_DN11518_c0_g1_i1	1.56783	-0.587776	1.16883	-0.502876	0.615051	0.705242
Rsto_DN11519_c0_g1_i1	0.661846	-2.33986	1.88994	-1.23806	0.215694	0.316797
Rsto_DN1152_c0_g1_i1	0	NA	NA	NA	NA	NA
Rsto_DN1152_c0_g1_i2	82.9142	-0.492594	0.263574	-1.8689	0.0616361	0.114197
Rsto_DN11520_c0_g1_i1	31.6877	-0.307256	0.428782	-0.716577	0.473635	0.580206
Rsto_DN11521_c0_g1_i1	6.15379	1.71621	0.790007	2.1724	0.0298254	0.0614434
Rsto_DN11522_c0_g1_i1	96.5344	0.653499	0.285525	2.28876	0.0220933	0.0474369
Rsto_DN11523_c0_g1_i1	26.1429	-1.04004	0.364352	-2.85449	0.00431057	0.011408
Rsto_DN11524_c0_g1_i1	88.2252	0.246497	0.244654	1.00753	0.313678	0.423056
Rsto_DN11525_c0_g1_i1	55.7866	1.83139	0.308977	5.92727	3.08004e-09	2.28415e-08
Rsto_DN11526_c0_g1_i1	2.58452	-1.91757	1.01649	-1.88645	0.0592342	0.110506
Rsto_DN11527_c0_g1_i1	33.695	8.82545	1.25101	7.05465	1.73037e-12	1.94329e-11
Rsto_DN11528_c0_g1_i1	20.7901	0.714901	0.544528	1.31288	0.189223	0.286662
Rsto_DN11529_c0_g1_i1	96.728	-1.55233	0.438704	-3.53844	0.000402493	0.00134621
Rsto_DN11530_c0_g1_i1	116.695	-0.6448	0.195665	-3.29543	0.000982697	0.00302718
Rsto_DN11531_c0_g1_i1	12.681	8.29068	1.49075	5.56143	2.67577e-08	1.75313e-07
Rsto_DN11532_c0_g1_i1	44.3981	-0.712618	0.299605	-2.37852	0.0173821	0.0386925
Rsto_DN11533_c0_g1_i1	96.1073	0.103327	0.350018	0.295204	0.767838	0.832264
Rsto_DN11534_c0_g1_i1	42.7036	0.947843	0.31183	3.03961	0.00236884	0.00666679
Rsto_DN11535_c0_g1_i1	2.39893	1.89658	1.36709	1.38731	0.165346	0.257159
Rsto_DN11536_c0_g1_i1	58.9758	-0.176623	0.240912	-0.733144	0.46347	0.571215
Rsto_DN11537_c0_g1_i1	0.120377	0.11541	3.55523	0.032462	0.974104	NA
Rsto_DN11538_c0_g1_i1	1.44957	-0.161573	1.32255	-0.122168	0.902766	0.931589
Rsto_DN11539_c0_g1_i1	8.94294	-0.0296315	0.561591	-0.0527634	0.95792	0.97129
Rsto_DN1154_c0_g1_i1	3.20736	0.326526	0.837718	0.38978	0.696699	0.775059
Rsto_DN11540_c0_g1_i1	49.1235	-3.26402	0.626101	-5.21325	1.85557e-07	1.0777e-06
Rsto_DN11541_c0_g1_i1	19.7157	-2.35827	0.521895	-4.51867	6.22297e-06	2.85086e-05
Rsto_DN11542_c0_g1_i1	0.456275	-1.80294	2.15388	-0.837067	0.402555	NA
Rsto_DN11543_c0_g1_i1	1.63773	-1.16816	1.58924	-0.73504	0.462315	0.570133
Rsto_DN11544_c0_g1_i1	0.425233	-0.500418	2.56057	-0.195432	0.845054	NA
Rsto_DN11545_c0_g1_i1	32.2287	-6.80662	1.01204	-6.72566	1.74804e-11	1.73002e-10
Rsto_DN11546_c0_g1_i1	178.431	-0.414008	0.15282	-2.70913	0.00674607	0.0169909
Rsto_DN11547_c0_g1_i1	46.3495	-0.739148	0.324925	-2.27483	0.0229164	0.0490119
Rsto_DN11548_c0_g1_i1	2.06576	-0.958735	1.42335	-0.673576	0.500581	0.604666
Rsto_DN11549_c0_g1_i1	1.68359	2.16901	1.91746	1.13119	0.257975	0.364141
Rsto_DN1155_c0_g1_i1	1.53297	-3.55165	1.48801	-2.38685	0.0169934	0.0379404
Rsto_DN1155_c0_g1_i2	0	NA	NA	NA	NA	NA
Rsto_DN11550_c0_g1_i1	4.94988	-0.491547	0.658358	-0.746626	0.455289	0.563585
Rsto_DN11551_c0_g1_i1	52.6019	-2.506	0.41906	-5.98005	2.23072e-09	1.69018e-08
Rsto_DN11552_c0_g1_i1	1.15208	-3.14008	1.52799	-2.05503	0.0398759	0.0786925
Rsto_DN11553_c0_g1_i1	16.7026	-1.02254	0.422015	-2.423	0.0153928	0.0349032
Rsto_DN11554_c0_g1_i1	12.3927	-1.75278	0.622429	-2.81603	0.00486204	0.0126734
Rsto_DN11555_c0_g1_i1	4.10828	6.59323	1.71232	3.85046	0.000117897	0.000435292
Rsto_DN11556_c0_g1_i1	29.1303	-5.42854	0.731483	-7.42128	1.15997e-13	1.49729e-12
Rsto_DN11557_c0_g1_i1	28.8	-0.500554	0.309993	-1.61473	0.10637	0.180106
Rsto_DN11558_c0_g1_i1	0.461155	-1.81862	3.11076	-0.584624	0.558801	NA
Rsto_DN11559_c0_g1_i1	170.398	0.13261	0.277069	0.478619	0.63221	0.720951
Rsto_DN1156_c0_g1_i1	105.286	0.972617	0.236614	4.11056	3.94695e-05	0.000159109
Rsto_DN11560_c0_g1_i1	3.64152	-2.76511	1.00439	-2.75302	0.00590483	0.0150921
Rsto_DN11561_c0_g1_i1	4.44907	-5.08923	1.1102	-4.58408	4.55981e-06	2.13968e-05
Rsto_DN11562_c0_g1_i1	5.28273	-2.42642	0.801227	-3.02838	0.00245869	0.00689011
Rsto_DN11563_c0_g1_i1	3.04521	-1.51106	1.03911	-1.45418	0.145897	0.232707
Rsto_DN11564_c0_g1_i1	1.54262	-1.88664	1.28338	-1.47005	0.141547	0.22705
Rsto_DN11565_c0_g1_i1	10.5896	0.185284	0.537213	0.344899	0.730171	0.802401
Rsto_DN11566_c0_g1_i1	1.408	-1.89062	1.27677	-1.48078	0.138665	0.223517
Rsto_DN11567_c0_g1_i1	5.63146	-0.159294	0.893979	-0.178186	0.858577	0.900018
Rsto_DN11568_c0_g1_i1	10.7657	-2.87372	0.60776	-4.72838	2.26321e-06	1.11624e-05
Rsto_DN11569_c0_g1_i1	68.2707	0.201618	0.279712	0.720805	0.471029	0.578187
Rsto_DN1157_c0_g1_i1	25.7451	-0.481499	0.345254	-1.39462	0.163129	0.254482
Rsto_DN11570_c0_g1_i1	0.814965	-2.6417	1.70967	-1.54516	0.122308	0.201887
Rsto_DN11571_c0_g1_i1	4.58612	-2.92163	0.888096	-3.28977	0.00100269	0.00308125
Rsto_DN11572_c0_g1_i1	46.2398	1.67413	0.357273	4.68587	2.78773e-06	1.3506e-05
Rsto_DN11573_c0_g1_i1	7.22058	-3.47114	1.37608	-2.52248	0.011653	0.0275693
Rsto_DN11574_c0_g1_i1	3.81394	4.25874	1.1033	3.86001	0.000113384	0.000420238
Rsto_DN11575_c0_g1_i1	2.87281	0.909086	1.02219	0.889354	0.373813	0.485995
Rsto_DN11576_c0_g1_i1	1.89613	-1.86357	1.28041	-1.45545	0.145544	0.232279
Rsto_DN11577_c0_g1_i1	14.8086	-5.09504	0.913691	-5.57632	2.45654e-08	1.61919e-07
Rsto_DN11578_c0_g1_i1	2.81153	-4.427	1.3114	-3.37578	0.00073607	0.00233266
Rsto_DN11579_c0_g1_i1	56.2523	0.455996	0.246327	1.85118	0.064144	0.117937
Rsto_DN1158_c0_g1_i1	49.6596	-0.591679	0.266927	-2.21663	0.0266485	0.0557946
Rsto_DN11580_c0_g1_i1	1.71335	0.984228	1.10017	0.894614	0.370993	0.483118
Rsto_DN11581_c0_g1_i1	1.641	-0.902477	1.46593	-0.615633	0.538137	0.639131
Rsto_DN11582_c0_g1_i1	1.05284	-1.15695	1.55359	-0.744695	0.456456	0.564519
Rsto_DN11583_c0_g1_i1	337.266	1.98485	0.225582	8.7988	1.38286e-18	3.07242e-17
Rsto_DN11584_c0_g1_i1	10.7368	-1.61108	1.19151	-1.35214	0.176331	0.271008
Rsto_DN11585_c0_g1_i1	31.7856	-4.85345	0.917408	-5.29039	1.22055e-07	7.2662e-07
Rsto_DN11586_c0_g1_i1	51.3587	-1.01244	0.377086	-2.68492	0.00725476	0.0181275
Rsto_DN11587_c0_g1_i1	0.470457	-0.106431	2.39204	-0.044494	0.964511	NA
Rsto_DN11588_c0_g1_i1	21.7178	-0.804747	0.382163	-2.10577	0.0352242	0.0707716
Rsto_DN11589_c0_g1_i1	43.3495	-0.133469	0.572036	-0.233322	0.815511	0.869798
Rsto_DN1159_c0_g1_i1	308.49	0.087229	0.171066	0.509914	0.610112	0.701476
Rsto_DN1159_c0_g2_i1	30.2162	-4.62273	0.635945	-7.26907	3.61977e-13	4.40245e-12
Rsto_DN11590_c0_g1_i1	1.14769	-3.13416	2.6412	-1.18664	0.235369	0.339857
Rsto_DN11591_c0_g1_i1	0	NA	NA	NA	NA	NA
Rsto_DN11592_c0_g1_i1	0.451552	3.93438	3.63329	1.08287	0.278865	NA
Rsto_DN11593_c0_g1_i1	2.71131	-0.0672009	0.908958	-0.0739318	0.941065	0.959115
Rsto_DN11594_c0_g1_i1	0.848813	-1.84054	1.51225	-1.21709	0.22357	0.326323
Rsto_DN11595_c0_g1_i1	48.4568	1.5057	0.35849	4.20011	2.66788e-05	0.000110672
Rsto_DN11596_c0_g1_i1	0.208059	-0.669408	2.86118	-0.233962	0.815014	NA
Rsto_DN11597_c0_g1_i1	97.5489	-1.36499	0.223426	-6.10935	1.00037e-09	7.99661e-09
Rsto_DN11598_c0_g1_i1	40.1636	-5.58082	0.730675	-7.6379	2.20799e-14	3.1462e-13
Rsto_DN11599_c0_g1_i1	35.266	-0.0811116	0.324451	-0.249997	0.80259	0.859961
Rsto_DN116_c0_g1_i1	12.0358	-1.47024	0.788165	-1.8654	0.0621259	0.114948
Rsto_DN116_c0_g1_i2	2.68427	-2.39697	1.33608	-1.79403	0.0728082	0.131021
Rsto_DN1160_c0_g1_i1	130.312	0.454326	0.178515	2.54503	0.0109269	0.0260696
Rsto_DN11600_c0_g1_i1	0.501312	-1.93825	2.19638	-0.882474	0.377521	NA
Rsto_DN11601_c0_g1_i1	9.17308	-4.3578	0.896181	-4.86263	1.15837e-06	5.97714e-06
Rsto_DN11602_c0_g1_i1	6.51379	-3.57355	1.09975	-3.24941	0.00115643	0.00350257
Rsto_DN11603_c0_g1_i1	2.0417	-0.908994	1.44987	-0.626949	0.530693	0.632601
Rsto_DN11604_c0_g1_i1	1.10942	-2.12203	2.21623	-0.957493	0.338318	0.448732
Rsto_DN11605_c0_g1_i1	79.0323	0.519686	0.245989	2.11264	0.0346313	0.0698454
Rsto_DN11606_c0_g1_i1	14.1334	0.138177	0.474863	0.290983	0.771064	0.834749
Rsto_DN11607_c0_g1_i1	1.53483	-3.55582	1.43951	-2.47017	0.0135051	0.0313369
Rsto_DN11608_c0_g1_i1	2.11989	-2.0776	1.16861	-1.77784	0.0754298	0.135043
Rsto_DN11609_c0_g1_i1	31.7311	5.22861	0.56289	9.28887	1.55929e-20	4.38391e-19
Rsto_DN1161_c0_g1_i1	101.345	-0.671555	0.201108	-3.33928	0.000839971	0.00262545
Rsto_DN11610_c0_g1_i1	1.36793	1.1506	1.41471	0.813316	0.416037	0.526508
Rsto_DN11611_c0_g1_i1	0.0425973	1.57028	3.64971	0.430247	0.667016	NA
Rsto_DN11612_c0_g1_i1	7.32581	-1.431	0.894502	-1.59977	0.109649	0.184686
Rsto_DN11613_c0_g1_i1	0.169169	-0.369817	3.52672	-0.104861	0.916486	NA
Rsto_DN11614_c0_g1_i1	78.8548	0.236457	0.287312	0.822995	0.410511	0.521524
Rsto_DN11615_c0_g1_i1	1.88733	0.136324	1.0837	0.125795	0.899894	0.929684
Rsto_DN11616_c0_g1_i1	9.29483	-0.0528405	0.620272	-0.0851892	0.932111	0.952796
Rsto_DN11617_c0_g1_i1	4.89753	-0.0920452	0.709593	-0.129715	0.896792	0.927423
Rsto_DN11618_c0_g1_i1	90.9592	-2.20948	0.284138	-7.77608	7.48085e-15	1.11358e-13
Rsto_DN11619_c0_g1_i1	202.097	2.31903	0.261431	8.87053	7.27975e-19	1.65778e-17
Rsto_DN1162_c0_g1_i1	45.0572	-0.365718	0.232508	-1.57293	0.115736	0.193076
Rsto_DN11620_c0_g1_i1	3.44882	-1.99967	0.928592	-2.15345	0.0312837	0.0640538
Rsto_DN11621_c0_g1_i1	32.8399	0.845404	0.390111	2.16709	0.0302283	0.0622187
Rsto_DN11622_c0_g1_i1	15.9903	1.87818	0.498988	3.76399	0.000167226	0.000603978
Rsto_DN11623_c0_g1_i1	9.01243	-1.19931	0.598053	-2.00536	0.0449241	0.0871878
Rsto_DN11624_c0_g1_i1	1.91075	-3.87116	1.38314	-2.79882	0.0051289	0.0132825
Rsto_DN11625_c0_g1_i1	127.191	2.16402	0.339623	6.37183	1.86785e-10	1.63043e-09
Rsto_DN11626_c0_g1_i1	41.6443	-0.12537	0.43141	-0.290606	0.771353	0.834971
Rsto_DN11627_c0_g1_i1	1.77129	-3.76056	1.3794	-2.72622	0.00640644	0.0162251
Rsto_DN11628_c0_g1_i1	2.30998	-2.42296	1.31288	-1.84553	0.0649607	0.119239
Rsto_DN11629_c0_g1_i1	0.764755	-1.55045	1.58739	-0.976727	0.328704	0.438959
Rsto_DN1163_c0_g1_i1	232.414	-0.141514	0.152285	-0.92927	0.352749	0.464028
Rsto_DN11630_c0_g1_i1	250.867	-1.65034	0.398459	-4.1418	3.44584e-05	0.000140286
Rsto_DN11631_c0_g1_i1	3.21568	-1.19327	0.908667	-1.31321	0.189113	0.286522
Rsto_DN11632_c0_g1_i1	1.03951	-2.1913	1.52925	-1.43293	0.151878	0.240146
Rsto_DN11633_c0_g1_i1	2.92005	-3.13294	1.16314	-2.69352	0.00707009	0.0177281
Rsto_DN11634_c0_g1_i1	5.63935	0.238319	0.734395	0.324511	0.745551	0.814994
Rsto_DN11635_c0_g1_i1	72.8997	-1.6106	0.265529	-6.06561	1.31453e-09	1.03211e-08
Rsto_DN11636_c0_g1_i1	9.04319	-1.34554	0.541661	-2.4841	0.0129881	0.0303086
Rsto_DN11637_c0_g1_i1	4.08616	-4.29467	1.11765	-3.84258	0.000121747	0.000448601
Rsto_DN11638_c0_g1_i1	6.42199	-0.911212	0.594584	-1.53252	0.125394	0.205925
Rsto_DN11639_c0_g1_i1	3.29475	-2.89469	1.13575	-2.5487	0.0108126	0.0258417
Rsto_DN1164_c0_g1_i1	53.0559	-6.04147	0.6984	-8.65045	5.12967e-18	1.07429e-16
Rsto_DN11640_c0_g1_i1	333.245	1.03168	0.157617	6.5455	5.92966e-11	5.50985e-10
Rsto_DN11641_c0_g1_i1	2.25999	-2.73688	1.24398	-2.2001	0.0277999	0.0579246
Rsto_DN11642_c0_g1_i1	1.48042	-3.50205	1.57891	-2.21801	0.0265538	0.0556319
Rsto_DN11643_c0_g1_i1	4.40067	-1.51053	0.961946	-1.57028	0.116349	0.193865
Rsto_DN11644_c0_g1_i1	3.19621	-0.269073	1.17512	-0.228974	0.818889	0.872296
Rsto_DN11645_c0_g1_i1	97.0013	-1.23576	0.239033	-5.16985	2.34284e-07	1.34453e-06
Rsto_DN11646_c0_g1_i1	1.47838	-1.47351	1.4516	-1.01509	0.310061	0.419417
Rsto_DN11647_c0_g1_i1	2.08305	0.734914	1.13712	0.646294	0.518089	0.621139
Rsto_DN11648_c0_g1_i1	129.384	0.105346	0.198833	0.529822	0.596235	0.689553
Rsto_DN11649_c0_g1_i1	28.3652	-1.34565	0.437189	-3.07797	0.00208419	0.00596588
Rsto_DN1165_c0_g1_i1	14.8817	-0.577113	0.440646	-1.3097	0.190298	0.287893
Rsto_DN11650_c0_g1_i1	80.3537	0.965557	0.331447	2.91316	0.00357796	0.00964956
Rsto_DN11651_c0_g1_i1	2.0788	0.499836	0.988288	0.505759	0.613026	0.70357
Rsto_DN11652_c0_g1_i1	184.638	0.964111	0.172612	5.58543	2.33119e-08	1.54214e-07
Rsto_DN11653_c0_g1_i1	50.4267	0.387815	0.378418	1.02483	0.305442	0.414468
Rsto_DN11654_c0_g1_i1	211.715	0.7861	0.19051	4.12628	3.68673e-05	0.000149267
Rsto_DN11655_c0_g1_i1	0.535029	-0.803878	3.19013	-0.251989	0.80105	NA
Rsto_DN11656_c0_g1_i1	180.181	-0.964991	0.213363	-4.52277	6.10351e-06	2.80004e-05
Rsto_DN11657_c0_g1_i1	197.504	-0.647726	0.155195	-4.17363	2.99788e-05	0.000123302
Rsto_DN11658_c0_g1_i1	0.839396	-0.825247	1.65175	-0.49962	0.617343	0.707387
Rsto_DN11659_c0_g1_i1	78.3093	0.339324	0.217067	1.56322	0.118001	0.196139
Rsto_DN1166_c0_g1_i1	112.302	-3.01082	0.346194	-8.69691	3.41044e-18	7.25337e-17
Rsto_DN11660_c0_g1_i1	1.52107	-1.98199	1.35247	-1.46546	0.142796	0.228783
Rsto_DN11661_c0_g1_i1	0.080267	0.698897	3.60443	0.1939	0.846254	NA
Rsto_DN11662_c0_g1_i1	0.794012	-1.45378	1.61829	-0.898343	0.369003	0.481151
Rsto_DN11663_c0_g1_i1	0.570087	2.12214	2.42747	0.874219	0.381999	NA
Rsto_DN11664_c0_g1_i1	9.0093	-1.03319	0.957511	-1.07904	0.28057	0.388229
Rsto_DN11665_c0_g1_i1	4.58463	1.98363	0.863166	2.29809	0.0215568	0.0464428
Rsto_DN11666_c0_g1_i1	3.48781	-0.473909	1.14917	-0.412391	0.680053	0.760768
Rsto_DN11667_c0_g1_i1	118.768	-1.09289	0.2328	-4.69454	2.67211e-06	1.29765e-05
Rsto_DN11668_c0_g1_i1	1.67619	-3.6817	1.38332	-2.6615	0.00777933	0.0193207
Rsto_DN11669_c0_g1_i1	1.37786	-3.39917	2.35707	-1.44212	0.14927	0.236661
Rsto_DN1167_c0_g1_i1	92.4661	-0.0594667	0.194692	-0.30544	0.760031	0.826092
Rsto_DN1167_c1_g1_i1	18.0863	0.377416	0.555004	0.680024	0.496489	0.601036
Rsto_DN11670_c0_g1_i1	86.4671	-0.0828557	0.191431	-0.432823	0.665143	0.74832
Rsto_DN11671_c0_g1_i1	2.52183	0.235508	1.24096	0.189779	0.849482	0.893697
Rsto_DN11672_c0_g1_i1	1.39348	-3.41598	2.35534	-1.45031	0.146972	0.234053
Rsto_DN11673_c0_g1_i1	0.617153	1.20487	2.92938	0.411304	0.680849	0.761296
Rsto_DN11674_c0_g1_i1	6.90195	1.561	0.731653	2.13352	0.0328821	0.0667851
Rsto_DN11675_c0_g1_i1	20.7415	0.7762	0.364275	2.13081	0.0331049	0.0672044
Rsto_DN11676_c0_g1_i1	5.4341	-1.71146	0.706868	-2.42119	0.0154698	0.0350489
Rsto_DN11677_c0_g1_i1	0.0827545	0.66047	3.60056	0.183435	0.854457	NA
Rsto_DN11678_c0_g1_i1	4.30274	-0.9727	0.732027	-1.32878	0.183922	0.280365
Rsto_DN11679_c0_g1_i1	2.92531	-0.827906	1.18437	-0.699025	0.484536	0.589959
Rsto_DN1168_c0_g1_i1	54.2829	-1.16809	0.291437	-4.00803	6.12271e-05	0.000238389
Rsto_DN1168_c0_g1_i2	0.246996	-0.91837	2.74558	-0.33449	0.73801	NA
Rsto_DN11680_c0_g1_i1	21.2459	0.0269405	0.390225	0.0690382	0.944959	0.961727
Rsto_DN11681_c0_g1_i1	1.36696	-2.50571	1.3443	-1.86395	0.0623284	0.115257
Rsto_DN11682_c0_g1_i1	0.966722	-2.88818	2.5374	-1.13825	0.255018	0.360836
Rsto_DN11683_c0_g1_i1	2.45254	-0.415476	1.8631	-0.223003	0.823533	0.875763
Rsto_DN11684_c0_g1_i1	3.25604	-1.02669	1.07055	-0.959025	0.337546	0.447961
Rsto_DN11685_c0_g1_i1	6.81056	-1.84165	1.00089	-1.84001	0.0657661	0.1205
Rsto_DN11686_c0_g1_i1	4.15301	-0.0540751	1.16554	-0.0463947	0.962996	0.97475
Rsto_DN11687_c0_g1_i1	0	NA	NA	NA	NA	NA
Rsto_DN11688_c0_g1_i1	103.881	-0.321141	0.289076	-1.11092	0.266603	0.37323
Rsto_DN11689_c0_g1_i1	17.4136	-0.89392	1.90137	-0.470146	0.638251	0.725641
Rsto_DN1169_c0_g1_i1	0.91671	-2.81193	2.59364	-1.08416	0.278293	0.385627
Rsto_DN1169_c0_g1_i2	0.590761	-2.1787	2.94498	-0.739801	0.459421	NA
Rsto_DN11690_c0_g1_i1	10.8202	-2.39159	0.911487	-2.62384	0.00869448	0.0213321
Rsto_DN11691_c0_g1_i1	2.57631	-1.49319	0.963402	-1.54992	0.121162	0.200403
Rsto_DN11692_c0_g1_i1	2.05765	-1.16568	1.20086	-0.970707	0.331694	0.441909
Rsto_DN11693_c0_g1_i1	2.61431	0.495619	1.03706	0.47791	0.632715	0.721426
Rsto_DN11694_c0_g1_i1	2.40859	-2.16224	1.48388	-1.45715	0.145074	0.231727
Rsto_DN11695_c0_g1_i1	5.79348	1.0139	0.792483	1.2794	0.200757	0.30004
Rsto_DN11696_c0_g1_i1	1.80976	-0.401768	1.41949	-0.283037	0.777148	0.839636
Rsto_DN11697_c0_g1_i1	1.46574	-3.48862	1.41474	-2.46592	0.0136663	0.0316529
Rsto_DN11698_c0_g1_i1	308.939	0.384955	0.251952	1.52789	0.12654	0.207558
Rsto_DN11699_c0_g1_i1	1.05286	0.909923	1.63179	0.557624	0.577101	0.673019
Rsto_DN117_c0_g1_i1	596.695	-1.72734	0.487666	-3.54205	0.000397033	0.00133093
Rsto_DN117_c1_g1_i1	0.0425973	1.57028	3.64971	0.430247	0.667016	NA
Rsto_DN117_c1_g1_i2	5.16715	1.74762	0.752642	2.32198	0.0202339	0.0439762
Rsto_DN11700_c0_g1_i1	2.46485	-0.664714	1.08131	-0.614732	0.538732	0.639537
Rsto_DN11701_c0_g1_i1	143.566	-0.730315	0.417919	-1.7475	0.0805501	0.142856
Rsto_DN11702_c0_g1_i1	1.79882	-0.687099	1.36246	-0.504308	0.614045	0.704346
Rsto_DN11703_c0_g1_i1	4.15706	-0.884293	0.834398	-1.0598	0.289237	0.397837
Rsto_DN11704_c0_g1_i1	1.35195	-1.75179	1.45366	-1.20508	0.228171	0.331463
Rsto_DN11705_c0_g1_i1	4.51298	0.156025	0.703413	0.221812	0.82446	0.876453
Rsto_DN11706_c0_g1_i1	2.60524	-4.31823	1.35176	-3.19453	0.00140061	0.00416529
Rsto_DN11707_c0_g1_i1	36.2413	0.757522	0.881531	0.859325	0.390161	0.501812
Rsto_DN11708_c0_g1_i1	7.15608	0.675693	0.66671	1.01347	0.310834	0.420122
Rsto_DN11709_c0_g1_i1	7.93446	0.359733	0.530886	0.67761	0.498019	0.602264
Rsto_DN1171_c0_g1_i1	1096.39	1.80264	0.162813	11.0718	1.719e-28	1.08555e-26
Rsto_DN11710_c0_g1_i1	0	NA	NA	NA	NA	NA
Rsto_DN11711_c0_g1_i1	1.23707	-1.65965	1.30719	-1.26964	0.204214	0.303823
Rsto_DN11712_c0_g1_i1	0.244461	-0.904381	3.50449	-0.258064	0.796358	NA
Rsto_DN11713_c0_g1_i1	1.02771	-2.09411	1.59906	-1.30959	0.190334	0.28792
Rsto_DN11714_c0_g1_i1	23.0781	-1.19269	0.428162	-2.7856	0.00534295	0.0137977
Rsto_DN11715_c0_g1_i1	0.0425973	1.57028	3.64971	0.430247	0.667016	NA
Rsto_DN11716_c0_g1_i1	102.114	-1.23792	0.262771	-4.71101	2.46494e-06	1.20489e-05
Rsto_DN11717_c0_g1_i1	3.66666	-0.773974	0.797611	-0.970364	0.331865	0.442029
Rsto_DN11718_c0_g1_i1	38.2966	-0.962532	0.268487	-3.58503	0.000337042	0.00115026
Rsto_DN11719_c0_g1_i1	3.09698	0.384424	0.802176	0.479227	0.631777	0.720608
Rsto_DN1172_c0_g1_i1	304.62	0.61832	0.187746	3.29339	0.000989872	0.003047
Rsto_DN11720_c0_g1_i1	2.3481	-1.78482	1.06643	-1.67365	0.0941998	0.162876
Rsto_DN11721_c0_g1_i1	1.2357	-0.860724	1.6532	-0.520643	0.602616	0.695186
Rsto_DN11722_c0_g1_i1	37.2276	2.30638	0.530895	4.34432	1.39707e-05	6.06679e-05
Rsto_DN11723_c0_g1_i1	5.61301	-2.71334	0.876248	-3.09655	0.0019579	0.00563385
Rsto_DN11724_c0_g1_i1	0.616762	-2.23869	1.93201	-1.15873	0.246565	0.351551
Rsto_DN11725_c0_g1_i1	1.79892	-1.56714	1.18147	-1.32643	0.184699	0.28134
[truncated: 18,041 more rows]

## Sheet: 3 DPI MG vs IV
Transcript	baseMean	log2FoldChange	lfcSE	stat	pvalue	padj
Rsto_DN0_c0_g1_i1	2.76382	-0.109448	1.23112	-0.0889009	0.929161	0.995735
Rsto_DN0_c0_g1_i2	0.0121431	7.73366	4.02994	1.91905	0.054978	NA
Rsto_DN1_c0_g1_i1	2.94517	-0.201467	1.47979	-0.136146	0.891706	0.991315
Rsto_DN10_c0_g1_i1	0.647225	1.98528	1.97661	1.00438	0.315194	NA
Rsto_DN100_c0_g1_i1	6.73184	-1.39418	1.24875	-1.11646	0.264226	0.757301
Rsto_DN1000_c0_g1_i1	0.290911	3.13911	1.75177	1.79196	0.0731387	NA
Rsto_DN10000_c0_g1_i1	0.372728	2.78149	1.87588	1.48277	0.138137	NA
Rsto_DN10001_c0_g1_i1	0.149116	4.10368	2.12061	1.93514	0.0529732	NA
Rsto_DN10002_c0_g1_i1	0.216029	3.56653	1.96051	1.81919	0.0688828	NA
Rsto_DN10003_c0_g1_i1	1.24279	1.04355	1.32561	0.787221	0.431153	NA
Rsto_DN10004_c0_g1_i1	0.694727	1.88322	1.58956	1.18474	0.23612	NA
Rsto_DN10005_c0_g1_i1	71.887	10.0944	0.754472	13.3794	7.98014e-41	4.81022e-39
Rsto_DN10006_c0_g1_i1	0.117034	4.45109	2.3636	1.88319	0.0596752	NA
Rsto_DN10007_c0_g1_i1	0.109157	4.55379	2.41502	1.88561	0.0593475	NA
Rsto_DN10008_c0_g1_i1	0.0989937	4.69551	2.56427	1.83113	0.0670811	NA
Rsto_DN10009_c0_g1_i1	0.256032	3.32168	1.81481	1.83031	0.0672031	NA
Rsto_DN1001_c0_g1_i1	9.82424	0.132098	1.22098	0.10819	0.913845	0.994546
Rsto_DN10010_c0_g1_i1	0.154457	4.05247	2.3459	1.72747	0.0840837	NA
Rsto_DN10011_c0_g1_i1	0.367555	2.80116	1.58562	1.7666	0.0772955	NA
Rsto_DN10012_c0_g1_i1	0.380647	2.7515	1.79902	1.52945	0.126154	NA
Rsto_DN10013_c0_g1_i1	3.89131	-0.60328	1.4243	-0.423563	0.671885	0.981213
Rsto_DN10014_c0_g1_i1	0.173402	3.88624	2.15195	1.80591	0.0709322	NA
Rsto_DN10015_c0_g1_i1	0.011281	7.82636	4.03798	1.93819	0.0526004	NA
Rsto_DN10016_c0_g1_i1	0.263653	3.279	2.03188	1.61378	0.106576	NA
Rsto_DN10017_c0_g1_i1	0.415132	2.62603	1.94565	1.34969	0.177115	NA
Rsto_DN10018_c0_g1_i1	0.317998	3.00929	1.79044	1.68075	0.0928105	NA
Rsto_DN10019_c0_g1_i1	0.438948	2.54397	1.6376	1.55348	0.120309	NA
Rsto_DN1002_c0_g1_i1	10.3639	-2.01667	1.21705	-1.65701	0.0975175	0.507841
Rsto_DN10020_c0_g1_i1	0.1669	3.94126	2.09923	1.87748	0.0604529	NA
Rsto_DN10021_c0_g1_i1	0.130162	4.2985	3.91831	1.09703	0.27263	NA
Rsto_DN10022_c0_g1_i1	0.200999	3.67106	2.05395	1.78732	0.0738861	NA
Rsto_DN10023_c0_g1_i1	6.60308	1.90715	1.32654	1.43769	0.150522	0.621168
Rsto_DN10024_c0_g1_i1	0.0408206	5.97483	3.07163	1.94517	0.0517551	NA
Rsto_DN10025_c0_g1_i1	0.0221748	6.84984	3.974	1.72366	0.0847687	NA
Rsto_DN10026_c0_g1_i1	4.52795	-0.821974	1.22523	-0.670872	0.502302	0.935178
Rsto_DN10027_c0_g1_i1	1.34371	0.930152	1.49993	0.620132	0.535171	NA
Rsto_DN10028_c0_g1_i1	0.0602845	5.41154	3.93171	1.37638	0.168703	NA
Rsto_DN10029_c0_g1_i1	0.0581731	5.46289	2.90514	1.88042	0.0600508	NA
Rsto_DN1003_c0_g1_i1	244.982	-0.889314	0.402951	-2.207	0.0273137	0.237811
Rsto_DN10030_c0_g1_i1	10.5652	-0.344394	1.21277	-0.283974	0.77643	0.981729
Rsto_DN10031_c0_g1_i1	0.212289	3.59261	2.67364	1.34371	0.179042	NA
Rsto_DN10032_c0_g1_i1	0.232519	3.46051	2.0145	1.7178	0.0858325	NA
Rsto_DN10033_c0_g1_i1	19.7471	0.971563	0.851757	1.14066	0.254012	0.747604
Rsto_DN10034_c0_g1_i1	11.4873	-2.16492	1.28929	-1.67915	0.0931219	0.496031
Rsto_DN10035_c0_g1_i1	1.36168	0.912216	1.3977	0.652656	0.513978	NA
Rsto_DN10036_c0_g1_i1	0.0710919	5.16864	2.66865	1.9368	0.0527699	NA
Rsto_DN10037_c0_g1_i1	0.29057	3.13957	1.89561	1.65623	0.0976754	NA
Rsto_DN10038_c0_g1_i1	0.170429	3.91026	1.98989	1.96506	0.0494072	NA
Rsto_DN10039_c0_g1_i1	0.139471	4.2007	2.32951	1.80325	0.0713485	NA
Rsto_DN1004_c0_g1_i1	2.11308	0.277915	1.34228	0.207047	0.835973	0.984451
Rsto_DN10040_c0_g1_i1	1.14502	1.16168	1.60763	0.722603	0.469924	NA
Rsto_DN10041_c0_g1_i1	0.174908	3.87236	1.92833	2.00814	0.0446285	NA
Rsto_DN10042_c0_g1_i1	0.184254	3.79657	2.01502	1.88414	0.0595464	NA
Rsto_DN10043_c0_g1_i1	0.210865	3.60094	2.35517	1.52895	0.126277	NA
Rsto_DN10044_c0_g1_i1	0.0776385	5.04348	3.92611	1.2846	0.198931	NA
Rsto_DN10045_c0_g1_i1	0.252976	3.34103	1.90803	1.75104	0.0799395	NA
Rsto_DN10046_c0_g1_i1	2.88289	-0.170108	1.30894	-0.129959	0.896599	0.992276
Rsto_DN10047_c0_g1_i1	5.19725	2.81017	1.23869	2.26865	0.0232893	0.212078
Rsto_DN10048_c0_g1_i1	111.746	8.25039	0.958768	8.6052	7.61849e-18	1.97173e-16
Rsto_DN10049_c0_g1_i1	0.0262671	6.60123	3.96344	1.66553	0.0958065	NA
Rsto_DN1005_c0_g1_i1	5.90273	-1.20451	1.42534	-0.845073	0.39807	0.866955
Rsto_DN10050_c0_g1_i1	0.179987	3.82983	2.66452	1.43734	0.15062	NA
Rsto_DN10051_c0_g1_i1	0.0274283	6.54261	3.96119	1.65168	0.0986008	NA
Rsto_DN10052_c0_g1_i1	1.8074	0.502694	1.59781	0.314614	0.753055	0.981729
Rsto_DN10053_c0_g1_i1	0.0622213	5.36376	2.55377	2.10033	0.0357001	NA
Rsto_DN10054_c0_g1_i1	0.0861205	4.89581	2.58612	1.89311	0.0583429	NA
Rsto_DN10055_c0_g1_i1	1.28555	0.994315	1.3312	0.746933	0.455104	NA
Rsto_DN10056_c0_g1_i1	0.0670437	5.25479	2.50768	2.09548	0.0361284	NA
Rsto_DN10057_c0_g1_i1	0.0400465	5.99999	3.94421	1.52121	0.128207	NA
Rsto_DN10057_c0_g1_i2	0	NA	NA	NA	NA	NA
Rsto_DN10058_c0_g1_i1	0.376901	2.76455	1.57831	1.75159	0.0798443	NA
Rsto_DN10059_c0_g1_i1	0.566662	2.17679	1.46233	1.48858	0.136599	NA
Rsto_DN1006_c0_g1_i1	0.944557	1.43954	1.34619	1.06935	0.284912	NA
Rsto_DN10060_c0_g1_i1	0.275066	3.21785	1.93809	1.66032	0.0968509	NA
Rsto_DN10061_c0_g1_i1	2.32185	0.141441	1.24439	0.113663	0.909505	0.993292
Rsto_DN10062_c0_g1_i1	0.178305	3.84392	2.36672	1.62415	0.104343	NA
Rsto_DN10063_c0_g1_i1	19.9218	-1.55419	1.36439	-1.13911	0.254658	0.747689
Rsto_DN10064_c0_g1_i1	0	NA	NA	NA	NA	NA
Rsto_DN10064_c0_g1_i2	0.0529637	5.59915	3.0413	1.84104	0.0656153	NA
Rsto_DN10065_c0_g1_i1	8.97131	11.5	3.70858	3.10093	0.00192915	0.0275597
Rsto_DN10066_c0_g1_i1	0.118327	4.43603	2.15365	2.05977	0.0394203	NA
Rsto_DN10067_c0_g1_i1	126.819	9.68563	0.495048	19.565	3.07257e-85	6.83501e-83
Rsto_DN10068_c0_g1_i1	6.13105	-1.25909	1.31617	-0.95663	0.338754	0.825788
Rsto_DN10069_c0_g1_i1	0.152645	4.06889	2.0315	2.0029	0.0451876	NA
Rsto_DN1007_c0_g1_i1	4.20773	-0.716164	1.31049	-0.546484	0.584733	0.972592
Rsto_DN10070_c0_g1_i1	10.2931	-0.281353	1.21455	-0.231652	0.816809	0.983751
Rsto_DN10072_c0_g1_i1	56.5442	9.68703	0.686632	14.108	3.38876e-45	2.47353e-43
Rsto_DN10073_c0_g1_i1	0.176332	3.86229	2.45244	1.57487	0.115285	NA
Rsto_DN10074_c0_g1_i1	0.0836221	4.93592	2.39286	2.06277	0.0391346	NA
Rsto_DN10075_c0_g1_i1	0.336291	2.92878	1.73468	1.68837	0.0913402	NA
Rsto_DN10077_c0_g1_i1	0.0425009	5.91728	3.94214	1.50104	0.133346	NA
Rsto_DN10078_c0_g1_i1	0.862794	1.57056	1.8068	0.869245	0.384713	NA
Rsto_DN10079_c0_g1_i1	0.0973574	4.71881	2.33048	2.02482	0.0428859	NA
Rsto_DN1008_c0_g1_i1	0.0541264	5.56118	3.00606	1.84999	0.0643152	NA
Rsto_DN10080_c0_g1_i1	0.17409	3.87874	1.93508	2.00443	0.0450237	NA
Rsto_DN10081_c0_g1_i1	0.0391403	6.03113	3.05733	1.97268	0.048532	NA
Rsto_DN10082_c0_g1_i1	0.00607156	8.72145	4.08047	2.13736	0.0325685	NA
Rsto_DN10082_c0_g1_i2	0	NA	NA	NA	NA	NA
Rsto_DN10083_c0_g1_i1	0.0851263	4.9115	2.69643	1.82148	0.0685336	NA
Rsto_DN10084_c0_g1_i1	0.0868946	4.88364	2.50663	1.94829	0.0513805	NA
Rsto_DN10085_c0_g1_i1	0.4433	2.5316	1.72377	1.46864	0.14193	NA
Rsto_DN10086_c0_g1_i1	0.0121431	7.73366	4.02994	1.91905	0.054978	NA
Rsto_DN10087_c0_g1_i1	0	NA	NA	NA	NA	NA
Rsto_DN10088_c0_g1_i1	1.28469	0.99522	1.32374	0.751826	0.452156	NA
Rsto_DN10089_c0_g1_i1	0.472411	2.43874	1.64934	1.47861	0.139243	NA
Rsto_DN1009_c0_g1_i1	46.9013	0.491342	0.610671	0.804593	0.421054	0.885264
Rsto_DN10090_c0_g1_i1	1.20459	1.08873	1.29704	0.839389	0.401251	NA
Rsto_DN10091_c0_g1_i1	0.0989497	4.69572	2.77987	1.68919	0.0911836	NA
Rsto_DN10092_c0_g1_i1	0.110874	4.52945	3.92032	1.15538	0.247935	NA
Rsto_DN10093_c0_g1_i1	0.204877	3.64554	2.36396	1.54213	0.123042	NA
Rsto_DN10094_c0_g1_i1	0.149073	4.10148	2.17732	1.88373	0.0596018	NA
Rsto_DN10095_c0_g1_i1	1.16394	1.13847	1.33437	0.85319	0.393554	NA
Rsto_DN10096_c0_g1_i1	8.4276	0.661369	1.26421	0.523147	0.600872	0.973567
Rsto_DN10097_c0_g1_i1	0.252934	3.33994	1.80398	1.85143	0.0641074	NA
Rsto_DN10098_c0_g1_i1	0.011325	7.82233	4.03762	1.93736	0.0527012	NA
Rsto_DN10099_c0_g1_i1	0.814861	1.65267	1.36979	1.20651	0.22762	NA
Rsto_DN101_c0_g1_i1	1.2033	1.0893	1.37098	0.794538	0.426882	NA
Rsto_DN10100_c0_g1_i1	1.76476	0.536979	1.57694	0.340519	0.733466	0.981729
Rsto_DN10101_c0_g1_i1	1.16907	1.13136	1.30797	0.864973	0.387053	NA
Rsto_DN10102_c0_g1_i1	7.19858	0.747954	1.25969	0.593759	0.552674	0.954813
Rsto_DN10103_c0_g1_i1	0.510044	2.32906	1.65932	1.40363	0.16043	NA
Rsto_DN10104_c0_g1_i1	0.133875	4.25952	2.57918	1.6515	0.0986366	NA
Rsto_DN10105_c0_g1_i1	0.148386	4.11024	2.34224	1.75483	0.0792886	NA
Rsto_DN10106_c0_g1_i1	0.216371	3.56585	2.05306	1.73684	0.0824146	NA
Rsto_DN10107_c0_g1_i1	0.255476	3.32608	1.99079	1.67074	0.0947737	NA
Rsto_DN10108_c0_g1_i1	6.68368	1.82238	1.34317	1.35677	0.174854	0.659265
Rsto_DN10109_c0_g1_i1	0.282772	3.1795	1.6953	1.87548	0.0607265	NA
Rsto_DN1011_c0_g1_i1	2.9327	-0.195331	1.67004	-0.116962	0.90689	0.993292
Rsto_DN10110_c0_g1_i1	21.9118	-1.80439	1.44754	-1.24652	0.212574	0.703784
Rsto_DN10111_c0_g1_i1	0.150022	4.09493	2.38754	1.71512	0.0863225	NA
Rsto_DN10112_c0_g1_i1	0	NA	NA	NA	NA	NA
Rsto_DN10113_c0_g1_i1	0	NA	NA	NA	NA	NA
Rsto_DN10114_c0_g1_i1	0.0782366	5.03228	2.9137	1.72711	0.0841475	NA
Rsto_DN10115_c0_g1_i1	0.0970144	4.72359	2.4124	1.95805	0.0502246	NA
Rsto_DN10116_c0_g1_i1	0.213916	3.58168	2.01156	1.78055	0.074986	NA
Rsto_DN10117_c0_g1_i1	0.0896936	4.83532	2.34271	2.06399	0.0390185	NA
Rsto_DN10118_c0_g1_i1	0.232264	3.46195	1.93474	1.78936	0.0735564	NA
Rsto_DN10119_c0_g1_i1	0.403681	2.66475	2.12489	1.25406	0.209818	NA
Rsto_DN1012_c0_g1_i1	55.9322	-0.94325	0.811799	-1.16193	0.245266	0.737891
Rsto_DN10120_c0_g1_i1	0.983485	1.38151	1.39304	0.991725	0.321332	NA
Rsto_DN10121_c0_g1_i1	0.376301	2.76759	1.77505	1.55916	0.118958	NA
Rsto_DN10122_c0_g1_i1	0.137448	4.22104	2.26905	1.86027	0.0628471	NA
Rsto_DN10123_c0_g1_i1	16.1834	0.303334	1.08196	0.280356	0.779204	0.981729
Rsto_DN10124_c0_g1_i1	0.131631	4.28332	2.26652	1.88982	0.0587816	NA
Rsto_DN10125_c0_g1_i1	0.575579	2.15297	1.60425	1.34204	0.179583	NA
Rsto_DN10126_c0_g1_i1	0.129221	4.30873	2.11366	2.03852	0.0414981	NA
Rsto_DN10127_c0_g1_i1	0.0496471	5.68696	2.90998	1.95429	0.0506667	NA
Rsto_DN10128_c0_g1_i1	0.198765	3.68658	2.04604	1.80181	0.071575	NA
Rsto_DN10129_c0_g1_i1	0.330218	2.95587	1.87766	1.57423	0.115434	NA
Rsto_DN1013_c0_g1_i1	1834.44	19.167	1.19747	16.0062	1.15577e-57	1.34979e-55
Rsto_DN10130_c0_g1_i1	61.2358	14.2594	2.0812	6.85152	7.30697e-12	1.68566e-10
Rsto_DN10131_c0_g1_i1	4.24572	-0.729014	1.21773	-0.598666	0.549396	0.952513
Rsto_DN10132_c0_g1_i1	0.185158	3.79153	2.17952	1.73962	0.0819265	NA
Rsto_DN10133_c0_g1_i1	4.3998	4.865	1.46355	3.32412	0.000886978	0.01363
Rsto_DN10134_c0_g1_i1	0.186363	3.78238	2.22716	1.6983	0.089452	NA
Rsto_DN10135_c0_g1_i1	0.237516	3.4311	1.77609	1.93183	0.0533805	NA
Rsto_DN10136_c0_g1_i1	0.474214	2.43347	1.48487	1.63885	0.101245	NA
Rsto_DN10137_c0_g1_i1	22.7639	8.53716	0.870789	9.80394	1.08277e-22	3.22175e-21
Rsto_DN10138_c0_g1_i1	0.318991	3.0058	2.01025	1.49524	0.134853	NA
Rsto_DN10139_c0_g1_i1	0.197515	3.69542	2.11266	1.74917	0.0802608	NA
Rsto_DN1014_c0_g1_i1	5.29013	-1.04643	1.89006	-0.55365	0.579818	0.970959
Rsto_DN10140_c0_g1_i1	0.107433	4.57568	2.20728	2.073	0.0381724	NA
Rsto_DN10141_c0_g1_i1	0.0897376	4.83477	2.54109	1.90264	0.0570875	NA
Rsto_DN10142_c0_g1_i1	13.3073	-2.37723	1.28006	-1.85712	0.0632939	0.402979
Rsto_DN10143_c0_g1_i1	0.42332	2.59636	1.60747	1.61518	0.106272	NA
Rsto_DN10144_c0_g1_i1	0.0121431	7.73366	4.02994	1.91905	0.054978	NA
Rsto_DN10145_c0_g1_i1	0.011281	7.82636	4.03798	1.93819	0.0526004	NA
Rsto_DN10146_c0_g1_i1	0.0941714	4.76774	2.83395	1.68236	0.0924981	NA
Rsto_DN10147_c0_g1_i1	0.153894	4.05776	2.04947	1.97991	0.0477141	NA
Rsto_DN10148_c0_g1_i1	0.0661815	5.27261	2.82966	1.86334	0.0624147	NA
Rsto_DN10149_c0_g1_i1	0.31012	3.04679	2.04367	1.49085	0.136002	NA
Rsto_DN1015_c0_g1_i1	0.205697	3.63928	1.9498	1.86648	0.0619737	NA
Rsto_DN10150_c0_g1_i1	0.255301	3.3257	1.85535	1.79249	0.073054	NA
Rsto_DN10151_c0_g1_i1	0.0270412	6.56191	3.96192	1.65625	0.0976722	NA
Rsto_DN10152_c0_g1_i1	0	NA	NA	NA	NA	NA
Rsto_DN10153_c0_g1_i1	0.264347	3.27637	1.98286	1.65235	0.0984636	NA
Rsto_DN10154_c0_g1_i1	4.22929	10.645	4.06259	2.62025	0.00878655	0.0995064
Rsto_DN10155_c0_g1_i1	0.0847392	4.91781	2.56665	1.91604	0.0553597	NA
Rsto_DN10156_c0_g1_i1	0.14821	4.11201	2.1054	1.95308	0.0508107	NA
Rsto_DN10157_c0_g1_i1	3.3757	-0.398075	1.2188	-0.326612	0.743962	0.981729
Rsto_DN10158_c0_g1_i1	0.116909	4.45505	2.83311	1.57249	0.115836	NA
Rsto_DN10159_c0_g1_i1	0.299694	3.09563	1.67258	1.8508	0.0641978	NA
Rsto_DN1016_c0_g1_i1	3.31979	-0.37394	1.24277	-0.300892	0.763497	0.981729
Rsto_DN10160_c0_g1_i1	27.149	-0.0388321	0.869556	-0.0446574	0.96438	0.998225
Rsto_DN10161_c0_g1_i1	51.5003	-0.260411	1.71773	-0.151602	0.879501	0.989885
Rsto_DN10162_c0_g1_i1	31.9848	9.68518	0.90481	10.7041	9.73772e-27	3.23771e-25
Rsto_DN10164_c0_g1_i1	0.0282904	6.50102	3.18314	2.04233	0.0411191	NA
Rsto_DN10165_c0_g1_i1	8.40218	0.672391	1.35185	0.497387	0.618916	0.977742
Rsto_DN10166_c0_g1_i1	0.071866	5.15373	2.57581	2.00081	0.0454124	NA
Rsto_DN10167_c0_g1_i1	0.609208	2.07202	1.42539	1.45366	0.146041	NA
Rsto_DN10168_c0_g1_i1	5.58854	1.87464	1.2684	1.47795	0.13942	0.601941
Rsto_DN10169_c0_g1_i1	0.111613	4.5201	3.92023	1.15302	0.248903	NA
Rsto_DN1017_c0_g1_i1	1.98768	0.366316	1.33515	0.274364	0.783805	0.982662
Rsto_DN10170_c0_g1_i1	0.207503	3.62437	2.29443	1.57964	0.11419	NA
Rsto_DN10171_c0_g1_i1	0.113074	4.50183	2.19144	2.05427	0.0399492	NA
Rsto_DN10172_c0_g1_i1	0.215686	3.56874	1.95975	1.82102	0.0686036	NA
Rsto_DN10173_c0_g1_i1	0.011281	7.82636	4.03798	1.93819	0.0526004	NA
Rsto_DN10174_c0_g1_i1	0.0169214	7.24151	3.99474	1.81276	0.0698683	NA
Rsto_DN10175_c0_g1_i1	0.287643	3.15574	2.73085	1.15559	0.24785	NA
Rsto_DN10176_c0_g1_i1	0	NA	NA	NA	NA	NA
Rsto_DN10177_c0_g1_i1	10.1731	-0.188686	1.257	-0.150108	0.880679	0.989885
Rsto_DN10178_c0_g1_i1	0.182783	3.8092	2.41373	1.57814	0.114533	NA
Rsto_DN10179_c0_g1_i1	0.74148	1.78903	1.51307	1.18238	0.237054	NA
Rsto_DN1018_c0_g1_i1	5.50277	-1.103	1.23346	-0.894229	0.3712	0.84812
Rsto_DN10180_c0_g1_i1	0.00564048	8.72145	4.08047	2.13736	0.0325685	NA
Rsto_DN10181_c0_g1_i1	0.298831	3.09954	1.69339	1.83038	0.0671938	NA
Rsto_DN10182_c0_g1_i1	0.0464611	5.78751	2.98053	1.94177	0.052165	NA
Rsto_DN10183_c0_g1_i1	0.0105068	7.91523	4.04617	1.95623	0.0504385	NA
Rsto_DN10184_c0_g1_i1	0.0792748	5.01404	3.92572	1.27723	0.201522	NA
Rsto_DN10185_c0_g1_i1	0.0848273	4.91657	2.3424	2.09895	0.0358216	NA
Rsto_DN10186_c0_g1_i1	0.0169655	7.23867	3.57566	2.02443	0.0429263	NA
Rsto_DN10187_c0_g1_i1	13.081	-0.784829	2.29296	-0.342278	NA	NA
Rsto_DN10188_c0_g1_i1	0.0958532	4.73994	3.92244	1.20841	0.226888	NA
Rsto_DN10189_c0_g1_i1	0.0327257	6.28679	3.25499	1.93143	0.0534295	NA
Rsto_DN1019_c0_g1_i1	28.0314	-0.980312	1.05696	-0.927486	0.353674	0.836352
Rsto_DN10190_c0_g1_i1	0.0165344	7.27196	3.99659	1.81954	0.068829	NA
Rsto_DN10191_c0_g1_i1	0	NA	NA	NA	NA	NA
Rsto_DN10192_c0_g1_i1	0.145799	4.13445	2.03576	2.03091	0.0422637	NA
Rsto_DN10193_c0_g1_i1	4.89429	3.60764	1.27345	2.83297	0.00461177	0.0596783
Rsto_DN10194_c0_g1_i1	0.475471	2.43006	1.89124	1.2849	0.198826	NA
Rsto_DN10195_c0_g1_i1	0.0743204	5.1083	2.48678	2.05418	0.0399581	NA
Rsto_DN10196_c0_g1_i1	0.528006	2.27752	2.43821	0.934093	0.350256	NA
Rsto_DN10197_c0_g1_i1	0.112388	4.51025	2.50063	1.80364	0.0712874	NA
Rsto_DN10197_c0_g1_i2	0.0157603	7.33449	4.00052	1.83338	0.0667458	NA
Rsto_DN10198_c0_g1_i1	0.122762	4.38215	2.16311	2.02585	0.0427798	NA
Rsto_DN10199_c0_g1_i1	293.243	16.5201	1.30729	12.6369	1.32114e-36	6.60077e-35
Rsto_DN102_c0_g1_i1	0.392062	2.70822	1.76194	1.53706	0.124278	NA
Rsto_DN102_c0_g1_i2	0.011281	7.82636	4.03798	1.93819	0.0526004	NA
Rsto_DN1020_c0_g1_i1	4.02425	-0.652005	1.33361	-0.488903	0.62491	0.979568
Rsto_DN10200_c0_g1_i1	28.3158	-0.164473	0.995716	-0.16518	0.868802	0.987651
Rsto_DN10201_c0_g1_i1	2.13235	0.264137	1.25291	0.210819	0.833028	0.984004
Rsto_DN10202_c0_g1_i1	2.86084	-0.159968	1.3214	-0.12106	0.903644	0.993292
Rsto_DN10203_c0_g1_i1	9.595	-0.0340368	1.29056	-0.0263737	0.978959	0.999511
Rsto_DN10204_c0_g1_i1	0.144206	4.15214	2.25037	1.84509	0.0650241	NA
Rsto_DN10205_c0_g1_i1	0.045986	5.8004	3.93939	1.47241	0.14091	NA
Rsto_DN10206_c0_g1_i1	32.0364	8.48385	0.756459	11.2152	3.43357e-29	1.21056e-27
Rsto_DN10207_c0_g1_i1	0.193211	3.72922	2.05919	1.81101	0.0701385	NA
Rsto_DN10208_c0_g1_i1	0.156006	4.03883	2.18255	1.85051	0.0642399	NA
Rsto_DN10209_c0_g1_i1	0.158286	4.01652	2.02939	1.97918	0.0477959	NA
Rsto_DN1021_c0_g1_i1	1.57869	0.698817	1.33272	0.524353	0.600033	0.973567
Rsto_DN10210_c0_g1_i1	0.272658	3.23304	2.49577	1.29541	0.19518	NA
Rsto_DN10211_c0_g1_i1	4.39812	4.87794	1.51225	3.22563	0.00125696	0.0187601
Rsto_DN10212_c0_g1_i1	0.0787557	5.02319	2.38929	2.10238	0.0355197	NA
Rsto_DN10213_c0_g1_i1	0.125692	4.35002	2.21147	1.96702	0.0491807	NA
Rsto_DN10214_c0_g1_i1	0.0295396	6.44179	3.95754	1.62772	0.103584	NA
Rsto_DN10215_c0_g1_i1	0.0868962	4.87948	2.90504	1.67966	0.0930235	NA
Rsto_DN10215_c0_g1_i2	0.011281	7.82636	4.03798	1.93819	0.0526004	NA
Rsto_DN10216_c0_g1_i1	0.776115	1.72304	1.63208	1.05573	0.29109	NA
Rsto_DN10217_c0_g1_i1	0.276348	3.21233	2.1412	1.50025	0.13355	NA
Rsto_DN10218_c0_g1_i1	1.17126	1.1284	1.31277	0.859555	0.390034	NA
Rsto_DN10219_c0_g1_i1	0.636374	2.00838	1.49336	1.34487	0.178666	NA
Rsto_DN1022_c0_g1_i1	9.69836	-1.92077	1.34436	-1.42877	0.153072	0.626434
Rsto_DN1022_c0_g1_i2	0.0290645	6.46376	3.95832	1.63296	0.102478	NA
Rsto_DN10220_c0_g1_i1	0.374444	2.77505	1.84994	1.50008	0.133595	NA
Rsto_DN10221_c0_g1_i1	0.0395274	6.01788	3.24019	1.85726	0.063274	NA
Rsto_DN10222_c0_g1_i1	2.16354	0.243726	1.27198	0.191611	0.848047	0.98586
Rsto_DN10223_c0_g1_i1	0.134087	4.25496	2.09806	2.02804	0.0425557	NA
Rsto_DN10224_c0_g1_i1	0.111094	4.52593	2.25944	2.00311	0.045165	NA
Rsto_DN10225_c0_g1_i1	0.455956	2.48986	1.51041	1.64846	0.0992574	NA
Rsto_DN10226_c0_g1_i1	0.186365	3.78088	2.20401	1.71546	0.0862616	NA
Rsto_DN10227_c0_g1_i1	0.360584	2.82971	1.96655	1.43892	0.150174	NA
Rsto_DN10228_c0_g1_i1	0.523863	2.28893	1.52795	1.49804	0.134123	NA
Rsto_DN10229_c0_g1_i1	0.369711	2.79311	1.64415	1.69882	0.0893534	NA
Rsto_DN1023_c0_g1_i1	5.14932	-1.00707	1.24031	-0.811954	0.416818	0.882188
Rsto_DN10230_c0_g1_i1	0.104335	4.61933	2.59531	1.77988	0.075096	NA
Rsto_DN10231_c0_g1_i1	0.639645	2.00186	1.47121	1.36069	0.173611	NA
Rsto_DN10232_c0_g1_i1	0.130901	4.29118	2.11833	2.02574	0.0427918	NA
Rsto_DN10233_c0_g1_i1	5.31939	2.58213	1.47617	1.74922	0.0802538	0.458768
Rsto_DN10234_c0_g1_i1	0.498457	2.36181	1.48384	1.59169	0.111455	NA
Rsto_DN10235_c0_g1_i1	0.169566	3.91716	2.03487	1.92502	0.0542273	NA
Rsto_DN10236_c0_g1_i1	0.0994688	4.68887	2.59892	1.80416	0.0712059	NA
Rsto_DN10237_c0_g1_i1	0.156693	4.03034	2.00971	2.00544	0.0449164	NA
Rsto_DN10238_c0_g1_i1	43.8481	13.8092	1.53736	8.98236	2.65031e-19	7.13597e-18
Rsto_DN10239_c0_g1_i1	0.0735903	5.12163	2.81992	1.81623	0.0693344	NA
Rsto_DN1024_c0_g1_i1	16.8541	-1.33928	1.27959	-1.04665	0.295262	0.786981
Rsto_DN10240_c0_g1_i1	0.128491	4.31655	2.18396	1.97649	0.0480999	NA
Rsto_DN10241_c0_g1_i1	0.193123	3.72995	1.90783	1.95508	0.0505739	NA
Rsto_DN10242_c0_g1_i1	0.216765	3.56421	2.32995	1.52974	0.126082	NA
Rsto_DN10243_c0_g1_i1	0.125648	4.35053	2.16176	2.0125	0.0441675	NA
Rsto_DN10244_c0_g1_i1	0.178269	3.84602	2.13208	1.80388	0.07125	NA
Rsto_DN10245_c0_g1_i1	1.10703	1.21072	1.49235	0.811283	0.417203	NA
Rsto_DN10246_c0_g1_i1	0.0819842	4.96644	3.9251	1.2653	0.205763	NA
Rsto_DN10247_c0_g1_i1	0.0930542	4.78348	3.92292	1.21937	0.222705	NA
Rsto_DN10248_c0_g1_i1	0.303786	3.07568	1.66858	1.84329	0.0652864	NA
Rsto_DN10248_c0_g1_i2	0	NA	NA	NA	NA	NA
Rsto_DN10249_c0_g1_i1	0.118969	4.42839	2.72554	1.62478	0.10421	NA
Rsto_DN1025_c0_g1_i1	3.02033	-0.237441	1.22959	-0.193105	0.846876	0.98586
Rsto_DN10251_c0_g1_i1	0.134949	4.24628	2.10796	2.0144	0.0439678	NA
Rsto_DN10252_c0_g1_i1	5.26853	2.26443	1.25963	1.79769	0.0722261	0.437025
Rsto_DN10253_c0_g1_i1	0.0905117	4.82304	2.33566	2.06495	0.0389274	NA
Rsto_DN10254_c0_g1_i1	0.288416	3.14938	2.11445	1.48946	0.136366	NA
Rsto_DN10255_c0_g1_i1	0.647102	1.98403	1.59052	1.24741	0.212247	NA
Rsto_DN10256_c0_g1_i1	0.170042	3.91341	1.96045	1.99618	0.0459144	NA
Rsto_DN10257_c0_g1_i1	0.764644	1.74358	1.51269	1.15263	0.24906	NA
Rsto_DN10258_c0_g1_i1	0.21939	3.54525	1.85382	1.91241	0.0558242	NA
Rsto_DN10259_c0_g1_i1	0.0351361	6.19019	3.94946	1.56735	0.117033	NA
Rsto_DN1026_c0_g1_i1	15.8337	0.375358	1.04251	0.360053	0.718807	0.981729
Rsto_DN10260_c0_g1_i1	32.2673	0.350989	1.16337	0.301699	0.762881	0.981729
Rsto_DN10261_c0_g1_i1	0.034749	6.20683	3.10907	1.99636	0.0458946	NA
Rsto_DN10262_c0_g1_i1	160.402	9.30069	0.530706	17.5251	9.21442e-69	1.36651e-66
Rsto_DN10263_c0_g1_i1	0.00564048	8.72145	4.08047	2.13736	0.0325685	NA
Rsto_DN10264_c0_g1_i1	14.4194	2.99343	0.887166	3.37415	0.000740446	0.01153
Rsto_DN10265_c0_g1_i1	0.164876	3.95814	2.03331	1.94665	0.0515771	NA
Rsto_DN10266_c0_g1_i1	0.034705	6.20716	3.94996	1.57145	0.116079	NA
Rsto_DN10267_c0_g1_i1	0	NA	NA	NA	NA	NA
Rsto_DN10268_c0_g1_i1	90.6566	9.99355	0.652837	15.3079	6.77257e-53	6.7315e-51
Rsto_DN10269_c0_g1_i1	0.0674747	5.24623	2.51345	2.08727	0.0368641	NA
Rsto_DN1027_c0_g1_i1	0.984473	1.37937	1.33003	1.0371	0.299689	NA
Rsto_DN10270_c0_g1_i1	0	NA	NA	NA	NA	NA
Rsto_DN10271_c0_g1_i1	0.118327	4.43603	2.15365	2.05977	0.0394203	NA
Rsto_DN10272_c0_g1_i1	0.0173525	7.20864	3.99278	1.80542	0.0710089	NA
Rsto_DN10273_c0_g1_i1	0.00564048	8.72145	4.08047	2.13736	0.0325685	NA
Rsto_DN10274_c0_g1_i1	0.263008	3.28471	1.81425	1.8105	0.0702178	NA
Rsto_DN10275_c0_g1_i1	1.86099	0.4603	1.39372	0.330268	0.741198	0.981729
Rsto_DN10276_c0_g1_i1	0.615208	2.05776	2.35436	0.874024	0.382105	NA
Rsto_DN10277_c0_g1_i1	0.229807	3.47946	2.00741	1.73331	0.0830409	NA
Rsto_DN10278_c0_g1_i1	0.193598	3.72649	2.01234	1.85182	0.064051	NA
Rsto_DN10279_c0_g1_i1	4.48565	10.645	4.00975	2.65478	0.00793595	0.0925663
Rsto_DN10280_c0_g1_i1	0.244408	3.38866	1.87426	1.808	0.070606	NA
Rsto_DN10281_c0_g1_i1	0.0915849	4.80638	2.8628	1.6789	0.0931707	NA
Rsto_DN10282_c0_g1_i1	0.181842	3.8168	1.97317	1.93435	0.0530696	NA
Rsto_DN10283_c0_g1_i1	0.107345	4.57667	2.41067	1.89851	0.057629	NA
Rsto_DN10284_c0_g1_i1	0.13736	4.22206	2.13359	1.97885	0.0478333	NA
Rsto_DN10285_c0_g1_i1	0.0234241	6.7763	3.97069	1.70658	0.0879001	NA
Rsto_DN10286_c0_g1_i1	0.889747	1.52515	1.47176	1.03628	0.300071	NA
Rsto_DN10287_c0_g1_i1	0.157467	4.0236	2.03311	1.97903	0.0478121	NA
Rsto_DN10288_c0_g1_i1	0.414924	2.62569	1.59563	1.64555	0.0998568	NA
Rsto_DN10289_c0_g1_i1	0.175814	3.86526	2.0622	1.87434	0.0608838	NA
Rsto_DN1029_c0_g1_i1	0.277906	3.20474	1.71745	1.86598	0.0620435	NA
Rsto_DN10290_c0_g1_i1	0.311362	3.04057	1.69013	1.79902	0.0720157	NA
Rsto_DN10292_c0_g1_i1	0.0642006	5.31935	3.93017	1.35347	0.175906	NA
Rsto_DN10293_c0_g1_i1	0.0484419	5.72214	3.93768	1.45318	0.146175	NA
Rsto_DN10294_c0_g1_i1	0.248841	3.36391	1.75554	1.91617	0.0553436	NA
Rsto_DN10296_c0_g1_i1	0.75858	1.75531	1.36753	1.28356	0.199297	NA
Rsto_DN10297_c0_g1_i1	0.24049	3.41383	1.94153	1.75832	0.0786935	NA
Rsto_DN10298_c0_g1_i1	2.60337	-0.0231027	1.27367	-0.0181387	0.985528	0.999601
Rsto_DN10299_c0_g1_i1	0.191872	3.74	2.33694	1.60038	0.109513	NA
Rsto_DN103_c0_g1_i1	5.95142	-1.2161	1.21179	-1.00356	0.315593	0.806249
Rsto_DN1030_c0_g1_i1	0.048486	5.71972	3.20486	1.7847	0.0743101	NA
Rsto_DN10300_c0_g1_i1	0.0743204	5.1083	2.48678	2.05418	0.0399581	NA
Rsto_DN10301_c0_g1_i1	0.273172	3.22972	1.79671	1.79757	0.0722445	NA
Rsto_DN10302_c0_g1_i1	0.0943839	4.76131	2.80779	1.69575	0.0899331	NA
Rsto_DN10303_c0_g1_i1	0.0634281	5.33314	3.93039	1.3569	0.174814	NA
Rsto_DN10304_c0_g1_i1	0.0383662	6.05789	3.05058	1.98582	0.0470535	NA
Rsto_DN10305_c0_g1_i1	0.080348	4.99583	2.59111	1.92807	0.0538466	NA
Rsto_DN10306_c0_g1_i1	0.100975	4.66444	2.24192	2.08055	0.0374751	NA
Rsto_DN10307_c0_g1_i1	0.979306	1.38748	1.34344	1.03278	0.301705	NA
Rsto_DN10308_c0_g1_i1	1.46037	0.81123	1.4087	0.575873	0.564701	NA
Rsto_DN10309_c0_g1_i1	0.06011	5.41181	3.93171	1.37645	0.168682	NA
Rsto_DN1031_c0_g1_i1	0.559781	2.19418	1.65712	1.32409	0.185472	NA
Rsto_DN10310_c0_g1_i1	0.278337	3.20262	1.72622	1.85528	0.0635559	NA
Rsto_DN10311_c0_g1_i1	2.9483	-0.202784	1.33396	-0.152016	0.879174	0.989885
Rsto_DN10312_c0_g1_i1	0.580143	2.14243	1.45104	1.47648	0.139815	NA
Rsto_DN10313_c0_g1_i1	0.0673427	5.24881	3.013	1.74205	0.0814992	NA
Rsto_DN10314_c0_g1_i1	0.119963	4.4173	2.2046	2.00368	0.0451046	NA
Rsto_DN10315_c0_g1_i1	0.164746	3.95708	2.20705	1.79293	0.0729845	NA
Rsto_DN10316_c0_g1_i1	0.166855	3.9416	2.10219	1.875	0.0607933	NA
Rsto_DN10317_c0_g1_i1	0.178395	3.84314	3.91519	0.981597	0.326298	NA
Rsto_DN10318_c0_g1_i1	0.359206	2.83382	1.67891	1.6879	0.0914313	NA
Rsto_DN10319_c0_g1_i1	0.139253	4.2003	2.22124	1.89097	0.0586278	NA
Rsto_DN1032_c0_g1_i1	0.119189	4.42621	2.16403	2.04535	0.0408202	NA
Rsto_DN1032_c0_g1_i2	5.38935	5.40308	1.31633	4.10464	4.04936e-05	0.000730371
Rsto_DN10320_c0_g1_i1	0.209604	3.61121	2.96823	1.21662	0.223748	NA
Rsto_DN10321_c0_g1_i1	0.0779816	5.03664	2.47794	2.03259	0.0420943	NA
Rsto_DN10322_c0_g1_i1	138.039	15.4395	1.24388	12.4124	2.23882e-35	1.03551e-33
Rsto_DN10323_c0_g1_i1	0.0856894	4.90283	2.45114	2.00022	0.0454763	NA
Rsto_DN10324_c0_g1_i1	0.241001	3.40942	1.89003	1.8039	0.0712477	NA
Rsto_DN10325_c0_g1_i1	0.111393	4.52228	2.36182	1.91474	0.0555257	NA
Rsto_DN10326_c0_g1_i1	0.174301	3.87707	2.24778	1.72485	0.084555	NA
Rsto_DN10327_c0_g1_i1	2.49196	0.0395426	1.34357	0.0294309	0.976521	0.99909
Rsto_DN10328_c0_g1_i1	3.62772	-0.502347	1.70634	-0.294401	0.768452	0.981729
Rsto_DN10329_c0_g1_i1	0.789667	1.69757	3.90867	0.43431	NA	NA
Rsto_DN1033_c0_g1_i1	1.49894	0.772985	1.26538	0.61087	0.541286	NA
Rsto_DN10330_c0_g1_i1	0.140203	4.19099	2.10193	1.99387	0.0461662	NA
Rsto_DN10331_c0_g1_i1	0.180767	3.82625	2.35896	1.622	0.104803	NA
Rsto_DN10332_c0_g1_i1	0.393903	2.70037	1.89565	1.42451	0.154299	NA
Rsto_DN10333_c0_g1_i1	0.00564048	8.72145	4.08047	2.13736	0.0325685	NA
Rsto_DN10334_c0_g1_i1	0.0812101	4.98126	2.59819	1.9172	0.0552123	NA
Rsto_DN10335_c0_g1_i1	0.1216	4.3984	2.37922	1.84867	0.0645048	NA
Rsto_DN10336_c0_g1_i1	0.0646757	5.31049	2.93941	1.80665	0.0708169	NA
Rsto_DN10337_c0_g1_i1	4.62109	-0.851558	1.23511	-0.689459	0.490535	0.928719
Rsto_DN10338_c0_g1_i1	0.0287215	6.48021	3.95891	1.63687	0.101658	NA
Rsto_DN10339_c0_g1_i1	0.170992	3.90565	2.14549	1.8204	0.0686982	NA
Rsto_DN1034_c0_g1_i1	27.7888	-2.22376	1.47121	-1.51151	0.130658	0.582638
Rsto_DN1034_c0_g1_i2	0.0557187	5.52138	2.66805	2.06944	0.0385047	NA
Rsto_DN10340_c0_g1_i1	0.083578	4.93659	2.41329	2.04558	0.0407974	NA
Rsto_DN10341_c0_g1_i1	0.0625644	5.35614	2.69775	1.98541	0.0470987	NA
Rsto_DN10342_c0_g1_i1	0.196309	3.70536	1.87749	1.97357	0.0484306	NA
Rsto_DN10343_c0_g1_i1	0.0234681	6.77399	3.97059	1.70604	0.0880001	NA
Rsto_DN10344_c0_g1_i1	0.10541	4.60154	2.28187	2.01657	0.0437406	NA
Rsto_DN10345_c0_g1_i1	0.0282904	6.50102	3.18314	2.04233	0.0411191	NA
Rsto_DN10346_c0_g1_i1	0	NA	NA	NA	NA	NA
Rsto_DN10347_c0_g1_i1	0.0682489	5.2308	2.52266	2.07352	0.0381235	NA
Rsto_DN10348_c0_g1_i1	5.39706	5.32193	1.32328	4.02178	5.77598e-05	0.00102595
Rsto_DN10349_c0_g1_i1	0.0177836	7.17637	3.9909	1.79819	0.0721477	NA
Rsto_DN1035_c0_g1_i1	0.218315	3.55344	2.10437	1.6886	0.0912962	NA
Rsto_DN1035_c0_g1_i2	0.0994688	4.68887	2.59892	1.80416	0.0712059	NA
Rsto_DN10350_c0_g1_i1	0.011281	7.82636	4.03798	1.93819	0.0526004	NA
Rsto_DN10351_c0_g1_i1	0.124786	4.35989	2.15244	2.02556	0.04281	NA
Rsto_DN10352_c0_g1_i1	0.0169655	7.23867	3.57566	2.02443	0.0429263	NA
Rsto_DN10353_c0_g1_i1	21.5625	-0.446374	1.04358	-0.427734	0.668845	0.981213
Rsto_DN10354_c0_g1_i1	0.0545135	5.55127	2.91634	1.90351	0.0569742	NA
Rsto_DN10355_c0_g1_i1	13.2411	-2.37021	1.20457	-1.96767	0.0491055	0.344822
Rsto_DN10356_c0_g1_i1	0.192692	3.73301	1.88893	1.97625	0.0481264	NA
Rsto_DN10357_c0_g1_i1	0.117164	4.45202	2.7645	1.61042	0.107306	NA
Rsto_DN10358_c0_g1_i1	0.0678178	5.23928	2.57213	2.03694	0.0416561	NA
Rsto_DN10359_c0_g1_i1	0	NA	NA	NA	NA	NA
Rsto_DN1036_c0_g1_i1	3.46694	-0.436846	1.21784	-0.358707	0.719814	0.981729
Rsto_DN10360_c0_g1_i1	0.103342	4.62949	2.74549	1.68621	0.0917548	NA
Rsto_DN10361_c0_g1_i1	0	NA	NA	NA	NA	NA
Rsto_DN10362_c0_g1_i1	0.0722531	5.14643	2.57962	1.99503	0.0460391	NA
Rsto_DN10363_c0_g1_i1	2.74202	-0.0979202	1.2713	-0.0770238	0.938605	0.996152
Rsto_DN10364_c0_g1_i1	0.109888	4.54458	2.39737	1.89565	0.0580064	NA
Rsto_DN10365_c0_g1_i1	0.186407	3.78195	2.28952	1.65185	0.0985643	NA
Rsto_DN10366_c0_g1_i1	1.31492	0.962275	1.37511	0.699778	0.484066	NA
Rsto_DN10367_c0_g1_i1	0.0670437	5.25479	2.50768	2.09548	0.0361284	NA
Rsto_DN10368_c0_g1_i1	0.132794	4.26844	2.31456	1.84417	0.0651581	NA
Rsto_DN10369_c0_g1_i1	0.220595	3.53776	1.83145	1.93167	0.0534009	NA
Rsto_DN1037_c0_g1_i1	0.754188	1.76445	1.38612	1.27294	0.203038	NA
Rsto_DN10370_c0_g1_i1	0.178313	3.84551	2.26014	1.70145	0.0888588	NA
Rsto_DN10371_c0_g1_i1	0.154626	4.04875	2.19147	1.8475	0.064674	NA
Rsto_DN10372_c0_g1_i1	0.0425009	5.91728	3.94214	1.50104	0.133346	NA
Rsto_DN10373_c0_g1_i1	0.484765	2.40161	1.48564	1.61655	0.105976	NA
Rsto_DN10374_c0_g1_i1	48.2745	13.8842	1.38456	10.0279	1.14952e-23	3.487e-22
Rsto_DN10375_c0_g1_i1	0.0169214	7.24151	3.99474	1.81276	0.0698683	NA
Rsto_DN10376_c0_g1_i1	0.0679058	5.23766	2.61209	2.00516	0.0449459	NA
Rsto_DN10377_c0_g1_i1	0.107477	4.57516	2.22624	2.05511	0.0398689	NA
Rsto_DN10378_c0_g1_i1	0.405577	2.65972	1.64294	1.61888	0.105474	NA
Rsto_DN10379_c0_g1_i1	0.255863	3.32401	1.94199	1.71165	0.0869614	NA
Rsto_DN1038_c0_g1_i1	0.150921	4.0845	2.25785	1.80902	0.0704483	NA
Rsto_DN10381_c0_g1_i1	0.0727282	5.1376	2.49007	2.06324	0.0390901	NA
Rsto_DN10382_c0_g1_i1	0.0605851	5.39964	2.67837	2.01602	0.0437982	NA
Rsto_DN10383_c0_g1_i1	0.0617462	5.37394	2.68993	1.9978	0.0457383	NA
Rsto_DN10384_c0_g1_i1	0.120482	4.41121	2.38922	1.84629	0.0648495	NA
Rsto_DN10385_c0_g1_i1	0.121688	4.39746	2.37826	1.84902	0.0644546	NA
Rsto_DN10386_c0_g1_i1	0.00607156	8.72145	4.08047	2.13736	0.0325685	NA
Rsto_DN10387_c0_g1_i1	0.0617022	5.37495	3.01478	1.78287	0.0746078	NA
Rsto_DN10388_c0_g1_i1	0.0674747	5.24623	2.51345	2.08727	0.0368641	NA
Rsto_DN10389_c0_g1_i1	0.0792748	5.01404	3.92572	1.27723	0.201522	NA
Rsto_DN1039_c0_g1_i1	0.368418	2.79797	1.59368	1.75566	0.0791457	NA
Rsto_DN1039_c0_g1_i2	0.0508964	5.65358	2.67379	2.11444	0.0344776	NA
Rsto_DN10390_c0_g1_i1	0.0509404	5.65242	2.92131	1.93489	0.0530038	NA
Rsto_DN10391_c0_g1_i1	0.0831029	4.94471	2.809	1.76031	0.0783556	NA
Rsto_DN10392_c0_g1_i1	0.0299267	6.42385	3.95692	1.62345	0.104494	NA
Rsto_DN10393_c0_g1_i1	0.788182	1.70069	2.53682	0.670404	0.502601	NA
Rsto_DN10394_c0_g1_i1	0.0617022	5.37495	3.01478	1.78287	0.0746078	NA
Rsto_DN10395_c0_g1_i1	56.5795	9.88788	0.937377	10.5485	5.1639e-26	1.67522e-24
Rsto_DN10396_c0_g1_i1	0.221668	3.53096	1.93246	1.82718	0.0676732	NA
Rsto_DN10397_c0_g1_i1	0.7873	1.70238	1.36955	1.24302	0.21386	NA
Rsto_DN10398_c0_g1_i1	0.130769	4.29231	2.32301	1.84774	0.0646403	NA
Rsto_DN10399_c0_g1_i1	0.0287215	6.48021	3.95891	1.63687	0.101658	NA
Rsto_DN104_c0_g1_i1	0.527353	2.28098	1.6175	1.41019	0.158484	NA
Rsto_DN1040_c0_g1_i1	11.4287	-0.476639	1.19528	-0.398768	0.690064	0.981729
Rsto_DN10400_c0_g1_i1	0.119189	4.42621	2.16403	2.04535	0.0408202	NA
Rsto_DN10401_c0_g1_i1	0.0222189	6.84687	3.37884	2.0264	0.0427238	NA
Rsto_DN10402_c0_g1_i1	0.150191	4.09109	2.11554	1.93383	0.0531346	NA
Rsto_DN10403_c0_g1_i1	5.54277	4.20323	1.26865	3.31316	0.000922498	0.0141293
Rsto_DN10404_c0_g1_i1	0.083534	4.93741	2.5652	1.92477	0.0542586	NA
Rsto_DN10405_c0_g1_i1	0.177793	3.84986	2.02822	1.89814	0.0576771	NA
Rsto_DN10406_c0_g1_i1	0.0738453	5.11675	2.69102	1.90142	0.0572476	NA
Rsto_DN10407_c0_g1_i1	0.123925	4.36842	3.91889	1.11471	0.264975	NA
Rsto_DN1041_c0_g1_i1	9.44959	0.25638	1.27726	0.200726	0.840912	0.985306
Rsto_DN10410_c0_g1_i1	22.9964	9.20436	0.980109	9.39117	5.93397e-21	1.66991e-19
Rsto_DN10411_c0_g1_i1	4.71339	3.36514	1.52384	2.20832	0.027222	0.237474
Rsto_DN10412_c0_g1_i1	48.4016	9.53023	0.738063	12.9125	3.82715e-38	2.04326e-36
Rsto_DN10413_c0_g1_i1	0.118846	4.43009	2.35243	1.8832	0.0596733	NA
Rsto_DN10414_c0_g1_i1	0	NA	NA	NA	NA	NA
Rsto_DN10415_c0_g1_i1	0.069111	5.21382	2.58547	2.01659	0.0437388	NA
Rsto_DN10416_c0_g1_i1	0.0291086	6.46311	3.30922	1.95306	0.0508121	NA
Rsto_DN10417_c0_g1_i1	6.71769	1.78772	1.23543	1.44705	0.147883	0.61903
Rsto_DN10418_c0_g1_i1	0	NA	NA	NA	NA	NA
Rsto_DN10419_c0_g1_i1	0.112256	4.51168	2.20071	2.05011	0.0403542	NA
Rsto_DN1042_c0_g1_i1	0.0763013	5.06675	2.80502	1.80632	0.0708691	NA
Rsto_DN1042_c0_g1_i2	0.0182147	7.14468	3.98909	1.79106	0.0732843	NA
Rsto_DN10420_c0_g1_i1	0	NA	NA	NA	NA	NA
Rsto_DN10421_c0_g1_i1	0.62213	2.04254	1.81261	1.12685	0.259807	NA
Rsto_DN10422_c0_g1_i1	14.5013	-0.887374	1.19497	-0.742591	0.457729	0.910101
Rsto_DN10423_c0_g1_i1	60.6059	-0.744856	0.659783	-1.12894	0.258923	0.753088
Rsto_DN10424_c0_g1_i1	119.826	-0.606895	0.593493	-1.02258	0.306505	0.797585
Rsto_DN10425_c0_g1_i1	1.64807	0.63628	1.30594	0.487218	0.626104	0.979568
Rsto_DN10426_c0_g1_i1	5.99524	1.4973	1.24423	1.2034	0.228822	0.722425
Rsto_DN10427_c0_g1_i1	16.3391	-1.27945	1.19247	-1.07294	0.283296	0.774605
Rsto_DN10428_c0_g1_i1	0.649684	1.97986	1.4764	1.341	0.17992	NA
Rsto_DN10429_c0_g1_i1	16.1582	0.260014	1.05069	0.247469	0.804545	0.983751
Rsto_DN1043_c0_g1_i1	41.0254	-0.394242	0.95511	-0.412772	0.679774	0.981213
Rsto_DN10430_c0_g1_i1	2.32209	0.141923	1.44995	0.0978809	0.922027	0.995735
Rsto_DN10430_c0_g2_i1	0.011281	7.82636	4.03798	1.93819	0.0526004	NA
Rsto_DN10430_c0_g2_i2	0.011712	7.77946	4.03385	1.92854	0.0537874	NA
Rsto_DN10431_c0_g1_i1	14.314	-2.48228	1.27059	-1.95364	0.0507442	0.353018
Rsto_DN10432_c0_g1_i1	2.75239	-0.103847	2.26185	-0.0459123	0.96338	0.997987
Rsto_DN10433_c0_g1_i1	5.14379	-1.00608	1.25561	-0.801269	0.422976	0.885731
Rsto_DN10434_c0_g1_i1	10.4677	-2.03089	1.20165	-1.69008	0.0910123	0.490668
Rsto_DN10435_c0_g1_i1	1.68677	0.603052	1.26985	0.474899	0.634859	0.979568
Rsto_DN10436_c0_g1_i1	25.2818	0.296867	0.888557	0.3341	0.738304	0.981729
Rsto_DN10437_c0_g1_i1	10.0749	0.0551835	1.21342	0.0454776	0.963727	0.997987
Rsto_DN10438_c0_g1_i1	0.182265	3.81246	3.91501	0.973805	0.330154	NA
Rsto_DN10439_c0_g1_i1	8.53644	-1.73686	1.20745	-1.43845	0.150307	0.621168
Rsto_DN1044_c0_g1_i1	20.4346	-0.0883048	1.07009	-0.0825209	0.934233	0.995735
Rsto_DN10440_c0_g1_i1	12.5342	-0.735253	1.24538	-0.590383	0.554934	0.956555
Rsto_DN10441_c0_g1_i1	4.78446	-0.901702	1.22698	-0.734894	0.462404	0.914143
Rsto_DN10442_c0_g1_i1	28.1872	1.13671	1.35843	0.836781	0.402716	0.870889
Rsto_DN10443_c0_g1_i1	18.3867	-0.110894	1.08949	-0.101786	0.918927	0.995193
Rsto_DN10444_c0_g1_i1	0.345901	2.888	1.79346	1.61029	0.107334	NA
Rsto_DN10445_c0_g1_i1	14.4349	-1.03267	1.19248	-0.865983	0.3865	0.859763
Rsto_DN10446_c0_g1_i1	0.023037	6.79982	3.38448	2.00912	0.0445249	NA
Rsto_DN10447_c0_g1_i1	7.96489	0.417775	1.28757	0.324467	0.745585	0.981729
Rsto_DN10448_c0_g1_i1	0.379831	2.75393	1.63954	1.6797	0.0930158	NA
Rsto_DN10449_c0_g1_i1	14.7391	0.554303	1.04688	0.52948	0.596472	0.973567
Rsto_DN1045_c0_g1_i1	0.19373	3.72516	2.68436	1.38773	0.16522	NA
Rsto_DN10450_c0_g1_i1	2.55206	0.00480654	1.3503	0.00355961	0.99716	0.999666
Rsto_DN10451_c0_g1_i1	0.674881	1.92503	1.97587	0.974272	0.329922	NA
Rsto_DN10452_c0_g1_i1	0.193942	3.72223	2.05212	1.81384	0.0697021	NA
Rsto_DN10453_c0_g1_i1	68.6397	-2.01152	1.01653	-1.97881	0.0478373	0.341962
Rsto_DN10454_c0_g1_i1	5.35612	-1.06428	1.27815	-0.83267	0.405031	0.87303
Rsto_DN10455_c0_g1_i1	0.0108939	7.87029	4.04197	1.94714	0.0515177	NA
Rsto_DN10456_c0_g1_i1	133.519	15.3892	1.41509	10.8751	1.51535e-27	5.14832e-26
Rsto_DN10457_c0_g1_i1	31.9743	0.316022	0.760744	0.415412	0.67784	0.981213
Rsto_DN10458_c0_g1_i1	5.34056	-1.06013	1.21813	-0.870289	0.384142	0.85787
Rsto_DN10459_c0_g1_i1	0.0420698	5.93146	3.94248	1.5045	0.132453	NA
Rsto_DN10459_c0_g1_i2	0.92557	1.46822	1.37935	1.06443	0.287134	NA
Rsto_DN1046_c0_g1_i1	1.93808	0.402317	1.28315	0.313539	0.753871	0.981729
Rsto_DN10460_c0_g1_i1	139.018	10.0305	0.644602	15.5607	1.34519e-54	1.44461e-52
Rsto_DN10461_c0_g1_i1	0.00607156	8.72145	4.08047	2.13736	0.0325685	NA
Rsto_DN10462_c0_g1_i1	2.60927	-0.0270296	1.25026	-0.0216192	0.982752	0.999601
Rsto_DN10463_c0_g1_i1	0.227529	3.49344	1.9055	1.83335	0.0667511	NA
Rsto_DN10464_c0_g1_i1	0	NA	NA	NA	NA	NA
Rsto_DN10466_c0_g1_i1	50.7078	-0.862843	0.750089	-1.15032	0.250011	0.742957
Rsto_DN10467_c0_g1_i1	9.63921	-0.116635	1.20124	-0.0970954	0.922651	0.995735
Rsto_DN10468_c0_g1_i1	7.22048	-1.49543	1.2091	-1.23682	0.216155	0.707663
Rsto_DN10469_c0_g1_i1	0.219777	3.54283	1.82758	1.93854	0.0525578	NA
Rsto_DN1047_c0_g1_i1	0.0391403	6.03113	3.05733	1.97268	0.048532	NA
Rsto_DN1047_c0_g1_i2	5.04668	-0.978209	1.2326	-0.793615	0.427419	0.888242
Rsto_DN10470_c0_g1_i1	34.0827	9.33016	0.854258	10.922	9.05267e-28	3.10952e-26
Rsto_DN10471_c0_g1_i1	2.49948	0.0355944	1.24723	0.0285389	0.977232	0.999374
Rsto_DN10472_c0_g1_i1	6.83245	-1.41549	1.85814	-0.761777	0.446193	0.904408
Rsto_DN10473_c0_g1_i1	13.6424	-0.876101	1.30018	-0.67383	0.500419	0.934991
Rsto_DN10474_c0_g1_i1	0.0582611	5.45957	3.93255	1.3883	0.165045	NA
Rsto_DN10475_c0_g1_i1	7.94368	0.901598	1.2237	0.736782	0.461255	0.913208
Rsto_DN10476_c0_g1_i1	5.98619	1.50657	1.25346	1.20193	0.229391	0.72365
Rsto_DN10477_c0_g1_i1	10.4998	-0.269541	1.21647	-0.221577	0.824643	0.983751
Rsto_DN10478_c0_g1_i1	2.97387	-0.215711	1.24032	-0.173916	0.861931	0.986053
Rsto_DN10479_c0_g1_i1	35.2008	0.192208	0.750983	0.255943	0.797995	0.983751
Rsto_DN10479_c1_g1_i1	1.00682	1.34776	1.37213	0.982238	0.325982	NA
Rsto_DN1048_c0_g1_i1	0.301673	3.08648	1.76067	1.75301	0.0795994	NA
Rsto_DN1048_c0_g1_i2	0.0177836	7.17637	3.9909	1.79819	0.0721477	NA
Rsto_DN10480_c0_g1_i1	20.9045	-1.64778	1.22492	-1.34521	0.178556	0.662358
Rsto_DN10481_c0_g1_i1	18.5877	-1.52516	1.25648	-1.21384	0.22481	0.717322
Rsto_DN10482_c0_g1_i1	17.3927	-1.37114	1.19934	-1.14325	0.252934	0.746654
Rsto_DN10483_c0_g1_i1	4.94733	-0.949536	1.26091	-0.753059	0.451415	0.906704
Rsto_DN10484_c0_g1_i1	24.7034	-2.03688	1.20842	-1.68556	0.0918798	0.492696
Rsto_DN10484_c0_g1_i2	0.156605	4.03116	2.14935	1.87552	0.0607209	NA
Rsto_DN10485_c0_g1_i1	16.5838	-1.18121	1.20791	-0.977895	0.328126	0.816923
Rsto_DN10486_c0_g1_i1	0.26198	3.28908	2.31424	1.42124	0.155248	NA
Rsto_DN10487_c0_g1_i1	10.0227	-1.96812	1.20895	-1.62796	0.103534	0.520065
Rsto_DN10488_c0_g1_i1	18.0088	-0.0487448	1.0357	-0.0470644	0.962462	0.997987
Rsto_DN10489_c0_g1_i1	0	NA	NA	NA	NA	NA
Rsto_DN1049_c0_g1_i1	7.26454	-1.50374	1.27829	-1.17637	0.239448	0.731956
Rsto_DN1049_c0_g1_i2	0	NA	NA	NA	NA	NA
Rsto_DN10490_c0_g1_i1	0.116777	4.45703	2.54318	1.75254	0.079681	NA
Rsto_DN10491_c0_g1_i1	12.4015	1.2209	1.09136	1.11869	0.26327	0.756755
Rsto_DN10492_c0_g1_i1	4.51084	-0.81631	1.21908	-0.669609	0.503107	0.935226
Rsto_DN10493_c0_g1_i1	4.5656	-0.833787	1.30261	-0.64009	0.522114	0.941946
Rsto_DN10494_c0_g1_i1	5.06772	-0.984045	1.22384	-0.804064	0.42136	0.885264
Rsto_DN10495_c0_g1_i1	4.34691	-0.763432	1.23794	-0.616695	0.537436	0.947708
Rsto_DN10496_c0_g1_i1	0.910325	1.4931	1.40322	1.06405	0.287306	NA
Rsto_DN10497_c0_g1_i1	4.87115	-0.927225	1.27333	-0.728188	0.466499	0.915843
Rsto_DN10498_c0_g1_i1	0.0756577	5.08227	3.92663	1.29431	0.195559	NA
Rsto_DN10499_c0_g1_i1	5.5439	-1.11392	1.21486	-0.916909	0.35919	0.840482
Rsto_DN105_c0_g1_i1	35.747	-0.573387	0.876303	-0.654325	0.512902	0.938386
Rsto_DN1050_c0_g1_i1	8.03365	-1.64896	1.22668	-1.34425	0.178866	0.662577
Rsto_DN1050_c1_g1_i1	0.0356112	6.17179	3.94892	1.5629	0.118075	NA
Rsto_DN10500_c0_g1_i1	13.3498	-0.829063	1.26445	-0.65567	0.512036	0.938386
Rsto_DN10501_c0_g1_i1	0.990054	1.37096	1.61403	0.849405	0.395656	NA
Rsto_DN10502_c0_g1_i1	10.2713	-2.00379	1.20409	-1.66415	0.0960823	0.503193
Rsto_DN10503_c0_g1_i1	5.31367	-1.05309	1.27278	-0.827391	0.408015	0.875738
Rsto_DN10504_c0_g1_i1	23.6917	-0.590804	1.03917	-0.568537	0.56967	0.965488
Rsto_DN10505_c0_g1_i1	0.175471	3.86788	2.31487	1.67089	0.0947443	NA
Rsto_DN10506_c0_g1_i1	22.8551	-1.88064	1.18887	-1.58188	0.113678	0.545396
Rsto_DN10507_c0_g1_i1	15.6908	-1.06263	1.25483	-0.846838	0.397086	0.866669
Rsto_DN10508_c0_g1_i1	0.00607156	8.72145	4.08047	2.13736	0.0325685	NA
Rsto_DN10509_c0_g1_i1	0.0933092	4.78059	2.79321	1.7115	0.0869884	NA
Rsto_DN1051_c0_g1_i1	0.313692	3.03076	1.9963	1.51819	0.128966	NA
Rsto_DN10510_c0_g1_i1	13.2611	-2.37208	1.20158	-1.97414	0.0483662	0.342932
Rsto_DN10511_c0_g1_i1	5.14353	2.92473	1.58268	1.84797	0.0646069	0.407815
Rsto_DN10512_c0_g1_i1	14.8708	-2.53756	1.42317	-1.78304	0.0745806	0.443543
Rsto_DN10513_c0_g1_i1	0.410146	2.64258	1.65864	1.59321	0.111112	NA
Rsto_DN10514_c0_g1_i1	80.8319	-0.332696	0.523862	-0.635084	0.525374	0.943021
Rsto_DN10515_c0_g1_i1	5.00707	-0.967278	1.23613	-0.782503	0.433919	0.894826
Rsto_DN10516_c0_g1_i1	1.09967	1.2204	1.95533	0.62414	0.532535	NA
Rsto_DN10517_c0_g1_i1	5.23005	2.74412	1.47695	1.85796	0.0631746	0.40267
Rsto_DN10518_c0_g1_i1	20.3958	-0.338654	1.03673	-0.326656	0.743928	0.981729
Rsto_DN10519_c0_g1_i1	35.4775	-0.667934	0.84868	-0.787027	0.431266	0.891837
Rsto_DN1052_c0_g1_i1	0.0177836	7.17637	3.9909	1.79819	0.0721477	NA
Rsto_DN1052_c0_g1_i2	0.288844	3.14896	1.69337	1.85959	0.0629442	NA
Rsto_DN10520_c0_g1_i1	2.14791	0.254197	1.28914	0.197184	0.843684	0.985317
Rsto_DN10521_c0_g1_i1	12.5399	1.17673	1.04788	1.12296	0.261453	0.756062
Rsto_DN10522_c0_g1_i1	0.647706	1.98352	1.47848	1.34159	0.179728	NA
Rsto_DN10523_c0_g1_i1	4.68722	3.44278	1.27008	2.71069	0.00671434	0.0813646
Rsto_DN10524_c0_g1_i1	23.807	-0.629191	1.04933	-0.599614	0.548764	0.952513
Rsto_DN10525_c0_g1_i1	15.5428	-1.18121	1.292	-0.914247	0.360587	0.840965
Rsto_DN10526_c0_g1_i1	25.497	-0.789631	1.06011	-0.744856	0.456359	0.910101
Rsto_DN10527_c0_g1_i1	27.9501	-0.992965	1.14497	-0.867239	0.385811	0.859763
Rsto_DN10528_c0_g1_i1	2.50524	0.0315945	1.28662	0.0245562	0.980409	0.999511
Rsto_DN10529_c0_g1_i1	0.345727	2.88806	1.89846	1.52126	0.128194	NA
Rsto_DN1053_c0_g1_i1	0.430164	2.57431	1.53244	1.67988	0.0929811	NA
Rsto_DN1053_c0_g1_i2	0.0561498	5.5111	2.61199	2.10992	0.0348649	NA
Rsto_DN10530_c0_g1_i1	4.0151	-0.648537	1.22329	-0.53016	0.596001	0.973567
Rsto_DN10531_c0_g1_i1	0.152126	4.07349	2.26536	1.79817	0.0721506	NA
Rsto_DN10532_c0_g1_i1	7.44919	-1.53991	1.21785	-1.26445	0.206068	0.695555
Rsto_DN10532_c1_g1_i1	0.81614	1.64956	1.64934	1.00013	0.317247	NA
Rsto_DN10533_c0_g1_i1	13.5353	-2.40175	1.21585	-1.97537	0.0482261	0.342932
Rsto_DN10534_c0_g1_i1	11.0014	-0.385532	1.19883	-0.32159	0.747763	0.981729
Rsto_DN10535_c0_g1_i1	5.74437	-1.16506	1.21807	-0.956477	0.338831	0.825788
Rsto_DN10536_c0_g1_i1	0.442052	2.53505	1.58131	1.60313	0.108906	NA
Rsto_DN10537_c0_g1_i1	0.51689	2.30991	1.66049	1.3911	0.164194	NA
Rsto_DN10538_c0_g1_i1	9.19361	0.346959	1.19983	0.289173	0.772449	0.981729
Rsto_DN10539_c0_g1_i1	0.494735	2.37211	2.28642	1.03748	0.299513	NA
Rsto_DN1054_c0_g1_i1	8.9239	0.169071	1.42038	0.119032	0.90525	0.993292
Rsto_DN10540_c0_g1_i1	0.13663	4.2293	2.24567	1.88331	0.0596581	NA
Rsto_DN10541_c0_g1_i1	0.452941	2.49868	2.06898	1.20769	0.227167	NA
Rsto_DN10542_c0_g1_i1	2.17911	0.233554	1.25286	0.186417	0.852117	0.986052
Rsto_DN10543_c0_g1_i1	16.2576	0.342862	1.04809	0.32713	0.74357	0.981729
Rsto_DN10544_c0_g1_i1	0.147911	4.11485	2.10242	1.95719	0.0503246	NA
Rsto_DN10545_c0_g1_i1	9.50659	-0.00935055	1.22081	-0.00765927	0.993889	0.999666
Rsto_DN10546_c0_g1_i1	2.13377	0.263203	1.24785	0.210926	0.832945	0.984004
Rsto_DN10547_c0_g1_i1	14.7651	0.609108	1.05101	0.579548	0.56222	0.961552
Rsto_DN10548_c0_g1_i1	0.116777	4.45703	2.54318	1.75254	0.079681	NA
Rsto_DN10548_c0_g1_i2	0.0182147	7.14468	3.98909	1.79106	0.0732843	NA
Rsto_DN10549_c0_g1_i1	14.8177	-2.53239	1.22009	-2.07558	0.0379328	0.298818
Rsto_DN1055_c0_g1_i1	0.0998118	4.68362	2.80464	1.66996	0.0949281	NA
Rsto_DN10550_c0_g1_i1	0.111094	4.52593	2.25944	2.00311	0.045165	NA
Rsto_DN10551_c0_g1_i1	3.40574	-0.411146	1.4072	-0.292174	0.770154	0.981729
Rsto_DN10552_c0_g1_i1	15.0216	-0.966703	1.19001	-0.812348	0.416592	0.882188
Rsto_DN10553_c0_g1_i1	12.6249	-0.705886	1.20153	-0.587487	0.556876	0.957503
Rsto_DN10554_c0_g1_i1	0.480752	2.41369	1.71015	1.41139	0.15813	NA
Rsto_DN10555_c0_g1_i1	8.59506	0.192469	2.0397	0.0943616	NA	NA
Rsto_DN10556_c0_g1_i1	6.43919	1.35345	1.41119	0.959088	0.337515	0.825095
Rsto_DN10557_c0_g1_i1	7.08358	0.806352	1.23535	0.65273	0.51393	0.938386
Rsto_DN10558_c0_g1_i1	16.0902	-2.65116	1.18858	-2.23053	0.0257126	0.227278
Rsto_DN10559_c0_g1_i1	36.2304	-1.53061	1.05918	-1.44509	0.148431	0.619558
Rsto_DN1056_c0_g1_i1	0.231102	3.47037	1.8155	1.91152	0.0559372	NA
Rsto_DN1056_c0_g1_i2	0.44726	2.5187	1.65754	1.51953	0.128628	NA
Rsto_DN10560_c0_g1_i1	9.15566	-1.83783	1.22185	-1.50414	0.132546	0.587185
Rsto_DN10561_c0_g1_i1	7.18647	-1.48864	1.23717	-1.20326	0.228875	0.722425
Rsto_DN10562_c0_g1_i1	6.14336	-1.26213	1.2293	-1.02671	0.304557	0.795498
Rsto_DN10563_c0_g1_i1	1.96754	0.380585	1.35093	0.28172	0.778158	0.981729
Rsto_DN10564_c0_g1_i1	0.174777	3.87197	2.43746	1.58852	0.112168	NA
Rsto_DN10565_c0_g1_i1	8.81575	0.493896	1.319	0.374447	0.708071	0.981729
Rsto_DN10566_c0_g1_i1	1.18075	1.11758	1.55848	0.717101	0.473312	NA
Rsto_DN10567_c0_g1_i1	0.131244	4.28748	2.18711	1.96034	0.0499562	NA
Rsto_DN10568_c0_g1_i1	15.2505	-0.999857	1.20682	-0.828507	0.407384	0.875738
Rsto_DN10569_c0_g1_i1	8.10636	-1.66214	1.35274	-1.22872	0.219175	0.710581
Rsto_DN1057_c0_g1_i1	0.495536	2.36987	1.74783	1.35589	0.175134	NA
Rsto_DN10570_c0_g1_i1	16.8923	0.342136	1.8239	0.187585	0.851202	0.986052
Rsto_DN10571_c0_g1_i1	1.09854	1.22208	1.42271	0.858979	0.390352	NA
Rsto_DN10572_c0_g1_i1	7.01807	-1.45389	1.24515	-1.16765	0.242949	0.735302
Rsto_DN10573_c0_g1_i1	3.04661	-0.250486	1.31312	-0.190755	0.848717	0.98586
Rsto_DN10574_c0_g1_i1	9.91035	-1.95198	1.19661	-1.63126	0.102836	0.518507
Rsto_DN10575_c0_g1_i1	50.1499	-0.817452	0.795479	-1.02762	0.304127	0.795036
Rsto_DN10576_c0_g1_i1	0.409194	2.64669	1.57829	1.67693	0.0935556	NA
Rsto_DN10577_c0_g1_i1	3.41005	-0.413	1.22033	-0.338434	0.735036	0.981729
Rsto_DN10578_c0_g1_i1	104.237	1.01865	0.503317	2.02387	0.0429833	0.320761
Rsto_DN10579_c0_g1_i1	0.662657	1.95126	2.26401	0.86186	0.388765	NA
Rsto_DN1058_c0_g1_i1	8.72955	-1.76912	1.19724	-1.47767	0.139497	0.601995
Rsto_DN10580_c0_g1_i1	239.544	16.2186	1.3058	12.4204	2.02643e-35	9.46648e-34
Rsto_DN10581_c0_g1_i1	12.0949	-0.609132	1.19764	-0.50861	0.611026	0.973702
Rsto_DN10582_c0_g1_i1	0.173314	3.88688	2.16229	1.79758	0.0722436	NA
Rsto_DN10583_c0_g1_i1	29.4457	0.612356	0.819001	0.747687	0.454649	0.909289
Rsto_DN10584_c0_g1_i1	0.395152	2.69585	1.8106	1.48893	0.136506	NA
Rsto_DN10585_c0_g1_i1	38.7103	-1.64615	1.03227	-1.59469	0.110782	0.540772
Rsto_DN10586_c0_g1_i1	26.5318	-2.09127	1.61456	-1.29526	0.195231	0.679871
Rsto_DN10587_c0_g1_i1	0.362216	2.82126	1.67278	1.68657	0.0916865	NA
Rsto_DN10588_c0_g1_i1	11.2537	-0.493873	1.22235	-0.404037	0.686186	0.981729
Rsto_DN10589_c0_g1_i1	5.59793	-1.12767	1.28441	-0.877967	0.379961	0.855623
Rsto_DN1059_c0_g1_i1	0.0214007	6.89742	3.97624	1.73466	0.0828008	NA
Rsto_DN1059_c0_g1_i2	0.011325	7.82233	4.03762	1.93736	0.0527012	NA
Rsto_DN10590_c0_g1_i1	1.45536	0.81533	1.3048	0.624871	0.532056	NA
Rsto_DN10591_c0_g1_i1	1.19306	1.1022	1.3321	0.827417	0.408001	NA
Rsto_DN10592_c0_g1_i1	7.6444	0.659877	1.41304	0.46699	0.640507	0.979568
Rsto_DN10593_c0_g1_i1	2.7492	-0.102066	1.29156	-0.0790255	0.937012	0.995735
Rsto_DN10594_c0_g1_i1	10.9483	-2.09576	1.26778	-1.65309	0.0983116	0.509726
Rsto_DN10595_c0_g1_i1	2.24999	0.187549	1.30019	0.144247	0.885305	0.990408
Rsto_DN10596_c0_g1_i1	12.4863	-0.681245	1.19421	-0.570458	0.568367	0.964799
Rsto_DN10597_c0_g1_i1	1.33154	0.94363	1.30688	0.722048	0.470265	NA
Rsto_DN10598_c0_g1_i1	1.34979	0.923675	1.63254	0.565788	0.571538	NA
Rsto_DN10599_c0_g1_i1	0.709156	1.85353	1.81927	1.01883	0.308282	NA
Rsto_DN106_c0_g1_i1	2.02824	0.336713	1.29089	0.260839	0.794217	0.983751
Rsto_DN106_c0_g1_i2	0.034362	6.22185	3.10558	2.00344	0.0451299	NA
Rsto_DN1060_c0_g1_i1	0.472707	2.43888	1.73855	1.40283	0.160667	NA
Rsto_DN10600_c0_g1_i1	19.8478	-0.15952	1.11942	-0.142502	0.886683	0.990408
Rsto_DN10601_c0_g1_i1	1.13138	1.17829	1.4099	0.835724	0.40331	NA
Rsto_DN10602_c0_g1_i1	26.0315	1.18661	0.867311	1.36815	0.171266	0.654989
Rsto_DN10603_c0_g1_i1	37.2017	-0.603937	1.71127	-0.352916	0.724151	0.981729
Rsto_DN10604_c0_g1_i1	7.25925	0.719618	1.35682	0.530372	0.595854	0.973567
Rsto_DN10605_c0_g1_i1	0.655718	1.96662	1.78737	1.10029	0.271207	NA
Rsto_DN10606_c0_g1_i1	14.779	11.189	1.67545	6.67822	2.4186e-11	5.43198e-10
Rsto_DN10607_c0_g1_i1	8.6421	-1.75435	1.19765	-1.46483	0.142967	0.607707
Rsto_DN10608_c0_g1_i1	15.766	0.442996	1.04705	0.42309	0.672229	0.981213
Rsto_DN10609_c0_g1_i1	7.77734	0.492292	1.22559	0.401677	0.687922	0.981729
Rsto_DN1061_c0_g1_i1	0.0270412	6.56191	3.96192	1.65625	0.0976722	NA
Rsto_DN1061_c0_g1_i2	0.0775505	5.04409	2.47281	2.03982	0.0413681	NA
Rsto_DN10610_c0_g1_i1	0.0581731	5.46289	2.90514	1.88042	0.0600508	NA
Rsto_DN10610_c0_g1_i2	0.0561498	5.5111	2.61199	2.10992	0.0348649	NA
Rsto_DN10610_c0_g1_i3	0.0735023	5.12327	2.44124	2.09863	0.0358495	NA
Rsto_DN10611_c0_g1_i1	1.154	1.15025	1.381	0.832916	0.404892	NA
Rsto_DN10612_c0_g1_i1	108.367	-1.3168	2.0847	-0.631648	0.527617	0.944963
Rsto_DN10613_c0_g1_i1	3.67115	-0.51931	1.26991	-0.408934	0.682588	0.981368
Rsto_DN10614_c0_g1_i1	0.874714	1.55062	1.38674	1.11818	0.263491	NA
Rsto_DN10615_c0_g1_i1	2.82174	-0.139245	1.26985	-0.109654	0.912684	0.994174
Rsto_DN10616_c0_g1_i1	0.332401	2.94585	3.91129	0.753167	0.451349	NA
Rsto_DN10617_c0_g1_i1	1.24516	1.04097	1.31381	0.792328	0.42817	NA
Rsto_DN10618_c0_g1_i1	9.31008	-1.86179	1.19552	-1.55731	0.119398	0.55721
Rsto_DN10619_c0_g1_i1	0.00564048	8.72145	4.08047	2.13736	0.0325685	NA
Rsto_DN1062_c0_g1_i1	0.0278593	6.52099	3.17918	2.05115	0.040252	NA
Rsto_DN1062_c0_g1_i2	3.17522	-0.3101	1.23836	-0.250412	0.802268	0.983751
Rsto_DN10620_c0_g1_i1	0	NA	NA	NA	NA	NA
Rsto_DN10621_c0_g1_i1	0.130945	4.29068	2.18414	1.96447	0.0494758	NA
Rsto_DN10622_c0_g1_i1	3.26711	-0.350845	1.23653	-0.283734	0.776614	0.981729
Rsto_DN10623_c0_g1_i1	4.92132	-0.94173	1.24105	-0.758815	0.447963	0.905433
Rsto_DN10624_c0_g1_i1	3.2095	-0.32508	1.28475	-0.253029	0.800246	0.983751
Rsto_DN10625_c0_g1_i1	0.0843522	4.92408	2.48351	1.98271	0.0474001	NA
Rsto_DN10626_c0_g1_i1	105.577	-3.36671	1.11359	-3.02329	0.00250045	0.0350776
Rsto_DN10627_c0_g1_i1	6.59771	1.0744	1.30957	0.820421	0.411976	0.879391
Rsto_DN10628_c0_g1_i1	9.04432	-1.81993	1.37471	-1.32387	0.185548	0.669574
Rsto_DN10629_c0_g1_i1	2.44885	0.0646185	1.8161	0.035581	0.971616	0.998249
Rsto_DN1063_c0_g1_i1	0.157256	4.0256	2.32043	1.73485	0.0827675	NA
Rsto_DN10630_c0_g1_i1	6.91326	1.03909	1.20445	0.862713	0.388295	0.859882
Rsto_DN10630_c0_g1_i2	0	NA	NA	NA	NA	NA
Rsto_DN10631_c0_g1_i1	58.5258	-0.165363	0.641514	-0.25777	0.796585	0.983751
Rsto_DN10632_c0_g1_i1	10.3302	-0.227943	1.22807	-0.185611	0.85275	0.986052
Rsto_DN10633_c0_g1_i1	10.4623	-0.0567775	1.25491	-0.0452443	0.963913	0.997987
Rsto_DN10634_c0_g1_i1	0.688332	1.89575	1.82017	1.04152	0.297633	NA
Rsto_DN10635_c0_g1_i1	0.137492	4.22037	2.50025	1.68798	0.0914151	NA
Rsto_DN10636_c0_g1_i1	4.91052	-0.939286	1.23798	-0.758722	0.448019	0.905433
Rsto_DN10637_c0_g1_i1	66.6901	9.09032	1.04461	8.70213	3.25716e-18	8.52426e-17
Rsto_DN10638_c0_g1_i1	2.70095	-0.07603	1.28912	-0.0589783	0.952969	0.99792
Rsto_DN10639_c0_g1_i1	6.47453	-1.33752	1.24307	-1.07598	0.281937	0.773915
Rsto_DN10640_c0_g1_i1	1.44138	0.830027	1.29893	0.639009	0.522817	NA
Rsto_DN10641_c0_g1_i1	1.36082	0.912614	1.32858	0.686908	0.492141	NA
Rsto_DN10642_c0_g1_i1	6.5569	-1.35603	1.20191	-1.12823	0.259224	0.753088
Rsto_DN10643_c0_g1_i1	74.5071	-0.77321	0.645498	-1.19785	0.230975	0.72365
Rsto_DN10644_c0_g1_i1	1.68115	0.607495	1.46693	0.414126	0.678782	0.981213
Rsto_DN10645_c0_g1_i1	0.17064	3.90819	2.47096	1.58165	0.113729	NA
Rsto_DN10646_c0_g1_i1	6.34162	-1.30788	1.31797	-0.992344	0.32103	0.810444
Rsto_DN10647_c0_g1_i1	0.127629	4.3257	2.17535	1.98851	0.0467558	NA
Rsto_DN10648_c0_g1_i1	35.7338	0.684589	0.678973	1.00827	0.313324	0.80305
Rsto_DN10649_c0_g1_i1	4.52964	-0.82283	1.27147	-0.647148	0.517536	0.940017
Rsto_DN1065_c0_g1_i1	39.8474	-0.209225	0.869608	-0.240597	0.809868	0.983751
Rsto_DN10650_c0_g1_i1	2.20338	0.216998	1.368	0.158624	0.873965	0.988373
Rsto_DN10651_c0_g1_i1	10.2037	0.0163338	1.22223	0.0133639	0.989337	0.999666
Rsto_DN10652_c0_g1_i1	4.00287	-0.644162	1.21979	-0.528094	0.597434	0.973567
Rsto_DN10653_c0_g1_i1	0.420651	2.60682	1.61625	1.61288	0.106771	NA
Rsto_DN10654_c0_g1_i1	31.5539	-2.43971	1.231	-1.9819	0.0474904	0.340263
Rsto_DN10655_c0_g1_i1	21.3849	-0.425927	1.03416	-0.411857	0.680444	0.981213
Rsto_DN10656_c0_g1_i1	1.45967	0.81094	1.27784	0.63462	0.525676	NA
Rsto_DN10657_c0_g1_i1	2.12194	0.271076	1.29663	0.209062	0.8344	0.984451
Rsto_DN10658_c0_g1_i1	7.44463	-1.53923	1.42031	-1.08373	0.278485	0.772232
Rsto_DN10659_c0_g1_i1	0.923918	1.4706	1.67202	0.879534	0.379112	NA
Rsto_DN1066_c0_g1_i1	0.0121431	7.73366	4.02994	1.91905	0.054978	NA
Rsto_DN1066_c0_g1_i2	14.2476	-0.84706	1.21057	-0.699721	0.484102	0.925825
Rsto_DN10660_c0_g1_i1	0.545743	2.23135	1.75901	1.26853	0.20461	NA
Rsto_DN10661_c0_g1_i1	6.4313	-1.32847	1.22039	-1.08856	0.276349	0.772067
Rsto_DN10662_c0_g1_i1	0.904037	1.50218	1.34429	1.11746	0.2638	NA
Rsto_DN10663_c0_g1_i1	7.17142	0.893119	1.22646	0.728209	0.466486	0.915843
Rsto_DN10664_c0_g1_i1	8.95867	0.157031	1.20612	0.130195	0.896412	0.992276
Rsto_DN10665_c0_g1_i1	8.43515	0.246301	1.62077	0.151966	0.879214	0.989885
Rsto_DN10666_c0_g1_i1	7.6134	0.673869	1.20636	0.558598	0.576436	0.969164
Rsto_DN10667_c0_g1_i1	7.97258	0.884827	1.21133	0.730458	0.465111	0.915177
Rsto_DN10668_c0_g1_i1	4.99375	-0.962873	1.34656	-0.715062	0.474571	0.920281
Rsto_DN10669_c0_g1_i1	2.83876	-0.148487	1.29595	-0.114577	0.90878	0.993292
Rsto_DN1067_c0_g1_i1	0.151053	4.08321	2.02553	2.01587	0.0438134	NA
Rsto_DN1067_c0_g1_i2	0.0856454	4.90356	2.37711	2.06282	0.0391293	NA
Rsto_DN1067_c0_g1_i3	0	NA	NA	NA	NA	NA
Rsto_DN10670_c0_g1_i1	15.2586	0.684028	1.05388	0.649055	0.516303	0.940017
Rsto_DN10671_c0_g1_i1	0.0796179	5.00853	2.45917	2.03667	0.0416829	NA
Rsto_DN10672_c0_g1_i1	9.45982	-0.0685497	1.202	-0.0570297	0.954522	0.99792
Rsto_DN10673_c0_g1_i1	0.637064	2.00672	2.00906	0.998833	0.317876	NA
Rsto_DN10674_c0_g1_i1	0.876651	1.54718	1.35128	1.14498	0.252218	NA
Rsto_DN10675_c0_g1_i1	0.973357	1.39532	1.80827	0.771636	0.44033	NA
Rsto_DN10676_c0_g1_i1	0.0278153	6.52352	3.96048	1.64715	0.0995266	NA
Rsto_DN10677_c0_g1_i1	10.0171	-1.96768	1.20703	-1.63019	0.103062	0.519089
Rsto_DN10678_c0_g1_i1	8.28363	0.299413	1.26726	0.236268	0.813224	0.983751
Rsto_DN10679_c0_g1_i1	15.7137	-2.61685	1.23843	-2.11304	0.0345976	0.279686
Rsto_DN1068_c0_g1_i1	9.33534	-1.86573	1.19408	-1.56248	0.118175	0.553715
Rsto_DN10680_c0_g1_i1	7.24031	-1.49886	1.24293	-1.20591	0.227854	0.721467
Rsto_DN10681_c0_g1_i1	0.199493	3.68324	1.96691	1.8726	0.0611236	NA
Rsto_DN10682_c0_g1_i1	0	NA	NA	NA	NA	NA
Rsto_DN10683_c0_g1_i1	3.47168	-0.438676	1.22346	-0.358553	0.719929	0.981729
Rsto_DN10684_c0_g1_i1	12.3497	-0.504295	1.20847	-0.417301	0.676458	0.981213
Rsto_DN10685_c0_g1_i1	14.2649	-2.47749	1.48008	-1.67389	0.0941522	0.498738
Rsto_DN10686_c0_g1_i1	18.1533	-0.000766051	1.38725	-0.00055221	0.999559	0.999666
Rsto_DN10686_c1_g1_i1	4.61213	3.70345	1.25684	2.94664	0.00321244	0.0434353
Rsto_DN10687_c0_g1_i1	6.94903	1.01868	1.31515	0.774575	0.438591	0.897988
Rsto_DN10688_c0_g1_i1	0.168449	3.92626	1.958	2.00524	0.0449376	NA
Rsto_DN10689_c0_g1_i1	3.39782	-0.407457	1.236	-0.329658	0.741658	0.981729
Rsto_DN1069_c0_g1_i1	0.128966	4.31164	2.48444	1.73546	0.0826597	NA
Rsto_DN1069_c0_g1_i2	0.149804	4.09464	2.11742	1.93378	0.0531396	NA
Rsto_DN10690_c0_g1_i1	11.8283	-0.606827	1.23547	-0.491171	0.623306	0.97918
Rsto_DN10691_c0_g1_i1	0.62781	2.02885	1.4246	1.42415	0.154402	NA
Rsto_DN10692_c0_g1_i1	17.1473	-2.74306	1.3345	-2.05549	0.0398319	0.305291
Rsto_DN10693_c0_g1_i1	2.72387	-0.0886559	1.25738	-0.0705085	0.943789	0.996819
Rsto_DN10694_c0_g1_i1	1.71691	0.577725	1.33282	0.43346	0.664681	0.981213
Rsto_DN10695_c0_g1_i1	20.0107	-0.135706	1.21264	-0.111909	0.910895	0.993292
Rsto_DN10696_c0_g1_i1	1.70491	0.587621	1.35812	0.432671	0.665254	0.981213
Rsto_DN10697_c0_g1_i1	2.40441	0.0914131	1.23903	0.0737781	0.941187	0.996263
Rsto_DN10698_c0_g1_i1	1.18109	1.11746	1.61123	0.693545	0.487968	NA
Rsto_DN10699_c0_g1_i1	0.0295396	6.44179	3.95754	1.62772	0.103584	NA
Rsto_DN107_c0_g1_i1	31.9286	-1.3138	1.06305	-1.23588	0.216504	0.707767
Rsto_DN1070_c0_g1_i1	0.253233	3.33827	1.74458	1.91351	0.0556834	NA
Rsto_DN10700_c0_g1_i1	6.022	1.47706	1.29137	1.1438	0.252708	0.746654
Rsto_DN10701_c0_g1_i1	6.58343	-1.36194	1.21911	-1.11716	0.263925	0.757259
Rsto_DN10701_c1_g1_i1	1.60117	0.678332	1.29783	0.522667	0.601206	0.973567
Rsto_DN10702_c0_g1_i1	7.69765	-1.58771	1.28969	-1.23108	0.218292	0.709905
Rsto_DN10703_c0_g1_i1	0	NA	NA	NA	NA	NA
Rsto_DN10704_c0_g1_i1	8.16995	0.340775	1.27251	0.267798	0.788855	0.983751
Rsto_DN10705_c0_g1_i1	0.0428015	5.90012	3.94172	1.49684	0.134435	NA
Rsto_DN10707_c0_g1_i1	0.423019	2.59822	1.56715	1.65793	0.0973317	NA
Rsto_DN10708_c0_g1_i1	2.26914	0.175211	1.26975	0.137989	0.890249	0.990797
Rsto_DN10709_c0_g1_i1	7.50397	0.607687	1.39482	0.435675	0.663072	0.981213
Rsto_DN1071_c0_g1_i1	11.8384	-0.609071	1.22057	-0.499003	0.617777	0.977305
Rsto_DN1071_c0_g1_i2	4.31527	5.86509	1.4897	3.93709	8.2475e-05	0.00144031
Rsto_DN10710_c0_g1_i1	0.424315	2.59297	1.92083	1.34993	0.17704	NA
Rsto_DN10711_c0_g1_i1	9.21396	0.339959	1.23197	0.275948	0.782588	0.982626
Rsto_DN10712_c0_g1_i1	0.023037	6.79982	3.38448	2.00912	0.0445249	NA
Rsto_DN10713_c0_g1_i1	0.730085	1.8112	1.6946	1.06881	0.285157	NA
Rsto_DN10715_c0_g1_i1	72.0764	-1.49261	1.91355	-0.780021	NA	NA
Rsto_DN10716_c0_g1_i1	0.259526	3.30236	2.34037	1.41104	0.158232	NA
Rsto_DN10717_c0_g1_i1	0.0157603	7.33449	4.00052	1.83338	0.0667458	NA
Rsto_DN10718_c0_g1_i1	0.188256	3.76705	1.94435	1.93743	0.052693	NA
Rsto_DN10719_c0_g1_i1	0.415222	2.62561	1.59225	1.649	0.0991481	NA
Rsto_DN1072_c0_g1_i1	15.1147	-1.09093	1.21519	-0.89775	0.369319	0.847591
Rsto_DN10720_c0_g1_i1	0.29694	3.10829	1.71888	1.80832	0.0705564	NA
Rsto_DN10721_c0_g1_i1	4.3025	-0.748061	1.21234	-0.617041	0.537208	0.947708
Rsto_DN10722_c0_g1_i1	1.41202	0.859079	1.31087	0.655351	0.512242	NA
Rsto_DN10723_c0_g1_i1	0.176113	3.86297	1.95053	1.98047	0.0476508	NA
Rsto_DN10724_c0_g1_i1	8.28308	-1.69314	1.20445	-1.40574	0.159802	0.641159
Rsto_DN10725_c0_g1_i1	0.36855	2.79741	1.68718	1.65804	0.09731	NA
Rsto_DN10726_c0_g1_i1	5.27744	9.68336	2.20574	4.39006	1.13318e-05	0.000212219
Rsto_DN10727_c0_g1_i1	5.3238	-1.05536	1.2092	-0.872773	0.382787	0.85747
Rsto_DN10728_c0_g1_i1	27.5475	2.51027	0.669943	3.74698	0.000178973	0.00300746
Rsto_DN10729_c0_g1_i1	22.7906	-0.634997	1.04319	-0.608707	0.542718	0.950419
Rsto_DN1073_c0_g1_i1	10.6217	-0.357922	1.22631	-0.291868	0.770387	0.981729
Rsto_DN10730_c0_g1_i1	1.22763	1.06167	1.40769	0.754195	0.450732	NA
Rsto_DN10731_c0_g1_i1	32.0074	8.68281	1.02292	8.48826	2.09746e-17	5.32517e-16
Rsto_DN10732_c0_g1_i1	36.8522	-0.0613761	0.859576	-0.0714028	0.943077	0.996687
Rsto_DN10733_c0_g1_i1	12.9755	-0.809812	1.20815	-0.670291	0.502672	0.935178
Rsto_DN10734_c0_g1_i1	4.04256	-0.658414	1.21224	-0.543137	0.587036	0.973363
Rsto_DN10735_c0_g1_i1	7.17877	-1.48691	1.39324	-1.06723	0.285867	0.777314
Rsto_DN10736_c0_g1_i1	24.0228	-0.760816	1.10475	-0.688679	0.491025	0.92905
Rsto_DN10737_c0_g1_i1	3.26005	-0.348265	1.2566	-0.277148	0.781666	0.982129
Rsto_DN10738_c0_g1_i1	8.60886	-1.74882	1.32942	-1.31547	0.188352	0.670772
Rsto_DN10739_c0_g1_i1	1.40591	0.865724	1.38714	0.624105	0.532559	NA
Rsto_DN1074_c0_g1_i1	27.193	12.1511	1.41253	8.60238	7.80783e-18	2.0096e-16
Rsto_DN10740_c0_g1_i1	0.359029	2.83439	1.60491	1.76608	0.0773831	NA
Rsto_DN10741_c0_g1_i1	0.946406	1.43637	1.32126	1.08713	0.276981	NA
Rsto_DN10742_c0_g1_i1	3.46511	-0.436247	1.28694	-0.33898	0.734625	0.981729
Rsto_DN10743_c0_g1_i1	0.0545135	5.55127	2.91634	1.90351	0.0569742	NA
Rsto_DN10744_c0_g1_i1	16.5122	-2.68846	1.1895	-2.26016	0.0238113	0.21578
Rsto_DN10745_c0_g1_i1	0.349904	2.87203	1.6488	1.74189	0.081527	NA
Rsto_DN10746_c0_g1_i1	1.39168	0.880681	1.31037	0.672085	0.501529	NA
Rsto_DN10747_c0_g1_i1	0.011281	7.82636	4.03798	1.93819	0.0526004	NA
Rsto_DN10747_c0_g1_i2	4.51929	-0.818904	1.24962	-0.65532	0.512262	0.938386
Rsto_DN10748_c0_g1_i1	0.279966	3.1933	2.15549	1.48147	0.13848	NA
Rsto_DN10749_c0_g1_i1	31.4643	-1.14991	1.17596	-0.977845	0.328151	0.816923
Rsto_DN1075_c0_g1_i1	68.5824	-2.0095	0.880881	-2.28123	0.0225346	0.207597
Rsto_DN10750_c0_g1_i1	4.66207	-0.864148	1.23832	-0.697836	0.485279	0.926434
Rsto_DN10751_c0_g1_i1	0.604205	2.08319	1.93748	1.07521	0.282282	NA
Rsto_DN10752_c0_g1_i1	65.8348	8.96546	0.574458	15.6068	6.54402e-55	7.1094e-53
Rsto_DN10753_c0_g1_i1	3.36567	-0.394064	1.2213	-0.322661	0.746952	0.981729
Rsto_DN10754_c0_g1_i1	8.91663	0.17068	1.24192	0.137433	0.890688	0.990797
Rsto_DN10755_c0_g1_i1	9.42071	-1.87899	1.20202	-1.5632	0.118006	0.553715
Rsto_DN10756_c0_g1_i1	5.24996	2.70792	1.23276	2.19663	0.0280468	0.241736
Rsto_DN10757_c0_g1_i1	26.019	0.110912	0.869769	0.127519	0.89853	0.992341
Rsto_DN10758_c0_g1_i1	1.6314	0.651219	1.29034	0.504687	0.613779	0.976082
Rsto_DN10759_c0_g1_i1	1.59894	0.679314	1.35892	0.499891	0.617152	0.977297
Rsto_DN1076_c0_g1_i1	14.5135	1.22466	1.04678	1.16993	0.242028	0.734656
Rsto_DN1076_c1_g1_i1	15.2402	-1.10812	1.18956	-0.931533	0.351578	0.835092
Rsto_DN10760_c0_g1_i1	23.6805	-0.717092	1.37018	-0.523357	0.600726	0.973567
Rsto_DN10761_c0_g1_i1	10.2359	-0.204611	1.20468	-0.169847	0.86513	0.986838
Rsto_DN10762_c0_g1_i1	2.54951	0.00664331	1.90942	0.00347922	0.997224	0.999666
Rsto_DN10763_c0_g1_i1	22.3444	-1.83986	1.19374	-1.54126	0.123254	0.566477
Rsto_DN10764_c0_g1_i1	18.9983	-1.56581	1.20015	-1.30467	0.192005	0.675669
Rsto_DN10765_c0_g1_i1	33.8081	-0.557183	0.934792	-0.596051	0.551141	0.953149
Rsto_DN10766_c0_g1_i1	0.182704	3.81019	2.08303	1.82915	0.0673766	NA
Rsto_DN10767_c0_g1_i1	13.7321	-0.929866	1.19773	-0.776354	0.43754	0.897527
Rsto_DN10768_c0_g1_i1	0.38086	2.75017	1.63093	1.68626	0.0917456	NA
Rsto_DN10769_c0_g1_i1	0.253409	3.33739	1.92589	1.73291	0.0831122	NA
Rsto_DN1077_c0_g1_i1	10.5374	-0.338754	1.22949	-0.275525	0.782913	0.982662
Rsto_DN10770_c0_g1_i1	38.7208	0.431442	0.695694	0.620161	0.535152	0.94716
Rsto_DN10771_c0_g1_i1	2.44983	0.0646036	1.24132	0.0520442	0.958493	0.99792
Rsto_DN10772_c0_g1_i1	4.11884	-0.684958	1.2996	-0.527053	0.598156	0.973567
Rsto_DN10773_c0_g1_i1	0.372677	2.78103	1.65819	1.67715	0.093514	NA
Rsto_DN10774_c0_g1_i1	8.06299	0.480358	1.22192	0.393118	0.694232	0.981729
Rsto_DN10775_c0_g1_i1	37.8668	-0.134617	0.84123	-0.160024	0.872863	0.988144
Rsto_DN10776_c0_g1_i1	70.777	-1.46	1.64024	-0.890116	NA	NA
Rsto_DN10777_c0_g1_i1	2.41394	0.0859196	1.37116	0.0626619	0.950036	0.997436
Rsto_DN10778_c0_g1_i1	15.4211	-1.02452	1.25507	-0.816306	0.414325	0.881211
Rsto_DN10779_c0_g1_i1	18.4821	-2.85101	1.28891	-2.21196	0.0269696	0.235863
Rsto_DN1078_c0_g1_i1	23.2589	0.788597	1.13326	0.695865	0.486513	0.926695
Rsto_DN10780_c0_g1_i1	0.141839	4.17514	2.10323	1.98511	0.0471327	NA
Rsto_DN10781_c0_g1_i1	3.87257	-0.59608	1.32491	-0.449903	0.65278	0.980535
Rsto_DN10782_c0_g1_i1	0.277951	3.2032	1.82414	1.75601	0.0790874	NA
Rsto_DN10783_c0_g1_i1	6.31172	-1.3009	1.21054	-1.07465	0.282532	0.774126
Rsto_DN10784_c0_g1_i1	15.7429	-2.6197	1.20045	-2.18227	0.0290897	0.248433
Rsto_DN10785_c0_g1_i1	0.0742764	5.10887	2.62946	1.94294	0.0520236	NA
Rsto_DN10786_c0_g1_i1	3.88411	-0.60043	1.23512	-0.48613	0.626875	0.979568
Rsto_DN10787_c0_g1_i1	0.293578	3.12522	1.71002	1.82759	0.067611	NA
Rsto_DN10788_c0_g1_i1	1.38308	0.889632	1.63664	0.54357	0.586737	NA
Rsto_DN10789_c0_g1_i1	2.80323	-0.129785	1.27331	-0.101927	0.918815	0.995193
Rsto_DN1079_c0_g1_i1	2.24995	0.186901	1.48866	0.12555	0.900088	0.992902
Rsto_DN10790_c0_g1_i1	0.116779	4.45413	2.28908	1.94582	0.0516766	NA
Rsto_DN10791_c0_g1_i1	2.13873	0.260514	1.25803	0.207081	0.835946	0.984451
Rsto_DN10792_c0_g1_i1	14.2312	-0.966011	1.20663	-0.800589	0.42337	0.885829
Rsto_DN10793_c0_g1_i1	0.10373	4.62427	2.73458	1.69104	0.0908296	NA
Rsto_DN10794_c0_g1_i1	11.6011	-0.511869	1.22799	-0.416833	0.6768	0.981213
Rsto_DN10795_c0_g1_i1	0.256076	3.32144	1.80538	1.83975	0.0658054	NA
Rsto_DN10796_c0_g1_i1	57.918	9.20046	0.666716	13.7997	2.55996e-43	1.74582e-41
Rsto_DN10797_c0_g1_i1	11.9331	-0.626671	1.19524	-0.524306	0.600066	0.973567
Rsto_DN10798_c0_g1_i1	8.75185	4.96364	1.22133	4.06411	4.82152e-05	0.000864635
Rsto_DN10799_c0_g1_i1	0.173745	3.88341	2.18015	1.78126	0.0748703	NA
Rsto_DN108_c0_g1_i1	1.12927	1.18136	1.39457	0.847112	0.396933	NA
Rsto_DN108_c0_g1_i2	0.0299267	6.42385	3.95692	1.62345	0.104494	NA
Rsto_DN1080_c0_g1_i1	0.441408	2.53751	1.76892	1.4345	0.151431	NA
Rsto_DN10800_c0_g1_i1	0.333113	2.9437	1.91753	1.53515	0.124746	NA
Rsto_DN10801_c0_g1_i1	37.3027	-0.748596	0.91973	-0.81393	0.415685	0.881787
Rsto_DN10802_c0_g1_i1	0.0953781	4.74681	2.39665	1.9806	0.0476357	NA
Rsto_DN10803_c0_g1_i1	461.793	17.178	1.31525	13.0606	5.52722e-39	3.09226e-37
Rsto_DN10804_c0_g1_i1	6.1539	-1.26434	1.20704	-1.04747	0.294884	0.786981
Rsto_DN10805_c0_g1_i1	8.61021	-1.74913	1.21264	-1.44242	0.149184	0.619855
Rsto_DN10806_c0_g1_i1	0.926655	1.46735	1.7068	0.859707	0.389951	NA
Rsto_DN10807_c0_g1_i1	1.81022	0.500829	1.2563	0.398655	0.690148	0.981729
Rsto_DN10808_c0_g1_i1	15.1692	-2.56607	1.26439	-2.0295	0.0424073	0.317731
Rsto_DN10809_c0_g1_i1	0.0165344	7.27196	3.99659	1.81954	0.068829	NA
Rsto_DN1081_c0_g1_i1	15.5176	-2.59871	1.22348	-2.12403	0.0336676	0.276169
Rsto_DN10810_c0_g1_i1	0.122375	4.38648	2.17756	2.0144	0.0439677	NA
Rsto_DN10811_c0_g1_i1	5.18156	-1.0166	1.20758	-0.841849	0.399872	0.868233
Rsto_DN10813_c0_g1_i1	6.47227	-1.33744	1.26239	-1.05945	0.289396	0.782582
Rsto_DN10814_c0_g1_i1	9.95668	-0.133524	1.2308	-0.108485	0.913611	0.994546
Rsto_DN10815_c0_g1_i1	10.3564	-0.296408	1.2252	-0.241926	0.808838	0.983751
Rsto_DN10816_c0_g1_i1	1.49083	0.781037	1.52032	0.513733	0.607439	NA
Rsto_DN10817_c0_g1_i1	10.7203	-0.379565	1.79082	-0.211951	NA	NA
Rsto_DN10818_c0_g1_i1	22.8927	-0.591103	1.03471	-0.571273	0.567815	0.964387
Rsto_DN10819_c0_g1_i1	5.27761	2.6531	1.31237	2.02161	0.0432168	0.321759
Rsto_DN1082_c0_g1_i1	0.0477103	5.74915	3.93826	1.45982	0.14434	NA
Rsto_DN1082_c0_g1_i2	0.0242862	6.72751	3.96858	1.69519	0.0900387	NA
Rsto_DN10820_c0_g1_i1	1.62726	0.654107	1.27131	0.514513	0.606894	0.973567
Rsto_DN10820_c0_g1_i2	0.00525342	8.72145	4.08047	2.13736	0.0325685	NA
Rsto_DN10821_c0_g1_i1	0.615955	2.05636	1.78999	1.14881	0.250636	NA
Rsto_DN10822_c0_g1_i1	0.247548	3.371	1.7729	1.9014	0.0572492	NA
Rsto_DN10823_c0_g1_i1	0.512024	2.3236	1.67734	1.38529	0.165965	NA
Rsto_DN10824_c0_g1_i1	1.62702	0.654652	1.47138	0.444924	0.656374	0.981057
Rsto_DN10825_c0_g1_i1	0.168792	3.92345	1.97227	1.98931	0.0466673	NA
Rsto_DN10826_c0_g1_i1	20.1611	-1.57737	1.24182	-1.27021	0.204011	0.694127
Rsto_DN10827_c0_g1_i1	17.32	0.145646	1.05309	0.138303	0.890001	0.990797
Rsto_DN10828_c0_g1_i1	6.74978	1.14004	1.22719	0.928989	0.352895	0.835554
Rsto_DN10829_c0_g1_i1	7.47789	-1.54598	1.24655	-1.24021	0.214899	0.706476
Rsto_DN1083_c0_g1_i1	0.357566	2.84173	1.83143	1.55165	0.120747	NA
Rsto_DN1083_c0_g1_i2	0.175082	3.87249	2.32217	1.66762	0.0953912	NA
Rsto_DN10830_c0_g1_i1	11.0191	-2.1049	1.23952	-1.69815	0.0894788	0.486046
Rsto_DN10831_c0_g1_i1	7.55249	-1.5601	1.21093	-1.28834	0.197627	0.683068
Rsto_DN10832_c0_g1_i1	2.29103	0.160424	1.30068	0.123339	0.901839	0.993033
Rsto_DN10833_c0_g1_i1	0.0957652	4.74127	2.3124	2.05037	0.0403284	NA
Rsto_DN10834_c0_g1_i1	1.44249	0.828923	1.48648	0.55764	0.577091	NA
Rsto_DN10835_c0_g1_i1	0.407471	2.65149	1.60049	1.65667	0.0975863	NA
Rsto_DN10836_c0_g1_i1	0	NA	NA	NA	NA	NA
Rsto_DN10837_c0_g1_i1	0.0860765	4.89671	2.42033	2.02316	0.0430565	NA
Rsto_DN10838_c0_g1_i1	0.586602	2.12657	1.44182	1.47492	0.140235	NA
Rsto_DN10839_c0_g1_i1	5.18035	-1.01586	1.27728	-0.795328	0.426423	0.887993
Rsto_DN1084_c0_g1_i1	64.6448	14.3423	1.46772	9.77178	1.48812e-22	4.41381e-21
Rsto_DN10840_c0_g1_i1	4.37017	-0.770552	1.23302	-0.62493	0.532017	0.945966
Rsto_DN10841_c0_g1_i1	5.9171	1.80131	1.31335	1.37154	0.170208	0.654156
Rsto_DN10842_c0_g1_i1	25.0122	-0.72026	1.05316	-0.683902	0.494037	0.931243
Rsto_DN10843_c0_g1_i1	0.0598109	5.41778	3.00431	1.80334	0.0713352	NA
Rsto_DN10844_c0_g1_i1	0.0955891	4.74367	2.70087	1.75635	0.0790291	NA
Rsto_DN10845_c0_g1_i1	0.164876	3.95814	2.03331	1.94665	0.0515771	NA
Rsto_DN10846_c0_g1_i1	0.975168	1.39391	1.40153	0.994566	0.319947	NA
Rsto_DN10846_c0_g1_i2	0	NA	NA	NA	NA	NA
Rsto_DN10847_c0_g1_i1	4.82093	3.07765	1.30327	2.36148	0.0182022	0.178849
Rsto_DN10848_c0_g1_i1	1.23719	1.04967	1.28793	0.815004	0.41507	NA
Rsto_DN10849_c0_g1_i1	0.0105068	7.91523	4.04617	1.95623	0.0504385	NA
Rsto_DN1085_c0_g1_i1	0.0173525	7.20864	3.99278	1.80542	0.0710089	NA
Rsto_DN1085_c0_g1_i2	11.6683	1.49912	1.28628	1.16547	0.243828	0.736795
Rsto_DN10850_c0_g1_i1	4.25917	-0.733594	1.24156	-0.590862	0.554613	0.956555
Rsto_DN10851_c0_g1_i1	1.22763	1.06166	1.32985	0.798336	0.424675	NA
Rsto_DN10852_c0_g1_i1	1.99061	0.364157	1.28221	0.284008	0.776404	0.981729
Rsto_DN10853_c0_g1_i1	0.380949	2.74884	1.60458	1.71312	0.0866902	NA
Rsto_DN10854_c0_g1_i1	1.79794	0.510331	2.37963	0.214458	0.83019	0.984001
Rsto_DN10855_c0_g1_i1	1.75951	0.541353	1.38878	0.389806	0.69668	0.981729
Rsto_DN10856_c0_g1_i1	0.0217878	6.87346	3.9751	1.72913	0.0837861	NA
Rsto_DN10856_c0_g1_i2	32.3089	0.311489	0.738031	0.422054	0.672985	0.981213
Rsto_DN10857_c0_g1_i1	60.6924	-0.261728	0.611401	-0.42808	0.668593	0.981213
Rsto_DN10858_c0_g1_i1	4.88679	-0.932003	1.24717	-0.747292	0.454888	0.909289
Rsto_DN10859_c0_g1_i1	14.2655	-0.970874	1.32281	-0.733946	0.462982	0.914526
Rsto_DN1086_c0_g1_i1	0.131543	4.28393	2.56876	1.6677	0.0953745	NA
Rsto_DN1086_c0_g1_i2	0.407991	2.64974	1.58883	1.66774	0.0953681	NA
Rsto_DN10860_c0_g1_i1	12.9022	1.1386	1.06641	1.0677	0.285658	0.776973
Rsto_DN10861_c0_g1_i1	0.706312	1.85932	2.01703	0.921812	0.356627	NA
Rsto_DN10862_c0_g1_i1	2.01894	0.343244	1.29848	0.264342	0.791516	0.983751
Rsto_DN10863_c0_g1_i1	2.05117	0.320875	1.35575	0.236677	0.812907	0.983751
Rsto_DN10864_c0_g1_i1	11.5028	-0.320649	1.1966	-0.267967	0.788725	0.983751
Rsto_DN10865_c0_g1_i1	11.5886	1.55328	1.10871	1.40099	0.161219	0.642543
Rsto_DN10866_c0_g1_i1	0.621348	2.04431	1.63582	1.24972	0.211402	NA
Rsto_DN10867_c0_g1_i1	0.21366	3.58469	2.14162	1.67382	0.0941659	NA
Rsto_DN10868_c0_g1_i1	0	NA	NA	NA	NA	NA
Rsto_DN10869_c0_g1_i1	0.0500342	5.67648	2.93862	1.93168	0.053399	NA
Rsto_DN10869_c0_g1_i2	0.673236	1.92698	1.48649	1.29633	0.194862	NA
Rsto_DN10869_c1_g1_i1	1.39058	0.881785	1.57409	0.560189	0.575351	NA
Rsto_DN1087_c0_g1_i1	0.199882	3.67869	1.96377	1.87327	0.0610306	NA
Rsto_DN10870_c0_g1_i1	0.211812	3.597	2.03195	1.77022	0.0766907	NA
Rsto_DN10871_c0_g1_i1	12.895	-0.752978	1.21026	-0.622162	0.533836	0.947005
Rsto_DN10872_c0_g1_i1	0.316008	3.0189	1.90515	1.5846	0.113057	NA
Rsto_DN10873_c0_g1_i1	7.14725	-1.48042	1.27337	-1.1626	0.244991	0.737891
Rsto_DN10874_c0_g1_i1	2.93004	-0.193976	1.23448	-0.157131	0.875141	0.988913
Rsto_DN10875_c0_g1_i1	1.41514	0.856155	1.39861	0.612147	0.54044	NA
Rsto_DN10876_c0_g1_i1	0.262102	3.28942	1.82673	1.80071	0.0717479	NA
Rsto_DN10877_c0_g1_i1	6.58166	1.25159	1.64589	0.760434	0.446995	0.905085
Rsto_DN10878_c0_g1_i1	18.8152	1.23419	0.887213	1.39109	0.164199	0.646761
Rsto_DN10879_c0_g1_i1	5.35724	-1.06438	1.32117	-0.805634	0.420454	0.885264
Rsto_DN1088_c0_g1_i1	1.27374	1.00786	1.30329	0.773318	0.439334	NA
Rsto_DN10880_c0_g1_i1	10.5389	-0.338842	1.23907	-0.273465	0.784495	0.982783
Rsto_DN10881_c0_g1_i1	0.370916	2.78859	1.66246	1.67739	0.0934667	NA
Rsto_DN10882_c0_g1_i1	2.9931	-0.224365	1.27989	-0.175299	0.860844	0.986053
Rsto_DN10883_c0_g1_i1	5.92624	-1.2103	1.71397	-0.706136	0.480104	0.923317
Rsto_DN10884_c0_g1_i1	19.5935	-0.237923	1.06556	-0.223284	0.823315	0.983751
Rsto_DN10885_c0_g1_i1	0.0331568	6.27011	3.95188	1.58661	0.1126	NA
Rsto_DN10886_c0_g1_i1	11.8188	-2.20595	1.22416	-1.80201	0.0715431	0.436026
Rsto_DN10887_c0_g1_i1	3.90918	-0.60985	1.23685	-0.493068	0.621964	0.97845
Rsto_DN10888_c0_g1_i1	4.36804	-0.770422	1.27402	-0.604719	0.545365	0.950419
Rsto_DN10889_c0_g1_i1	6.88473	-1.42661	1.27329	-1.12041	0.262538	0.756446
Rsto_DN1089_c0_g1_i1	5.35985	5.81192	1.41193	4.11629	3.85016e-05	0.000695784
Rsto_DN1089_c0_g1_i2	0.00564048	8.72145	4.08047	2.13736	0.0325685	NA
Rsto_DN10890_c0_g1_i1	2.5217	0.0228148	1.24646	0.0183037	0.985397	0.999601
Rsto_DN10891_c0_g1_i1	0.330827	2.9524	1.63837	1.80204	0.0715389	NA
Rsto_DN10892_c0_g1_i1	7.33678	0.683569	1.24049	0.551048	0.581601	0.97149
Rsto_DN10893_c0_g1_i1	0.471759	2.4414	1.54526	1.57993	0.114123	NA
Rsto_DN10894_c0_g1_i1	0.418458	2.61481	1.95238	1.33929	0.180475	NA
Rsto_DN10895_c0_g1_i1	0.20686	3.62967	1.91322	1.89715	0.0578083	NA
Rsto_DN10896_c0_g1_i1	15.2744	-1.00357	1.19139	-0.842354	0.39959	0.868233
Rsto_DN10898_c0_g1_i1	0.0727282	5.1376	2.49007	2.06324	0.0390901	NA
Rsto_DN10899_c0_g1_i1	7.51322	-1.55264	1.20587	-1.28757	0.197896	0.683274
Rsto_DN109_c0_g1_i1	23.9107	-0.718428	1.03675	-0.692961	0.488334	0.92735
Rsto_DN109_c0_g1_i2	0.0279034	6.51956	3.96034	1.64621	0.0997198	NA
Rsto_DN1090_c0_g1_i1	0.0226499	6.82181	3.97272	1.71716	0.0859492	NA
Rsto_DN1090_c0_g1_i2	0.0177836	7.17637	3.9909	1.79819	0.0721477	NA
Rsto_DN10900_c0_g1_i1	0.315621	3.02062	1.87392	1.61193	0.106978	NA
Rsto_DN10901_c0_g1_i1	0.127928	4.32261	2.34372	1.84434	0.0651336	NA
Rsto_DN10902_c0_g1_i1	4.1664	-0.702237	1.23302	-0.569528	0.568998	0.965229
Rsto_DN10903_c0_g1_i1	0.0565368	5.50187	2.61686	2.10247	0.0355119	NA
Rsto_DN10904_c0_g1_i1	0.211726	3.59597	1.96408	1.83087	0.0671204	NA
Rsto_DN10905_c0_g1_i1	7.48784	0.733161	1.21004	0.6059	0.544581	0.950419
Rsto_DN10906_c0_g1_i1	4.50223	8.21835	1.8035	4.5569	5.19145e-06	9.98018e-05
Rsto_DN10907_c0_g1_i1	0.226191	3.50157	1.80148	1.94372	0.0519297	NA
Rsto_DN10908_c0_g1_i1	0.663837	1.94769	1.74485	1.11625	0.264317	NA
Rsto_DN10909_c0_g1_i1	0.0630835	5.34489	2.88218	1.85446	0.0636731	NA
Rsto_DN1091_c0_g1_i1	20.273	-0.390284	1.39966	-0.278842	0.780366	0.981729
Rsto_DN10910_c0_g1_i1	0.117984	4.44004	2.1935	2.02418	0.0429514	NA
Rsto_DN10911_c0_g1_i1	21.9509	-0.492148	1.10708	-0.444544	0.656649	0.981057
Rsto_DN10912_c0_g1_i1	12.3134	-0.696554	1.19825	-0.581308	0.561033	0.960705
Rsto_DN10913_c0_g1_i1	1259.2	15.7729	0.813372	19.392	9.02379e-84	1.96068e-81
Rsto_DN10914_c0_g1_i1	3.3665	-0.394183	1.26431	-0.311778	0.755209	0.981729
Rsto_DN10915_c0_g1_i1	37.2513	10.1088	0.998845	10.1204	4.48381e-24	1.37352e-22
Rsto_DN10916_c0_g1_i1	5.2718	10.645	3.86588	2.75359	0.00589462	0.072945
Rsto_DN10917_c0_g1_i1	11.88	-2.21359	1.36432	-1.62249	0.104698	0.523661
Rsto_DN10918_c0_g1_i1	2.79087	-0.123727	1.25076	-0.0989209	0.921201	0.995735
Rsto_DN10919_c0_g1_i1	0.111006	4.52704	2.34355	1.9317	0.0533967	NA
Rsto_DN1092_c0_g1_i1	0.275457	3.21817	2.36425	1.36118	0.173457	NA
Rsto_DN10920_c0_g1_i1	0.846299	1.59833	1.52601	1.04739	0.294919	NA
Rsto_DN10921_c0_g1_i1	0.0323386	6.30427	3.95295	1.59483	0.110751	NA
Rsto_DN10922_c0_g1_i1	0.0105068	7.91523	4.04617	1.95623	0.0504385	NA
Rsto_DN10922_c0_g1_i2	9.48828	0.24275	1.1998	0.202325	0.839663	0.985306
Rsto_DN10923_c0_g1_i1	0.635994	2.0098	1.49139	1.3476	0.177787	NA
Rsto_DN10924_c0_g1_i1	3.55833	-0.474542	1.30245	-0.364346	0.7156	0.981729
Rsto_DN10925_c0_g1_i1	3.11278	-0.281191	1.22143	-0.230215	0.817925	0.983751
Rsto_DN10926_c0_g1_i1	6.33094	1.43543	1.2416	1.15612	0.247632	0.73965
Rsto_DN10927_c0_g1_i1	3.99486	-0.640811	1.25225	-0.511727	0.608842	0.973567
Rsto_DN10928_c0_g1_i1	5.47416	-1.09604	1.25782	-0.87138	0.383547	0.85787
Rsto_DN10929_c0_g1_i1	20.3383	-2.98913	1.23055	-2.42909	0.0151368	0.156659
Rsto_DN1093_c0_g1_i1	47.0646	-1.20269	0.871145	-1.38059	0.167405	0.65116
Rsto_DN10930_c0_g1_i1	9.18884	0.348778	1.20058	0.290509	0.771427	0.981729
Rsto_DN10931_c0_g1_i1	13.2418	-0.676157	1.23827	-0.546048	0.585033	0.972592
Rsto_DN10932_c0_g1_i1	9.23386	-0.00411688	1.31163	-0.00313876	0.997496	0.999666
Rsto_DN10933_c0_g1_i1	36.5288	-0.611662	1.30863	-0.467406	0.64021	0.979568
Rsto_DN10934_c0_g1_i1	17.2939	-2.75528	1.23266	-2.23523	0.0254026	0.225391
Rsto_DN10936_c0_g1_i1	0.109288	4.55227	3.92053	1.16114	0.245586	NA
Rsto_DN10937_c0_g1_i1	9.20647	0.34254	1.21925	0.280943	0.778754	0.981729
Rsto_DN10938_c0_g1_i1	0.218183	3.5545	1.94578	1.82677	0.0677341	NA
Rsto_DN10939_c0_g1_i1	0	NA	NA	NA	NA	NA
Rsto_DN1094_c0_g1_i1	0.0492601	5.69758	2.93231	1.94303	0.052012	NA
Rsto_DN1094_c0_g1_i2	0.193766	3.72347	2.09022	1.78138	0.0748504	NA
Rsto_DN10940_c0_g1_i1	5.10347	-0.994892	1.24774	-0.797353	0.425246	0.886847
Rsto_DN10941_c0_g1_i1	0.623466	2.03802	1.60614	1.2689	0.204477	NA
Rsto_DN10942_c0_g1_i1	0.666555	1.94177	1.5118	1.28441	0.198999	NA
Rsto_DN10943_c0_g1_i1	3.56969	-0.47858	1.23381	-0.387889	0.698098	0.981729
Rsto_DN10944_c0_g1_i1	0.0335438	6.25383	3.09815	2.01857	0.0435322	NA
Rsto_DN10944_c0_g1_i2	0.117166	4.44952	2.2159	2.008	0.0446435	NA
Rsto_DN10945_c0_g1_i1	4.92713	-0.943876	1.66498	-0.566901	0.570782	0.965553
Rsto_DN10946_c0_g1_i1	1.90367	0.428133	1.27597	0.335535	0.737222	0.981729
Rsto_DN10947_c0_g1_i1	1.01401	1.33755	1.37928	0.969745	0.332174	NA
Rsto_DN10948_c0_g1_i1	14.2003	-0.839976	1.2363	-0.679427	0.496867	0.932406
Rsto_DN10948_c1_g1_i1	22.1167	-3.11012	1.51532	-2.05246	0.0401251	0.306614
Rsto_DN10949_c0_g1_i1	1.11266	1.20221	1.46474	0.820765	0.41178	NA
Rsto_DN1095_c0_g1_i1	0.652404	1.97337	1.67245	1.17993	0.238029	NA
Rsto_DN10950_c0_g1_i1	12.2671	-2.25986	1.28569	-1.75771	0.0787977	0.454834
Rsto_DN10951_c0_g1_i1	38.4133	-2.77657	1.21438	-2.28642	0.0222297	0.205636
Rsto_DN10952_c0_g1_i1	20.8505	-1.71381	1.29566	-1.32273	0.185924	0.669574
Rsto_DN10953_c0_g1_i1	7.83363	0.574874	1.23575	0.465204	0.641786	0.979568
Rsto_DN10954_c0_g1_i1	0.122893	4.38357	2.48054	1.76719	0.077197	NA
Rsto_DN10955_c0_g1_i1	5.08113	-0.988025	1.22496	-0.806576	0.419911	0.885264
Rsto_DN10956_c0_g1_i1	8.52103	0.217558	1.34774	0.161424	0.871759	0.988108
Rsto_DN10957_c0_g1_i1	2.16999	0.23973	1.28377	0.186739	0.851866	0.986052
Rsto_DN10958_c0_g1_i1	4.92677	-0.943573	1.24184	-0.759817	0.447364	0.905085
Rsto_DN10959_c0_g1_i1	0.129311	4.30606	2.71714	1.58478	0.113017	NA
Rsto_DN1096_c0_g1_i1	0.210818	3.60359	1.91533	1.88145	0.0599114	NA
Rsto_DN10960_c0_g1_i1	1.69517	0.595741	1.27538	0.46711	0.640421	0.979568
Rsto_DN10961_c0_g1_i1	0.0121431	7.73366	4.02994	1.91905	0.054978	NA
Rsto_DN10961_c0_g1_i2	8.45857	11.4291	3.6934	3.09447	0.00197165	0.0280809
Rsto_DN10962_c0_g1_i1	6.08259	-1.24771	1.20259	-1.03752	0.299494	0.789551
Rsto_DN10963_c0_g1_i1	3.71447	-0.536052	1.88675	-0.284115	0.776322	0.981729
Rsto_DN10964_c0_g1_i1	1.57188	0.703918	1.41028	0.499133	0.617685	0.977305
Rsto_DN10965_c0_g1_i1	0.0662695	5.27071	2.67482	1.97049	0.048782	NA
Rsto_DN10966_c0_g1_i1	2.59638	-0.0192635	1.32604	-0.0145271	0.988409	0.999666
Rsto_DN10967_c0_g1_i1	0	NA	NA	NA	NA	NA
Rsto_DN10968_c0_g1_i1	1.77349	0.530906	1.2948	0.410031	0.681783	0.981294
Rsto_DN10969_c0_g1_i1	12.6603	-0.566796	1.36091	-0.416484	0.677056	0.981213
Rsto_DN1097_c0_g1_i1	0.148903	4.10615	2.95875	1.3878	0.165199	NA
Rsto_DN10970_c0_g1_i1	6.13939	-1.26095	1.49273	-0.844727	0.398263	0.866955
Rsto_DN10971_c0_g1_i1	8.01339	-1.64536	1.20149	-1.36943	0.170864	0.654528
Rsto_DN10972_c0_g1_i1	0.235063	3.44437	2.10397	1.63708	0.101614	NA
Rsto_DN10973_c0_g1_i1	11.1038	-0.462316	1.51953	-0.304249	0.760938	0.981729
Rsto_DN10974_c0_g1_i1	0.189981	3.75428	2.08972	1.79655	0.0724074	NA
Rsto_DN10975_c0_g1_i1	18.7611	9.14266	1.35675	6.73866	1.59856e-11	3.64277e-10
Rsto_DN10976_c0_g1_i1	9.19385	0.0832585	1.23921	0.0671866	0.946433	0.996899
Rsto_DN10977_c0_g1_i1	1.48905	0.781972	1.54536	0.506014	0.612847	NA
Rsto_DN10978_c0_g1_i1	0.00607156	8.72145	4.08047	2.13736	0.0325685	NA
Rsto_DN10979_c0_g1_i1	5.11447	-0.997377	1.30846	-0.762249	0.445911	0.904408
Rsto_DN1098_c0_g1_i1	7.51537	-1.55291	1.20473	-1.28901	0.197395	0.682807
Rsto_DN10980_c0_g1_i1	15.7618	-1.17653	1.22262	-0.962297	0.3359	0.822841
Rsto_DN10981_c0_g1_i1	10.9595	-2.09732	1.21245	-1.72982	0.083663	0.466944
Rsto_DN10982_c0_g1_i1	13.7685	1.13761	2.03535	0.558928	0.576211	0.969164
Rsto_DN10983_c0_g1_i1	1.74658	0.552092	1.26174	0.437562	0.661704	0.981213
Rsto_DN10984_c0_g1_i1	10.9666	2.94325	1.16589	2.52447	0.0115872	0.1253
Rsto_DN10985_c0_g1_i1	0.714501	1.84196	2.2845	0.806287	0.420077	NA
Rsto_DN10986_c0_g1_i1	0.210422	3.60558	3.91391	0.921222	0.356934	NA
Rsto_DN10987_c0_g1_i1	0.415698	2.6231	1.55695	1.68477	0.0920337	NA
Rsto_DN10988_c0_g1_i1	0.0731152	5.1304	2.43579	2.10626	0.0351817	NA
Rsto_DN10989_c0_g1_i1	5.67087	-1.14659	1.2092	-0.948229	0.343013	0.828455
Rsto_DN1099_c0_g1_i1	11.0097	-0.201859	1.4085	-0.143314	0.886042	0.990408
Rsto_DN10990_c0_g1_i1	0.190668	3.74742	1.90033	1.97198	0.0486115	NA
Rsto_DN10991_c0_g1_i1	0.719053	1.83251	1.39061	1.31778	0.187579	NA
Rsto_DN10992_c0_g1_i1	14.3012	-0.976092	1.28354	-0.760471	0.446973	0.905085
Rsto_DN10993_c0_g1_i1	0.17504	3.87132	2.20695	1.75415	0.0794048	NA
Rsto_DN10994_c0_g1_i1	5.93055	-1.21135	1.28092	-0.945693	0.344305	0.829616
Rsto_DN10995_c0_g1_i1	12.2641	-0.487002	1.22908	-0.396233	0.691933	0.981729
Rsto_DN10996_c0_g1_i1	5.29352	-1.04696	1.22279	-0.856204	0.391885	0.861907
Rsto_DN10997_c0_g1_i1	1.87923	0.446444	1.97849	0.225649	0.821475	0.983751
Rsto_DN10998_c0_g1_i1	7.82034	0.58112	1.22833	0.473098	0.636143	0.979568
Rsto_DN10999_c0_g1_i1	12.8095	1.08481	1.04581	1.03729	0.299601	0.789613
Rsto_DN11_c0_g1_i1	20.9965	0.876674	0.891044	0.983873	0.325178	0.814128
Rsto_DN110_c0_g1_i1	0.221714	3.52907	1.92166	1.83647	0.0662883	NA
Rsto_DN1100_c0_g1_i1	0	NA	NA	NA	NA	NA
Rsto_DN1100_c0_g1_i2	0.0549006	5.54159	2.87968	1.92438	0.0543075	NA
Rsto_DN11000_c0_g1_i1	2.22778	0.201009	1.25482	0.160189	0.872732	0.988117
Rsto_DN11001_c0_g1_i1	4.69722	3.41457	1.28968	2.64761	0.00810635	0.0939374
Rsto_DN11002_c0_g1_i1	11.1664	-0.240412	1.21635	-0.19765	0.843319	0.985306
Rsto_DN11003_c0_g1_i1	13.7304	12.1116	1.89341	6.39671	1.58761e-10	3.43357e-09
Rsto_DN11004_c0_g1_i1	1.56752	0.708791	1.58831	0.446255	0.655413	0.981057
Rsto_DN11005_c0_g1_i1	11.935	-0.578487	1.22405	-0.472601	0.636498	0.979568
Rsto_DN11006_c0_g1_i1	3.77692	-0.560361	1.31583	-0.42586	0.67021	0.981213
Rsto_DN11007_c0_g1_i1	3.96941	-0.632312	1.3995	-0.451812	0.651405	0.979886
Rsto_DN11008_c0_g1_i1	0.757076	1.75809	1.40828	1.24839	0.211887	NA
Rsto_DN11009_c0_g1_i1	2.0144	0.346868	1.64144	0.211319	0.832638	0.984004
Rsto_DN1101_c0_g1_i1	4.7548	-0.89227	1.21116	-0.736706	0.461301	0.913208
Rsto_DN11010_c0_g1_i1	11.7684	-0.545976	1.25922	-0.433582	0.664592	0.981213
Rsto_DN11011_c0_g1_i1	0.046074	5.79911	2.84573	2.03783	0.041567	NA
Rsto_DN11012_c0_g1_i1	0.41002	2.64395	2.00144	1.32103	0.186492	NA
Rsto_DN11013_c0_g1_i1	2.04897	0.322323	1.33103	0.24216	0.808657	0.983751
Rsto_DN11014_c0_g1_i1	0.023037	6.79982	3.38448	2.00912	0.0445249	NA
Rsto_DN11014_c0_g1_i2	0.0177836	7.17637	3.9909	1.79819	0.0721477	NA
Rsto_DN11014_c0_g2_i1	26.1115	0.0972146	0.916876	0.106028	0.91556	0.994957
Rsto_DN11015_c0_g1_i1	2.85247	-0.154868	1.25085	-0.12381	0.901466	0.993033
Rsto_DN11016_c0_g1_i1	12.7896	1.17744	1.08389	1.08631	0.27734	0.772067
Rsto_DN11017_c0_g1_i1	48.9006	-0.782226	0.745319	-1.04952	0.293939	0.786724
Rsto_DN11018_c0_g1_i1	0.109845	4.54154	2.37856	1.90936	0.056215	NA
Rsto_DN11019_c0_g1_i1	1.89574	0.434628	1.6155	0.269036	0.787902	0.983751
Rsto_DN1102_c0_g1_i1	1.78599	0.520382	1.32516	0.392693	0.694547	0.981729
Rsto_DN1102_c0_g1_i2	0.0121431	7.73366	4.02994	1.91905	0.054978	NA
Rsto_DN11020_c0_g1_i1	0.0908548	4.81782	2.35651	2.04447	0.0409069	NA
Rsto_DN11021_c0_g1_i1	0.177617	3.85085	2.25644	1.70661	0.0878954	NA
Rsto_DN11022_c0_g1_i1	0.509004	2.33204	1.82849	1.27539	0.202171	NA
Rsto_DN11023_c0_g1_i1	0	NA	NA	NA	NA	NA
Rsto_DN11024_c0_g1_i1	0.104247	4.62075	2.42186	1.90793	0.0563999	NA
Rsto_DN11025_c0_g1_i1	0.126767	4.33517	2.31976	1.8688	0.06165	NA
Rsto_DN11026_c0_g1_i1	0.196643	3.70314	3.91441	0.946028	0.344134	NA
Rsto_DN11027_c0_g1_i1	15.7331	0.843962	1.07655	0.783954	0.433067	0.894176
Rsto_DN11028_c0_g1_i1	0.597793	2.09987	1.49475	1.40483	0.160072	NA
Rsto_DN11029_c0_g1_i1	26.4849	-0.766639	1.12432	-0.681867	0.495323	0.931929
Rsto_DN1103_c0_g1_i1	4.58033	-0.838139	1.28499	-0.652251	0.514239	0.938386
Rsto_DN11030_c0_g1_i1	0.300943	3.08993	1.68916	1.82927	0.0673592	NA
Rsto_DN11031_c0_g1_i1	0.127585	4.32619	2.21731	1.9511	0.051045	NA
Rsto_DN11032_c0_g1_i1	0.195623	3.71038	2.1269	1.7445	0.0810718	NA
Rsto_DN11033_c0_g1_i1	39.5052	-0.967697	0.956784	-1.01141	0.311822	0.8015
Rsto_DN11034_c0_g1_i1	0.201085	3.67199	2.14734	1.71002	0.0872628	NA
Rsto_DN11035_c0_g1_i1	7.64624	0.546637	1.24771	0.438111	0.661306	0.981213
Rsto_DN11036_c0_g1_i1	3.89176	-0.603065	1.24652	-0.483801	0.628527	0.979568
Rsto_DN11037_c0_g1_i1	12.4398	-0.672679	1.21311	-0.554509	0.579231	0.970959
Rsto_DN11038_c0_g1_i1	0.0291086	6.46311	3.30922	1.95306	0.0508121	NA
Rsto_DN11039_c0_g1_i1	0.736697	1.79735	1.57217	1.14323	0.252943	NA
Rsto_DN1104_c0_g1_i1	8.30075	-1.69638	1.28373	-1.32144	0.186355	0.669574
Rsto_DN11040_c0_g1_i1	6.6377	-1.37351	1.21466	-1.13078	0.258149	0.751755
Rsto_DN11041_c0_g1_i1	0.128315	4.31846	2.37208	1.82054	0.0686776	NA
Rsto_DN11042_c0_g1_i1	0.213449	3.58621	2.09036	1.7156	0.0862359	NA
Rsto_DN11043_c0_g1_i1	1.2916	0.988141	2.35859	0.418954	NA	NA
Rsto_DN11044_c0_g1_i1	80.2836	-1.29543	0.704637	-1.83844	0.0659977	0.413372
Rsto_DN11045_c0_g1_i1	24.6841	-2.03549	1.19817	-1.69884	0.0893489	0.486046
Rsto_DN11046_c0_g1_i1	20.8259	-3.02339	1.22201	-2.4741	0.0133571	0.141072
Rsto_DN11047_c0_g1_i1	17.8597	-1.42279	1.21181	-1.1741	0.240354	0.732669
Rsto_DN11048_c0_g1_i1	2.17554	0.235043	1.29986	0.180822	0.856507	0.986053
Rsto_DN11049_c0_g1_i1	0.123924	4.3693	2.23065	1.95876	0.0501413	NA
Rsto_DN1105_c0_g1_i1	0.0157603	7.33449	4.00052	1.83338	0.0667458	NA
Rsto_DN1105_c0_g1_i2	0.046118	5.7966	3.93931	1.47148	0.141163	NA
Rsto_DN11050_c0_g1_i1	5.62619	-1.13491	1.2356	-0.918505	0.358354	0.840177
Rsto_DN11051_c0_g1_i1	1.15951	1.14412	1.46645	0.780194	0.435277	NA
Rsto_DN11052_c0_g1_i1	116.585	9.27473	0.502466	18.4584	4.46074e-76	8.01476e-74
Rsto_DN11053_c0_g1_i1	0.876598	1.54712	1.43312	1.07955	0.280342	NA
Rsto_DN11054_c0_g1_i1	0.0448688	5.83465	2.96643	1.96689	0.0491959	NA
Rsto_DN11054_c0_g1_i2	23.1957	-0.649473	1.04742	-0.620071	0.535211	0.94716
Rsto_DN11055_c0_g1_i1	2.51648	0.0260085	1.36386	0.0190698	0.984785	0.999601
Rsto_DN11056_c0_g1_i1	5.89063	-1.2018	1.21807	-0.986646	0.323816	0.813499
Rsto_DN11057_c0_g1_i1	4.48437	-0.807672	1.28939	-0.626398	0.531054	0.945966
Rsto_DN11058_c0_g1_i1	0.105278	4.60369	2.77624	1.65824	0.0972682	NA
Rsto_DN11059_c0_g1_i1	0.0844402	4.92276	2.36228	2.08391	0.0371687	NA
Rsto_DN1106_c0_g1_i1	0.306327	3.06501	1.9067	1.60749	0.107946	NA
Rsto_DN11060_c0_g1_i1	4.01545	-0.6483	1.42905	-0.453658	0.650075	0.979568
Rsto_DN11061_c0_g1_i1	0.482045	2.40997	1.66108	1.45085	0.146822	NA
Rsto_DN11062_c0_g1_i1	20.1089	0.945397	0.90162	1.04855	0.294383	0.786981
Rsto_DN11063_c0_g1_i1	1.09363	1.22731	1.40598	0.872925	0.382704	NA
Rsto_DN11064_c0_g1_i1	0.536911	2.25443	1.46534	1.5385	0.123927	NA
Rsto_DN11065_c0_g1_i1	1.35909	0.914681	1.30617	0.70028	0.483753	NA
Rsto_DN11066_c0_g1_i1	3.55828	-0.474508	1.25602	-0.377786	0.705589	0.981729
Rsto_DN11067_c0_g1_i1	0.364632	2.81351	1.91157	1.47183	0.141066	NA
Rsto_DN11068_c0_g1_i1	2.27319	0.171817	1.34773	0.127486	0.898556	0.992341
Rsto_DN11069_c0_g1_i1	56.7836	0.00105211	0.617623	0.00170348	0.998641	0.999666
Rsto_DN1107_c0_g1_i1	2.17616	0.235201	1.28889	0.182483	0.855204	0.986053
Rsto_DN11070_c0_g1_i1	1.44887	0.82253	1.32565	0.620473	0.534947	NA
Rsto_DN11070_c0_g1_i2	0	NA	NA	NA	NA	NA
Rsto_DN11071_c0_g1_i1	32.241	-0.396418	0.84721	-0.46791	0.639849	0.979568
Rsto_DN11072_c0_g1_i1	0.927033	1.46701	1.55	0.946461	0.343913	NA
Rsto_DN11073_c0_g1_i1	2.1609	0.245844	1.28331	0.191571	0.848078	0.98586
Rsto_DN11074_c0_g1_i1	5.01483	-0.969511	1.21789	-0.796057	0.425999	0.887474
Rsto_DN11075_c0_g1_i1	12.3588	-0.506411	1.27126	-0.398355	0.690369	0.981729
Rsto_DN11076_c0_g1_i1	1.46434	0.806515	1.3794	0.584686	0.558759	NA
Rsto_DN11077_c0_g1_i1	2.52407	0.0211672	2.41239	0.00877434	NA	NA
Rsto_DN11078_c0_g1_i1	0.09456	4.75857	2.42251	1.96431	0.0494937	NA
Rsto_DN11079_c0_g1_i1	1.64786	0.636296	2.2881	0.27809	0.780944	0.981729
Rsto_DN1108_c0_g1_i1	0.163064	3.9732	2.12187	1.8725	0.0611376	NA
Rsto_DN1108_c0_g1_i2	0.0739334	5.11543	2.4465	2.09092	0.0365356	NA
Rsto_DN11080_c0_g1_i1	6.54834	-1.35407	1.30889	-1.03452	0.300892	0.78973
Rsto_DN11081_c0_g1_i1	17.0998	-1.33844	1.20423	-1.11145	0.266376	0.761466
Rsto_DN11082_c0_g1_i1	0.0570119	5.49053	2.8959	1.89596	0.0579647	NA
Rsto_DN11083_c0_g1_i1	0.734933	1.80173	1.53553	1.17336	0.24065	NA
Rsto_DN11084_c0_g1_i1	0.0169214	7.24151	3.99474	1.81276	0.0698683	NA
Rsto_DN11085_c0_g1_i1	46.3861	-0.0197796	0.658378	-0.0300429	0.976033	0.99909
Rsto_DN11086_c0_g1_i1	0.833376	1.61984	1.35138	1.19865	0.230663	NA
Rsto_DN11086_c0_g2_i1	0.211981	3.59419	1.90701	1.88472	0.059467	NA
Rsto_DN11087_c0_g1_i1	4.5018	8.23368	1.79087	4.59759	4.27415e-06	8.28494e-05
Rsto_DN11088_c0_g1_i1	4.92064	3.52257	1.33063	2.6473	0.00811383	0.0939374
Rsto_DN11089_c0_g1_i1	6.14306	2.51673	1.22223	2.05913	0.0394816	0.304354
Rsto_DN1109_c0_g1_i1	6.26382	-1.28983	1.29528	-0.995793	0.319351	0.80955
Rsto_DN11090_c0_g1_i1	7.93915	-1.63199	1.19815	-1.36209	0.173171	0.657002
Rsto_DN11091_c0_g1_i1	0.19446	3.7202	2.15008	1.73026	0.083583	NA
Rsto_DN11092_c0_g1_i1	1.74838	0.550397	1.44282	0.381474	0.702851	0.981729
Rsto_DN11093_c0_g1_i1	58.5082	-0.610018	0.694658	-0.878156	0.379859	0.855623
Rsto_DN11094_c0_g1_i1	3.19234	-0.317488	1.40587	-0.22583	0.821333	0.983751
Rsto_DN11095_c0_g1_i1	1.67485	0.612323	1.43265	0.427405	0.669085	0.981213
Rsto_DN11096_c0_g1_i1	1.11848	1.19585	1.37995	0.866587	0.386168	NA
Rsto_DN11097_c0_g1_i1	11.7753	-0.597097	1.21035	-0.493327	0.621782	0.97845
Rsto_DN11098_c0_g1_i1	9.44326	0.258322	1.21142	0.21324	0.83114	0.984001
Rsto_DN11099_c0_g1_i1	14.6156	-1.05792	1.31152	-0.806637	0.419876	0.885264
Rsto_DN111_c0_g1_i1	0.0969704	4.72429	2.30152	2.05268	0.0401037	NA
Rsto_DN111_c0_g1_i2	0.95687	1.41999	1.3525	1.0499	0.293763	NA
Rsto_DN1110_c0_g1_i1	0.0157603	7.33449	4.00052	1.83338	0.0667458	NA
Rsto_DN11100_c0_g1_i1	0.0322946	6.30601	3.95301	1.59524	0.110658	NA
Rsto_DN11101_c0_g1_i1	0.080436	4.99458	2.50341	1.99511	0.0460311	NA
Rsto_DN11102_c0_g1_i1	0.292938	3.12733	1.9244	1.62509	0.104143	NA
Rsto_DN11103_c0_g1_i1	1.79042	0.517221	1.36854	0.377937	0.705477	0.981729
Rsto_DN11104_c0_g1_i1	0.011281	7.82636	4.03798	1.93819	0.0526004	NA
Rsto_DN11105_c0_g1_i1	0.578814	2.14608	1.67286	1.28288	0.199535	NA
Rsto_DN11105_c0_g1_i2	0.0157603	7.33449	4.00052	1.83338	0.0667458	NA
Rsto_DN11106_c0_g1_i1	0.336297	2.93033	1.93519	1.51423	0.129967	NA
Rsto_DN11107_c0_g1_i1	0.0504213	5.66607	3.02438	1.87346	0.0610046	NA
Rsto_DN11108_c0_g1_i1	23.1754	-1.925	1.20812	-1.59339	0.111072	0.541059
Rsto_DN11109_c0_g1_i1	79.1784	14.6263	1.291	11.3294	9.38498e-30	3.38548e-28
Rsto_DN1111_c0_g1_i1	3.62189	-0.499477	1.30279	-0.38339	0.70143	0.981729
Rsto_DN11110_c0_g1_i1	0.431624	2.56947	1.67093	1.53775	0.12411	NA
Rsto_DN11111_c0_g1_i1	1.26281	1.01999	1.31079	0.778148	0.436482	NA
Rsto_DN11112_c0_g1_i1	5.16926	2.86613	1.26139	2.2722	0.0230745	0.210944
Rsto_DN11113_c0_g1_i1	3.12508	-0.287211	1.44159	-0.199233	0.842081	0.985306
Rsto_DN11114_c0_g1_i1	7.05916	-1.46237	1.21922	-1.19943	0.230363	0.72365
Rsto_DN11115_c0_g1_i1	45.3221	-1.1274	0.955999	-1.17929	0.238284	0.730155
Rsto_DN11116_c0_g1_i1	0.640936	1.99934	1.60158	1.24835	0.211902	NA
Rsto_DN11117_c0_g1_i1	0.199662	3.68066	2.48262	1.48257	0.138189	NA
Rsto_DN11118_c0_g1_i1	21.5463	1.10789	0.97767	1.13319	0.257134	0.750749
Rsto_DN11119_c0_g1_i1	24.0084	-1.96828	1.21309	-1.62253	0.10469	0.523661
Rsto_DN1112_c0_g1_i1	54.6837	-1.03548	0.752928	-1.37527	0.169049	0.652698
Rsto_DN11120_c0_g1_i1	2.26978	0.174775	1.49962	0.116547	0.907219	0.993292
Rsto_DN11121_c0_g1_i1	0.513446	2.31776	1.69508	1.36734	0.171517	NA
Rsto_DN11122_c0_g1_i1	2.04069	0.328361	1.50669	0.217935	0.82748	0.984001
Rsto_DN11123_c0_g1_i1	0.476925	2.42475	1.51434	1.60119	0.109334	NA
Rsto_DN11124_c0_g1_i1	0.0383222	6.06063	3.94581	1.53597	0.124547	NA
Rsto_DN11125_c0_g1_i1	5.7873	3.2735	1.31207	2.49492	0.0125987	0.134834
Rsto_DN11126_c0_g1_i1	9.95846	-0.133318	1.21704	-0.109543	0.912772	0.994174
Rsto_DN11127_c0_g1_i1	11.9706	-0.585558	1.2045	-0.486141	0.626867	0.979568
Rsto_DN11128_c0_g1_i1	18.451	0.0901958	1.04264	0.0865074	0.931063	0.995735
Rsto_DN11129_c0_g1_i1	5.55461	-1.11645	1.22804	-0.909131	0.363281	0.841382
Rsto_DN1113_c0_g1_i1	4.27263	-0.737932	1.2155	-0.607101	0.543784	0.950419
Rsto_DN11130_c0_g1_i1	0.066356	5.27289	3.92943	1.3419	0.179629	NA
Rsto_DN11131_c0_g1_i1	0.011325	7.82233	4.03762	1.93736	0.0527012	NA
Rsto_DN11132_c0_g1_i1	0.961621	1.41324	1.90435	0.742113	0.458019	NA
Rsto_DN11133_c0_g1_i1	0.0686799	5.22234	2.52761	2.06612	0.0388171	NA
Rsto_DN11134_c0_g1_i1	164.124	15.6751	1.25466	12.4935	8.10105e-36	3.88144e-34
Rsto_DN11135_c0_g1_i1	200.114	9.17822	0.350305	26.2006	2.61429e-151	1.43678e-148
Rsto_DN11136_c0_g1_i1	8.65476	0.561056	1.25794	0.446011	0.655589	0.981057
Rsto_DN11137_c0_g1_i1	0	NA	NA	NA	NA	NA
Rsto_DN11138_c0_g1_i1	2.24951	0.187138	1.24872	0.149864	0.880872	0.989885
Rsto_DN11139_c0_g1_i1	5.76585	-1.17084	1.21425	-0.964247	0.334922	0.822021
Rsto_DN1114_c0_g1_i1	3.46308	-0.435355	1.26633	-0.343792	0.731003	0.981729
Rsto_DN1114_c0_g1_i2	0	NA	NA	NA	NA	NA
Rsto_DN11140_c0_g1_i1	0.194891	3.71703	2.23769	1.6611	0.0966927	NA
Rsto_DN11141_c0_g1_i1	0.294871	3.11924	1.6898	1.84592	0.0649035	NA
Rsto_DN11142_c0_g1_i1	3.38975	-0.403834	1.30457	-0.309553	0.756901	0.981729
Rsto_DN11143_c0_g1_i1	32.7118	-0.411652	0.872215	-0.471961	0.636954	0.979568
Rsto_DN11144_c0_g1_i1	0.47404	2.43319	1.5893	1.53098	0.125774	NA
Rsto_DN11145_c0_g1_i1	10.1645	-1.98865	1.22392	-1.62481	0.104202	0.522296
Rsto_DN11146_c0_g1_i1	2.18527	0.22907	1.23826	0.184993	0.853234	0.986053
Rsto_DN11147_c0_g1_i1	45.3483	-0.569444	0.761752	-0.747545	0.454735	0.909289
Rsto_DN11148_c0_g1_i1	0.20449	3.64835	2.27626	1.60278	0.108983	NA
Rsto_DN11149_c0_g1_i1	1.17996	1.11889	1.50202	0.744923	0.456318	NA
Rsto_DN1115_c0_g1_i1	3.08776	-0.269391	1.48724	-0.181135	0.856262	0.986053
Rsto_DN11150_c0_g1_i1	23.5125	-1.93123	1.46467	-1.31855	0.187321	0.670106
Rsto_DN11151_c0_g1_i1	4.5657	5.9689	1.46102	4.08544	4.39936e-05	0.00079197
Rsto_DN11152_c0_g1_i1	9.21014	0.340773	1.26897	0.268544	0.788281	0.983751
Rsto_DN11153_c0_g1_i1	1.08401	1.2408	1.48659	0.83466	0.403909	NA
Rsto_DN11154_c0_g1_i1	5.5466	4.1812	1.42655	2.93099	0.0033788	0.0454872
Rsto_DN11155_c0_g1_i1	2.47339	0.0507486	1.26183	0.0402182	0.967919	0.998249
Rsto_DN11156_c0_g1_i1	0.190369	3.74974	2.12426	1.7652	0.0775305	NA
Rsto_DN11157_c0_g1_i1	10.1435	2.43493	1.23418	1.97291	0.0485055	0.34297
Rsto_DN11158_c0_g1_i1	4.2225	-0.721256	1.21024	-0.595963	0.5512	0.953149
Rsto_DN11159_c0_g1_i1	14.4835	0.677971	1.04745	0.647258	0.517465	0.940017
Rsto_DN1116_c0_g1_i1	6.24762	1.50188	1.23335	1.21773	0.223327	0.715877
Rsto_DN11160_c0_g1_i1	4.12578	-0.688035	1.3706	-0.501994	0.615672	0.976082
Rsto_DN11161_c0_g1_i1	0.400239	2.67714	1.64601	1.62644	0.103856	NA
Rsto_DN11162_c0_g1_i1	48.0466	-2.09091	1.0438	-2.00316	0.0451597	0.328348
Rsto_DN11163_c0_g1_i1	23.6547	-1.88161	1.19701	-1.57193	0.115967	0.550267
Rsto_DN11164_c0_g1_i1	0	NA	NA	NA	NA	NA
Rsto_DN11165_c0_g1_i1	0.350025	2.87203	1.99194	1.44182	0.149352	NA
Rsto_DN11166_c0_g1_i1	2.77119	-0.113223	1.26128	-0.0897682	0.928471	0.995735
Rsto_DN11167_c0_g1_i1	17.2325	0.267563	1.34261	0.199286	0.842039	0.985306
Rsto_DN11168_c0_g1_i1	0.761894	1.75005	1.51606	1.15435	0.248359	NA
Rsto_DN11169_c0_g1_i1	1.25617	1.02845	1.33886	0.768156	0.442395	NA
Rsto_DN1117_c0_g1_i1	119.517	-0.953033	1.00993	-0.94366	0.345344	0.829908
Rsto_DN11170_c0_g1_i1	0.0548565	5.54379	3.9341	1.40916	0.158787	NA
Rsto_DN11171_c0_g1_i1	0.874848	1.54995	1.43871	1.07732	0.281338	NA
Rsto_DN11172_c0_g1_i1	0	NA	NA	NA	NA	NA
Rsto_DN11173_c0_g1_i1	0.977285	1.39081	1.61592	0.860694	0.389407	NA
Rsto_DN11174_c0_g1_i1	0.101793	4.65352	2.23352	2.08349	0.0372067	NA
Rsto_DN11175_c0_g1_i1	1.61303	0.66743	1.43438	0.465308	0.641711	0.979568
Rsto_DN11176_c0_g1_i1	0.0751386	5.09322	2.6064	1.95412	0.0506866	NA
Rsto_DN11177_c0_g1_i1	2.51715	0.0252399	1.72474	0.014634	0.988324	0.999666
Rsto_DN11177_c1_g1_i1	0.326006	2.97294	1.82819	1.62617	0.103914	NA
Rsto_DN11178_c0_g1_i1	14.2389	-0.846128	1.19848	-0.706	0.480188	0.923317
Rsto_DN11179_c0_g1_i1	9.962	-0.134758	1.19908	-0.112385	0.910518	0.993292
Rsto_DN1118_c0_g1_i1	0.0282024	6.50466	3.95979	1.64268	0.100449	NA
Rsto_DN11180_c0_g1_i1	1.62342	0.658298	1.3871	0.474587	0.635081	0.979568
Rsto_DN11181_c0_g1_i1	0	NA	NA	NA	NA	NA
Rsto_DN11182_c0_g1_i1	0.708114	1.85532	1.39236	1.3325	0.182694	NA
Rsto_DN11183_c0_g1_i1	0	NA	NA	NA	NA	NA
Rsto_DN11184_c0_g1_i1	6.77996	1.72462	1.23709	1.39409	0.163289	0.645736
Rsto_DN11185_c0_g1_i1	0.264688	3.27575	1.89684	1.72695	0.0841765	NA
Rsto_DN11186_c0_g1_i1	1.60637	0.673324	1.32232	0.509198	0.610613	0.973567
Rsto_DN11187_c0_g1_i1	12.9588	1.20601	1.2659	0.952695	0.340745	0.827336
Rsto_DN11188_c0_g1_i1	40.5152	8.32858	0.713775	11.6684	1.8497e-31	7.23084e-30
Rsto_DN11189_c0_g1_i1	0.381811	2.74578	1.63065	1.68385	0.0922098	NA
Rsto_DN1119_c0_g1_i1	1.99601	0.359407	1.52097	0.236301	0.813199	0.983751
Rsto_DN11190_c0_g1_i1	3.78629	-0.563873	1.24184	-0.454061	0.649785	0.979568
Rsto_DN11191_c0_g1_i1	0.304297	3.07259	2.0342	1.51047	0.130924	NA
Rsto_DN11192_c0_g1_i1	0.149978	4.09555	2.23707	1.83077	0.0671353	NA
Rsto_DN11193_c0_g1_i1	0.382327	2.74519	1.87073	1.46744	0.142256	NA
Rsto_DN11194_c0_g1_i1	1.95647	0.388735	1.31637	0.295308	0.767759	0.981729
Rsto_DN11195_c0_g1_i1	2.4884	0.0421395	1.30873	0.0321989	0.974313	0.998466
Rsto_DN11196_c0_g1_i1	0.774515	1.72583	1.39563	1.2366	0.216237	NA
Rsto_DN11197_c0_g1_i1	0.0665686	5.26465	2.8579	1.84214	0.0654547	NA
Rsto_DN11198_c0_g1_i1	0.783337	1.70847	1.61858	1.05554	0.291178	NA
Rsto_DN11199_c0_g1_i1	0.414615	2.62743	1.73744	1.51225	0.130471	NA
Rsto_DN112_c0_g1_i1	1.93833	0.402373	1.26067	0.319175	0.749594	0.981729
Rsto_DN112_c0_g2_i1	0.92531	1.46965	1.43912	1.02121	0.307155	NA
Rsto_DN1120_c0_g1_i1	29.2761	-2.32792	1.25935	-1.84851	0.0645287	0.407634
Rsto_DN11200_c0_g1_i1	0.0391403	6.03113	3.05733	1.97268	0.048532	NA
Rsto_DN11201_c0_g1_i1	0.157159	4.02645	3.91633	1.02812	0.303894	NA
Rsto_DN11202_c0_g1_i1	1.77201	0.531197	1.36092	0.390322	0.696298	0.981729
Rsto_DN11203_c0_g1_i1	11.7914	-0.59969	1.21543	-0.493399	0.621731	0.97845
Rsto_DN11204_c0_g1_i1	8.74788	0.227576	1.25956	0.180679	0.856619	0.986053
Rsto_DN11205_c0_g1_i1	1.32783	0.947456	1.31539	0.720284	0.47135	NA
Rsto_DN11206_c0_g1_i1	0	NA	NA	NA	NA	NA
Rsto_DN11207_c0_g1_i1	7.1186	-1.47456	1.19898	-1.22985	0.218754	0.709905
Rsto_DN11208_c0_g1_i1	0.201605	3.66862	2.03269	1.80481	0.0711038	NA
Rsto_DN11209_c0_g1_i1	0.161215	3.99128	2.11955	1.88307	0.0596903	NA
Rsto_DN1121_c0_g1_i1	12.1123	-2.24137	1.19189	-1.88052	0.0600372	0.389979
Rsto_DN11210_c0_g1_i1	4.81738	-0.911533	1.27441	-0.715257	0.47445	0.920281
Rsto_DN11211_c0_g1_i1	0.414229	2.62799	1.64567	1.59691	0.110285	NA
Rsto_DN11212_c0_g1_i1	13.578	-0.865826	1.19264	-0.725977	0.467853	0.91637
Rsto_DN11212_c1_g1_i1	3.25302	-0.345288	1.25484	-0.275165	0.78319	0.982662
Rsto_DN11213_c0_g1_i1	0.0330687	6.27351	3.95199	1.58743	0.112415	NA
Rsto_DN11214_c0_g1_i1	0.120781	4.40789	2.27659	1.93618	0.0528457	NA
Rsto_DN11215_c0_g1_i1	25.3088	1.26934	0.854176	1.48604	0.137269	0.596513
Rsto_DN11216_c0_g1_i1	2.82045	-0.139465	1.30646	-0.10675	0.914987	0.994847
Rsto_DN11217_c0_g1_i1	0.0177836	7.17637	3.9909	1.79819	0.0721477	NA
Rsto_DN11218_c0_g1_i1	1.28795	0.99205	1.29889	0.763768	0.445006	NA
Rsto_DN11219_c0_g1_i1	1.5147	0.75783	1.30647	0.58006	0.561874	NA
Rsto_DN1122_c0_g1_i1	4.52245	-0.820491	1.21886	-0.673161	0.500845	0.934991
Rsto_DN11220_c0_g1_i1	0.148729	4.10725	2.13047	1.92786	0.0538723	NA
Rsto_DN11221_c0_g1_i1	1.42605	0.844947	1.28397	0.658076	0.510489	NA
Rsto_DN11222_c0_g1_i1	30.4174	-2.33354	1.18865	-1.96318	0.0496249	0.3473
Rsto_DN11223_c0_g1_i1	10.7486	-0.386314	1.21598	-0.317698	0.750714	0.981729
Rsto_DN11224_c0_g1_i1	70.5895	9.12442	0.594179	15.3563	3.21188e-53	3.26181e-51
Rsto_DN11225_c0_g1_i1	2.01089	0.349267	1.28765	0.271244	0.786203	0.983217
Rsto_DN11226_c0_g1_i1	0.77486	1.72467	1.39726	1.23433	0.21708	NA
Rsto_DN11227_c0_g1_i1	4.36673	5.18746	1.42435	3.64198	0.000270545	0.00449769
Rsto_DN11228_c0_g1_i1	0.527681	2.27904	1.93761	1.17621	0.239509	NA
Rsto_DN11229_c0_g1_i1	0.299955	3.09539	2.25068	1.37531	0.169034	NA
Rsto_DN1123_c0_g1_i1	499.285	17.2852	1.26332	13.6823	1.29546e-42	8.40519e-41
Rsto_DN11230_c0_g1_i1	1.35522	0.917943	1.30638	0.702661	0.482267	NA
Rsto_DN11231_c0_g1_i1	5.87069	1.84872	1.91816	0.9638	0.335146	0.822021
Rsto_DN11232_c0_g1_i1	5.78451	1.94282	1.3302	1.46055	0.144139	0.610193
Rsto_DN11233_c0_g1_i1	0.134432	4.25105	3.91794	1.08502	0.277912	NA
Rsto_DN11234_c0_g1_i1	16.973	-2.72822	1.22094	-2.23452	0.0254487	0.225586
Rsto_DN11235_c0_g1_i1	0.182529	3.80949	2.04154	1.86599	0.0620431	NA
Rsto_DN11236_c0_g1_i1	1.77307	0.530278	1.31098	0.404489	0.685853	0.981729
Rsto_DN11238_c0_g1_i1	0.27679	3.2092	1.94826	1.64721	0.0995141	NA
Rsto_DN11239_c0_g1_i1	4.59341	-0.842664	1.31135	-0.642594	0.520488	0.941149
Rsto_DN1124_c0_g1_i1	5.35497	-1.0641	1.2074	-0.881309	0.37815	0.853396
Rsto_DN11240_c0_g1_i1	0	NA	NA	NA	NA	NA
Rsto_DN11241_c0_g1_i1	5.30495	7.22511	1.82964	3.94892	7.85047e-05	0.00137354
Rsto_DN11242_c0_g1_i1	144.824	15.4871	1.34725	11.4954	1.39207e-30	5.20245e-29
Rsto_DN11243_c0_g1_i1	0.278636	3.20102	1.7984	1.77993	0.075087	NA
Rsto_DN11244_c0_g1_i1	0.713202	1.8444	1.50419	1.22617	0.220134	NA
Rsto_DN11245_c0_g1_i1	1.24933	1.03531	1.30799	0.791524	0.428638	NA
Rsto_DN11246_c0_g1_i1	6.69553	-1.38625	1.20014	-1.15507	0.248061	0.740028
Rsto_DN11246_c0_g2_i1	3.29461	-0.363508	1.22792	-0.296036	0.767202	0.981729
Rsto_DN11247_c0_g1_i1	10.6502	-0.30487	1.20337	-0.253346	0.800001	0.983751
Rsto_DN11248_c0_g1_i1	1.10928	1.20754	1.58531	0.761705	0.446236	NA
Rsto_DN11249_c0_g1_i1	0.288194	3.15099	1.96351	1.60478	0.108543	NA
Rsto_DN1125_c0_g1_i1	4.36076	-0.767784	1.2134	-0.632755	0.526894	0.944303
Rsto_DN1125_c0_g1_i2	0.0108939	7.87029	4.04197	1.94714	0.0515177	NA
Rsto_DN11250_c0_g1_i1	0.170262	3.91137	2.69215	1.45288	0.146257	NA
Rsto_DN11251_c0_g1_i1	5.73928	-1.16419	1.20963	-0.962438	0.33583	0.822841
Rsto_DN11252_c0_g1_i1	4.99172	-0.962726	1.20669	-0.797826	0.424971	0.886698
Rsto_DN11253_c0_g1_i1	0.176579	3.85859	3.91528	0.98552	0.324369	NA
Rsto_DN11254_c0_g1_i1	0	NA	NA	NA	NA	NA
Rsto_DN11255_c0_g1_i1	5.07869	-0.9875	1.20608	-0.818767	0.41292	0.879997
Rsto_DN11256_c0_g1_i1	0.200531	3.67591	2.15633	1.7047	0.0882495	NA
Rsto_DN11257_c0_g1_i1	0.0675188	5.24543	2.83933	1.84742	0.0646864	NA
Rsto_DN11258_c0_g1_i1	15.7929	-2.62431	1.25207	-2.09599	0.0360834	0.287651
Rsto_DN11259_c0_g1_i1	1.80678	0.503151	1.26444	0.397924	0.690686	0.981729
Rsto_DN1126_c0_g1_i1	9.51162	-0.082541	1.23478	-0.0668465	0.946704	0.996899
Rsto_DN11260_c0_g1_i1	0.216415	3.56565	1.97658	1.80395	0.0712392	NA
Rsto_DN11261_c0_g1_i1	5.08742	-0.98971	1.24765	-0.79326	0.427626	0.888242
Rsto_DN11262_c0_g1_i1	2.9452	-0.201637	1.27073	-0.158678	0.873923	0.988373
Rsto_DN11263_c0_g1_i1	0.0173525	7.20864	3.99278	1.80542	0.0710089	NA
Rsto_DN11264_c0_g1_i1	0.559864	2.19473	1.88496	1.16434	0.244288	NA
Rsto_DN11265_c0_g1_i1	3.17439	-0.309326	1.22342	-0.252836	0.800395	0.983751
Rsto_DN11266_c0_g1_i1	0.0888755	4.84776	2.38506	2.03255	0.0420978	NA
Rsto_DN11267_c0_g1_i1	10.8281	-2.07956	1.20985	-1.71885	0.0856411	0.473178
Rsto_DN11268_c0_g1_i1	0.123625	4.37266	2.13891	2.04434	0.0409202	NA
Rsto_DN11269_c0_g1_i1	2.46286	0.0567112	1.28064	0.0442835	0.964678	0.998227
Rsto_DN1127_c0_g1_i1	0.183004	3.80592	2.02493	1.87953	0.0601719	NA
Rsto_DN11270_c0_g1_i1	1.18168	1.11668	1.33314	0.837632	0.402238	NA
Rsto_DN11271_c0_g1_i1	0.419918	2.60983	1.97711	1.32002	0.186827	NA
Rsto_DN11272_c0_g1_i1	4.88207	-0.930296	1.24333	-0.748227	0.454323	0.909289
Rsto_DN11273_c0_g1_i1	2.63085	-0.039095	1.29055	-0.0302933	0.975833	0.99909
Rsto_DN11274_c0_g1_i1	3.18527	-0.314766	1.31939	-0.238569	0.81144	0.983751
Rsto_DN11275_c0_g1_i1	2.8385	-0.148111	1.28486	-0.115273	0.908228	0.993292
Rsto_DN11276_c0_g1_i1	0.108339	4.56417	2.38474	1.91391	0.055632	NA
Rsto_DN11277_c0_g1_i1	32.1867	0.308017	0.905686	0.340093	0.733787	0.981729
Rsto_DN11278_c0_g1_i1	8.58689	-1.74492	1.22779	-1.42119	0.155262	0.631524
Rsto_DN11279_c0_g1_i1	13.4375	-0.710832	1.22588	-0.579852	0.562014	0.961527
Rsto_DN1128_c0_g1_i1	4.43026	-0.790309	1.2095	-0.65342	0.513486	0.938386
Rsto_DN11280_c0_g1_i1	7.14218	0.77579	1.21547	0.638263	0.523303	0.942513
Rsto_DN11281_c0_g1_i1	8.16647	-1.67284	1.25291	-1.33516	0.181823	0.664913
Rsto_DN11282_c0_g1_i1	0	NA	NA	NA	NA	NA
Rsto_DN11283_c0_g1_i1	5.94519	-1.21444	1.23657	-0.982101	0.32605	0.815169
Rsto_DN11284_c0_g1_i1	8.61056	-1.74923	1.19828	-1.45978	0.14435	0.610496
Rsto_DN11285_c0_g1_i1	0.702385	1.86701	1.40221	1.33147	0.183034	NA
Rsto_DN11286_c0_g1_i1	3.83799	-0.583615	1.22563	-0.476176	0.633949	0.979568
Rsto_DN11287_c0_g1_i1	13.1872	1.43228	1.05493	1.35769	0.174561	0.658751
Rsto_DN11288_c0_g1_i1	9.62413	0.196375	1.22586	0.160194	0.872728	0.988117
Rsto_DN11289_c0_g1_i1	2.89411	-0.176266	1.23366	-0.142881	0.886384	0.990408
Rsto_DN1129_c0_g1_i1	13.558	1.01007	1.07041	0.943633	0.345357	0.829908
Rsto_DN11290_c0_g1_i1	1.29218	0.986604	1.31915	0.74791	0.454514	NA
Rsto_DN11291_c0_g1_i1	0.720588	1.82929	2.11164	0.86629	0.386331	NA
Rsto_DN11292_c0_g1_i1	0.0856454	4.90356	2.37711	2.06282	0.0391293	NA
Rsto_DN11293_c0_g1_i1	0.581	2.13953	1.65741	1.29089	0.196742	NA
Rsto_DN11294_c0_g1_i1	0.407822	2.6512	1.75681	1.5091	0.131274	NA
Rsto_DN11295_c0_g1_i1	0.348743	2.87662	1.73366	1.65928	0.0970603	NA
Rsto_DN11296_c0_g1_i1	40.8779	0.304259	0.667143	0.456062	0.648345	0.979568
Rsto_DN11296_c1_g1_i1	0.922978	1.47322	1.40786	1.04642	0.295366	NA
Rsto_DN11297_c0_g1_i1	0.0530077	5.5965	3.93511	1.4222	0.154969	NA
Rsto_DN11298_c0_g1_i1	8.45674	0.648	1.20931	0.535844	0.592067	0.973567
Rsto_DN11299_c0_g1_i1	2.8827	-0.17058	1.22408	-0.139354	0.889171	0.990797
Rsto_DN113_c0_g1_i1	59.568	-0.578275	0.721744	-0.801219	0.423005	0.885731
Rsto_DN113_c0_g2_i1	23.4551	-1.94639	1.19094	-1.63433	0.102189	0.515803
Rsto_DN1130_c0_g1_i1	1.64789	0.635746	1.30266	0.488037	0.625523	0.979568
Rsto_DN1130_c0_g1_i2	0.0169214	7.24151	3.99474	1.81276	0.0698683	NA
Rsto_DN11300_c0_g1_i1	0.565929	2.17757	2.14917	1.01322	0.310957	NA
Rsto_DN11301_c0_g1_i1	0.0447368	5.83867	3.94027	1.4818	0.138395	NA
Rsto_DN11302_c0_g1_i1	2.73005	-0.0919364	1.24548	-0.0738163	0.941157	0.996263
Rsto_DN11303_c0_g1_i1	14.1935	1.0611	1.0443	1.01608	0.309591	0.799257
Rsto_DN11304_c0_g1_i1	39.9038	10.4872	1.07937	9.71602	2.57654e-22	7.6179e-21
Rsto_DN11305_c0_g1_i1	1.14311	1.16466	1.41311	0.824183	0.409835	NA
Rsto_DN11306_c0_g1_i1	0.375394	2.77157	1.82751	1.51658	0.129374	NA
Rsto_DN11307_c0_g1_i1	16.6847	-1.28992	1.22112	-1.05634	0.290811	0.784026
Rsto_DN11308_c0_g1_i1	0.809811	1.66115	1.50173	1.10615	0.268661	NA
Rsto_DN11309_c0_g1_i1	0.136886	4.22412	2.33706	1.80745	0.0706914	NA
Rsto_DN1131_c0_g1_i1	0.164227	3.96207	2.67449	1.48143	0.138492	NA
Rsto_DN11310_c0_g1_i1	0.569022	2.16999	1.76526	1.22928	0.218967	NA
Rsto_DN11311_c0_g1_i1	1.73086	0.565467	1.28023	0.441691	0.658713	0.981213
Rsto_DN11312_c0_g1_i1	0.04603	5.80006	2.97704	1.94826	0.0513835	NA
Rsto_DN11313_c0_g1_i1	4.35769	5.27464	1.33089	3.96325	7.39375e-05	0.00129849
Rsto_DN11314_c0_g1_i1	6.12006	1.6098	1.57044	1.02506	0.305333	0.796406
Rsto_DN11315_c0_g1_i1	22.318	-0.559155	1.04274	-0.536236	0.591795	0.973567
Rsto_DN11316_c0_g1_i1	0.747635	1.77606	1.5489	1.14666	0.251524	NA
Rsto_DN11317_c0_g1_i1	2.60807	-0.026221	1.56448	-0.0167602	0.986628	0.999601
Rsto_DN11318_c0_g1_i1	7.00383	-1.45116	1.2209	-1.1886	0.234596	0.725306
Rsto_DN11319_c0_g1_i1	0.125261	4.35476	2.15756	2.01837	0.0435526	NA
Rsto_DN1132_c0_g1_i1	4.37456	-0.772087	1.23094	-0.627232	0.530507	0.945966
Rsto_DN11320_c0_g1_i1	0.416392	2.62142	1.85592	1.41247	0.157813	NA
Rsto_DN11321_c0_g1_i1	10.5821	-0.0896854	1.2179	-0.0736391	0.941298	0.996263
Rsto_DN11322_c0_g1_i1	1.38549	0.886153	1.28994	0.686973	0.4921	NA
Rsto_DN11323_c0_g1_i1	0.0678178	5.23928	2.57213	2.03694	0.0416561	NA
Rsto_DN11324_c0_g1_i1	0.176332	3.86229	2.45244	1.57487	0.115285	NA
Rsto_DN11325_c0_g1_i1	25.727	-2.03574	1.23492	-1.64848	0.0992536	0.511283
Rsto_DN11326_c0_g1_i1	107.642	8.74644	0.727691	12.0194	2.80868e-33	1.20929e-31
[truncated: 18,499 more rows]

## Sheet: 3 DPI RR vs IV
Transcript	baseMean	log2FoldChange	lfcSE	stat	pvalue	padj
[truncated: 20,040 more rows]
