# Supplementary material for: Infection Strategies Deployed by Botrytis cinerea, Fusarium acuminatum, and Rhizopus stolonifer as a Function of Tomato Fruit Ripening Stage
Source: Front Plant Sci. 2019 Mar 1;10:223. doi: 10.3389/fpls.2019.00223 (PMC6405687; doi:10.3389/fpls.2019.00223)
Supplement: Supplementary file 8 [file Table_8.XLSX]

## Sheet: Caption
Supplemental Table 8: GO enrichments in differentially expressed genes of Botrytis cinerea (Bc), Fusarium acuminatum (Fa), and Rhizopus stolonifera (Rs). The first sheet (Summary of upregulated Go terms) shows a summary in pivot table format for enriched GO terms in all upregulated genes in all pathogens during infection of mature green (MG) and red ripe (RR) fruit at 1 and 3 days post infections…

## Sheet: Summary of upregulated Go terms
	1DPI_MG_UP			1DPI_RR_UP			3DPI_MG_UP			3DPI_RR_UP			Grand Total
GO-term	Botrytis	Fusarium	Rhizopus	Botrytis	Fusarium	Rhizopus	Botrytis	Fusarium	Rhizopus	Botrytis	Fusarium	Rhizopus
GO:0005975	1	1		1	1	1	1	1		1	1	1	10
GO:0045490	1	1		1	1	1	1	1		1	1	1	10
GO:0055114	1	1		1	1	1	1	1		1	1	1	10
GO:0030245	1	1		1	1		1	1		1	1	1	9
GO:0071555	1	1			1	1	1	1		1	1	1	9
GO:0000027	1			1	1	1	1	1			1	1	8
GO:0000470	1			1	1	1	1	1			1	1	8
GO:0002181	1			1	1	1	1	1		1	1		8
GO:0006412	1			1	1	1	1	1		1	1		8
GO:0006541	1	1		1	1	1		1			1	1	8
GO:0000028	1			1	1	1		1		1	1		7
GO:0000272	1				1		1	1		1	1	1	7
GO:0000462	1			1	1	1		1			1	1	7
GO:0006364	1			1	1	1		1			1	1	7
GO:0006418	1			1	1	1				1	1	1	7
GO:0007017	1			1		1	1	1		1	1		7
GO:0008152	1			1	1		1		1	1	1		7
GO:0009073			1	1	1	1			1		1	1	7
GO:0015986	1	1		1		1	1	1		1			7
GO:0030490	1	1		1	1	1					1	1	7
GO:0042254	1			1	1	1		1			1	1	7
GO:0042274	1			1	1	1		1			1	1	7
GO:0042545	1	1		1		1	1			1		1	7
GO:0045493	1	1		1	1		1			1	1		7
GO:0000050				1	1	1		1			1	1	6
GO:0001731	1			1	1	1				1	1		6
GO:0002183	1			1	1	1					1	1	6
GO:0006414	1			1	1	1				1	1		6
GO:0006450	1			1	1	1				1	1		6
GO:0006452	1			1	1			1		1	1		6
GO:0006458	1			1	1	1				1	1		6
GO:0006526	1			1	1	1					1	1	6
GO:0006646		1	1		1			1	1	1			6
GO:0009308	1	1		1	1		1				1		6
GO:0031222	1			1	1		1			1	1		6
GO:0042273				1	1	1		1			1	1	6
GO:0044205				1	1	1		1			1	1	6
GO:0051453		1		1	1		1		1			1	6
GO:0061077	1			1	1	1				1	1		6
GO:1902626				1	1	1		1			1	1	6
GO:0000054				1	1	1				1	1		5
GO:0000055				1	1	1					1	1	5
GO:0000060				1	1			1		1	1		5
GO:0000463				1	1	1		1			1		5
GO:0000466					1	1		1			1	1	5
GO:0000479				1	1	1					1	1	5
GO:0006006				1	1		1	1			1		5
GO:0006086	1			1	1		1			1			5
GO:0006099	1			1		1	1			1			5
GO:0006360				1	1	1					1	1	5
GO:0006413				1	1	1				1	1		5
GO:0006508		1			1			1			1	1	5
GO:0006610				1	1			1		1	1		5
GO:0006814		1			1			1			1	1	5
GO:0009086	1			1	1	1	1						5
GO:0009088	1			1	1	1					1		5
GO:0009423	1		1			1			1			1	5
GO:0009611	1			1		1	1			1			5
GO:0015701	1			1			1		1			1	5
GO:0019367					1	1				1	1	1	5
GO:0034625					1	1				1	1	1	5
GO:0034626					1	1				1	1	1	5
GO:0042391	1			1			1		1			1	5
GO:0045905				1	1			1	1		1		5
GO:0051083	1			1	1					1	1		5
GO:1902476	1			1			1		1			1	5
GO:0000447					1	1					1	1	4
GO:0002182						1		1			1	1	4
GO:0006096						1		1		1	1		4
GO:0006122				1	1	1		1					4
GO:0006164				1	1	1	1						4
GO:0006177				1	1			1			1		4
GO:0006207					1	1					1	1	4
GO:0006417				1	1	1				1			4
GO:0006429				1	1	1				1			4
GO:0006432	1			1		1				1			4
GO:0006520					1	1					1	1	4
GO:0006529		1			1			1				1	4
GO:0006606				1		1				1	1		4
GO:0006607				1	1			1		1			4
GO:0006636		1			1			1			1		4
GO:0006839	1			1		1				1			4
GO:0006843	1			1		1				1			4
GO:0009082	1			1	1		1						4
GO:0009097	1			1	1	1							4
GO:0009099	1			1		1						1	4
GO:0031167					1	1		1			1		4
GO:0032543	1			1	1	1							4
GO:0042255					1	1					1	1	4
GO:0042744		1			1			1			1		4
GO:0043039	1			1		1				1			4
GO:0044237	1			1		1				1			4
GO:0045901					1			1	1		1		4
GO:0051097				1		1				1	1		4
GO:0051208	1	1			1						1		4
GO:0060733					1	1		1			1		4
GO:0070814	1			1	1		1						4
GO:0090305		1			1			1		1			4
GO:0097623	1	1			1						1		4
GO:1902426				1	1					1	1		4
GO:1902975				1		1				1	1		4
GO:0000002	1			1						1			3
GO:0000056				1		1					1		3
GO:0000103	1				1		1						3
GO:0000105	1			1		1							3
GO:0000154				1	1	1							3
GO:0000467	1			1		1							3
GO:0000480					1	1					1		3
GO:0000747		1				1		1					3
GO:0001522				1	1	1							3
GO:0006032								1			1	1	3
GO:0006081	1				1		1						3
GO:0006183				1	1			1					3
GO:0006189				1	1	1							3
GO:0006270				1		1					1		3
GO:0006279				1				1		1			3
GO:0006334				1		1			1				3
GO:0006407						1		1			1		3
GO:0006409					1	1					1		3
GO:0006424	1			1						1			3
GO:0006435				1		1				1			3
GO:0006614				1		1		1					3
GO:0006616				1		1				1			3
GO:0006694	1					1				1			3
GO:0006696					1	1					1		3
GO:0006813		1			1						1		3
GO:0006891				1		1				1			3
GO:0007076				1						1	1		3
GO:0008033	1			1	1								3
GO:0008295				1		1						1	3
GO:0008299	1			1		1							3
GO:0009052				1	1						1		3
GO:0009060	1			1		1							3
GO:0009063		1			1					1			3
GO:0009089	1			1							1		3
GO:0009636		1			1		1						3
GO:0009686	1			1			1						3
GO:0010214	1						1			1			3
GO:0010389		1						1			1		3
GO:0010501				1		1						1	3
GO:0015074		1			1			1					3
GO:0016126						1				1		1	3
GO:0016192				1		1				1			3
GO:0018279				1		1				1			3
GO:0019344	1				1		1						3
GO:0019630	1						1					1	3
GO:0019878	1			1						1			3
GO:0019919				1		1						1	3
GO:0030488				1	1			1					3
GO:0031954						1		1			1		3
GO:0032049		1				1		1					3
GO:0032197		1			1			1					3
GO:0032199		1			1			1					3
GO:0045842				1	1					1			3
GO:0045903				1	1						1		3
GO:0046034	1						1			1			3
GO:0046373	1						1			1			3
GO:0046827	1			1						1			3
GO:0055085	1	1										1	3
GO:0070588		1			1							1	3
GO:0071035	1			1		1							3
GO:0071038	1			1		1							3
GO:0071042	1			1		1							3
GO:0072321	1			1		1							3
GO:0099132	1			1		1							3
GO:1902981	1			1						1			3
GO:2000767	1				1						1		3
GO:0000023	1						1						2
GO:0000070				1						1			2
GO:0000076					1						1		2
GO:0000147				1						1			2
GO:0000162	1			1									2
GO:0000184						1					1		2
GO:0000398				1		1							2
GO:0000464					1							1	2
GO:0000465				1	1								2
GO:0000469				1		1							2
GO:0000472					1						1		2
GO:0000723				1						1			2
GO:0000917								1				1	2
GO:0001510				1		1							2
GO:0002098				1		1							2
GO:0002949					1	1							2
GO:0006031		1										1	2
GO:0006048						1						1	2
GO:0006066	1							1					2
GO:0006097	1						1						2
GO:0006103				1		1							2
GO:0006120					1	1							2
GO:0006226				1						1			2
GO:0006289				1						1			2
GO:0006301	1			1									2
GO:0006383				1		1							2
GO:0006388				1	1								2
GO:0006397				1		1							2
GO:0006400	1			1									2
GO:0006401				1						1			2
GO:0006405				1						1			2
GO:0006428						1				1			2
GO:0006430				1								1	2
GO:0006437	1			1									2
GO:0006457				1		1							2
GO:0006555						1						1	2
GO:0006557						1						1	2
GO:0006561				1						1			2
GO:0006597						1						1	2
GO:0006801	1			1									2
GO:0006820		1										1	2
GO:0006874		1										1	2
GO:0006886				1						1			2
GO:0006888				1		1							2
GO:0006890				1		1							2
GO:0006954		1									1		2
GO:0007006		1						1					2
GO:0007018				1						1			2
GO:0007051				1						1			2
GO:0007096				1						1			2
GO:0008272				1								1	2
GO:0008652	1					1							2
GO:0009058				1		1							2
GO:0009070				1		1							2
GO:0009113	1			1									2
GO:0009251	1										1		2
GO:0009303								1	1				2
GO:0009451				1		1							2
GO:0009695										1		1	2
GO:0009698							1					1	2
GO:0009735	1						1						2
GO:0009737		1						1					2
GO:0009813	1						1						2
GO:0009845							1			1			2
GO:0010032				1							1		2
GO:0010620					1						1		2
GO:0014070					1						1		2
GO:0015031				1						1			2
GO:0017000											1	1	2
GO:0018027	1			1									2
GO:0018144			1			1							2
GO:0019079		1						1					2
GO:0019310					1						1		2
GO:0019368						1						1	2
GO:0030001		1										1	2
GO:0030150				1		1							2
GO:0031118					1	1							2
GO:0031120				1		1							2
GO:0031122				1						1			2
GO:0032447					1						1		2
GO:0032790						1				1			2
GO:0032995								1			1		2
GO:0033859	1						1						2
GO:0033962	1					1							2
GO:0034227						1						1	2
GO:0034427				1		1							2
GO:0034473				1		1							2
GO:0034476				1		1							2
GO:0034501				1						1			2
GO:0034517				1						1			2
GO:0034661	1			1									2
GO:0035196				1		1							2
GO:0035442		1									1		2
GO:0035493				1						1			2
GO:0035837					1					1			2
GO:0039694			1			1							2
GO:0042176				1						1			2
GO:0042256					1							1	2
GO:0042450				1		1							2
GO:0042632		1				1							2
GO:0042761										1		1	2
GO:0042776						1		1					2
GO:0042790						1						1	2
GO:0043161				1						1			2
GO:0043248				1						1			2
GO:0043488				1		1							2
GO:0043928				1		1							2
GO:0044210						1						1	2
GO:0045039				1		1							2
GO:0045861						1						1	2
GO:0045943						1						1	2
GO:0045984						1						1	2
GO:0046084				1		1							2
GO:0046222				1						1			2
GO:0046223				1						1			2
GO:0046618					1			1					2
GO:0046833						1						1	2
GO:0046898								1			1		2
GO:0046939						1						1	2
GO:0048478								1			1		2
GO:0051028				1						1			2
GO:0051301				1						1			2
GO:0051307				1							1		2
GO:0051455				1						1			2
GO:0051603				1								1	2
GO:0060628				1						1			2
GO:0061621								1			1		2
GO:0070124	1			1									2
GO:0070131				1		1							2
GO:0070478	1			1									2
GO:0071028				1		1							2
GO:0071423										1		1	2
GO:0090297	1			1									2
GO:0097428					1						1		2
GO:0098656		1				1							2
GO:1901657							1			1			2
GO:1902358									1			1	2
GO:1902570						1						1	2
GO:1902600							1			1			2
GO:1902969				1						1			2
GO:1903364				1						1			2
GO:1903459	1									1			2
GO:1903478										1		1	2
GO:1905039							1					1	2
GO:1990481				1		1							2
GO:1990758				1						1			2
GO:2000234						1						1	2
GO:0000001						1							1
GO:0000011										1			1
GO:0000017							1						1
GO:0000032												1	1
GO:0000266						1							1
GO:0000281												1	1
GO:0000289										1			1
GO:0000379				1									1
GO:0000393											1		1
GO:0000412						1							1
GO:0000448						1							1
GO:0000455				1									1
GO:0000460						1							1
GO:0000461												1	1
GO:0000493					1								1
GO:0000741											1		1
GO:0000743				1									1
GO:0000909												1	1
GO:0000921												1	1
GO:0000956						1							1
GO:0001403												1	1
GO:0001507										1			1
GO:0001825						1							1
GO:0001934						1							1
GO:0002076										1			1
GO:0002092										1			1
GO:0002101											1		1
GO:0002188						1							1
GO:0002551						1							1
GO:0002940						1							1
GO:0002943						1							1
GO:0003333												1	1
GO:0005978										1			1
GO:0006007											1		1
GO:0006011				1									1
GO:0006012				1									1
GO:0006015						1							1
GO:0006038												1	1
GO:0006073										1			1
GO:0006075												1	1
GO:0006085										1			1
GO:0006098							1						1
GO:0006102						1							1
GO:0006104						1							1
GO:0006123								1					1
GO:0006221						1							1
GO:0006260										1			1
GO:0006265						1							1
GO:0006271										1			1
GO:0006272										1			1
GO:0006273										1			1
GO:0006283					1								1
GO:0006284		1											1
GO:0006297										1			1
GO:0006310										1			1
GO:0006379				1									1
GO:0006386						1							1
GO:0006396				1									1
GO:0006404				1									1
GO:0006406								1					1
GO:0006415						1							1
GO:0006419						1							1
GO:0006421						1							1
GO:0006422						1							1
GO:0006433				1									1
GO:0006436				1									1
GO:0006438					1								1
GO:0006448				1									1
GO:0006449											1		1
GO:0006486						1							1
GO:0006487						1							1
GO:0006488						1							1
GO:0006493												1	1
GO:0006534						1							1
GO:0006536						1							1
GO:0006559		1											1
GO:0006564						1							1
GO:0006569						1							1
GO:0006572		1											1
GO:0006581										1			1
GO:0006592						1							1
GO:0006605						1							1
GO:0006611										1			1
GO:0006625												1	1
GO:0006627						1							1
GO:0006631	1												1
GO:0006633					1								1
GO:0006635		1											1
GO:0006637						1							1
GO:0006656										1			1
GO:0006691											1		1
GO:0006695						1							1
GO:0006711												1	1
GO:0006729				1									1
GO:0006744						1							1
GO:0006751		1											1
GO:0006779						1							1
GO:0006805						1							1
GO:0006810												1	1
GO:0006811		1											1
GO:0006816												1	1
GO:0006817								1					1
GO:0006826								1					1
GO:0006829						1							1
GO:0006857												1	1
GO:0006863						1							1
GO:0006869		1											1
GO:0006875						1							1
GO:0006885												1	1
GO:0006897										1			1
GO:0006904										1			1
GO:0006952						1							1
GO:0006955												1	1
GO:0006974										1			1
GO:0006979		1											1
GO:0007000						1							1
GO:0007004										1			1
GO:0007007						1							1
GO:0007031										1			1
GO:0007039												1	1
GO:0007052				1									1
GO:0007053						1							1
GO:0007089					1								1
GO:0007094				1									1
GO:0007121										1			1
GO:0007130											1		1
GO:0007160												1	1
GO:0007411						1							1
GO:0007416										1			1
GO:0007568		1											1
GO:0007586												1	1
GO:0007613										1			1
GO:0007626												1	1
GO:0008203		1											1
GO:0008283							1						1
GO:0008298						1							1
GO:0008333										1			1
GO:0008360								1					1
GO:0008380				1									1
GO:0008610						1							1
GO:0008612						1							1
GO:0008614												1	1
GO:0009051					1								1
GO:0009092						1							1
GO:0009098						1							1
GO:0009116						1							1
GO:0009156						1							1
GO:0009165						1							1
GO:0009166					1								1
GO:0009268		1											1
GO:0009272								1					1
GO:0009298					1								1
GO:0009311					1								1
GO:0009407					1								1
GO:0009553						1							1
GO:0009617						1							1
GO:0009626										1			1
GO:0009738						1							1
GO:0009758		1											1
GO:0009816						1							1
GO:0010041						1							1
GO:0010124		1											1
GO:0010267				1									1
GO:0010466												1	1
GO:0010515										1			1
GO:0010592						1							1
GO:0010608						1							1
GO:0010629										1			1
GO:0010815												1	1
GO:0010971										1			1
GO:0010992												1	1
GO:0015677								1					1
GO:0015686		1											1
GO:0015696												1	1
GO:0015729												1	1
GO:0015793					1								1
GO:0015810						1							1
GO:0015812												1	1
GO:0015813												1	1
GO:0015846				1									1
GO:0015945		1											1
GO:0016050				1									1
GO:0016075						1							1
GO:0016121										1			1
GO:0016197										1			1
GO:0016233										1			1
GO:0016236										1			1
GO:0016237												1	1
GO:0016311		1											1
GO:0016540												1	1
GO:0016559										1			1
GO:0016579										1			1
GO:0016601						1							1
GO:0017183				1									1
GO:0017196				1									1
GO:0018023				1									1
GO:0018063						1							1
GO:0018166						1							1
GO:0018216						1							1
GO:0019236											1		1
GO:0019280						1							1
GO:0019285					1								1
GO:0019301		1											1
GO:0019321										1			1
GO:0019430												1	1
GO:0019439		1											1
GO:0019551												1	1
GO:0019566										1			1
GO:0019568							1						1
GO:0019569											1		1
GO:0019673						1							1
GO:0019698										1			1
GO:0019918						1							1
GO:0019953												1	1
GO:0021796						1							1
GO:0022904				1									1
GO:0030003												1	1
GO:0030004												1	1
GO:0030007												1	1
GO:0030011												1	1
GO:0030042										1			1
GO:0030097										1			1
GO:0030148										1			1
GO:0030163												1	1
GO:0030213												1	1
GO:0030224												1	1
GO:0030242										1			1
GO:0030259							1						1
GO:0030433										1			1
GO:0030474						1							1
GO:0030476												1	1
GO:0030521						1							1
GO:0030835												1	1
GO:0030838												1	1
GO:0031047												1	1
GO:0031119				1									1
GO:0031152												1	1
GO:0031204						1							1
GO:0031288												1	1
GO:0031291				1									1
GO:0031408												1	1
GO:0031505												1	1
GO:0031532												1	1
GO:0031573										1			1
GO:0031578											1		1
GO:0031623										1			1
GO:0031938						1							1
GO:0032065						1							1
GO:0032211										1			1
GO:0032268					1								1
GO:0032461												1	1
GO:0032508										1			1
GO:0032527												1	1
GO:0032707						1							1
GO:0032888				1									1
GO:0032981						1							1
GO:0033314										1			1
GO:0033353						1							1
GO:0033512						1							1
GO:0033567					1								1
GO:0033615						1							1
GO:0033621					1								1
GO:0034058										1			1
GO:0034194		1											1
GO:0034221												1	1
GO:0034415						1							1
GO:0034446						1							1
GO:0034475						1							1
GO:0034488					1								1
GO:0034551						1							1
GO:0035067										1			1
GO:0035162					1								1
GO:0035186						1							1
GO:0035435						1							1
GO:0035542										1			1
GO:0035822											1		1
GO:0036120												1	1
GO:0036164												1	1
GO:0036166				1									1
GO:0036376												1	1
GO:0042118						1							1
GO:0042144										1			1
GO:0042244						1							1
GO:0042307										1			1
GO:0042351						1							1
GO:0042407				1									1
GO:0042447												1	1
GO:0042542					1								1
GO:0042554											1		1
GO:0042742										1			1
GO:0042759					1								1
GO:0042769										1			1
GO:0042779						1							1
GO:0042797						1							1
GO:0042819												1	1
GO:0042843							1						1
GO:0042906						1							1
GO:0042952		1											1
GO:0043137					1								1
GO:0043392											1		1
GO:0043409										1			1
GO:0043457									1				1
GO:0043490						1							1
GO:0043576												1	1
GO:0043588						1							1
GO:0043622										1			1
GO:0043629										1			1
GO:0043936												1	1
GO:0043985						1							1
GO:0044011												1	1
GO:0044128												1	1
GO:0044208				1									1
GO:0044209												1	1
GO:0044245												1	1
GO:0044262											1		1
GO:0044406												1	1
GO:0044407												1	1
GO:0044820				1									1
GO:0044879												1	1
GO:0045002										1			1
GO:0045006						1							1
GO:0045022										1			1
GO:0045047						1							1
GO:0045070						1							1
GO:0045132										1			1
GO:0045212										1			1
GO:0045225						1							1
GO:0045226												1	1
GO:0045333					1								1
GO:0045338					1								1
GO:0045454						1							1
GO:0045727												1	1
GO:0045860												1	1
GO:0046178										1			1
GO:0046188		1											1
GO:0046226												1	1
GO:0046272		1											1
GO:0046274						1							1
GO:0046513											1		1
GO:0046521											1		1
GO:0046677		1											1
GO:0046740		1											1
GO:0046839		1											1
GO:0046902									1				1
GO:0048012						1							1
GO:0048015										1			1
GO:0048193				1									1
GO:0048268				1									1
GO:0048304										1			1
GO:0048315												1	1
GO:0048545											1		1
GO:0048812						1							1
GO:0048870						1							1
GO:0050435												1	1
GO:0050667						1							1
GO:0050775										1			1
GO:0050829						1							1
GO:0050982												1	1
GO:0051131						1							1
GO:0051168						1							1
GO:0051223						1							1
GO:0051259						1							1
GO:0051276										1			1
GO:0051291												1	1
GO:0051304										1			1
GO:0051315				1									1
GO:0051354						1							1
GO:0051391											1		1
GO:0051403					1								1
GO:0051496						1							1
GO:0051523										1			1
GO:0051607						1							1
GO:0051647						1							1
GO:0051668						1							1
GO:0051762					1								1
GO:0051967										1			1
GO:0052696												1	1
GO:0052697												1	1
GO:0052837								1					1
GO:0055072												1	1
GO:0055129				1									1
GO:0060215						1							1
GO:0060263						1							1
GO:0061136										1			1
GO:0061504						1							1
GO:0070058											1		1
GO:0070059						1							1
GO:0070092												1	1
GO:0070189						1							1
GO:0070301					1								1
GO:0070475						1							1
GO:0070476						1							1
GO:0070481				1									1
GO:0070584						1							1
GO:0070651				1									1
GO:0070981												1	1
GO:0071031										1			1
GO:0071034						1							1
GO:0071036										1			1
GO:0071037										1			1
GO:0071039										1			1
GO:0071049						1							1
GO:0071051						1							1
GO:0071280												1	1
GO:0071333						1							1
GO:0071407					1								1
GO:0071422					1								1
GO:0071455											1		1
GO:0071459				1									1
GO:0071470					1								1
GO:0071526						1							1
GO:0071574												1	1
GO:0071577												1	1
GO:0071578		1											1
GO:0071816						1							1
GO:0071852							1						1
GO:0071988											1		1
GO:0072318						1							1
GO:0072488												1	1
GO:0072752						1							1
GO:0080186												1	1
GO:0085029												1	1
GO:0090114						1							1
GO:0090141												1	1
GO:0090181		1											1
GO:0090502				1									1
GO:0097009												1	1
GO:0097034				1									1
GO:0097176		1											1
GO:0097178					1								1
GO:0097242												1	1
GO:0097468												1	1
GO:0098655												1	1
GO:0098714					1								1
GO:0098715					1								1
GO:0098717											1		1
GO:0098720					1								1
GO:1900026						1							1
GO:1900101												1	1
GO:1900181										1			1
GO:1900189												1	1
GO:1900198										1			1
GO:1900228												1	1
GO:1900231												1	1
GO:1900246						1							1
GO:1900557		1											1
GO:1900566										1			1
GO:1900617		1											1
GO:1901098										1			1
GO:1901142												1	1
GO:1901143												1	1
GO:1901673				1									1
GO:1901998						1							1
GO:1902109						1							1
GO:1902405												1	1
GO:1902450											1		1
GO:1903401												1	1
GO:1903460				1									1
GO:1903466				1									1
GO:1903474										1			1
GO:1903476												1	1
GO:1903477												1	1
GO:1903479												1	1
GO:1903710							1						1
GO:1903711							1						1
GO:1903955										1			1
GO:1904161										1			1
GO:1904262										1			1
GO:1904541												1	1
GO:1904754												1	1
GO:1904812											1		1
GO:1904874						1							1
GO:1904983				1									1
GO:1905267				1									1
GO:1990145						1							1
GO:1990403						1							1
GO:1990748							1						1
GO:1990928						1							1
GO:2000232												1	1
GO:2000582						1							1
GO:2000601										1			1
GO:2000637						1							1
GO:2000765						1							1
GO:2000785										1			1
GO:2001295												1	1

## Sheet: Botrytis cinerea enrichments
GO	over_represented_pvalue	under_represented_pvalue	numDEInCat	numInCat	term	ontology	Group
GO:0006412	5.01382e-32	1	64	135	translation	BP	1DPI_MG_UP
GO:0002181	2.80431e-21	1	32	52	cytoplasmic translation	BP	1DPI_MG_UP
GO:0005975	3.66725e-13	1	55	239	carbohydrate metabolic process	BP	1DPI_MG_UP
GO:0030245	5.39629e-13	1	27	69	cellulose catabolic process	BP	1DPI_MG_UP
GO:0045490	5.35462e-09	1	15	29	pectin catabolic process	BP	1DPI_MG_UP
GO:0000028	4.47306e-07	1	9	14	ribosomal small subunit assembly	BP	1DPI_MG_UP
GO:0055114	1.13872e-06	1	102	765	oxidation-reduction process	BP	1DPI_MG_UP
GO:0061077	1.52834e-06	1	8	12	chaperone-mediated protein folding	BP	1DPI_MG_UP
GO:0006458	4.41402e-06	1	7	10	'de novo' protein folding	BP	1DPI_MG_UP
GO:0009086	5.65359e-06	0.999999	10	25	methionine biosynthetic process	BP	1DPI_MG_UP
GO:0006418	1.21473e-05	0.999998	11	32	tRNA aminoacylation for protein translation	BP	1DPI_MG_UP
GO:0071555	1.43336e-05	0.999996	24	120	cell wall organization	BP	1DPI_MG_UP
GO:0008152	1.49582e-05	0.999993	60	427	metabolic process	BP	1DPI_MG_UP
GO:0019878	1.82511e-05	0.999999	6	9	lysine biosynthetic process via aminoadipic acid	BP	1DPI_MG_UP
GO:0000103	3.32401e-05	0.999999	5	7	sulfate assimilation	BP	1DPI_MG_UP
GO:0000027	3.36697e-05	0.999995	10	26	ribosomal large subunit assembly	BP	1DPI_MG_UP
GO:0032543	3.42861e-05	0.999991	18	71	mitochondrial translation	BP	1DPI_MG_UP
GO:0045493	4.86126e-05	0.999993	10	26	xylan catabolic process	BP	1DPI_MG_UP
GO:0042254	5.08774e-05	0.999988	15	58	ribosome biogenesis	BP	1DPI_MG_UP
GO:0006414	7.34599e-05	1	4	4	translational elongation	BP	1DPI_MG_UP
GO:0015986	0.000124479	0.999989	7	15	ATP synthesis coupled proton transport	BP	1DPI_MG_UP
GO:0042274	0.00020187	0.999979	7	17	ribosomal small subunit biogenesis	BP	1DPI_MG_UP
GO:0042545	0.000334041	0.999993	4	5	cell wall modification	BP	1DPI_MG_UP
GO:0070814	0.000392422	0.999988	4	6	hydrogen sulfide biosynthetic process	BP	1DPI_MG_UP
GO:0051083	0.000527674	1	3	3	'de novo' cotranslational protein folding	BP	1DPI_MG_UP
GO:0043039	0.000666456	0.999952	5	10	tRNA aminoacylation	BP	1DPI_MG_UP
GO:0000272	0.000830689	0.999796	11	47	polysaccharide catabolic process	BP	1DPI_MG_UP
GO:0031222	0.000835572	0.999936	5	10	arabinan catabolic process	BP	1DPI_MG_UP
GO:0008652	0.000836152	0.999961	4	7	cellular amino acid biosynthetic process	BP	1DPI_MG_UP
GO:0019344	0.000967254	0.999953	4	7	cysteine biosynthetic process	BP	1DPI_MG_UP
GO:0006364	0.00113989	0.999541	21	127	rRNA processing	BP	1DPI_MG_UP
GO:0006099	0.00118652	0.999722	10	39	tricarboxylic acid cycle	BP	1DPI_MG_UP
GO:0009082	0.00165413	0.999907	4	7	branched-chain amino acid biosynthetic process	BP	1DPI_MG_UP
GO:0009251	0.00218137	0.999929	3	5	glucan catabolic process	BP	1DPI_MG_UP
GO:0006450	0.00220648	0.999951	3	4	regulation of translational fidelity	BP	1DPI_MG_UP
GO:0051208	0.00236739	1	2	2	sequestering of calcium ion	BP	1DPI_MG_UP
GO:0006839	0.00269404	0.999427	8	28	mitochondrial transport	BP	1DPI_MG_UP
GO:0009097	0.00355489	0.999564	5	13	isoleucine biosynthetic process	BP	1DPI_MG_UP
GO:0006452	0.00405719	0.999835	3	5	translational frameshifting	BP	1DPI_MG_UP
GO:1902981	0.0043448	0.999819	3	5	synthesis of RNA primer involved in mitotic DNA replication	BP	1DPI_MG_UP
GO:0009099	0.00469025	0.999577	4	9	valine biosynthetic process	BP	1DPI_MG_UP
GO:0009611	0.00520189	0.999768	3	5	response to wounding	BP	1DPI_MG_UP
GO:0000162	0.00537861	0.999758	3	5	tryptophan biosynthetic process	BP	1DPI_MG_UP
GO:0046827	0.00625628	0.999612	3	7	positive regulation of protein export from nucleus	BP	1DPI_MG_UP
GO:0097623	0.00667068	0.99989	2	3	potassium ion export across plasma membrane	BP	1DPI_MG_UP
GO:0033859	0.00687508	0.99966	3	5	furaldehyde metabolic process	BP	1DPI_MG_UP
GO:0006424	0.00772804	1	2	2	glutamyl-tRNA aminoacylation	BP	1DPI_MG_UP
GO:0000023	0.0085295	0.999461	3	6	maltose metabolic process	BP	1DPI_MG_UP
GO:0090297	0.00858041	1	2	2	positive regulation of mitochondrial DNA replication	BP	1DPI_MG_UP
GO:0072321	0.0085852	1	2	2	chaperone-mediated protein transport	BP	1DPI_MG_UP
GO:0071042	0.00915439	0.998905	4	11	nuclear polyadenylation-dependent mRNA catabolic process	BP	1DPI_MG_UP
GO:0000467	0.00957664	0.998839	4	11	exonucleolytic trimming to generate mature 3'-end of 5.8S rRNA from tricistronic rRNA transcript (SSU-rRNA, 5.8S rRNA, LSU-rRNA)	BP	1DPI_MG_UP
GO:0009686	0.00986635	0.999341	3	6	gibberellin biosynthetic process	BP	1DPI_MG_UP
GO:0000462	0.010067	0.997834	6	25	maturation of SSU-rRNA from tricistronic rRNA transcript (SSU-rRNA, 5.8S rRNA, LSU-rRNA)	BP	1DPI_MG_UP
GO:0006086	0.0114339	0.999193	3	6	acetyl-CoA biosynthetic process from pyruvate	BP	1DPI_MG_UP
GO:0015701	0.0115588	0.999745	2	3	bicarbonate transport	BP	1DPI_MG_UP
GO:0000470	0.011963	0.999141	3	6	maturation of LSU-rRNA	BP	1DPI_MG_UP
GO:0071035	0.0119854	0.998402	4	12	nuclear polyadenylation-dependent rRNA catabolic process	BP	1DPI_MG_UP
GO:0071038	0.0119854	0.998402	4	12	nuclear polyadenylation-dependent tRNA catabolic process	BP	1DPI_MG_UP
GO:0007017	0.0121715	0.99912	3	6	microtubule-based process	BP	1DPI_MG_UP
GO:0099132	0.0128287	0.999054	3	6	ATP hydrolysis coupled cation transmembrane transport	BP	1DPI_MG_UP
GO:0034661	0.0138489	0.998845	3	7	ncRNA catabolic process	BP	1DPI_MG_UP
GO:0009308	0.0146604	0.999633	2	3	amine metabolic process	BP	1DPI_MG_UP
GO:0008299	0.0163457	0.997605	4	12	isoprenoid biosynthetic process	BP	1DPI_MG_UP
GO:0070124	0.0166354	0.999554	2	3	mitochondrial translational initiation	BP	1DPI_MG_UP
GO:0010214	0.0169933	0.999354	2	4	seed coat development	BP	1DPI_MG_UP
GO:0046034	0.0175195	0.998401	3	7	ATP metabolic process	BP	1DPI_MG_UP
GO:0006400	0.0180602	0.996283	5	20	tRNA modification	BP	1DPI_MG_UP
GO:0030490	0.018796	0.996059	5	21	maturation of SSU-rRNA	BP	1DPI_MG_UP
GO:0009423	0.0190764	0.998087	3	8	chorismate biosynthetic process	BP	1DPI_MG_UP
GO:1902476	0.0204903	0.999139	2	4	chloride transmembrane transport	BP	1DPI_MG_UP
GO:0006081	0.020531	0.998007	3	7	cellular aldehyde metabolic process	BP	1DPI_MG_UP
GO:0006437	0.0221532	0.999306	2	3	tyrosyl-tRNA aminoacylation	BP	1DPI_MG_UP
GO:0009089	0.0227543	0.999276	2	3	lysine biosynthetic process via diaminopimelate	BP	1DPI_MG_UP
GO:0006432	0.022934	0.999267	2	3	phenylalanyl-tRNA aminoacylation	BP	1DPI_MG_UP
GO:0000105	0.0233816	0.997463	3	8	histidine biosynthetic process	BP	1DPI_MG_UP
GO:0006843	0.0241378	0.999207	2	3	mitochondrial citrate transport	BP	1DPI_MG_UP
GO:0006801	0.0241663	0.999206	2	3	superoxide metabolic process	BP	1DPI_MG_UP
GO:0009735	0.0256511	0.998782	2	4	response to cytokinin	BP	1DPI_MG_UP
GO:0006066	0.0282578	0.99489	4	14	alcohol metabolic process	BP	1DPI_MG_UP
GO:0042391	0.0291531	0.998286	2	5	regulation of membrane potential	BP	1DPI_MG_UP
GO:0006301	0.0313013	0.9959	3	10	postreplication repair	BP	1DPI_MG_UP
GO:0009813	0.0336333	0.997861	2	5	flavonoid biosynthetic process	BP	1DPI_MG_UP
GO:0019630	0.0349749	0.99135	5	21	quinate metabolic process	BP	1DPI_MG_UP
GO:0006097	0.0352938	0.998002	2	4	glyoxylate cycle	BP	1DPI_MG_UP
GO:0006541	0.0353379	0.992873	4	17	glutamine metabolic process	BP	1DPI_MG_UP
GO:0046373	0.0355968	0.995244	3	9	L-arabinose metabolic process	BP	1DPI_MG_UP
GO:0001731	0.0387497	0.997689	2	4	formation of translation preinitiation complex	BP	1DPI_MG_UP
GO:0018027	0.0401218	0.99756	2	4	peptidyl-lysine dimethylation	BP	1DPI_MG_UP
GO:0044237	0.0412996	0.997447	2	4	cellular metabolic process	BP	1DPI_MG_UP
GO:0055085	0.0415941	0.969697	60	624	transmembrane transport	BP	1DPI_MG_UP
GO:0006526	0.0418554	0.991086	4	17	arginine biosynthetic process	BP	1DPI_MG_UP
GO:0009060	0.0427624	0.991036	4	15	aerobic respiration	BP	1DPI_MG_UP
GO:0006694	0.0435792	0.984873	7	40	steroid biosynthetic process	BP	1DPI_MG_UP
GO:0008033	0.0437059	0.98482	7	40	tRNA processing	BP	1DPI_MG_UP
GO:2000767	0.0437561	0.997206	2	4	positive regulation of cytoplasmic translation	BP	1DPI_MG_UP
GO:0009088	0.0450532	0.997075	2	4	threonine biosynthetic process	BP	1DPI_MG_UP
GO:0009113	0.0465006	0.99646	2	5	purine nucleobase biosynthetic process	BP	1DPI_MG_UP
GO:0006631	0.0473198	0.98331	7	39	fatty acid metabolic process	BP	1DPI_MG_UP
GO:0000002	0.0478673	0.98935	4	17	mitochondrial genome maintenance	BP	1DPI_MG_UP
GO:0033962	0.0483634	0.996236	2	5	cytoplasmic mRNA processing body assembly	BP	1DPI_MG_UP
GO:1903459	0.0488377	0.996178	2	5	mitotic DNA replication lagging strand elongation	BP	1DPI_MG_UP
GO:0070478	0.0498556	0.99194	3	11	nuclear-transcribed mRNA catabolic process, 3'-5' exonucleolytic nonsense-mediated decay	BP	1DPI_MG_UP
GO:0002183	0.0499094	0.98864	4	18	cytoplasmic translational initiation	BP	1DPI_MG_UP
GO:0005840	1.10592e-33	1	58	103	ribosome	CC	1DPI_MG_UP
GO:0005576	3.49741e-23	1	106	468	extracellular region	CC	1DPI_MG_UP
GO:0022625	3.718e-21	1	27	36	cytosolic large ribosomal subunit	CC	1DPI_MG_UP
GO:0022627	1.98796e-14	1	17	22	cytosolic small ribosomal subunit	CC	1DPI_MG_UP
GO:0005622	3.1679e-09	1	37	172	intracellular	CC	1DPI_MG_UP
GO:0005832	3.52933e-07	1	7	8	chaperonin-containing T-complex	CC	1DPI_MG_UP
GO:0042645	1.09506e-06	1	9	16	mitochondrial nucleoid	CC	1DPI_MG_UP
GO:0005852	0.00031669	0.999972	6	13	eukaryotic translation initiation factor 3 complex	CC	1DPI_MG_UP
GO:0005730	0.000383618	0.999813	37	266	nucleolus	CC	1DPI_MG_UP
GO:0010494	0.00102789	0.999809	8	32	cytoplasmic stress granule	CC	1DPI_MG_UP
GO:0009337	0.00211682	1	2	2	sulfite reductase complex (NADPH)	CC	1DPI_MG_UP
GO:0005829	0.00240738	0.99825	131	1342	cytosol	CC	1DPI_MG_UP
GO:0005737	0.00483256	0.996363	143	1534	cytoplasm	CC	1DPI_MG_UP
GO:0015935	0.00513944	0.999524	4	9	small ribosomal subunit	CC	1DPI_MG_UP
GO:0005948	0.00590795	1	2	2	acetolactate synthase complex	CC	1DPI_MG_UP
GO:0008541	0.00591756	0.999429	4	9	proteasome regulatory particle, lid subcomplex	CC	1DPI_MG_UP
GO:0005754	0.00698532	1	2	2	mitochondrial proton-transporting ATP synthase, catalytic core	CC	1DPI_MG_UP
GO:0005887	0.00702874	0.996642	21	160	integral component of plasma membrane	CC	1DPI_MG_UP
GO:0009514	0.00728484	1	2	2	glyoxysome	CC	1DPI_MG_UP
GO:0005763	0.00918758	0.998123	6	21	mitochondrial small ribosomal subunit	CC	1DPI_MG_UP
GO:0005851	0.00960757	0.999365	3	6	eukaryotic translation initiation factor 2B complex	CC	1DPI_MG_UP
GO:0005618	0.00998329	0.996933	9	46	cell wall	CC	1DPI_MG_UP
GO:0005967	0.0114339	0.999193	3	6	mitochondrial pyruvate dehydrogenase complex	CC	1DPI_MG_UP
GO:0005739	0.0121547	0.991825	58	517	mitochondrion	CC	1DPI_MG_UP
GO:0005777	0.0131864	0.99488	12	72	peroxisome	CC	1DPI_MG_UP
GO:0042597	0.0132811	0.997555	5	17	periplasmic space	CC	1DPI_MG_UP
GO:0005743	0.0149534	0.991856	25	181	mitochondrial inner membrane	CC	1DPI_MG_UP
GO:0015934	0.0170813	0.998456	3	7	large ribosomal subunit	CC	1DPI_MG_UP
GO:0032040	0.0172982	0.995109	7	36	small-subunit processome	CC	1DPI_MG_UP
GO:0005762	0.0180075	0.99441	8	37	mitochondrial large ribosomal subunit	CC	1DPI_MG_UP
GO:0000276	0.0209163	0.997955	3	7	mitochondrial proton-transporting ATP synthase complex, coupling factor F(o)	CC	1DPI_MG_UP
GO:0005856	0.0256509	0.992002	7	43	cytoskeleton	CC	1DPI_MG_UP
GO:0005885	0.0287197	0.996622	3	8	Arp2/3 protein complex	CC	1DPI_MG_UP
GO:0031305	0.0291043	0.993205	5	20	integral component of mitochondrial inner membrane	CC	1DPI_MG_UP
GO:0000178	0.0398203	0.99426	3	10	exosome (RNase complex)	CC	1DPI_MG_UP
GO:0000777	0.0423825	0.988802	5	23	condensed chromosome kinetochore	CC	1DPI_MG_UP
GO:0043596	0.0458682	0.985264	6	40	nuclear replication fork	CC	1DPI_MG_UP
GO:0003735	3.41687e-39	1	75	147	structural constituent of ribosome	MF	1DPI_MG_UP
GO:0003723	5.3868e-17	1	78	373	RNA binding	MF	1DPI_MG_UP
GO:0030248	4.24503e-12	1	19	34	cellulose binding	MF	1DPI_MG_UP
GO:0008810	1.35489e-10	1	15	24	cellulase activity	MF	1DPI_MG_UP
GO:0004553	1.77284e-09	1	30	116	hydrolase activity, hydrolyzing O-glycosyl compounds	MF	1DPI_MG_UP
GO:0004650	2.53287e-06	1	11	24	polygalacturonase activity	MF	1DPI_MG_UP
GO:0050525	6.78808e-06	1	5	5	cutinase activity	MF	1DPI_MG_UP
GO:0004812	1.11571e-05	0.999998	12	37	aminoacyl-tRNA ligase activity	MF	1DPI_MG_UP
GO:0044183	1.13993e-05	0.999999	7	11	protein binding involved in protein folding	MF	1DPI_MG_UP
GO:0003729	1.19215e-05	0.999997	17	68	mRNA binding	MF	1DPI_MG_UP
GO:0003746	1.80633e-05	0.999999	7	13	translation elongation factor activity	MF	1DPI_MG_UP
GO:0031176	3.70472e-05	0.999999	5	6	endo-1,4-beta-xylanase activity	MF	1DPI_MG_UP
GO:0016162	4.84924e-05	1	4	4	cellulose 1,4-beta-cellobiosidase activity	MF	1DPI_MG_UP
GO:0019843	5.97147e-05	0.99999	11	31	rRNA binding	MF	1DPI_MG_UP
GO:0000166	0.000172575	0.999949	17	81	nucleotide binding	MF	1DPI_MG_UP
GO:0005524	0.000197881	0.999877	89	900	ATP binding	MF	1DPI_MG_UP
GO:0030599	0.000334041	0.999993	4	5	pectinesterase activity	MF	1DPI_MG_UP
GO:0045330	0.000334041	0.999993	4	5	aspartyl esterase activity	MF	1DPI_MG_UP
GO:0003743	0.000412107	0.999908	11	43	translation initiation factor activity	MF	1DPI_MG_UP
GO:0008106	0.000617724	0.999959	5	9	alcohol dehydrogenase (NADP+) activity	MF	1DPI_MG_UP
GO:0016985	0.000750779	1	3	3	mannan endo-1,4-beta-mannosidase activity	MF	1DPI_MG_UP
GO:0000049	0.000809383	0.999858	8	28	tRNA binding	MF	1DPI_MG_UP
GO:0017057	0.000847951	0.999967	4	6	6-phosphogluconolactonase activity	MF	1DPI_MG_UP
GO:0051082	0.000876558	0.999736	14	65	unfolded protein binding	MF	1DPI_MG_UP
GO:0004087	0.00198476	1	2	2	carbamoyl-phosphate synthase (ammonia) activity	MF	1DPI_MG_UP
GO:0003676	0.00199401	0.998982	32	256	nucleic acid binding	MF	1DPI_MG_UP
GO:0043022	0.00204949	0.999641	7	23	ribosome binding	MF	1DPI_MG_UP
GO:0004783	0.00211682	1	2	2	sulfite reductase (NADPH) activity	MF	1DPI_MG_UP
GO:0016651	0.00250987	0.999941	3	4	oxidoreductase activity, acting on NAD(P)H	MF	1DPI_MG_UP
GO:0033946	0.002856	0.99993	3	4	xyloglucan-specific endo-beta-1,4-glucanase activity	MF	1DPI_MG_UP
GO:0030570	0.00293172	0.999927	3	4	pectate lyase activity	MF	1DPI_MG_UP
GO:0102483	0.00386592	0.999322	6	25	scopolin beta-glucosidase activity	MF	1DPI_MG_UP
GO:0050662	0.00407562	0.998519	14	79	coenzyme binding	MF	1DPI_MG_UP
GO:0004151	0.00460835	1	2	2	dihydroorotase activity	MF	1DPI_MG_UP
GO:0008716	0.00469224	0.999762	3	6	D-alanine-D-alanine ligase activity	MF	1DPI_MG_UP
GO:0016491	0.0048362	0.996814	66	569	oxidoreductase activity	MF	1DPI_MG_UP
GO:0000175	0.00510474	0.999505	4	10	3'-5'-exoribonuclease activity	MF	1DPI_MG_UP
GO:0004190	0.00546466	0.998808	7	28	aspartic-type endopeptidase activity	MF	1DPI_MG_UP
GO:0004044	0.00574324	1	2	2	amidophosphoribosyltransferase activity	MF	1DPI_MG_UP
GO:0003984	0.00590795	1	2	2	acetolactate synthase activity	MF	1DPI_MG_UP
GO:0047911	0.00641054	0.999692	3	5	galacturan 1,4-alpha-galacturonidase activity	MF	1DPI_MG_UP
GO:0047490	0.00685893	0.999662	3	5	pectin lyase activity	MF	1DPI_MG_UP
GO:0033833	0.00687508	0.99966	3	5	hydroxymethylfurfural reductase (NADH) activity	MF	1DPI_MG_UP
GO:0033845	0.00687508	0.99966	3	5	hydroxymethylfurfural reductase (NADPH) activity	MF	1DPI_MG_UP
GO:0008556	0.00697338	0.999882	2	3	potassium-transporting ATPase activity	MF	1DPI_MG_UP
GO:0008554	0.00704011	0.999881	2	3	sodium-exporting ATPase activity, phosphorylative mechanism	MF	1DPI_MG_UP
GO:0004818	0.00772804	1	2	2	glutamate-tRNA ligase activity	MF	1DPI_MG_UP
GO:0016887	0.00790563	0.996598	16	135	ATPase activity	MF	1DPI_MG_UP
GO:0008422	0.00807067	0.998623	5	22	beta-glucosidase activity	MF	1DPI_MG_UP
GO:0004566	0.00809939	1	2	2	beta-glucuronidase activity	MF	1DPI_MG_UP
GO:0016616	0.00831375	0.996712	14	79	oxidoreductase activity, acting on the CH-OH group of donors, NAD or NADP as acceptor	MF	1DPI_MG_UP
GO:0004449	0.00854632	1	2	2	isocitrate dehydrogenase (NAD+) activity	MF	1DPI_MG_UP
GO:0046558	0.00858774	1	2	2	arabinan endo-1,5-alpha-L-arabinosidase activity	MF	1DPI_MG_UP
GO:0043047	0.00955644	0.998843	4	11	single-stranded telomeric DNA binding	MF	1DPI_MG_UP
GO:0015078	0.0110437	0.998603	4	11	hydrogen ion transmembrane transporter activity	MF	1DPI_MG_UP
GO:0000287	0.0113357	0.9959	11	66	magnesium ion binding	MF	1DPI_MG_UP
GO:0015106	0.0115588	0.999745	2	3	bicarbonate transmembrane transporter activity	MF	1DPI_MG_UP
GO:0015301	0.0115588	0.999745	2	3	anion:anion antiporter activity	MF	1DPI_MG_UP
GO:0019531	0.0115588	0.999745	2	3	oxalate transmembrane transporter activity	MF	1DPI_MG_UP
GO:0046933	0.011681	0.999169	3	6	proton-transporting ATP synthase activity, rotational mechanism	MF	1DPI_MG_UP
GO:0035673	0.0131586	0.999689	2	3	oligopeptide transmembrane transporter activity	MF	1DPI_MG_UP
GO:0008131	0.0146604	0.999633	2	3	primary amine oxidase activity	MF	1DPI_MG_UP
GO:0008137	0.0153564	0.997065	5	17	NADH dehydrogenase (ubiquinone) activity	MF	1DPI_MG_UP
GO:0046556	0.0155454	0.997757	4	12	alpha-L-arabinofuranosidase activity	MF	1DPI_MG_UP
GO:0003871	0.0175831	0.999514	2	3	5-methyltetrahydropteroyltriglutamate-homocysteine S-methyltransferase activity	MF	1DPI_MG_UP
GO:0003824	0.0185842	0.988563	35	305	catalytic activity	MF	1DPI_MG_UP
GO:0008271	0.019309	0.999214	2	4	secondary active sulfate transmembrane transporter activity	MF	1DPI_MG_UP
GO:0005254	0.0204903	0.999139	2	4	chloride channel activity	MF	1DPI_MG_UP
GO:0004764	0.0209832	0.999107	2	4	shikimate 3-dehydrogenase (NADP+) activity	MF	1DPI_MG_UP
GO:0050660	0.0213604	0.988621	21	163	flavin adenine dinucleotide binding	MF	1DPI_MG_UP
GO:0004831	0.0221532	0.999306	2	3	tyrosine-tRNA ligase activity	MF	1DPI_MG_UP
GO:0004826	0.022934	0.999267	2	3	phenylalanine-tRNA ligase activity	MF	1DPI_MG_UP
GO:0004181	0.022987	0.999265	2	3	metallocarboxypeptidase activity	MF	1DPI_MG_UP
GO:0016742	0.023687	0.99923	2	3	hydroxymethyl-, formyl- and related transferase activity	MF	1DPI_MG_UP
GO:0004739	0.023912	0.999218	2	3	pyruvate dehydrogenase (acetyl-transferring) activity	MF	1DPI_MG_UP
GO:0008700	0.0239874	0.999215	2	3	4-hydroxy-2-oxoglutarate aldolase activity	MF	1DPI_MG_UP
GO:0008494	0.0239877	0.999215	2	3	translation activator activity	MF	1DPI_MG_UP
GO:0005371	0.0241378	0.999207	2	3	tricarboxylate secondary active transmembrane transporter activity	MF	1DPI_MG_UP
GO:0004088	0.0255935	0.998786	2	4	carbamoyl-phosphate synthase (glutamine-hydrolyzing) activity	MF	1DPI_MG_UP
GO:0047735	0.0260418	0.998753	2	4	cellobiose dehydrogenase (acceptor) activity	MF	1DPI_MG_UP
GO:0017056	0.0276916	0.99633	3	13	structural constituent of nuclear pore	MF	1DPI_MG_UP
GO:0046555	0.0306501	0.9963	3	8	acetylxylan esterase activity	MF	1DPI_MG_UP
GO:0004565	0.0322059	0.997833	2	6	beta-galactosidase activity	MF	1DPI_MG_UP
GO:0008536	0.0323135	0.995452	3	13	Ran GTPase binding	MF	1DPI_MG_UP
GO:0051539	0.0323479	0.989429	7	42	4 iron, 4 sulfur cluster binding	MF	1DPI_MG_UP
GO:0003854	0.0326405	0.990593	6	30	3-beta-hydroxy-delta5-steroid dehydrogenase activity	MF	1DPI_MG_UP
GO:0003994	0.0326478	0.99823	2	4	aconitate hydratase activity	MF	1DPI_MG_UP
GO:0008139	0.0339348	0.995207	3	12	nuclear localization sequence binding	MF	1DPI_MG_UP
GO:0004775	0.0344277	0.998077	2	4	succinate-CoA ligase (ADP-forming) activity	MF	1DPI_MG_UP
GO:0048038	0.0347408	0.995403	3	9	quinone binding	MF	1DPI_MG_UP
GO:0030234	0.0379488	0.994634	3	10	enzyme regulator activity	MF	1DPI_MG_UP
GO:0008173	0.038011	0.997757	2	4	RNA methyltransferase activity	MF	1DPI_MG_UP
GO:0015450	0.0408992	0.997486	2	4	P-P-bond-hydrolysis-driven protein transmembrane transporter activity	MF	1DPI_MG_UP
GO:0005198	0.0437874	0.988009	5	29	structural molecule activity	MF	1DPI_MG_UP
GO:0004771	0.0447033	0.996671	2	5	sterol esterase activity	MF	1DPI_MG_UP
GO:0008121	0.0453909	0.997041	2	4	ubiquinol-cytochrome-c reductase activity	MF	1DPI_MG_UP
GO:0005102	0.049359	0.992238	3	10	receptor binding	MF	1DPI_MG_UP
GO:0035434	1.02347e-05	1	6	7	copper ion transmembrane transport	BP	1DPI_MG_DOWN
GO:0007264	4.63409e-05	0.999993	11	25	small GTPase mediated signal transduction	BP	1DPI_MG_DOWN
GO:0035268	0.000126271	0.999997	5	6	protein mannosylation	BP	1DPI_MG_DOWN
GO:0006487	0.000397343	0.999903	13	40	protein N-linked glycosylation	BP	1DPI_MG_DOWN
GO:0006048	0.000802551	0.99998	4	5	UDP-N-acetylglucosamine biosynthetic process	BP	1DPI_MG_DOWN
GO:0006078	0.000839228	0.999978	4	5	(1->6)-beta-D-glucan biosynthetic process	BP	1DPI_MG_DOWN
GO:0015693	0.00101087	0.999933	5	8	magnesium ion transport	BP	1DPI_MG_DOWN
GO:0003283	0.00101971	0.999972	4	5	atrial septum development	BP	1DPI_MG_DOWN
GO:0055114	0.00108274	0.999249	117	765	oxidation-reduction process	BP	1DPI_MG_DOWN
GO:0051279	0.00183828	1	3	3	regulation of release of sequestered calcium ion into cytosol	BP	1DPI_MG_DOWN
GO:0019722	0.00230266	0.999882	4	6	calcium-mediated signaling	BP	1DPI_MG_DOWN
GO:0055072	0.0034182	0.999385	7	18	iron ion homeostasis	BP	1DPI_MG_DOWN
GO:0010106	0.00398854	0.999556	5	10	cellular response to iron ion starvation	BP	1DPI_MG_DOWN
GO:0046854	0.00481359	0.999633	4	7	phosphatidylinositol phosphorylation	BP	1DPI_MG_DOWN
GO:0009272	0.00488765	0.999042	7	19	fungal-type cell wall biogenesis	BP	1DPI_MG_DOWN
GO:0000032	0.00523943	0.999137	6	15	cell wall mannoprotein biosynthetic process	BP	1DPI_MG_DOWN
GO:0006612	0.00585135	0.999813	3	4	protein targeting to membrane	BP	1DPI_MG_DOWN
GO:0046354	0.00643536	0.999786	3	4	mannan biosynthetic process	BP	1DPI_MG_DOWN
GO:0015686	0.00644648	0.999786	3	4	ferric triacetylfusarinine C transport	BP	1DPI_MG_DOWN
GO:0030324	0.00674007	0.999772	3	4	lung development	BP	1DPI_MG_DOWN
GO:0009306	0.00821964	0.999184	4	8	protein secretion	BP	1DPI_MG_DOWN
GO:0050821	0.00832051	0.998449	6	16	protein stabilization	BP	1DPI_MG_DOWN
GO:0015677	0.00928605	0.998598	5	12	copper ion import	BP	1DPI_MG_DOWN
GO:0031505	0.00973761	0.996699	11	43	fungal-type cell wall organization	BP	1DPI_MG_DOWN
GO:0015991	0.0103048	0.998352	5	13	ATP hydrolysis coupled proton transport	BP	1DPI_MG_DOWN
GO:0045454	0.0106394	0.997121	8	28	cell redox homeostasis	BP	1DPI_MG_DOWN
GO:0009267	0.0109338	0.997793	6	17	cellular response to starvation	BP	1DPI_MG_DOWN
GO:0015680	0.0112325	1	2	2	intracellular copper ion transport	BP	1DPI_MG_DOWN
GO:0048315	0.0113373	0.996605	9	32	conidium formation	BP	1DPI_MG_DOWN
GO:0046855	0.0115097	1	2	2	inositol phosphate dephosphorylation	BP	1DPI_MG_DOWN
GO:0006623	0.0117711	0.998052	5	13	protein targeting to vacuole	BP	1DPI_MG_DOWN
GO:0030335	0.0125126	1	2	2	positive regulation of cell migration	BP	1DPI_MG_DOWN
GO:0014823	0.0126268	1	2	2	response to activity	BP	1DPI_MG_DOWN
GO:0010124	0.012661	1	2	2	phenylacetate catabolic process	BP	1DPI_MG_DOWN
GO:0071966	0.0126923	0.999208	3	5	fungal-type cell wall polysaccharide metabolic process	BP	1DPI_MG_DOWN
GO:1900409	0.0128966	1	2	2	positive regulation of cellular response to oxidative stress	BP	1DPI_MG_DOWN
GO:0050790	0.0129037	1	2	2	regulation of catalytic activity	BP	1DPI_MG_DOWN
GO:0006021	0.0129199	1	2	2	inositol biosynthetic process	BP	1DPI_MG_DOWN
GO:0009753	0.0129879	1	2	2	response to jasmonic acid	BP	1DPI_MG_DOWN
GO:0008204	0.0131197	0.997768	5	13	ergosterol metabolic process	BP	1DPI_MG_DOWN
GO:0017157	0.0131255	0.99917	3	5	regulation of exocytosis	BP	1DPI_MG_DOWN
GO:0099097	0.0132072	0.999163	3	5	prospore membrane biogenesis	BP	1DPI_MG_DOWN
GO:0042438	0.0136424	0.998308	4	9	melanin biosynthetic process	BP	1DPI_MG_DOWN
GO:0071704	0.0138147	1	2	2	organic substance metabolic process	BP	1DPI_MG_DOWN
GO:0018298	0.0140869	0.997558	5	13	protein-chromophore linkage	BP	1DPI_MG_DOWN
GO:0036245	0.0141236	1	2	2	cellular response to menadione	BP	1DPI_MG_DOWN
GO:0030448	0.0141575	0.997543	5	13	hyphal growth	BP	1DPI_MG_DOWN
GO:0051443	0.014421	1	2	2	positive regulation of ubiquitin-protein transferase activity	BP	1DPI_MG_DOWN
GO:0042177	0.0144515	1	2	2	negative regulation of protein catabolic process	BP	1DPI_MG_DOWN
GO:0071347	0.0146769	1	2	2	cellular response to interleukin-1	BP	1DPI_MG_DOWN
GO:0006198	0.0146794	1	2	2	cAMP catabolic process	BP	1DPI_MG_DOWN
GO:0030913	0.0149668	1	2	2	paranodal junction assembly	BP	1DPI_MG_DOWN
GO:0051597	0.0149668	1	2	2	response to methylmercury	BP	1DPI_MG_DOWN
GO:0060307	0.0149668	1	2	2	regulation of ventricular cardiac muscle cell membrane repolarization	BP	1DPI_MG_DOWN
GO:0070296	0.0149668	1	2	2	sarcoplasmic reticulum calcium ion transport	BP	1DPI_MG_DOWN
GO:0086005	0.0149668	1	2	2	ventricular cardiac muscle cell action potential	BP	1DPI_MG_DOWN
GO:0086046	0.0149668	1	2	2	membrane depolarization during SA node cell action potential	BP	1DPI_MG_DOWN
GO:0019220	0.0151103	1	2	2	regulation of phosphate metabolic process	BP	1DPI_MG_DOWN
GO:0061161	0.0151103	1	2	2	positive regulation of establishment of bipolar cell polarity regulating cell shape	BP	1DPI_MG_DOWN
GO:0005980	0.0151103	1	2	2	glycogen catabolic process	BP	1DPI_MG_DOWN
GO:0050688	0.0151103	1	2	2	regulation of defense response to virus	BP	1DPI_MG_DOWN
GO:0000282	0.0151103	1	2	2	cellular bud site selection	BP	1DPI_MG_DOWN
GO:0006749	0.01522	0.997241	5	14	glutathione metabolic process	BP	1DPI_MG_DOWN
GO:0031647	0.0160692	0.997904	4	9	regulation of protein stability	BP	1DPI_MG_DOWN
GO:0051123	0.0178591	0.997475	4	10	RNA polymerase II transcriptional preinitiation complex assembly	BP	1DPI_MG_DOWN
GO:0006486	0.0181956	0.993151	11	47	protein glycosylation	BP	1DPI_MG_DOWN
GO:0007035	0.0189234	0.997276	4	10	vacuolar acidification	BP	1DPI_MG_DOWN
GO:0006874	0.0209089	0.994195	7	24	cellular calcium ion homeostasis	BP	1DPI_MG_DOWN
GO:0006020	0.0236012	0.997793	3	6	inositol metabolic process	BP	1DPI_MG_DOWN
GO:0006665	0.0240831	0.993932	6	20	sphingolipid metabolic process	BP	1DPI_MG_DOWN
GO:0007586	0.0251583	0.997587	3	6	digestion	BP	1DPI_MG_DOWN
GO:0045494	0.0268274	0.99736	3	6	photoreceptor cell maintenance	BP	1DPI_MG_DOWN
GO:0006878	0.0271913	0.994038	5	16	cellular copper ion homeostasis	BP	1DPI_MG_DOWN
GO:0030010	0.0277616	0.993977	5	15	establishment of cell polarity	BP	1DPI_MG_DOWN
GO:0006915	0.0283601	0.990564	8	32	apoptotic process	BP	1DPI_MG_DOWN
GO:0051260	0.0294125	0.993412	5	16	protein homooligomerization	BP	1DPI_MG_DOWN
GO:0030036	0.0307016	0.990617	7	26	actin cytoskeleton organization	BP	1DPI_MG_DOWN
GO:0006203	0.0310195	0.998828	2	3	dGTP catabolic process	BP	1DPI_MG_DOWN
GO:0008285	0.0315048	0.994478	4	11	negative regulation of cell proliferation	BP	1DPI_MG_DOWN
GO:0019439	0.0322996	0.989905	7	28	aromatic compound catabolic process	BP	1DPI_MG_DOWN
GO:0006950	0.0326671	0.989765	7	28	response to stress	BP	1DPI_MG_DOWN
GO:0006656	0.032711	0.994196	4	11	phosphatidylcholine biosynthetic process	BP	1DPI_MG_DOWN
GO:0042167	0.0330593	0.998706	2	3	heme catabolic process	BP	1DPI_MG_DOWN
GO:0045892	0.0342522	0.988121	8	33	negative regulation of transcription, DNA-templated	BP	1DPI_MG_DOWN
GO:0050773	0.0349452	0.998589	2	3	regulation of dendrite development	BP	1DPI_MG_DOWN
GO:0072593	0.0355242	0.998552	2	3	reactive oxygen species metabolic process	BP	1DPI_MG_DOWN
GO:0043280	0.0364556	0.998492	2	3	positive regulation of cysteine-type endopeptidase activity involved in apoptotic process	BP	1DPI_MG_DOWN
GO:0061692	0.0368597	0.998466	2	3	cellular detoxification of hydrogen peroxide	BP	1DPI_MG_DOWN
GO:1903146	0.037075	0.998452	2	3	regulation of autophagy of mitochondrion	BP	1DPI_MG_DOWN
GO:0008654	0.0373265	0.987959	7	28	phospholipid biosynthetic process	BP	1DPI_MG_DOWN
GO:0010731	0.0374191	0.998429	2	3	protein glutathionylation	BP	1DPI_MG_DOWN
GO:0042554	0.03769	0.998411	2	3	superoxide anion generation	BP	1DPI_MG_DOWN
GO:0009751	0.0378422	0.998401	2	3	response to salicylic acid	BP	1DPI_MG_DOWN
GO:0071218	0.0381483	0.998381	2	3	cellular response to misfolded protein	BP	1DPI_MG_DOWN
GO:0034976	0.0382359	0.995244	3	7	response to endoplasmic reticulum stress	BP	1DPI_MG_DOWN
GO:0007219	0.0383826	0.998365	2	3	Notch signaling pathway	BP	1DPI_MG_DOWN
GO:0019629	0.0388836	0.998332	2	3	propionate catabolic process, 2-methylcitrate cycle	BP	1DPI_MG_DOWN
GO:0097502	0.0389275	0.998329	2	3	mannosylation	BP	1DPI_MG_DOWN
GO:0035524	0.0397308	0.998275	2	3	proline transmembrane transport	BP	1DPI_MG_DOWN
GO:0010133	0.0400893	0.99825	2	3	proline catabolic process to glutamate	BP	1DPI_MG_DOWN
GO:0000920	0.0406311	0.994819	3	7	cell separation after cytokinesis	BP	1DPI_MG_DOWN
GO:0001570	0.040882	0.998195	2	3	vasculogenesis	BP	1DPI_MG_DOWN
GO:0051592	0.0409996	0.998187	2	3	response to calcium ion	BP	1DPI_MG_DOWN
GO:0016055	0.0410353	0.989785	5	17	Wnt signaling pathway	BP	1DPI_MG_DOWN
GO:0042744	0.0411136	0.991927	4	12	hydrogen peroxide catabolic process	BP	1DPI_MG_DOWN
GO:0071555	0.0411316	0.976788	21	120	cell wall organization	BP	1DPI_MG_DOWN
GO:0070374	0.0414613	0.998155	2	3	positive regulation of ERK1 and ERK2 cascade	BP	1DPI_MG_DOWN
GO:1901135	0.041615	0.998144	2	3	carbohydrate derivative metabolic process	BP	1DPI_MG_DOWN
GO:0019290	0.0416187	0.998144	2	3	siderophore biosynthetic process	BP	1DPI_MG_DOWN
GO:0033212	0.0416187	0.998144	2	3	iron assimilation	BP	1DPI_MG_DOWN
GO:0001947	0.041619	0.998144	2	3	heart looping	BP	1DPI_MG_DOWN
GO:0007368	0.041619	0.998144	2	3	determination of left/right symmetry	BP	1DPI_MG_DOWN
GO:0030814	0.041619	0.998144	2	3	regulation of cAMP metabolic process	BP	1DPI_MG_DOWN
GO:0035469	0.041619	0.998144	2	3	determination of pancreatic left/right asymmetry	BP	1DPI_MG_DOWN
GO:0048496	0.041619	0.998144	2	3	maintenance of animal organ identity	BP	1DPI_MG_DOWN
GO:0060027	0.041619	0.998144	2	3	convergent extension involved in gastrulation	BP	1DPI_MG_DOWN
GO:0060287	0.041619	0.998144	2	3	epithelial cilium movement involved in determination of left/right asymmetry	BP	1DPI_MG_DOWN
GO:0060993	0.041619	0.998144	2	3	kidney morphogenesis	BP	1DPI_MG_DOWN
GO:0071908	0.041619	0.998144	2	3	determination of intestine left/right asymmetry	BP	1DPI_MG_DOWN
GO:0071909	0.041619	0.998144	2	3	determination of stomach left/right asymmetry	BP	1DPI_MG_DOWN
GO:0071910	0.041619	0.998144	2	3	determination of liver left/right asymmetry	BP	1DPI_MG_DOWN
GO:0072189	0.041619	0.998144	2	3	ureter development	BP	1DPI_MG_DOWN
GO:0090090	0.041619	0.998144	2	3	negative regulation of canonical Wnt signaling pathway	BP	1DPI_MG_DOWN
GO:1905515	0.041619	0.998144	2	3	non-motile cilium assembly	BP	1DPI_MG_DOWN
GO:2000095	0.041619	0.998144	2	3	regulation of Wnt signaling pathway, planar cell polarity pathway	BP	1DPI_MG_DOWN
GO:2000167	0.041619	0.998144	2	3	regulation of planar cell polarity pathway involved in neural tube closure	BP	1DPI_MG_DOWN
GO:0034644	0.0421992	0.994535	3	7	cellular response to UV	BP	1DPI_MG_DOWN
GO:0030242	0.0422152	0.994532	3	7	autophagy of peroxisome	BP	1DPI_MG_DOWN
GO:0035690	0.0434299	0.985511	7	28	cellular response to drug	BP	1DPI_MG_DOWN
GO:0006629	0.0439456	0.979905	12	59	lipid metabolic process	BP	1DPI_MG_DOWN
GO:0006935	0.0441639	0.994172	3	7	chemotaxis	BP	1DPI_MG_DOWN
GO:0032012	0.0443228	0.994143	3	7	regulation of ARF protein signal transduction	BP	1DPI_MG_DOWN
GO:0030587	0.0443231	0.994143	3	7	sorocarp development	BP	1DPI_MG_DOWN
GO:0016021	3.19722e-08	1	257	1622	integral component of membrane	CC	1DPI_MG_DOWN
GO:0005886	2.68517e-06	0.999999	125	712	plasma membrane	CC	1DPI_MG_DOWN
GO:0031225	6.57422e-06	0.999998	22	69	anchored component of membrane	CC	1DPI_MG_DOWN
GO:0009277	7.93324e-06	0.999999	14	33	fungal-type cell wall	CC	1DPI_MG_DOWN
GO:0000329	0.00014709	0.99994	30	126	fungal-type vacuole membrane	CC	1DPI_MG_DOWN
GO:0030427	0.000179231	0.999985	7	12	site of polarized growth	CC	1DPI_MG_DOWN
GO:0005783	0.000353259	0.999792	69	394	endoplasmic reticulum	CC	1DPI_MG_DOWN
GO:0005789	0.00049838	0.999715	59	329	endoplasmic reticulum membrane	CC	1DPI_MG_DOWN
GO:0016471	0.00127889	1	3	3	vacuolar proton-transporting V-type ATPase complex	CC	1DPI_MG_DOWN
GO:0016020	0.00135262	0.999148	72	428	membrane	CC	1DPI_MG_DOWN
GO:0005796	0.00147722	1	3	3	Golgi lumen	CC	1DPI_MG_DOWN
GO:0005929	0.0021576	0.999891	4	6	cilium	CC	1DPI_MG_DOWN
GO:0030176	0.00344085	0.99876	15	62	integral component of endoplasmic reticulum membrane	CC	1DPI_MG_DOWN
GO:0031966	0.00359539	0.999036	10	34	mitochondrial membrane	CC	1DPI_MG_DOWN
GO:0005794	0.00415004	0.997572	44	250	Golgi apparatus	CC	1DPI_MG_DOWN
GO:0005764	0.011523	0.996857	8	27	lysosome	CC	1DPI_MG_DOWN
GO:0030659	0.0123797	0.997925	5	13	cytoplasmic vesicle membrane	CC	1DPI_MG_DOWN
GO:0005746	0.0126162	1	2	2	mitochondrial respiratory chain	CC	1DPI_MG_DOWN
GO:0030287	0.0143091	1	2	2	cell wall-bounded periplasmic space	CC	1DPI_MG_DOWN
GO:0042581	0.0151102	1	2	2	specific granule	CC	1DPI_MG_DOWN
GO:0000136	0.0151373	0.998062	4	9	alpha-1,6-mannosyltransferase complex	CC	1DPI_MG_DOWN
GO:0012505	0.0169345	0.995501	7	24	endomembrane system	CC	1DPI_MG_DOWN
GO:0000220	0.0200499	0.998242	3	6	vacuolar proton-transporting V-type ATPase, V0 domain	CC	1DPI_MG_DOWN
GO:0031201	0.023301	0.994117	6	21	SNARE complex	CC	1DPI_MG_DOWN
GO:0005770	0.0267377	0.991206	8	32	late endosome	CC	1DPI_MG_DOWN
GO:0031090	0.0282021	0.990627	8	32	organelle membrane	CC	1DPI_MG_DOWN
GO:0009507	0.031862	0.990125	7	27	chloroplast	CC	1DPI_MG_DOWN
GO:0012507	0.0348579	0.995824	3	7	ER to Golgi transport vesicle membrane	CC	1DPI_MG_DOWN
GO:0034457	0.0360445	0.998519	2	3	Mpp10 complex	CC	1DPI_MG_DOWN
GO:0005934	0.036868	0.993199	4	11	cellular bud tip	CC	1DPI_MG_DOWN
GO:0005845	0.0393405	0.995049	3	7	mRNA cap binding complex	CC	1DPI_MG_DOWN
GO:0097543	0.041619	0.998144	2	3	ciliary inversin compartment	CC	1DPI_MG_DOWN
GO:0097546	0.041619	0.998144	2	3	ciliary base	CC	1DPI_MG_DOWN
GO:0043020	0.041619	0.998144	2	3	NADPH oxidase complex	CC	1DPI_MG_DOWN
GO:1902716	0.0432331	0.994345	3	7	cell cortex of growing cell tip	CC	1DPI_MG_DOWN
GO:0005509	3.9199e-06	0.999999	23	71	calcium ion binding	MF	1DPI_MG_DOWN
GO:0005375	1.02347e-05	1	6	7	copper ion transmembrane transporter activity	MF	1DPI_MG_DOWN
GO:0015095	1.09316e-05	1	7	9	magnesium ion transmembrane transporter activity	MF	1DPI_MG_DOWN
GO:0016757	8.43124e-05	0.999979	16	48	transferase activity, transferring glycosyl groups	MF	1DPI_MG_DOWN
GO:0046961	0.00151971	0.999819	6	13	proton-transporting ATPase activity, rotational mechanism	MF	1DPI_MG_DOWN
GO:0004362	0.00165097	1	3	3	glutathione-disulfide reductase activity	MF	1DPI_MG_DOWN
GO:0001872	0.00166635	1	3	3	(1->3)-beta-D-glucan binding	MF	1DPI_MG_DOWN
GO:0071949	0.00241297	0.999134	16	64	FAD binding	MF	1DPI_MG_DOWN
GO:0004198	0.00272319	0.999853	4	6	calcium-dependent cysteine-type endopeptidase activity	MF	1DPI_MG_DOWN
GO:0019901	0.00396437	0.999138	8	23	protein kinase binding	MF	1DPI_MG_DOWN
GO:0042973	0.004768	0.999638	4	7	glucan endo-1,3-beta-D-glucosidase activity	MF	1DPI_MG_DOWN
GO:0003700	0.00487885	0.997344	34	180	DNA binding transcription factor activity	MF	1DPI_MG_DOWN
GO:0016717	0.00601733	0.999805	3	4	oxidoreductase activity, acting on paired donors, with oxidation of a pair of donors resulting in the reduction of molecular oxygen to two molecules of water	MF	1DPI_MG_DOWN
GO:0042389	0.00601733	0.999805	3	4	omega-3 fatty acid desaturase activity	MF	1DPI_MG_DOWN
GO:0050183	0.00601733	0.999805	3	4	phosphatidylcholine 12-monooxygenase activity	MF	1DPI_MG_DOWN
GO:0102517	0.00601733	0.999805	3	4	oleate 12-hydroxylase activity	MF	1DPI_MG_DOWN
GO:0102987	0.00601733	0.999805	3	4	palmitoleic acid delta 12 desaturase activity	MF	1DPI_MG_DOWN
GO:0004497	0.00844085	0.995401	30	163	monooxygenase activity	MF	1DPI_MG_DOWN
GO:0016491	0.00961364	0.993174	84	569	oxidoreductase activity	MF	1DPI_MG_DOWN
GO:0004074	0.010913	1	2	2	biliverdin reductase activity	MF	1DPI_MG_DOWN
GO:0004343	0.0113404	1	2	2	glucosamine 6-phosphate N-acetyltransferase activity	MF	1DPI_MG_DOWN
GO:0003863	0.0128722	1	2	2	3-methyl-2-oxobutanoate dehydrogenase (2-methylpropanoyl-transferring) activity	MF	1DPI_MG_DOWN
GO:1990050	0.012909	1	2	2	phosphatidic acid transporter activity	MF	1DPI_MG_DOWN
GO:0005484	0.0139626	0.996934	6	19	SNAP receptor activity	MF	1DPI_MG_DOWN
GO:0018669	0.0140433	0.999089	3	5	3-hydroxybenzoate 6-monooxygenase activity	MF	1DPI_MG_DOWN
GO:0004556	0.0142222	0.999073	3	5	alpha-amylase activity	MF	1DPI_MG_DOWN
GO:0103025	0.0142222	0.999073	3	5	alpha-amylase activity (releasing maltohexaose)	MF	1DPI_MG_DOWN
GO:0004115	0.0146794	1	2	2	3',5'-cyclic-AMP phosphodiesterase activity	MF	1DPI_MG_DOWN
GO:0061459	0.0147168	1	2	2	L-arginine transmembrane transporter activity	MF	1DPI_MG_DOWN
GO:0000827	0.0149596	1	2	2	inositol-1,3,4,5,6-pentakisphosphate kinase activity	MF	1DPI_MG_DOWN
GO:0003843	0.0151083	1	2	2	1,3-beta-D-glucan synthase activity	MF	1DPI_MG_DOWN
GO:0004435	0.0151103	1	2	2	phosphatidylinositol phospholipase C activity	MF	1DPI_MG_DOWN
GO:0000297	0.0245692	0.99616	4	10	spermine transmembrane transporter activity	MF	1DPI_MG_DOWN
GO:0000026	0.0250201	0.997605	3	6	alpha-1,2-mannosyltransferase activity	MF	1DPI_MG_DOWN
GO:0004100	0.0259347	0.995876	4	10	chitin synthase activity	MF	1DPI_MG_DOWN
GO:0019177	0.0310195	0.998828	2	3	dihydroneopterin triphosphate pyrophosphohydrolase activity	MF	1DPI_MG_DOWN
GO:0035539	0.0310195	0.998828	2	3	8-oxo-7,8-dihydrodeoxyguanosine triphosphate pyrophosphatase activity	MF	1DPI_MG_DOWN
GO:0042602	0.0311773	0.998819	2	3	riboflavin reductase (NADPH) activity	MF	1DPI_MG_DOWN
GO:0005496	0.0316139	0.998793	2	3	steroid binding	MF	1DPI_MG_DOWN
GO:0042030	0.0324466	0.998743	2	3	ATPase inhibitor activity	MF	1DPI_MG_DOWN
GO:0004127	0.033088	0.998704	2	3	cytidylate kinase activity	MF	1DPI_MG_DOWN
GO:0045505	0.0340925	0.998642	2	3	dynein intermediate chain binding	MF	1DPI_MG_DOWN
GO:0008934	0.03514	0.998576	2	3	inositol monophosphate 1-phosphatase activity	MF	1DPI_MG_DOWN
GO:0005290	0.0384768	0.998359	2	3	L-histidine transmembrane transporter activity	MF	1DPI_MG_DOWN
GO:0001228	0.0385393	0.998355	2	3	transcriptional activator activity, RNA polymerase II transcription regulatory region sequence-specific binding	MF	1DPI_MG_DOWN
GO:0004340	0.0385682	0.998353	2	3	glucokinase activity	MF	1DPI_MG_DOWN
GO:0005544	0.0396989	0.998277	2	3	calcium-dependent phospholipid binding	MF	1DPI_MG_DOWN
GO:0004860	0.0401205	0.998248	2	3	protein kinase inhibitor activity	MF	1DPI_MG_DOWN
GO:0000287	0.040203	0.981174	13	66	magnesium ion binding	MF	1DPI_MG_DOWN
GO:0009881	0.0406944	0.994808	3	7	photoreceptor activity	MF	1DPI_MG_DOWN
GO:0016817	0.0414732	0.998154	2	3	hydrolase activity, acting on acid anhydrides	MF	1DPI_MG_DOWN
GO:0030165	0.041619	0.998144	2	3	PDZ domain binding	MF	1DPI_MG_DOWN
GO:0005088	0.041619	0.998144	2	3	Ras guanyl-nucleotide exchange factor activity	MF	1DPI_MG_DOWN
GO:0016891	0.041619	0.998144	2	3	endoribonuclease activity, producing 5'-phosphomonoesters	MF	1DPI_MG_DOWN
GO:0042803	0.0423629	0.981499	11	54	protein homodimerization activity	MF	1DPI_MG_DOWN
GO:0006412	6.25665e-45	1	83	135	translation	BP	1DPI_RR_UP
GO:0002181	5.11989e-28	1	40	52	cytoplasmic translation	BP	1DPI_RR_UP
GO:0006364	6.78935e-17	1	54	127	rRNA processing	BP	1DPI_RR_UP
GO:0032543	4.62846e-14	1	34	71	mitochondrial translation	BP	1DPI_RR_UP
GO:0006418	1.21586e-12	1	22	32	tRNA aminoacylation for protein translation	BP	1DPI_RR_UP
GO:0000027	1.7813e-12	1	19	26	ribosomal large subunit assembly	BP	1DPI_RR_UP
GO:0042254	1.8268e-10	1	27	58	ribosome biogenesis	BP	1DPI_RR_UP
GO:0051028	1.3106e-08	1	24	53	mRNA transport	BP	1DPI_RR_UP
GO:0061077	1.04631e-07	1	10	12	chaperone-mediated protein folding	BP	1DPI_RR_UP
GO:0006458	1.31969e-07	1	9	10	'de novo' protein folding	BP	1DPI_RR_UP
GO:0015986	6.39634e-07	1	10	15	ATP synthesis coupled proton transport	BP	1DPI_RR_UP
GO:0019878	6.53441e-07	1	8	9	lysine biosynthetic process via aminoadipic acid	BP	1DPI_RR_UP
GO:0006397	7.57205e-07	1	30	91	mRNA processing	BP	1DPI_RR_UP
GO:0030488	9.63306e-07	1	10	14	tRNA methylation	BP	1DPI_RR_UP
GO:0006606	1.67684e-06	1	11	17	protein import into nucleus	BP	1DPI_RR_UP
GO:0000028	3.05019e-06	1	9	14	ribosomal small subunit assembly	BP	1DPI_RR_UP
GO:0043039	3.60419e-06	1	8	10	tRNA aminoacylation	BP	1DPI_RR_UP
GO:0045490	4.58955e-06	0.999999	14	29	pectin catabolic process	BP	1DPI_RR_UP
GO:0042274	8.82003e-06	0.999999	10	17	ribosomal small subunit biogenesis	BP	1DPI_RR_UP
GO:0045842	9.45157e-06	0.999999	13	28	positive regulation of mitotic metaphase/anaphase transition	BP	1DPI_RR_UP
GO:0006189	9.47317e-06	1	8	11	'de novo' IMP biosynthetic process	BP	1DPI_RR_UP
GO:0008033	1.07318e-05	0.999998	16	40	tRNA processing	BP	1DPI_RR_UP
GO:0006839	1.767e-05	0.999997	13	28	mitochondrial transport	BP	1DPI_RR_UP
GO:0000462	1.81548e-05	0.999997	12	25	maturation of SSU-rRNA from tricistronic rRNA transcript (SSU-rRNA, 5.8S rRNA, LSU-rRNA)	BP	1DPI_RR_UP
GO:0006417	2.05965e-05	0.999997	11	22	regulation of translation	BP	1DPI_RR_UP
GO:0042545	3.408e-05	1	5	5	cell wall modification	BP	1DPI_RR_UP
GO:0046827	4.04857e-05	0.999999	6	7	positive regulation of protein export from nucleus	BP	1DPI_RR_UP
GO:0006400	8.86698e-05	0.999988	10	20	tRNA modification	BP	1DPI_RR_UP
GO:0009060	9.11103e-05	0.999991	8	15	aerobic respiration	BP	1DPI_RR_UP
GO:0051301	9.69003e-05	0.999955	43	184	cell division	BP	1DPI_RR_UP
GO:0000470	9.99277e-05	0.999998	5	6	maturation of LSU-rRNA	BP	1DPI_RR_UP
GO:0000105	0.000106845	0.999996	6	8	histidine biosynthetic process	BP	1DPI_RR_UP
GO:1902975	0.00011604	0.999986	9	17	mitotic DNA replication initiation	BP	1DPI_RR_UP
GO:0006414	0.000130006	1	4	4	translational elongation	BP	1DPI_RR_UP
GO:0002183	0.000137049	0.999983	9	18	cytoplasmic translational initiation	BP	1DPI_RR_UP
GO:0030490	0.000140366	0.999979	10	21	maturation of SSU-rRNA	BP	1DPI_RR_UP
GO:0006164	0.000143149	0.999994	6	8	purine nucleotide biosynthetic process	BP	1DPI_RR_UP
GO:0034501	0.000172777	0.999987	7	11	protein localization to kinetochore	BP	1DPI_RR_UP
GO:0001522	0.000215618	0.999987	6	9	pseudouridine synthesis	BP	1DPI_RR_UP
GO:0001731	0.000224238	1	4	4	formation of translation preinitiation complex	BP	1DPI_RR_UP
GO:0006086	0.000238806	0.999994	5	6	acetyl-CoA biosynthetic process from pyruvate	BP	1DPI_RR_UP
GO:0006413	0.000245659	0.999971	8	16	translational initiation	BP	1DPI_RR_UP
GO:0007076	0.000256168	0.999993	5	6	mitotic chromosome condensation	BP	1DPI_RR_UP
GO:0042273	0.000262264	0.999951	11	27	ribosomal large subunit biogenesis	BP	1DPI_RR_UP
GO:0000379	0.000282719	1	4	4	tRNA-type intron splice site recognition and cleavage	BP	1DPI_RR_UP
GO:0006891	0.000284668	0.999952	10	23	intra-Golgi vesicle-mediated transport	BP	1DPI_RR_UP
GO:0009088	0.000285266	1	4	4	threonine biosynthetic process	BP	1DPI_RR_UP
GO:0009097	0.000377385	0.999961	7	13	isoleucine biosynthetic process	BP	1DPI_RR_UP
GO:0006122	0.000496115	0.999972	5	8	mitochondrial electron transport, ubiquinol to cytochrome c	BP	1DPI_RR_UP
GO:0006270	0.000661279	0.999889	9	20	DNA replication initiation	BP	1DPI_RR_UP
GO:0051315	0.000742044	0.999937	6	10	attachment of mitotic spindle microtubules to kinetochore	BP	1DPI_RR_UP
GO:0006888	0.000782371	0.999707	21	79	ER to Golgi vesicle-mediated transport	BP	1DPI_RR_UP
GO:0007096	0.000791015	0.99996	5	7	regulation of exit from mitosis	BP	1DPI_RR_UP
GO:0009086	0.000844936	0.999829	10	25	methionine biosynthetic process	BP	1DPI_RR_UP
GO:0006886	0.000900845	0.999583	31	133	intracellular protein transport	BP	1DPI_RR_UP
GO:0000467	0.0010562	0.999895	6	11	exonucleolytic trimming to generate mature 3'-end of 5.8S rRNA from tricistronic rRNA transcript (SSU-rRNA, 5.8S rRNA, LSU-rRNA)	BP	1DPI_RR_UP
GO:0006099	0.00111739	0.999694	13	39	tricarboxylic acid cycle	BP	1DPI_RR_UP
GO:0030245	0.0011866	0.999567	19	69	cellulose catabolic process	BP	1DPI_RR_UP
GO:0099132	0.00120403	0.999949	4	6	ATP hydrolysis coupled cation transmembrane transport	BP	1DPI_RR_UP
GO:0000055	0.00120554	0.999876	6	11	ribosomal large subunit export from nucleus	BP	1DPI_RR_UP
GO:0034476	0.00123165	0.999965	4	5	U5 snRNA 3'-end processing	BP	1DPI_RR_UP
GO:0006452	0.00128755	0.999963	4	5	translational frameshifting	BP	1DPI_RR_UP
GO:0000162	0.00152905	0.999953	4	5	tryptophan biosynthetic process	BP	1DPI_RR_UP
GO:0009113	0.00156479	0.999952	4	5	purine nucleobase biosynthetic process	BP	1DPI_RR_UP
GO:0031122	0.00162853	0.999822	6	11	cytoplasmic microtubule organization	BP	1DPI_RR_UP
GO:0015031	0.00174428	0.999029	45	221	protein transport	BP	1DPI_RR_UP
GO:0071035	0.00195952	0.999764	6	12	nuclear polyadenylation-dependent rRNA catabolic process	BP	1DPI_RR_UP
GO:0071038	0.00195952	0.999764	6	12	nuclear polyadenylation-dependent tRNA catabolic process	BP	1DPI_RR_UP
GO:0031120	0.00206749	1	3	3	snRNA pseudouridine synthesis	BP	1DPI_RR_UP
GO:0007051	0.00241183	1	3	3	spindle organization	BP	1DPI_RR_UP
GO:0031291	0.00241271	1	3	3	Ran protein signal transduction	BP	1DPI_RR_UP
GO:0006432	0.00252637	1	3	3	phenylalanyl-tRNA aminoacylation	BP	1DPI_RR_UP
GO:0051083	0.00254447	1	3	3	'de novo' cotranslational protein folding	BP	1DPI_RR_UP
GO:0070124	0.00254882	1	3	3	mitochondrial translational initiation	BP	1DPI_RR_UP
GO:0000054	0.00257269	1	3	3	ribosomal subunit export from nucleus	BP	1DPI_RR_UP
GO:0009308	0.00257269	1	3	3	amine metabolic process	BP	1DPI_RR_UP
GO:0051097	0.00257269	1	3	3	negative regulation of helicase activity	BP	1DPI_RR_UP
GO:0015701	0.00257269	1	3	3	bicarbonate transport	BP	1DPI_RR_UP
GO:0042176	0.00257269	1	3	3	regulation of protein catabolic process	BP	1DPI_RR_UP
GO:0060628	0.00257269	1	3	3	regulation of ER to Golgi vesicle-mediated transport	BP	1DPI_RR_UP
GO:1902969	0.00277933	0.999738	5	9	mitotic DNA replication	BP	1DPI_RR_UP
GO:0043928	0.00290542	0.999841	4	6	exonucleolytic nuclear-transcribed mRNA catabolic process involved in deadenylation-dependent decay	BP	1DPI_RR_UP
GO:0009451	0.00346936	0.999508	6	13	RNA modification	BP	1DPI_RR_UP
GO:0007017	0.00364989	0.999786	4	6	microtubule-based process	BP	1DPI_RR_UP
GO:0031119	0.00373086	0.99978	4	6	tRNA pseudouridine synthesis	BP	1DPI_RR_UP
GO:0002098	0.00378231	0.999454	6	13	tRNA wobble uridine modification	BP	1DPI_RR_UP
GO:0048268	0.00380106	0.999774	4	6	clathrin coat assembly	BP	1DPI_RR_UP
GO:0000002	0.00396984	0.99928	7	17	mitochondrial genome maintenance	BP	1DPI_RR_UP
GO:0009686	0.00411784	0.99975	4	6	gibberellin biosynthetic process	BP	1DPI_RR_UP
GO:0006607	0.00419208	0.999744	4	6	NLS-bearing protein import into nucleus	BP	1DPI_RR_UP
GO:0006890	0.00443693	0.998909	9	26	retrograde vesicle-mediated transport, Golgi to ER	BP	1DPI_RR_UP
GO:0006541	0.00450218	0.999163	7	17	glutamine metabolic process	BP	1DPI_RR_UP
GO:0000070	0.0045746	0.99887	9	26	mitotic sister chromatid segregation	BP	1DPI_RR_UP
GO:0006396	0.00467311	0.998436	13	45	RNA processing	BP	1DPI_RR_UP
GO:0000463	0.00522254	0.999379	5	10	maturation of LSU-rRNA from tricistronic rRNA transcript (SSU-rRNA, 5.8S rRNA, LSU-rRNA)	BP	1DPI_RR_UP
GO:0055114	0.00525264	0.996121	126	765	oxidation-reduction process	BP	1DPI_RR_UP
GO:0034661	0.00625463	0.999485	4	7	ncRNA catabolic process	BP	1DPI_RR_UP
GO:0008380	0.00679125	0.997593	13	48	RNA splicing	BP	1DPI_RR_UP
GO:0070131	0.00698352	0.999761	3	4	positive regulation of mitochondrial translation	BP	1DPI_RR_UP
GO:0009058	0.00701646	0.997084	17	68	biosynthetic process	BP	1DPI_RR_UP
GO:0043161	0.00707115	0.996879	19	81	proteasome-mediated ubiquitin-dependent protein catabolic process	BP	1DPI_RR_UP
GO:1902426	0.00733503	0.999744	3	4	deactivation of mitotic spindle assembly checkpoint	BP	1DPI_RR_UP
GO:0000056	0.00735624	0.999363	4	7	ribosomal small subunit export from nucleus	BP	1DPI_RR_UP
GO:0034473	0.00735959	0.999743	3	4	U1 snRNA 3'-end processing	BP	1DPI_RR_UP
GO:0071042	0.00764821	0.998944	5	11	nuclear polyadenylation-dependent mRNA catabolic process	BP	1DPI_RR_UP
GO:0045905	0.00767559	0.999727	3	4	positive regulation of translational termination	BP	1DPI_RR_UP
GO:0070478	0.00779197	0.998919	5	11	nuclear-transcribed mRNA catabolic process, 3'-5' exonucleolytic nonsense-mediated decay	BP	1DPI_RR_UP
GO:0006401	0.00781774	0.999311	4	7	RNA catabolic process	BP	1DPI_RR_UP
GO:0009082	0.00782263	0.99931	4	7	branched-chain amino acid biosynthetic process	BP	1DPI_RR_UP
GO:1990758	0.00795639	0.999218	4	8	mitotic sister chromatid biorientation	BP	1DPI_RR_UP
GO:1901673	0.00796093	0.999713	3	4	regulation of mitotic spindle assembly	BP	1DPI_RR_UP
GO:0018279	0.00830321	0.999255	4	7	protein N-linked glycosylation via asparagine	BP	1DPI_RR_UP
GO:0000398	0.00851894	0.997001	12	48	mRNA splicing, via spliceosome	BP	1DPI_RR_UP
GO:0018027	0.0086285	0.999679	3	4	peptidyl-lysine dimethylation	BP	1DPI_RR_UP
GO:0006279	0.00872182	0.999205	4	7	premeiotic DNA replication	BP	1DPI_RR_UP
GO:0006450	0.00894654	0.999663	3	4	regulation of translational fidelity	BP	1DPI_RR_UP
GO:0072321	0.00912355	1	2	2	chaperone-mediated protein transport	BP	1DPI_RR_UP
GO:1990481	0.0091328	0.999653	3	4	mRNA pseudouridine synthesis	BP	1DPI_RR_UP
GO:0044237	0.0091554	0.999652	3	4	cellular metabolic process	BP	1DPI_RR_UP
GO:0051455	0.00923423	0.999648	3	4	attachment of spindle microtubules to kinetochore involved in homologous chromosome segregation	BP	1DPI_RR_UP
GO:1902476	0.00923423	0.999648	3	4	chloride transmembrane transport	BP	1DPI_RR_UP
GO:0000060	0.00923423	0.999648	3	4	protein import into nucleus, translocation	BP	1DPI_RR_UP
GO:0045039	0.0105956	0.999273	3	6	protein import into mitochondrial inner membrane	BP	1DPI_RR_UP
GO:1905267	0.010984	0.999352	3	5	endonucleolytic cleavage involved in tRNA processing	BP	1DPI_RR_UP
GO:0007018	0.0111803	0.997042	8	24	microtubule-based movement	BP	1DPI_RR_UP
GO:0048193	0.0115254	0.998732	4	8	Golgi vesicle transport	BP	1DPI_RR_UP
GO:0042407	0.0122714	0.999244	3	5	cristae formation	BP	1DPI_RR_UP
GO:0006457	0.0124913	0.994396	17	77	protein folding	BP	1DPI_RR_UP
GO:0006183	0.0129124	1	2	2	GTP biosynthetic process	BP	1DPI_RR_UP
GO:0008299	0.0139927	0.997651	5	12	isoprenoid biosynthetic process	BP	1DPI_RR_UP
GO:0006226	0.0141821	1	2	2	dUMP biosynthetic process	BP	1DPI_RR_UP
GO:0022904	0.0149978	0.999002	3	5	respiratory electron transport chain	BP	1DPI_RR_UP
GO:0006616	0.0152728	0.998976	3	5	SRP-dependent cotranslational protein targeting to membrane, translocation	BP	1DPI_RR_UP
GO:0071028	0.0156898	0.998937	3	5	nuclear mRNA surveillance	BP	1DPI_RR_UP
GO:0010267	0.015935	1	2	2	production of ta-siRNAs involved in RNA interference	BP	1DPI_RR_UP
GO:1904983	0.0162155	1	2	2	transmembrane glycine transport from cytosol to mitochondrion	BP	1DPI_RR_UP
GO:1903364	0.0163125	1	2	2	positive regulation of cellular protein catabolic process	BP	1DPI_RR_UP
GO:0046222	0.0163132	1	2	2	aflatoxin metabolic process	BP	1DPI_RR_UP
GO:0046223	0.0163132	1	2	2	aflatoxin catabolic process	BP	1DPI_RR_UP
GO:0046084	0.0167581	1	2	2	adenine biosynthetic process	BP	1DPI_RR_UP
GO:0090297	0.0168247	1	2	2	positive regulation of mitochondrial DNA replication	BP	1DPI_RR_UP
GO:0005975	0.0169465	0.989188	44	239	carbohydrate metabolic process	BP	1DPI_RR_UP
GO:1902981	0.0170086	0.998811	3	5	synthesis of RNA primer involved in mitotic DNA replication	BP	1DPI_RR_UP
GO:0000465	0.0172117	1	2	2	exonucleolytic trimming to generate mature 5'-end of 5.8S rRNA from tricistronic rRNA transcript (SSU-rRNA, 5.8S rRNA, LSU-rRNA)	BP	1DPI_RR_UP
GO:0036166	0.0176566	0.998747	3	5	phenotypic switching	BP	1DPI_RR_UP
GO:0042450	0.0177149	1	2	2	arginine biosynthetic process via ornithine	BP	1DPI_RR_UP
GO:0097034	0.0177491	1	2	2	mitochondrial respiratory chain complex IV biogenesis	BP	1DPI_RR_UP
GO:0019919	0.0178453	1	2	2	peptidyl-arginine methylation, to asymmetrical-dimethyl arginine	BP	1DPI_RR_UP
GO:0006388	0.0179713	0.998716	3	5	tRNA splicing, via endonucleolytic cleavage and ligation	BP	1DPI_RR_UP
GO:0070651	0.0179923	0.996673	5	13	nonfunctional rRNA decay	BP	1DPI_RR_UP
GO:0034517	0.0180479	1	2	2	ribophagy	BP	1DPI_RR_UP
GO:0006436	0.0180986	1	2	2	tryptophanyl-tRNA aminoacylation	BP	1DPI_RR_UP
GO:0006177	0.0187305	1	2	2	GMP biosynthetic process	BP	1DPI_RR_UP
GO:0009070	0.0187321	1	2	2	serine family amino acid biosynthetic process	BP	1DPI_RR_UP
GO:0000743	0.0187335	1	2	2	nuclear migration involved in conjugation with cellular fusion	BP	1DPI_RR_UP
GO:0044208	0.0187444	1	2	2	'de novo' AMP biosynthetic process	BP	1DPI_RR_UP
GO:0006435	0.0187449	1	2	2	threonyl-tRNA aminoacylation	BP	1DPI_RR_UP
GO:0015846	0.0187528	1	2	2	polyamine transport	BP	1DPI_RR_UP
GO:0001510	0.0187701	1	2	2	RNA methylation	BP	1DPI_RR_UP
GO:0035493	0.018778	1	2	2	SNARE complex assembly	BP	1DPI_RR_UP
GO:0006433	0.0187815	1	2	2	prolyl-tRNA aminoacylation	BP	1DPI_RR_UP
GO:0006430	0.0187818	1	2	2	lysyl-tRNA aminoacylation	BP	1DPI_RR_UP
GO:0006424	0.0187832	1	2	2	glutamyl-tRNA aminoacylation	BP	1DPI_RR_UP
GO:0000154	0.0187842	1	2	2	rRNA modification	BP	1DPI_RR_UP
GO:0006011	0.0187845	1	2	2	UDP-glucose metabolic process	BP	1DPI_RR_UP
GO:0032888	0.0187846	1	2	2	regulation of mitotic spindle elongation	BP	1DPI_RR_UP
GO:0006448	0.0187846	1	2	2	regulation of translational elongation	BP	1DPI_RR_UP
GO:0000479	0.0187846	1	2	2	endonucleolytic cleavage of tricistronic rRNA transcript (SSU-rRNA, 5.8S rRNA, LSU-rRNA)	BP	1DPI_RR_UP
GO:0006429	0.0187846	1	2	2	leucyl-tRNA aminoacylation	BP	1DPI_RR_UP
GO:1903466	0.0187846	1	2	2	regulation of mitotic DNA replication initiation	BP	1DPI_RR_UP
GO:0006404	0.0187846	1	2	2	RNA import into nucleus	BP	1DPI_RR_UP
GO:0010032	0.0187846	1	2	2	meiotic chromosome condensation	BP	1DPI_RR_UP
GO:0051307	0.0187846	1	2	2	meiotic chromosome separation	BP	1DPI_RR_UP
GO:0008295	0.0190803	0.998604	3	5	spermidine biosynthetic process	BP	1DPI_RR_UP
GO:0006289	0.0192305	0.994225	8	27	nucleotide-excision repair	BP	1DPI_RR_UP
GO:0006614	0.0195331	0.997291	4	9	SRP-dependent cotranslational protein targeting to membrane	BP	1DPI_RR_UP
GO:0006526	0.0206225	0.995182	6	17	arginine biosynthetic process	BP	1DPI_RR_UP
GO:0009611	0.0207187	0.998433	3	5	response to wounding	BP	1DPI_RR_UP
GO:0043488	0.0207334	0.998432	3	5	regulation of mRNA stability	BP	1DPI_RR_UP
GO:0042391	0.0207334	0.998432	3	5	regulation of membrane potential	BP	1DPI_RR_UP
GO:0006610	0.0207334	0.998432	3	5	ribosomal protein import into nucleus	BP	1DPI_RR_UP
GO:0016050	0.0217726	0.996875	4	9	vesicle organization	BP	1DPI_RR_UP
GO:0009099	0.0226185	0.996714	4	9	valine biosynthetic process	BP	1DPI_RR_UP
GO:0000050	0.0235852	0.996528	4	9	urea cycle	BP	1DPI_RR_UP
GO:0006379	0.0262189	0.994398	5	15	mRNA cleavage	BP	1DPI_RR_UP
GO:0051603	0.0265784	0.994301	5	15	proteolysis involved in cellular protein catabolic process	BP	1DPI_RR_UP
GO:0000147	0.0273735	0.99557	4	10	actin cortical patch assembly	BP	1DPI_RR_UP
GO:0030150	0.0291828	0.993476	5	16	protein import into mitochondrial matrix	BP	1DPI_RR_UP
GO:0006301	0.0291955	0.995177	4	10	postreplication repair	BP	1DPI_RR_UP
GO:0007094	0.0292776	0.993677	5	14	mitotic spindle assembly checkpoint	BP	1DPI_RR_UP
GO:0016192	0.0297055	0.984824	18	88	vesicle-mediated transport	BP	1DPI_RR_UP
GO:0017196	0.0297281	0.996951	3	6	N-terminal peptidyl-methionine acetylation	BP	1DPI_RR_UP
GO:0006006	0.0301538	0.993435	5	14	glucose metabolic process	BP	1DPI_RR_UP
GO:0090502	0.0304546	0.996845	3	6	RNA phosphodiester bond hydrolysis, endonucleolytic	BP	1DPI_RR_UP
GO:0070814	0.0313446	0.996715	3	6	hydrogen sulfide biosynthetic process	BP	1DPI_RR_UP
GO:0006334	0.0314305	0.994494	4	11	nucleosome assembly	BP	1DPI_RR_UP
GO:0055129	0.0317054	0.996662	3	6	L-proline biosynthetic process	BP	1DPI_RR_UP
GO:0006383	0.0320981	0.992752	5	15	transcription from RNA polymerase III promoter	BP	1DPI_RR_UP
GO:0044205	0.0322924	0.996575	3	6	'de novo' UMP biosynthetic process	BP	1DPI_RR_UP
GO:0031222	0.0323929	0.994465	4	10	arabinan catabolic process	BP	1DPI_RR_UP
GO:0010501	0.0330459	0.992621	5	14	RNA secondary structure unwinding	BP	1DPI_RR_UP
GO:0006012	0.0340495	0.994086	4	10	galactose metabolic process	BP	1DPI_RR_UP
GO:0000723	0.0343671	0.98938	7	24	telomere maintenance	BP	1DPI_RR_UP
GO:0043248	0.0345234	0.993766	4	11	proteasome assembly	BP	1DPI_RR_UP
GO:0071459	0.0350127	0.996162	3	6	protein localization to chromosome, centromeric region	BP	1DPI_RR_UP
GO:0070481	0.0353372	0.991806	5	15	nuclear-transcribed mRNA catabolic process, non-stop decay	BP	1DPI_RR_UP
GO:0006360	0.0354202	0.991649	5	16	transcription from RNA polymerase I promoter	BP	1DPI_RR_UP
GO:0009073	0.0361181	0.99599	3	6	aromatic amino acid family biosynthetic process	BP	1DPI_RR_UP
GO:0008272	0.0362012	0.993585	4	10	sulfate transport	BP	1DPI_RR_UP
GO:0006103	0.0365415	0.995924	3	6	2-oxoglutarate metabolic process	BP	1DPI_RR_UP
GO:0051453	0.0372365	0.995814	3	6	regulation of intracellular pH	BP	1DPI_RR_UP
GO:0006801	0.0375778	0.998419	2	3	superoxide metabolic process	BP	1DPI_RR_UP
GO:0006729	0.0392633	0.998306	2	3	tetrahydrobiopterin biosynthetic process	BP	1DPI_RR_UP
GO:0017183	0.0398014	0.994967	3	7	peptidyl-diphthamide biosynthetic process from peptidyl-histidine	BP	1DPI_RR_UP
GO:0045493	0.0400779	0.98701	7	26	xylan catabolic process	BP	1DPI_RR_UP
GO:0008152	0.0406448	0.970055	68	427	metabolic process	BP	1DPI_RR_UP
GO:0018023	0.0414291	0.998157	2	3	peptidyl-lysine trimethylation	BP	1DPI_RR_UP
GO:0000469	0.0416235	0.998144	2	3	cleavage involved in rRNA processing	BP	1DPI_RR_UP
GO:1903460	0.0424712	0.998084	2	3	mitotic DNA replication leading strand elongation	BP	1DPI_RR_UP
GO:0006843	0.0436154	0.998002	2	3	mitochondrial citrate transport	BP	1DPI_RR_UP
GO:0034427	0.0441372	0.994177	3	7	nuclear-transcribed mRNA catabolic process, exonucleolytic, 3'-5'	BP	1DPI_RR_UP
GO:0035196	0.0443844	0.997947	2	3	production of miRNAs involved in gene silencing by miRNA	BP	1DPI_RR_UP
GO:0007052	0.0444986	0.994109	3	7	mitotic spindle organization	BP	1DPI_RR_UP
GO:0000455	0.0458856	0.997836	2	3	enzyme-directed rRNA pseudouridine synthesis	BP	1DPI_RR_UP
GO:1902626	0.0466733	0.997777	2	3	assembly of large subunit precursor of preribosome	BP	1DPI_RR_UP
GO:0009052	0.0472771	0.997732	2	3	pentose-phosphate shunt, non-oxidative branch	BP	1DPI_RR_UP
GO:0006437	0.0477679	0.997695	2	3	tyrosyl-tRNA aminoacylation	BP	1DPI_RR_UP
GO:0006561	0.0483197	0.997653	2	3	proline biosynthetic process	BP	1DPI_RR_UP
GO:0045903	0.0487782	0.997617	2	3	positive regulation of translational fidelity	BP	1DPI_RR_UP
GO:0006405	0.0491675	0.997587	2	3	RNA export from nucleus	BP	1DPI_RR_UP
GO:0009089	0.049189	0.997586	2	3	lysine biosynthetic process via diaminopimelate	BP	1DPI_RR_UP
GO:0044820	0.0497495	0.997542	2	3	mitotic telomere tethering at nuclear periphery	BP	1DPI_RR_UP
GO:0005840	2.02498e-44	1	71	103	ribosome	CC	1DPI_RR_UP
GO:0022625	3.13414e-33	1	35	36	cytosolic large ribosomal subunit	CC	1DPI_RR_UP
GO:0005730	2.95207e-24	1	99	266	nucleolus	CC	1DPI_RR_UP
GO:0005829	8.00696e-22	1	294	1342	cytosol	CC	1DPI_RR_UP
GO:0005737	9.00594e-20	1	320	1534	cytoplasm	CC	1DPI_RR_UP
GO:0022627	2.74223e-16	1	19	22	cytosolic small ribosomal subunit	CC	1DPI_RR_UP
GO:0005739	1.23977e-15	1	131	517	mitochondrion	CC	1DPI_RR_UP
GO:0005852	4.25184e-12	1	13	13	eukaryotic translation initiation factor 3 complex	CC	1DPI_RR_UP
GO:0005634	3.81546e-10	1	389	2268	nucleus	CC	1DPI_RR_UP
GO:0005743	3.74072e-09	1	52	181	mitochondrial inner membrane	CC	1DPI_RR_UP
GO:0005762	1.0838e-08	1	18	37	mitochondrial large ribosomal subunit	CC	1DPI_RR_UP
GO:0005643	2.32665e-08	1	22	46	nuclear pore	CC	1DPI_RR_UP
GO:0042645	2.4981e-08	1	12	16	mitochondrial nucleoid	CC	1DPI_RR_UP
GO:0005622	1.04371e-07	1	47	172	intracellular	CC	1DPI_RR_UP
GO:0005832	1.21287e-07	1	8	8	chaperonin-containing T-complex	CC	1DPI_RR_UP
GO:0032040	7.34376e-07	1	17	36	small-subunit processome	CC	1DPI_RR_UP
GO:0042555	6.58981e-06	1	6	6	MCM complex	CC	1DPI_RR_UP
GO:0031965	2.75401e-05	0.999992	24	75	nuclear membrane	CC	1DPI_RR_UP
GO:0030126	0.000107082	0.999996	6	8	COPI vesicle coat	CC	1DPI_RR_UP
GO:0015935	0.000111714	0.999994	6	9	small ribosomal subunit	CC	1DPI_RR_UP
GO:0005759	0.000125489	0.999951	29	112	mitochondrial matrix	CC	1DPI_RR_UP
GO:0008541	0.000206099	0.999988	6	9	proteasome regulatory particle, lid subcomplex	CC	1DPI_RR_UP
GO:0005967	0.000238806	0.999994	5	6	mitochondrial pyruvate dehydrogenase complex	CC	1DPI_RR_UP
GO:0005851	0.000250009	0.999994	5	6	eukaryotic translation initiation factor 2B complex	CC	1DPI_RR_UP
GO:0005874	0.000278188	0.999912	19	63	microtubule	CC	1DPI_RR_UP
GO:0000214	0.000282719	1	4	4	tRNA-intron endonuclease complex	CC	1DPI_RR_UP
GO:0005635	0.000292536	0.999907	19	61	nuclear envelope	CC	1DPI_RR_UP
GO:0030688	0.000310702	0.99998	6	9	preribosome, small subunit precursor	CC	1DPI_RR_UP
GO:0005656	0.000314293	0.999963	8	15	nuclear pre-replicative complex	CC	1DPI_RR_UP
GO:0008540	0.000322328	0.999979	6	9	proteasome regulatory particle, base subcomplex	CC	1DPI_RR_UP
GO:1990023	0.000371005	0.999964	7	12	mitotic spindle midzone	CC	1DPI_RR_UP
GO:0043596	0.000436047	0.999887	14	40	nuclear replication fork	CC	1DPI_RR_UP
GO:0010494	0.000515422	0.999883	12	32	cytoplasmic stress granule	CC	1DPI_RR_UP
GO:0070469	0.00112556	0.999843	7	16	respiratory chain	CC	1DPI_RR_UP
GO:0071007	0.00114465	0.999968	4	5	U2-type catalytic step 2 spliceosome	CC	1DPI_RR_UP
GO:0005742	0.00143782	1	3	3	mitochondrial outer membrane translocase complex	CC	1DPI_RR_UP
GO:0000799	0.00156814	0.999952	4	5	nuclear condensin complex	CC	1DPI_RR_UP
GO:0031428	0.00161754	1	3	3	box C/D snoRNP complex	CC	1DPI_RR_UP
GO:0030117	0.00163874	0.999821	6	11	membrane coat	CC	1DPI_RR_UP
GO:0005763	0.00169041	0.99969	8	21	mitochondrial small ribosomal subunit	CC	1DPI_RR_UP
GO:0031261	0.00206971	0.999686	7	15	DNA replication preinitiation complex	CC	1DPI_RR_UP
GO:0016282	0.00220746	1	3	3	eukaryotic 43S preinitiation complex	CC	1DPI_RR_UP
GO:0097344	0.00244846	1	3	3	Rix1 complex	CC	1DPI_RR_UP
GO:0031515	0.00249453	1	3	3	tRNA (m1A) methyltransferase complex	CC	1DPI_RR_UP
GO:0033290	0.00251944	1	3	3	eukaryotic 48S preinitiation complex	CC	1DPI_RR_UP
GO:0009353	0.00253101	1	3	3	mitochondrial oxoglutarate dehydrogenase complex	CC	1DPI_RR_UP
GO:0097373	0.00257269	1	3	3	MCM core complex	CC	1DPI_RR_UP
GO:0000276	0.00259917	0.999834	4	7	mitochondrial proton-transporting ATP synthase complex, coupling factor F(o)	CC	1DPI_RR_UP
GO:0008250	0.00270948	0.999854	4	6	oligosaccharyltransferase complex	CC	1DPI_RR_UP
GO:0005576	0.00302577	0.997969	83	468	extracellular region	CC	1DPI_RR_UP
GO:0005786	0.00307164	0.999829	4	6	signal recognition particle, endoplasmic reticulum targeting	CC	1DPI_RR_UP
GO:0005750	0.00357579	0.99975	4	7	mitochondrial respiratory chain complex III	CC	1DPI_RR_UP
GO:0005666	0.00361199	0.999465	6	14	DNA-directed RNA polymerase III complex	CC	1DPI_RR_UP
GO:0005675	0.00361899	0.999636	5	9	holo TFIIH complex	CC	1DPI_RR_UP
GO:0072686	0.00411786	0.998508	15	55	mitotic spindle	CC	1DPI_RR_UP
GO:0022626	0.00417551	0.99953	5	10	cytosolic ribosome	CC	1DPI_RR_UP
GO:0034388	0.00417859	0.999745	4	6	Pwp2p-containing subcomplex of 90S preribosome	CC	1DPI_RR_UP
GO:0000178	0.00440985	0.999497	5	10	exosome (RNase complex)	CC	1DPI_RR_UP
GO:0030686	0.00548975	0.999339	5	10	90S preribosome	CC	1DPI_RR_UP
GO:0030687	0.00561118	0.99887	7	19	preribosome, large subunit precursor	CC	1DPI_RR_UP
GO:0000439	0.00629497	0.99948	4	7	core TFIIH complex	CC	1DPI_RR_UP
GO:0000176	0.00696971	0.99906	5	11	nuclear exosome (RNase complex)	CC	1DPI_RR_UP
GO:0000786	0.00721298	0.999311	4	8	nucleosome	CC	1DPI_RR_UP
GO:1904813	0.00750588	0.999736	3	4	ficolin-1-rich granule lumen	CC	1DPI_RR_UP
GO:0000779	0.00923423	0.999648	3	4	condensed chromosome, centromeric region	CC	1DPI_RR_UP
GO:0000941	0.00923423	0.999648	3	4	condensed nuclear chromosome inner kinetochore	CC	1DPI_RR_UP
GO:0034990	0.00923423	0.999648	3	4	nuclear mitotic cohesin complex	CC	1DPI_RR_UP
GO:0005747	0.00927849	0.998488	5	15	mitochondrial respiratory chain complex I	CC	1DPI_RR_UP
GO:0000932	0.00954133	0.997274	9	29	P-body	CC	1DPI_RR_UP
GO:0005654	0.0102108	0.994319	31	155	nucleoplasm	CC	1DPI_RR_UP
GO:0005868	0.0121001	0.998649	4	8	cytoplasmic dynein complex	CC	1DPI_RR_UP
GO:0034515	0.0130408	0.997784	5	13	proteasome storage granule	CC	1DPI_RR_UP
GO:0031429	0.0132929	1	2	2	box H/ACA snoRNP complex	CC	1DPI_RR_UP
GO:0005655	0.0135622	0.998321	4	9	nucleolar ribonuclease P complex	CC	1DPI_RR_UP
GO:0031595	0.0143902	0.998304	4	8	nuclear proteasome complex	CC	1DPI_RR_UP
GO:0030136	0.0145269	0.998283	4	8	clathrin-coated vesicle	CC	1DPI_RR_UP
GO:0000777	0.0154297	0.996012	7	23	condensed chromosome kinetochore	CC	1DPI_RR_UP
GO:0031416	0.0165481	1	2	2	NatB complex	CC	1DPI_RR_UP
GO:0005948	0.0171775	1	2	2	acetolactate synthase complex	CC	1DPI_RR_UP
GO:1990298	0.0174684	1	2	2	bub1-bub3 complex	CC	1DPI_RR_UP
GO:0005838	0.0175891	1	2	2	proteasome regulatory particle	CC	1DPI_RR_UP
GO:0043614	0.0179155	0.998721	3	5	multi-eIF complex	CC	1DPI_RR_UP
GO:0017101	0.0180616	1	2	2	aminoacyl-tRNA synthetase multienzyme complex	CC	1DPI_RR_UP
GO:0031431	0.0186829	1	2	2	Dbf4-dependent protein kinase complex	CC	1DPI_RR_UP
GO:0000177	0.0187131	0.99744	4	9	cytoplasmic exosome (RNase complex)	CC	1DPI_RR_UP
GO:0061673	0.0187335	1	2	2	mitotic spindle astral microtubule	CC	1DPI_RR_UP
GO:0005881	0.0187335	1	2	2	cytoplasmic microtubule	CC	1DPI_RR_UP
GO:0005754	0.018764	1	2	2	mitochondrial proton-transporting ATP synthase, catalytic core	CC	1DPI_RR_UP
GO:0030692	0.018776	1	2	2	Noc4p-Nop14p complex	CC	1DPI_RR_UP
GO:0030691	0.0187846	1	2	2	Noc2p-Noc3p complex	CC	1DPI_RR_UP
GO:0030690	0.0187846	1	2	2	Noc1p-Noc2p complex	CC	1DPI_RR_UP
GO:0070939	0.0187846	1	2	2	Dsl1/NZR complex	CC	1DPI_RR_UP
GO:0044615	0.0187846	1	2	2	nuclear pore nuclear basket	CC	1DPI_RR_UP
GO:0008275	0.0187846	1	2	2	gamma-tubulin small complex	CC	1DPI_RR_UP
GO:1904511	0.0187846	1	2	2	cytoplasmic microtubule plus-end	CC	1DPI_RR_UP
GO:0009337	0.0187846	1	2	2	sulfite reductase complex (NADPH)	CC	1DPI_RR_UP
GO:0030127	0.019668	0.998543	3	5	COPII vesicle coat	CC	1DPI_RR_UP
GO:0031597	0.0202465	0.998483	3	5	cytosolic proteasome complex	CC	1DPI_RR_UP
GO:0000776	0.0227748	0.993614	7	23	kinetochore	CC	1DPI_RR_UP
GO:0005681	0.0231557	0.989725	14	64	spliceosomal complex	CC	1DPI_RR_UP
GO:0000502	0.0233338	0.996576	4	9	proteasome complex	CC	1DPI_RR_UP
GO:0016586	0.0238745	0.995238	5	13	RSC-type complex	CC	1DPI_RR_UP
GO:0005839	0.0265784	0.994301	5	15	proteasome core complex	CC	1DPI_RR_UP
GO:0005736	0.028004	0.995273	4	11	DNA-directed RNA polymerase I complex	CC	1DPI_RR_UP
GO:0042788	0.0288749	0.997073	3	6	polysomal ribosome	CC	1DPI_RR_UP
GO:0044732	0.0298473	0.986348	14	61	mitotic spindle pole body	CC	1DPI_RR_UP
GO:0000172	0.0308718	0.996477	3	7	ribonuclease MRP complex	CC	1DPI_RR_UP
GO:0000778	0.0314948	0.991629	6	19	condensed nuclear chromosome kinetochore	CC	1DPI_RR_UP
GO:0005844	0.0318237	0.991521	6	19	polysome	CC	1DPI_RR_UP
GO:0005732	0.0318308	0.994248	4	12	small nucleolar ribonucleoprotein complex	CC	1DPI_RR_UP
GO:0000790	0.0330796	0.979003	35	190	nuclear chromatin	CC	1DPI_RR_UP
GO:0005720	0.0338149	0.99414	4	10	nuclear heterochromatin	CC	1DPI_RR_UP
GO:0033588	0.0350527	0.996156	3	6	Elongator holoenzyme complex	CC	1DPI_RR_UP
GO:0015934	0.0352802	0.995752	3	7	large ribosomal subunit	CC	1DPI_RR_UP
GO:0000922	0.0360074	0.990111	6	19	spindle pole	CC	1DPI_RR_UP
GO:0000775	0.0370124	0.987131	8	30	chromosome, centromeric region	CC	1DPI_RR_UP
GO:0042721	0.0384385	0.997716	2	4	mitochondrial inner membrane protein insertion complex	CC	1DPI_RR_UP
GO:0019774	0.0397832	0.99497	3	7	proteasome core complex, beta-subunit complex	CC	1DPI_RR_UP
GO:0005628	0.0404386	0.988447	6	20	prospore membrane	CC	1DPI_RR_UP
GO:0005662	0.0405775	0.998216	2	3	DNA replication factor A complex	CC	1DPI_RR_UP
GO:0046930	0.0448147	0.997915	2	3	pore complex	CC	1DPI_RR_UP
GO:0031617	0.0481515	0.997665	2	3	NMS complex	CC	1DPI_RR_UP
GO:0048500	0.0489641	0.997603	2	3	signal recognition particle	CC	1DPI_RR_UP
GO:0003735	4.10423e-59	1	98	147	structural constituent of ribosome	MF	1DPI_RR_UP
GO:0003723	3.27705e-39	1	147	373	RNA binding	MF	1DPI_RR_UP
GO:0003743	4.88801e-20	1	32	43	translation initiation factor activity	MF	1DPI_RR_UP
GO:0004812	5.83197e-14	1	25	37	aminoacyl-tRNA ligase activity	MF	1DPI_RR_UP
GO:0003676	4.3354e-12	1	75	256	nucleic acid binding	MF	1DPI_RR_UP
GO:0000166	1.27684e-11	1	35	81	nucleotide binding	MF	1DPI_RR_UP
GO:0000049	3.40996e-11	1	19	28	tRNA binding	MF	1DPI_RR_UP
GO:0005524	1.57531e-10	1	186	900	ATP binding	MF	1DPI_RR_UP
GO:0003746	3.25593e-07	1	10	13	translation elongation factor activity	MF	1DPI_RR_UP
GO:0044183	4.35093e-07	1	9	11	protein binding involved in protein folding	MF	1DPI_RR_UP
GO:0019843	5.00699e-07	1	15	31	rRNA binding	MF	1DPI_RR_UP
GO:0051082	5.40878e-07	1	24	65	unfolded protein binding	MF	1DPI_RR_UP
GO:0030515	3.54033e-06	1	13	25	snoRNA binding	MF	1DPI_RR_UP
GO:0003729	5.92361e-06	0.999998	23	68	mRNA binding	MF	1DPI_RR_UP
GO:0043022	9.46541e-06	0.999999	12	23	ribosome binding	MF	1DPI_RR_UP
GO:0004004	2.29795e-05	0.999996	15	35	ATP-dependent RNA helicase activity	MF	1DPI_RR_UP
GO:0031369	2.80226e-05	0.999998	8	12	translation initiation factor binding	MF	1DPI_RR_UP
GO:0030599	3.408e-05	1	5	5	pectinesterase activity	MF	1DPI_RR_UP
GO:0045330	3.408e-05	1	5	5	aspartyl esterase activity	MF	1DPI_RR_UP
GO:0003899	5.25292e-05	0.999991	12	28	DNA-directed 5'-3' RNA polymerase activity	MF	1DPI_RR_UP
GO:0008536	7.47884e-05	0.999994	8	13	Ran GTPase binding	MF	1DPI_RR_UP
GO:0005198	0.000133934	0.999975	12	29	structural molecule activity	MF	1DPI_RR_UP
GO:0002161	0.000154614	0.999988	7	11	aminoacyl-tRNA editing activity	MF	1DPI_RR_UP
GO:0046933	0.000157623	0.999996	5	6	proton-transporting ATP synthase activity, rotational mechanism	MF	1DPI_RR_UP
GO:0003678	0.000170528	0.999983	8	14	DNA helicase activity	MF	1DPI_RR_UP
GO:0008137	0.000173954	0.99998	8	17	NADH dehydrogenase (ubiquinone) activity	MF	1DPI_RR_UP
GO:0016651	0.000184571	1	4	4	oxidoreductase activity, acting on NAD(P)H	MF	1DPI_RR_UP
GO:0005515	0.000239013	0.999846	106	572	protein binding	MF	1DPI_RR_UP
GO:0003994	0.000281374	1	4	4	aconitate hydratase activity	MF	1DPI_RR_UP
GO:0008139	0.000376083	0.999964	7	12	nuclear localization sequence binding	MF	1DPI_RR_UP
GO:0008810	0.000433333	0.999921	10	24	cellulase activity	MF	1DPI_RR_UP
GO:0000175	0.000598495	0.999951	6	10	3'-5'-exoribonuclease activity	MF	1DPI_RR_UP
GO:0009982	0.000700075	0.999965	5	7	pseudouridine synthase activity	MF	1DPI_RR_UP
GO:0051015	0.000706662	0.999897	8	17	actin filament binding	MF	1DPI_RR_UP
GO:0017056	0.000719467	0.999917	7	13	structural constituent of nuclear pore	MF	1DPI_RR_UP
GO:0005525	0.000783166	0.999598	41	188	GTP binding	MF	1DPI_RR_UP
GO:0051010	0.000970007	0.999937	5	8	microtubule plus-end binding	MF	1DPI_RR_UP
GO:0004386	0.00115435	0.999582	19	67	helicase activity	MF	1DPI_RR_UP
GO:0047490	0.00130165	0.999962	4	5	pectin lyase activity	MF	1DPI_RR_UP
GO:0043047	0.00140615	0.999851	6	11	single-stranded telomeric DNA binding	MF	1DPI_RR_UP
GO:0016274	0.00141898	0.999958	4	5	protein-arginine N-methyltransferase activity	MF	1DPI_RR_UP
GO:0051287	0.00162293	0.999451	16	56	NAD binding	MF	1DPI_RR_UP
GO:0003924	0.00165365	0.999276	25	103	GTPase activity	MF	1DPI_RR_UP
GO:0016742	0.00191249	1	3	3	hydroxymethyl-, formyl- and related transferase activity	MF	1DPI_RR_UP
GO:0004032	0.00197044	1	3	3	alditol:NADP+ 1-oxidoreductase activity	MF	1DPI_RR_UP
GO:0000213	0.00213156	1	3	3	tRNA-intron endonuclease activity	MF	1DPI_RR_UP
GO:0043024	0.00220746	1	3	3	ribosomal small subunit binding	MF	1DPI_RR_UP
GO:0004739	0.00239553	1	3	3	pyruvate dehydrogenase (acetyl-transferring) activity	MF	1DPI_RR_UP
GO:0008469	0.00244465	1	3	3	histone-arginine N-methyltransferase activity	MF	1DPI_RR_UP
GO:0008526	0.00246742	1	3	3	phosphatidylinositol transporter activity	MF	1DPI_RR_UP
GO:0004826	0.00252637	1	3	3	phenylalanine-tRNA ligase activity	MF	1DPI_RR_UP
GO:0070840	0.00257198	1	3	3	dynein complex binding	MF	1DPI_RR_UP
GO:0008131	0.00257269	1	3	3	primary amine oxidase activity	MF	1DPI_RR_UP
GO:0015106	0.00257269	1	3	3	bicarbonate transmembrane transporter activity	MF	1DPI_RR_UP
GO:0015301	0.00257269	1	3	3	anion:anion antiporter activity	MF	1DPI_RR_UP
GO:0019531	0.00257269	1	3	3	oxalate transmembrane transporter activity	MF	1DPI_RR_UP
GO:0051377	0.00257269	1	3	3	mannose-ethanolamine phosphotransferase activity	MF	1DPI_RR_UP
GO:0032549	0.00257269	1	3	3	ribonucleoside binding	MF	1DPI_RR_UP
GO:0051539	0.00262226	0.999193	13	42	4 iron, 4 sulfur cluster binding	MF	1DPI_RR_UP
GO:0030248	0.00262477	0.999289	11	34	cellulose binding	MF	1DPI_RR_UP
GO:0008312	0.00307164	0.999829	4	6	7S RNA binding	MF	1DPI_RR_UP
GO:0004033	0.0032761	0.999814	4	6	aldo-keto reductase (NADP) activity	MF	1DPI_RR_UP
GO:0048038	0.00334117	0.99967	5	9	quinone binding	MF	1DPI_RR_UP
GO:0004042	0.00345585	0.999801	4	6	acetyl-CoA:L-glutamate N-acetyltransferase activity	MF	1DPI_RR_UP
GO:0016279	0.003807	0.999449	6	13	protein-lysine N-methyltransferase activity	MF	1DPI_RR_UP
GO:0016887	0.00393444	0.998001	30	135	ATPase activity	MF	1DPI_RR_UP
GO:0036402	0.00404842	0.999755	4	6	proteasome-activating ATPase activity	MF	1DPI_RR_UP
GO:0030234	0.00452534	0.999481	5	10	enzyme regulator activity	MF	1DPI_RR_UP
GO:0015078	0.00475405	0.999417	5	11	hydrogen ion transmembrane transporter activity	MF	1DPI_RR_UP
GO:0015450	0.00642106	0.999787	3	4	P-P-bond-hydrolysis-driven protein transmembrane transporter activity	MF	1DPI_RR_UP
GO:0008565	0.00664932	0.998416	8	23	protein transporter activity	MF	1DPI_RR_UP
GO:0017091	0.00729467	0.999746	3	4	AU-rich element binding	MF	1DPI_RR_UP
GO:0016620	0.00735324	0.999364	4	7	oxidoreductase activity, acting on the aldehyde or oxo group of donors, NAD or NADP as acceptor	MF	1DPI_RR_UP
GO:0019237	0.00772412	0.999725	3	4	centromeric DNA binding	MF	1DPI_RR_UP
GO:0033946	0.00837457	0.999692	3	4	xyloglucan-specific endo-beta-1,4-glucanase activity	MF	1DPI_RR_UP
GO:0008173	0.00907318	0.999656	3	4	RNA methyltransferase activity	MF	1DPI_RR_UP
GO:0005254	0.00923423	0.999648	3	4	chloride channel activity	MF	1DPI_RR_UP
GO:0008271	0.00923423	0.999648	3	4	secondary active sulfate transmembrane transporter activity	MF	1DPI_RR_UP
GO:0005049	0.00923423	0.999648	3	4	nuclear export signal receptor activity	MF	1DPI_RR_UP
GO:0008017	0.00987811	0.996504	12	43	microtubule binding	MF	1DPI_RR_UP
GO:0004540	0.0105398	0.998872	4	8	ribonuclease activity	MF	1DPI_RR_UP
GO:0000287	0.0106684	0.995472	16	66	magnesium ion binding	MF	1DPI_RR_UP
GO:0004650	0.0108524	0.997144	8	24	polygalacturonase activity	MF	1DPI_RR_UP
GO:0050525	0.0144091	0.999056	3	5	cutinase activity	MF	1DPI_RR_UP
GO:0003747	0.01518	0.998985	3	5	translation release factor activity	MF	1DPI_RR_UP
GO:0015288	0.0157982	1	2	2	porin activity	MF	1DPI_RR_UP
GO:0015187	0.0162155	1	2	2	glycine transmembrane transporter activity	MF	1DPI_RR_UP
GO:0005310	0.0164061	1	2	2	dicarboxylic acid transmembrane transporter activity	MF	1DPI_RR_UP
GO:0004072	0.016485	1	2	2	aspartate kinase activity	MF	1DPI_RR_UP
GO:0061608	0.016528	0.997101	5	12	nuclear import signal receptor activity	MF	1DPI_RR_UP
GO:0003984	0.0171775	1	2	2	acetolactate synthase activity	MF	1DPI_RR_UP
GO:0016743	0.0177916	1	2	2	carboxyl- or carbamoyltransferase activity	MF	1DPI_RR_UP
GO:0004449	0.0178275	1	2	2	isocitrate dehydrogenase (NAD+) activity	MF	1DPI_RR_UP
GO:0035242	0.0178453	1	2	2	protein-arginine omega-N asymmetric methyltransferase activity	MF	1DPI_RR_UP
GO:0080025	0.0180604	1	2	2	phosphatidylinositol-3,5-bisphosphate binding	MF	1DPI_RR_UP
GO:0004830	0.0180986	1	2	2	tryptophan-tRNA ligase activity	MF	1DPI_RR_UP
GO:0016429	0.0182317	1	2	2	tRNA (adenine-N1-)-methyltransferase activity	MF	1DPI_RR_UP
GO:0004151	0.0182918	1	2	2	dihydroorotase activity	MF	1DPI_RR_UP
GO:0003942	0.0183305	1	2	2	N-acetyl-gamma-glutamyl-phosphate reductase activity	MF	1DPI_RR_UP
GO:0004809	0.0185535	1	2	2	tRNA (guanine-N2-)-methyltransferase activity	MF	1DPI_RR_UP
GO:0004801	0.0186092	1	2	2	sedoheptulose-7-phosphate:D-glyceraldehyde-3-phosphate glyceronetransferase activity	MF	1DPI_RR_UP
GO:0003922	0.0187305	1	2	2	GMP synthase (glutamine-hydrolyzing) activity	MF	1DPI_RR_UP
GO:0004829	0.0187449	1	2	2	threonine-tRNA ligase activity	MF	1DPI_RR_UP
GO:0015203	0.0187528	1	2	2	polyamine transmembrane transporter activity	MF	1DPI_RR_UP
GO:0016878	0.0187545	1	2	2	acid-thiol ligase activity	MF	1DPI_RR_UP
GO:0004827	0.0187815	1	2	2	proline-tRNA ligase activity	MF	1DPI_RR_UP
GO:0004824	0.0187818	1	2	2	lysine-tRNA ligase activity	MF	1DPI_RR_UP
GO:0004818	0.0187832	1	2	2	glutamate-tRNA ligase activity	MF	1DPI_RR_UP
GO:0004044	0.0187846	1	2	2	amidophosphoribosyltransferase activity	MF	1DPI_RR_UP
GO:0052597	0.0187846	1	2	2	diamine oxidase activity	MF	1DPI_RR_UP
GO:0052598	0.0187846	1	2	2	histamine oxidase activity	MF	1DPI_RR_UP
GO:0052599	0.0187846	1	2	2	methylputrescine oxidase activity	MF	1DPI_RR_UP
GO:0052600	0.0187846	1	2	2	propane-1,3-diamine oxidase activity	MF	1DPI_RR_UP
GO:0035925	0.0187846	1	2	2	mRNA 3'-UTR AU-rich region binding	MF	1DPI_RR_UP
GO:0005087	0.0187846	1	2	2	Ran guanyl-nucleotide exchange factor activity	MF	1DPI_RR_UP
GO:0016428	0.0187846	1	2	2	tRNA (cytosine-5-)-methyltransferase activity	MF	1DPI_RR_UP
GO:0045503	0.0187846	1	2	2	dynein light chain binding	MF	1DPI_RR_UP
GO:0034511	0.0187846	1	2	2	U3 snoRNA binding	MF	1DPI_RR_UP
GO:0004014	0.0187846	1	2	2	adenosylmethionine decarboxylase activity	MF	1DPI_RR_UP
GO:1905538	0.0187846	1	2	2	polysome binding	MF	1DPI_RR_UP
GO:0004823	0.0187846	1	2	2	leucine-tRNA ligase activity	MF	1DPI_RR_UP
GO:0004534	0.0187846	1	2	2	5'-3' exoribonuclease activity	MF	1DPI_RR_UP
GO:0004087	0.0187846	1	2	2	carbamoyl-phosphate synthase (ammonia) activity	MF	1DPI_RR_UP
GO:0004783	0.0187846	1	2	2	sulfite reductase (NADPH) activity	MF	1DPI_RR_UP
GO:0016597	0.0198275	0.998527	3	5	amino acid binding	MF	1DPI_RR_UP
GO:0008168	0.0208774	0.988022	28	147	methyltransferase activity	MF	1DPI_RR_UP
GO:0015116	0.0242068	0.996406	4	9	sulfate transmembrane transporter activity	MF	1DPI_RR_UP
GO:0004298	0.0265784	0.994301	5	15	threonine-type endopeptidase activity	MF	1DPI_RR_UP
GO:0031176	0.0272864	0.997296	3	6	endo-1,4-beta-xylanase activity	MF	1DPI_RR_UP
GO:0009055	0.0301008	0.990898	7	25	electron transfer activity	MF	1DPI_RR_UP
GO:0042134	0.0311919	0.996738	3	6	rRNA primary transcript binding	MF	1DPI_RR_UP
GO:0003779	0.0322651	0.98741	10	41	actin binding	MF	1DPI_RR_UP
GO:0004128	0.0335974	0.996379	3	6	cytochrome-b5 reductase activity, acting on NAD(P)H	MF	1DPI_RR_UP
GO:0008251	0.0344143	0.995898	3	7	tRNA-specific adenosine deaminase activity	MF	1DPI_RR_UP
GO:0003682	0.036332	0.982866	14	63	chromatin binding	MF	1DPI_RR_UP
GO:0008716	0.0372532	0.995811	3	6	D-alanine-D-alanine ligase activity	MF	1DPI_RR_UP
GO:0004222	0.0373651	0.986983	8	30	metalloendopeptidase activity	MF	1DPI_RR_UP
GO:0008757	0.0393296	0.987306	7	26	S-adenosylmethionine-dependent methyltransferase activity	MF	1DPI_RR_UP
GO:0047429	0.0419456	0.998121	2	3	nucleoside-triphosphate diphosphatase activity	MF	1DPI_RR_UP
GO:0005371	0.0436154	0.998002	2	3	tricarboxylate secondary active transmembrane transporter activity	MF	1DPI_RR_UP
GO:0035198	0.0443946	0.997946	2	3	miRNA binding	MF	1DPI_RR_UP
GO:0000247	0.0465088	0.99779	2	3	C-8 sterol isomerase activity	MF	1DPI_RR_UP
GO:0016462	0.0465246	0.997789	2	3	pyrophosphatase activity	MF	1DPI_RR_UP
GO:0004831	0.0477679	0.997695	2	3	tyrosine-tRNA ligase activity	MF	1DPI_RR_UP
GO:0016616	0.0493396	0.974234	16	79	oxidoreductase activity, acting on the CH-OH group of donors, NAD or NADP as acceptor	MF	1DPI_RR_UP
GO:0055114	5.15573e-07	1	190	765	oxidation-reduction process	BP	1DPI_RR_DOWN
GO:0035434	7.2522e-06	1	7	7	copper ion transmembrane transport	BP	1DPI_RR_DOWN
GO:0003283	0.000162988	1	5	5	atrial septum development	BP	1DPI_RR_DOWN
GO:0006552	0.000213538	1	5	5	leucine catabolic process	BP	1DPI_RR_DOWN
GO:0015677	0.000282273	0.999973	8	12	copper ion import	BP	1DPI_RR_DOWN
GO:0055085	0.00190969	0.998622	141	624	transmembrane transport	BP	1DPI_RR_DOWN
GO:0018298	0.00210669	0.999705	7	13	protein-chromophore linkage	BP	1DPI_RR_DOWN
GO:0016052	0.0022946	0.999556	9	18	carbohydrate catabolic process	BP	1DPI_RR_DOWN
GO:0019439	0.00245293	0.999348	12	28	aromatic compound catabolic process	BP	1DPI_RR_DOWN
GO:0006811	0.00269626	0.999318	11	26	ion transport	BP	1DPI_RR_DOWN
GO:0007420	0.00324263	0.999877	4	5	brain development	BP	1DPI_RR_DOWN
GO:0072659	0.00324711	0.999214	10	24	protein localization to plasma membrane	BP	1DPI_RR_DOWN
GO:0006878	0.00354201	0.999342	8	16	cellular copper ion homeostasis	BP	1DPI_RR_DOWN
GO:0007623	0.0036146	0.999858	4	5	circadian rhythm	BP	1DPI_RR_DOWN
GO:0099097	0.00493917	0.999786	4	5	prospore membrane biogenesis	BP	1DPI_RR_DOWN
GO:0001947	0.00525549	1	3	3	heart looping	BP	1DPI_RR_DOWN
GO:0007368	0.00525549	1	3	3	determination of left/right symmetry	BP	1DPI_RR_DOWN
GO:0030814	0.00525549	1	3	3	regulation of cAMP metabolic process	BP	1DPI_RR_DOWN
GO:0035469	0.00525549	1	3	3	determination of pancreatic left/right asymmetry	BP	1DPI_RR_DOWN
GO:0048496	0.00525549	1	3	3	maintenance of animal organ identity	BP	1DPI_RR_DOWN
GO:0060027	0.00525549	1	3	3	convergent extension involved in gastrulation	BP	1DPI_RR_DOWN
GO:0060287	0.00525549	1	3	3	epithelial cilium movement involved in determination of left/right asymmetry	BP	1DPI_RR_DOWN
GO:0060993	0.00525549	1	3	3	kidney morphogenesis	BP	1DPI_RR_DOWN
GO:0071908	0.00525549	1	3	3	determination of intestine left/right asymmetry	BP	1DPI_RR_DOWN
GO:0071909	0.00525549	1	3	3	determination of stomach left/right asymmetry	BP	1DPI_RR_DOWN
GO:0071910	0.00525549	1	3	3	determination of liver left/right asymmetry	BP	1DPI_RR_DOWN
GO:0072189	0.00525549	1	3	3	ureter development	BP	1DPI_RR_DOWN
GO:0090090	0.00525549	1	3	3	negative regulation of canonical Wnt signaling pathway	BP	1DPI_RR_DOWN
GO:1905515	0.00525549	1	3	3	non-motile cilium assembly	BP	1DPI_RR_DOWN
GO:2000095	0.00525549	1	3	3	regulation of Wnt signaling pathway, planar cell polarity pathway	BP	1DPI_RR_DOWN
GO:2000167	0.00525549	1	3	3	regulation of planar cell polarity pathway involved in neural tube closure	BP	1DPI_RR_DOWN
GO:0006749	0.00549118	0.999029	7	14	glutathione metabolic process	BP	1DPI_RR_DOWN
GO:0009751	0.0056538	1	3	3	response to salicylic acid	BP	1DPI_RR_DOWN
GO:0071218	0.00604167	1	3	3	cellular response to misfolded protein	BP	1DPI_RR_DOWN
GO:0000079	0.00608926	0.999117	6	11	regulation of cyclin-dependent protein serine/threonine kinase activity	BP	1DPI_RR_DOWN
GO:0035835	0.00628344	1	3	3	indole alkaloid biosynthetic process	BP	1DPI_RR_DOWN
GO:0045150	0.00628344	1	3	3	acetoin catabolic process	BP	1DPI_RR_DOWN
GO:0006826	0.00695834	0.99896	6	11	iron ion transport	BP	1DPI_RR_DOWN
GO:0060271	0.00969816	0.999235	4	6	cilium assembly	BP	1DPI_RR_DOWN
GO:0045494	0.00993368	0.99921	4	6	photoreceptor cell maintenance	BP	1DPI_RR_DOWN
GO:0031647	0.0118636	0.99838	5	9	regulation of protein stability	BP	1DPI_RR_DOWN
GO:2001259	0.0133401	0.99798	5	10	positive regulation of cation channel activity	BP	1DPI_RR_DOWN
GO:0007163	0.0136132	0.997927	5	10	establishment or maintenance of cell polarity	BP	1DPI_RR_DOWN
GO:0006979	0.01555	0.994329	12	35	response to oxidative stress	BP	1DPI_RR_DOWN
GO:0007016	0.0169689	1	2	2	cytoskeletal anchoring at plasma membrane	BP	1DPI_RR_DOWN
GO:0007034	0.0172944	0.995872	7	16	vacuolar transport	BP	1DPI_RR_DOWN
GO:0050688	0.0176136	1	2	2	regulation of defense response to virus	BP	1DPI_RR_DOWN
GO:0030324	0.0181731	0.999095	3	4	lung development	BP	1DPI_RR_DOWN
GO:0001822	0.0190969	0.999029	3	4	kidney development	BP	1DPI_RR_DOWN
GO:0007040	0.0196951	0.996687	5	10	lysosome organization	BP	1DPI_RR_DOWN
GO:0015991	0.0200006	0.995785	6	13	ATP hydrolysis coupled proton transport	BP	1DPI_RR_DOWN
GO:0006688	0.0204012	0.998935	3	4	glycosphingolipid biosynthetic process	BP	1DPI_RR_DOWN
GO:0052699	0.0210378	0.998888	3	4	ergothioneine biosynthetic process	BP	1DPI_RR_DOWN
GO:0007035	0.0214043	0.996317	5	10	vacuolar acidification	BP	1DPI_RR_DOWN
GO:0006097	0.0216076	0.998845	3	4	glyoxylate cycle	BP	1DPI_RR_DOWN
GO:0000296	0.0216221	0.998844	3	4	spermine transport	BP	1DPI_RR_DOWN
GO:0061091	0.0216576	0.998841	3	4	regulation of phospholipid translocation	BP	1DPI_RR_DOWN
GO:0010628	0.0218631	0.994281	7	18	positive regulation of gene expression	BP	1DPI_RR_DOWN
GO:0007186	0.0228854	0.995988	5	10	G-protein coupled receptor signaling pathway	BP	1DPI_RR_DOWN
GO:0097264	0.0230403	1	2	2	self proteolysis	BP	1DPI_RR_DOWN
GO:0006950	0.0233074	0.991923	10	28	response to stress	BP	1DPI_RR_DOWN
GO:0051123	0.0235668	0.995835	5	10	RNA polymerase II transcriptional preinitiation complex assembly	BP	1DPI_RR_DOWN
GO:0007009	0.024007	0.995515	5	11	plasma membrane organization	BP	1DPI_RR_DOWN
GO:0042026	0.0246497	0.99688	4	7	protein refolding	BP	1DPI_RR_DOWN
GO:0046854	0.024657	0.996879	4	7	phosphatidylinositol phosphorylation	BP	1DPI_RR_DOWN
GO:0051384	0.0252171	1	2	2	response to glucocorticoid	BP	1DPI_RR_DOWN
GO:0019220	0.0253782	1	2	2	regulation of phosphate metabolic process	BP	1DPI_RR_DOWN
GO:0030422	0.0256079	0.997891	3	5	production of siRNA involved in RNA interference	BP	1DPI_RR_DOWN
GO:0031408	0.0256446	1	2	2	oxylipin biosynthetic process	BP	1DPI_RR_DOWN
GO:0050790	0.0296048	1	2	2	regulation of catalytic activity	BP	1DPI_RR_DOWN
GO:0030913	0.031071	1	2	2	paranodal junction assembly	BP	1DPI_RR_DOWN
GO:0051597	0.031071	1	2	2	response to methylmercury	BP	1DPI_RR_DOWN
GO:0060307	0.031071	1	2	2	regulation of ventricular cardiac muscle cell membrane repolarization	BP	1DPI_RR_DOWN
GO:0070296	0.031071	1	2	2	sarcoplasmic reticulum calcium ion transport	BP	1DPI_RR_DOWN
GO:0086005	0.031071	1	2	2	ventricular cardiac muscle cell action potential	BP	1DPI_RR_DOWN
GO:0086046	0.031071	1	2	2	membrane depolarization during SA node cell action potential	BP	1DPI_RR_DOWN
GO:1901796	0.0310786	1	2	2	regulation of signal transduction by p53 class mediator	BP	1DPI_RR_DOWN
GO:1901714	0.0317083	1	2	2	positive regulation of urea catabolic process	BP	1DPI_RR_DOWN
GO:1901717	0.0317083	1	2	2	positive regulation of gamma-aminobutyric acid catabolic process	BP	1DPI_RR_DOWN
GO:0019336	0.0323337	1	2	2	phenol-containing compound catabolic process	BP	1DPI_RR_DOWN
GO:1900409	0.032398	1	2	2	positive regulation of cellular response to oxidative stress	BP	1DPI_RR_DOWN
GO:0043335	0.0326548	1	2	2	protein unfolding	BP	1DPI_RR_DOWN
GO:0055072	0.0328676	0.990594	7	18	iron ion homeostasis	BP	1DPI_RR_DOWN
GO:0009103	0.0332451	1	2	2	lipopolysaccharide biosynthetic process	BP	1DPI_RR_DOWN
GO:0009411	0.0337641	1	2	2	response to UV	BP	1DPI_RR_DOWN
GO:0046188	0.0337944	1	2	2	methane catabolic process	BP	1DPI_RR_DOWN
GO:0030643	0.033838	1	2	2	cellular phosphate ion homeostasis	BP	1DPI_RR_DOWN
GO:0019605	0.033953	1	2	2	butyrate metabolic process	BP	1DPI_RR_DOWN
GO:0009753	0.0339641	1	2	2	response to jasmonic acid	BP	1DPI_RR_DOWN
GO:0097624	0.0340194	1	2	2	UDP-galactose transmembrane import into Golgi lumen	BP	1DPI_RR_DOWN
GO:0014823	0.0340623	1	2	2	response to activity	BP	1DPI_RR_DOWN
GO:0042182	0.0340623	1	2	2	ketone catabolic process	BP	1DPI_RR_DOWN
GO:0046950	0.0340623	1	2	2	cellular ketone body metabolic process	BP	1DPI_RR_DOWN
GO:0046952	0.0340623	1	2	2	ketone body catabolic process	BP	1DPI_RR_DOWN
GO:0010124	0.0340623	1	2	2	phenylacetate catabolic process	BP	1DPI_RR_DOWN
GO:0015680	0.0340623	1	2	2	intracellular copper ion transport	BP	1DPI_RR_DOWN
GO:0018125	0.0340623	1	2	2	peptidyl-cysteine methylation	BP	1DPI_RR_DOWN
GO:0019627	0.0340623	1	2	2	urea metabolic process	BP	1DPI_RR_DOWN
GO:0042789	0.0340623	1	2	2	mRNA transcription from RNA polymerase II promoter	BP	1DPI_RR_DOWN
GO:0043524	0.0340623	1	2	2	negative regulation of neuron apoptotic process	BP	1DPI_RR_DOWN
GO:0071243	0.0340623	1	2	2	cellular response to arsenic-containing substance	BP	1DPI_RR_DOWN
GO:0006906	0.0345242	0.990009	7	18	vesicle fusion	BP	1DPI_RR_DOWN
GO:0030198	0.0397737	0.991112	5	12	extracellular matrix organization	BP	1DPI_RR_DOWN
GO:0006078	0.0405332	0.995967	3	5	(1->6)-beta-D-glucan biosynthetic process	BP	1DPI_RR_DOWN
GO:0015693	0.0409317	0.993227	4	8	magnesium ion transport	BP	1DPI_RR_DOWN
GO:0006914	0.0417183	0.981798	12	41	autophagy	BP	1DPI_RR_DOWN
GO:0046323	0.043978	0.981634	11	35	glucose import	BP	1DPI_RR_DOWN
GO:0015802	0.0465675	0.995086	3	5	basic amino acid transport	BP	1DPI_RR_DOWN
GO:0015914	0.0466951	0.995067	3	5	phospholipid transport	BP	1DPI_RR_DOWN
GO:0071966	0.0467095	0.995065	3	5	fungal-type cell wall polysaccharide metabolic process	BP	1DPI_RR_DOWN
GO:0033108	0.0467352	0.995061	3	5	mitochondrial respiratory chain complex assembly	BP	1DPI_RR_DOWN
GO:0016021	7.31385e-10	1	381	1622	integral component of membrane	CC	1DPI_RR_DOWN
GO:0005886	7.13847e-09	1	184	712	plasma membrane	CC	1DPI_RR_DOWN
GO:0005764	4.08451e-05	0.999993	14	27	lysosome	CC	1DPI_RR_DOWN
GO:0000329	7.31933e-05	0.999968	40	126	fungal-type vacuole membrane	CC	1DPI_RR_DOWN
GO:0043005	0.001018	0.999883	7	12	neuron projection	CC	1DPI_RR_DOWN
GO:0031225	0.00192991	0.99921	23	69	anchored component of membrane	CC	1DPI_RR_DOWN
GO:0005774	0.00255964	0.998873	25	80	vacuolar membrane	CC	1DPI_RR_DOWN
GO:0016020	0.00332901	0.997699	99	428	membrane	CC	1DPI_RR_DOWN
GO:0009277	0.00384451	0.998824	13	33	fungal-type cell wall	CC	1DPI_RR_DOWN
GO:0031966	0.00490115	0.99844	13	34	mitochondrial membrane	CC	1DPI_RR_DOWN
GO:0097543	0.00525549	1	3	3	ciliary inversin compartment	CC	1DPI_RR_DOWN
GO:0097546	0.00525549	1	3	3	ciliary base	CC	1DPI_RR_DOWN
GO:0030427	0.00634486	0.999017	6	12	site of polarized growth	CC	1DPI_RR_DOWN
GO:0031201	0.00846114	0.997827	9	21	SNARE complex	CC	1DPI_RR_DOWN
GO:0005929	0.0113635	0.999058	4	6	cilium	CC	1DPI_RR_DOWN
GO:0030018	0.0115247	0.997416	7	17	Z disc	CC	1DPI_RR_DOWN
GO:0045121	0.0118898	0.997874	6	12	membrane raft	CC	1DPI_RR_DOWN
GO:0005834	0.0121896	0.998967	4	6	heterotrimeric G-protein complex	CC	1DPI_RR_DOWN
GO:0070772	0.0122344	0.999479	3	4	PAS complex	CC	1DPI_RR_DOWN
GO:0000220	0.0125947	0.998921	4	6	vacuolar proton-transporting V-type ATPase, V0 domain	CC	1DPI_RR_DOWN
GO:0005782	0.01266	0.997703	6	12	peroxisomal matrix	CC	1DPI_RR_DOWN
GO:0014704	0.0133401	0.99798	5	10	intercalated disc	CC	1DPI_RR_DOWN
GO:0030315	0.0133401	0.99798	5	10	T-tubule	CC	1DPI_RR_DOWN
GO:0043034	0.0133401	0.99798	5	10	costamere	CC	1DPI_RR_DOWN
GO:0000324	0.0141703	0.992748	24	87	fungal-type vacuole	CC	1DPI_RR_DOWN
GO:0005615	0.0141744	0.994663	13	38	extracellular space	CC	1DPI_RR_DOWN
GO:0005925	0.0232671	0.99711	4	7	focal adhesion	CC	1DPI_RR_DOWN
GO:0005576	0.0262435	0.980094	102	468	extracellular region	CC	1DPI_RR_DOWN
GO:0030425	0.0289056	0.992801	6	16	dendrite	CC	1DPI_RR_DOWN
GO:0043679	0.0331096	1	2	2	axon terminus	CC	1DPI_RR_DOWN
GO:0016323	0.0331811	0.990208	7	20	basolateral plasma membrane	CC	1DPI_RR_DOWN
GO:0009514	0.034062	1	2	2	glyoxysome	CC	1DPI_RR_DOWN
GO:0042383	0.0401026	0.988982	6	17	sarcolemma	CC	1DPI_RR_DOWN
GO:0031982	0.0421499	0.992955	4	8	vesicle	CC	1DPI_RR_DOWN
GO:0005770	0.0424066	0.983226	10	32	late endosome	CC	1DPI_RR_DOWN
GO:0033177	0.0448734	0.995339	3	5	proton-transporting two-sector ATPase complex, proton-transporting domain	CC	1DPI_RR_DOWN
GO:0012505	0.0497225	0.982312	8	24	endomembrane system	CC	1DPI_RR_DOWN
GO:0019901	3.32446e-06	1	14	23	protein kinase binding	MF	1DPI_RR_DOWN
GO:0005375	7.2522e-06	1	7	7	copper ion transmembrane transporter activity	MF	1DPI_RR_DOWN
GO:0050660	1.44811e-05	0.999993	52	163	flavin adenine dinucleotide binding	MF	1DPI_RR_DOWN
GO:0016491	0.000974833	0.999319	132	569	oxidoreductase activity	MF	1DPI_RR_DOWN
GO:0016891	0.00297502	1	3	3	endoribonuclease activity, producing 5'-phosphomonoesters	MF	1DPI_RR_DOWN
GO:0000293	0.00369617	0.999557	6	10	ferric-chelate reductase activity	MF	1DPI_RR_DOWN
GO:0052851	0.00369617	0.999557	6	10	ferric-chelate reductase (NADPH) activity	MF	1DPI_RR_DOWN
GO:0030507	0.0037154	0.999263	8	18	spectrin binding	MF	1DPI_RR_DOWN
GO:0022857	0.00382	0.997469	79	324	transmembrane transporter activity	MF	1DPI_RR_DOWN
GO:0016614	0.00413286	0.998137	24	77	oxidoreductase activity, acting on CH-OH group of donors	MF	1DPI_RR_DOWN
GO:0000297	0.0041625	0.999487	6	10	spermine transmembrane transporter activity	MF	1DPI_RR_DOWN
GO:0001135	0.00461964	0.999804	4	5	transcription factor activity, RNA polymerase II transcription factor recruiting	MF	1DPI_RR_DOWN
GO:0004556	0.00489244	0.999789	4	5	alpha-amylase activity	MF	1DPI_RR_DOWN
GO:0103025	0.00489244	0.999789	4	5	alpha-amylase activity (releasing maltohexaose)	MF	1DPI_RR_DOWN
GO:0003700	0.0060698	0.996412	45	180	DNA binding transcription factor activity	MF	1DPI_RR_DOWN
GO:0016874	0.00661014	0.997722	13	41	ligase activity	MF	1DPI_RR_DOWN
GO:0004601	0.00878683	0.997275	11	29	peroxidase activity	MF	1DPI_RR_DOWN
GO:0050661	0.00889333	0.99634	17	52	NADP binding	MF	1DPI_RR_DOWN
GO:0016757	0.00903505	0.996399	16	48	transferase activity, transferring glycosyl groups	MF	1DPI_RR_DOWN
GO:0020037	0.00949245	0.993986	53	213	heme binding	MF	1DPI_RR_DOWN
GO:0004198	0.0110712	0.99909	4	6	calcium-dependent cysteine-type endopeptidase activity	MF	1DPI_RR_DOWN
GO:0001664	0.0121896	0.998967	4	6	G-protein coupled receptor binding	MF	1DPI_RR_DOWN
GO:0015095	0.0130721	0.998168	5	9	magnesium ion transmembrane transporter activity	MF	1DPI_RR_DOWN
GO:0005484	0.0145408	0.996216	8	19	SNAP receptor activity	MF	1DPI_RR_DOWN
GO:0009881	0.0150632	0.998373	4	7	photoreceptor activity	MF	1DPI_RR_DOWN
GO:0016627	0.0165639	0.99507	9	23	oxidoreductase activity, acting on the CH-CH group of donors	MF	1DPI_RR_DOWN
GO:0004871	0.0175136	0.994616	9	25	signal transducer activity	MF	1DPI_RR_DOWN
GO:0000981	0.0179373	0.987519	68	299	RNA polymerase II transcription factor activity, sequence-specific DNA binding	MF	1DPI_RR_DOWN
GO:0071949	0.0192294	0.990791	19	64	FAD binding	MF	1DPI_RR_DOWN
GO:0004497	0.0197405	0.987685	41	163	monooxygenase activity	MF	1DPI_RR_DOWN
GO:0046961	0.0205565	0.995639	6	13	proton-transporting ATPase activity, rotational mechanism	MF	1DPI_RR_DOWN
GO:0001128	0.0205889	0.998921	3	4	RNA polymerase II transcription coactivator activity involved in preinitiation complex assembly	MF	1DPI_RR_DOWN
GO:0019001	0.0207438	0.99891	3	4	guanyl nucleotide binding	MF	1DPI_RR_DOWN
GO:0008410	0.0215759	0.998847	3	4	CoA-transferase activity	MF	1DPI_RR_DOWN
GO:0047145	0.0216575	0.998841	3	4	demethylsterigmatocystin 6-O-methyltransferase activity	MF	1DPI_RR_DOWN
GO:0004451	0.0216576	0.998841	3	4	isocitrate lyase activity	MF	1DPI_RR_DOWN
GO:0008127	0.0216576	0.998841	3	4	quercetin 2,3-dioxygenase activity	MF	1DPI_RR_DOWN
GO:0015036	0.0216576	0.998841	3	4	disulfide oxidoreductase activity	MF	1DPI_RR_DOWN
GO:0008413	0.0216576	0.998841	3	4	8-oxo-7,8-dihydroguanosine triphosphate pyrophosphatase activity	MF	1DPI_RR_DOWN
GO:0045174	0.0216576	0.998841	3	4	glutathione dehydrogenase (ascorbate) activity	MF	1DPI_RR_DOWN
GO:0050085	0.0216576	0.998841	3	4	mannitol 2-dehydrogenase (NADP+) activity	MF	1DPI_RR_DOWN
GO:0044325	0.0224524	0.995882	5	11	ion channel binding	MF	1DPI_RR_DOWN
GO:0008496	0.0229679	0.99597	5	10	mannan endo-1,6-alpha-mannosidase activity	MF	1DPI_RR_DOWN
GO:0043531	0.0239998	0.995517	5	11	ADP binding	MF	1DPI_RR_DOWN
GO:0004503	0.024684	0.996874	4	7	monophenol monooxygenase activity	MF	1DPI_RR_DOWN
GO:0051920	0.0252227	0.996783	4	7	peroxiredoxin activity	MF	1DPI_RR_DOWN
GO:0004435	0.0253782	1	2	2	phosphatidylinositol phospholipase C activity	MF	1DPI_RR_DOWN
GO:0005506	0.0258146	0.98284	49	206	iron ion binding	MF	1DPI_RR_DOWN
GO:0005355	0.0284699	0.988498	12	37	glucose transmembrane transporter activity	MF	1DPI_RR_DOWN
GO:0016853	0.0308851	0.987741	11	37	isomerase activity	MF	1DPI_RR_DOWN
GO:0001190	0.0317083	1	2	2	transcriptional activator activity, RNA polymerase II transcription factor binding	MF	1DPI_RR_DOWN
GO:0018662	0.0323337	1	2	2	phenol 2-monooxygenase activity	MF	1DPI_RR_DOWN
GO:0017040	0.0327153	1	2	2	ceramidase activity	MF	1DPI_RR_DOWN
GO:0019146	0.0332451	1	2	2	arabinose-5-phosphate isomerase activity	MF	1DPI_RR_DOWN
GO:0047639	0.0337944	1	2	2	alcohol oxidase activity	MF	1DPI_RR_DOWN
GO:0005351	0.0338628	0.985277	13	42	sugar:proton symporter activity	MF	1DPI_RR_DOWN
GO:0000104	0.0339161	1	2	2	succinate dehydrogenase activity	MF	1DPI_RR_DOWN
GO:0016156	0.0339161	1	2	2	fumarate reductase (NADH) activity	MF	1DPI_RR_DOWN
GO:0030729	0.0339222	1	2	2	acetoacetate-CoA ligase activity	MF	1DPI_RR_DOWN
GO:0047760	0.033953	1	2	2	butyrate-CoA ligase activity	MF	1DPI_RR_DOWN
GO:0016884	0.033992	1	2	2	carbon-nitrogen ligase activity, with glutamine as amido-N-donor	MF	1DPI_RR_DOWN
GO:0004485	0.0340511	1	2	2	methylcrotonoyl-CoA carboxylase activity	MF	1DPI_RR_DOWN
GO:0008783	0.0340529	1	2	2	agmatinase activity	MF	1DPI_RR_DOWN
GO:0046421	0.0340622	1	2	2	methylisocitrate lyase activity	MF	1DPI_RR_DOWN
GO:0008260	0.0340623	1	2	2	3-oxoacid CoA-transferase activity	MF	1DPI_RR_DOWN
GO:0015114	0.0340623	1	2	2	phosphate ion transmembrane transporter activity	MF	1DPI_RR_DOWN
GO:1990050	0.0340623	1	2	2	phosphatidic acid transporter activity	MF	1DPI_RR_DOWN
GO:0003863	0.0340623	1	2	2	3-methyl-2-oxobutanoate dehydrogenase (2-methylpropanoyl-transferring) activity	MF	1DPI_RR_DOWN
GO:0004074	0.0340623	1	2	2	biliverdin reductase activity	MF	1DPI_RR_DOWN
GO:0004328	0.0340623	1	2	2	formamidase activity	MF	1DPI_RR_DOWN
GO:0016652	0.0340623	1	2	2	oxidoreductase activity, acting on NAD(P)H, NAD(P) as acceptor	MF	1DPI_RR_DOWN
GO:0047018	0.0340623	1	2	2	indole-3-acetaldehyde reductase (NADH) activity	MF	1DPI_RR_DOWN
GO:0047019	0.0340623	1	2	2	indole-3-acetaldehyde reductase (NADPH) activity	MF	1DPI_RR_DOWN
GO:0051268	0.0340623	1	2	2	alpha-keto amide reductase activity	MF	1DPI_RR_DOWN
GO:0051269	0.0340623	1	2	2	alpha-keto ester reductase activity	MF	1DPI_RR_DOWN
GO:0052588	0.0340623	1	2	2	diacetyl reductase ((S)-acetoin forming) activity	MF	1DPI_RR_DOWN
GO:0004364	0.0345768	0.989991	7	18	glutathione transferase activity	MF	1DPI_RR_DOWN
GO:0015606	0.0367372	0.992265	5	11	spermidine transmembrane transporter activity	MF	1DPI_RR_DOWN
GO:0005216	0.0367956	0.996484	3	5	ion channel activity	MF	1DPI_RR_DOWN
GO:0003995	0.0368209	0.992242	5	11	acyl-CoA dehydrogenase activity	MF	1DPI_RR_DOWN
GO:0003860	0.0368238	0.992241	5	11	3-hydroxyisobutyryl-CoA hydrolase activity	MF	1DPI_RR_DOWN
GO:0000978	0.0370873	0.976879	33	138	RNA polymerase II core promoter proximal region sequence-specific DNA binding	MF	1DPI_RR_DOWN
GO:0016705	0.0405708	0.973491	39	162	oxidoreductase activity, acting on paired donors, with incorporation or reduction of molecular oxygen	MF	1DPI_RR_DOWN
GO:0031177	0.0428824	0.979307	14	62	phosphopantetheine binding	MF	1DPI_RR_DOWN
GO:0001085	0.0429205	0.995625	3	5	RNA polymerase II transcription factor binding	MF	1DPI_RR_DOWN
GO:0004096	0.0430911	0.992744	4	8	catalase activity	MF	1DPI_RR_DOWN
GO:0015188	0.0463785	0.995115	3	5	L-isoleucine transmembrane transporter activity	MF	1DPI_RR_DOWN
GO:0018669	0.0467347	0.995061	3	5	3-hydroxybenzoate 6-monooxygenase activity	MF	1DPI_RR_DOWN
GO:0004061	0.0467352	0.995061	3	5	arylformamidase activity	MF	1DPI_RR_DOWN
GO:0004316	0.0485331	0.988509	5	12	3-oxoacyl-[acyl-carrier-protein] reductase (NADPH) activity	MF	1DPI_RR_DOWN
GO:0102131	0.0485331	0.988509	5	12	3-oxo-glutaryl-[acp] methyl ester reductase activity	MF	1DPI_RR_DOWN
GO:0102132	0.0485331	0.988509	5	12	3-oxo-pimeloyl-[acp] methyl ester reductase activity	MF	1DPI_RR_DOWN
GO:0005975	6.44686e-23	1	50	239	carbohydrate metabolic process	BP	3DPI_MG_UP
GO:0030245	7.20382e-12	1	19	69	cellulose catabolic process	BP	3DPI_MG_UP
GO:0045490	1.00711e-11	1	13	29	pectin catabolic process	BP	3DPI_MG_UP
GO:0055114	2.41051e-10	1	67	765	oxidation-reduction process	BP	3DPI_MG_UP
GO:0071555	2.3447e-09	1	22	120	cell wall organization	BP	3DPI_MG_UP
GO:0000272	1.98065e-07	1	12	47	polysaccharide catabolic process	BP	3DPI_MG_UP
GO:0045493	2.03925e-07	1	9	26	xylan catabolic process	BP	3DPI_MG_UP
GO:0009686	3.53851e-05	0.999999	4	6	gibberellin biosynthetic process	BP	3DPI_MG_UP
GO:0009308	6.57469e-05	1	3	3	amine metabolic process	BP	3DPI_MG_UP
GO:0006412	0.00010849	0.999972	14	135	translation	BP	3DPI_MG_UP
GO:0031222	0.000358478	0.999983	4	10	arabinan catabolic process	BP	3DPI_MG_UP
GO:0008152	0.000441236	0.999794	32	427	metabolic process	BP	3DPI_MG_UP
GO:0042545	0.000464063	0.999991	3	5	cell wall modification	BP	3DPI_MG_UP
GO:0000017	0.000610537	0.999987	3	5	alpha-glucoside transport	BP	3DPI_MG_UP
GO:0006099	0.00067634	0.999894	7	39	tricarboxylic acid cycle	BP	3DPI_MG_UP
GO:0000023	0.00118707	0.999963	3	6	maltose metabolic process	BP	3DPI_MG_UP
GO:1901657	0.00162886	1	2	2	glycosyl compound metabolic process	BP	3DPI_MG_UP
GO:0006098	0.00208731	0.999822	4	15	pentose-phosphate shunt	BP	3DPI_MG_UP
GO:0000027	0.00293833	0.999598	5	26	ribosomal large subunit assembly	BP	3DPI_MG_UP
GO:0009698	0.00470991	0.999935	2	3	phenylpropanoid metabolic process	BP	3DPI_MG_UP
GO:0015701	0.0048178	0.999933	2	3	bicarbonate transport	BP	3DPI_MG_UP
GO:0002181	0.00657122	0.998613	6	52	cytoplasmic translation	BP	3DPI_MG_UP
GO:0009735	0.0091752	0.999749	2	4	response to cytokinin	BP	3DPI_MG_UP
GO:1903711	0.00923281	0.999747	2	4	spermidine transmembrane transport	BP	3DPI_MG_UP
GO:0006097	0.00925313	0.999746	2	4	glyoxylate cycle	BP	3DPI_MG_UP
GO:1902476	0.00939392	0.99974	2	4	chloride transmembrane transport	BP	3DPI_MG_UP
GO:0010214	0.00979218	0.999723	2	4	seed coat development	BP	3DPI_MG_UP
GO:0015986	0.0116918	0.998857	3	15	ATP synthesis coupled proton transport	BP	3DPI_MG_UP
GO:1902600	0.0124121	0.999539	2	5	hydrogen ion transmembrane transport	BP	3DPI_MG_UP
GO:0033859	0.0125662	0.99953	2	5	furaldehyde metabolic process	BP	3DPI_MG_UP
GO:0000470	0.0141277	0.99939	2	6	maturation of LSU-rRNA	BP	3DPI_MG_UP
GO:0009611	0.0149578	0.999387	2	5	response to wounding	BP	3DPI_MG_UP
GO:0006006	0.0154123	0.998348	3	14	glucose metabolic process	BP	3DPI_MG_UP
GO:0009086	0.0156858	0.997412	4	25	methionine biosynthetic process	BP	3DPI_MG_UP
GO:0009813	0.0156863	0.999341	2	5	flavonoid biosynthetic process	BP	3DPI_MG_UP
GO:0042391	0.0157926	0.999334	2	5	regulation of membrane potential	BP	3DPI_MG_UP
GO:0009636	0.0192902	0.997701	3	16	response to toxic substance	BP	3DPI_MG_UP
GO:0007017	0.0198025	0.998977	2	6	microtubule-based process	BP	3DPI_MG_UP
GO:0070814	0.0204219	0.998927	2	6	hydrogen sulfide biosynthetic process	BP	3DPI_MG_UP
GO:0006086	0.0207914	0.998897	2	6	acetyl-CoA biosynthetic process from pyruvate	BP	3DPI_MG_UP
GO:1903710	0.0218725	0.998808	2	6	spermine transmembrane transport	BP	3DPI_MG_UP
GO:0051453	0.021992	0.998798	2	6	regulation of intracellular pH	BP	3DPI_MG_UP
GO:0019568	0.0257459	0.998386	2	7	arabinose catabolic process	BP	3DPI_MG_UP
GO:0006081	0.026214	0.998341	2	7	cellular aldehyde metabolic process	BP	3DPI_MG_UP
GO:1905039	0.027122	0.996287	3	17	carboxylic acid transmembrane transport	BP	3DPI_MG_UP
GO:0009082	0.0273444	0.998229	2	7	branched-chain amino acid biosynthetic process	BP	3DPI_MG_UP
GO:0019344	0.0280886	0.998154	2	7	cysteine biosynthetic process	BP	3DPI_MG_UP
GO:0046034	0.0293592	0.998024	2	7	ATP metabolic process	BP	3DPI_MG_UP
GO:0000103	0.0307429	0.997878	2	7	sulfate assimilation	BP	3DPI_MG_UP
GO:0030259	0.0329879	0.997634	2	7	lipid glycosylation	BP	3DPI_MG_UP
GO:0042843	0.0331676	0.997526	2	8	D-xylose catabolic process	BP	3DPI_MG_UP
GO:0009845	0.0382401	0.996917	2	8	seed germination	BP	3DPI_MG_UP
GO:0006164	0.0387338	0.996855	2	8	purine nucleotide biosynthetic process	BP	3DPI_MG_UP
GO:0071852	0.0426257	0.996352	2	8	fungal-type cell wall organization or biogenesis	BP	3DPI_MG_UP
GO:0046373	0.0445939	0.995982	2	9	L-arabinose metabolic process	BP	3DPI_MG_UP
GO:0019630	0.0456098	0.992159	3	21	quinate metabolic process	BP	3DPI_MG_UP
GO:1990748	0.0471879	0.99174	3	22	cellular detoxification	BP	3DPI_MG_UP
GO:0008283	0.0499557	0.995207	2	9	cell proliferation	BP	3DPI_MG_UP
GO:0005576	4.0304e-31	1	81	468	extracellular region	CC	3DPI_MG_UP
GO:0022625	9.49885e-06	0.999999	8	36	cytosolic large ribosomal subunit	CC	3DPI_MG_UP
GO:0005840	0.000331565	0.999922	11	103	ribosome	CC	3DPI_MG_UP
GO:0022627	0.00039431	0.999967	5	22	cytosolic small ribosomal subunit	CC	3DPI_MG_UP
GO:0005754	0.00161781	1	2	2	mitochondrial proton-transporting ATP synthase, catalytic core	CC	3DPI_MG_UP
GO:0009514	0.00162615	1	2	2	glyoxysome	CC	3DPI_MG_UP
GO:0005777	0.00165493	0.999602	9	72	peroxisome	CC	3DPI_MG_UP
GO:0042645	0.00254935	0.999767	4	16	mitochondrial nucleoid	CC	3DPI_MG_UP
GO:0005782	0.00975385	0.999145	3	12	peroxisomal matrix	CC	3DPI_MG_UP
GO:0005852	0.0126373	0.99876	3	13	eukaryotic translation initiation factor 3 complex	CC	3DPI_MG_UP
GO:0016021	0.0130728	0.990658	81	1622	integral component of membrane	CC	3DPI_MG_UP
GO:0005967	0.0207914	0.998897	2	6	mitochondrial pyruvate dehydrogenase complex	CC	3DPI_MG_UP
GO:0042597	0.0270934	0.996292	3	17	periplasmic space	CC	3DPI_MG_UP
GO:0005618	0.0303441	0.99222	5	46	cell wall	CC	3DPI_MG_UP
GO:0016459	0.0340746	0.997638	2	6	myosin complex	CC	3DPI_MG_UP
GO:0030136	0.0376128	0.996995	2	8	clathrin-coated vesicle	CC	3DPI_MG_UP
GO:0005832	0.0381379	0.99693	2	8	chaperonin-containing T-complex	CC	3DPI_MG_UP
GO:0004553	8.37469e-17	1	30	116	hydrolase activity, hydrolyzing O-glycosyl compounds	MF	3DPI_MG_UP
GO:0004650	9.76187e-09	1	10	24	polygalacturonase activity	MF	3DPI_MG_UP
GO:0030248	2.192e-08	1	11	34	cellulose binding	MF	3DPI_MG_UP
GO:0016491	8.35602e-08	1	49	569	oxidoreductase activity	MF	3DPI_MG_UP
GO:0008810	9.9094e-08	1	9	24	cellulase activity	MF	3DPI_MG_UP
GO:0016162	2.43715e-06	1	4	4	cellulose 1,4-beta-cellobiosidase activity	MF	3DPI_MG_UP
GO:0031176	2.05343e-05	1	4	6	endo-1,4-beta-xylanase activity	MF	3DPI_MG_UP
GO:0102483	4.61282e-05	0.999996	7	25	scopolin beta-glucosidase activity	MF	3DPI_MG_UP
GO:0016985	5.69563e-05	1	3	3	mannan endo-1,4-beta-mannosidase activity	MF	3DPI_MG_UP
GO:0008131	6.57469e-05	1	3	3	primary amine oxidase activity	MF	3DPI_MG_UP
GO:0004497	7.27957e-05	0.999978	18	163	monooxygenase activity	MF	3DPI_MG_UP
GO:0003735	0.000170099	0.999954	14	147	structural constituent of ribosome	MF	3DPI_MG_UP
GO:0030570	0.00017613	0.999998	3	4	pectate lyase activity	MF	3DPI_MG_UP
GO:0008422	0.00019623	0.999981	6	22	beta-glucosidase activity	MF	3DPI_MG_UP
GO:0005506	0.000203532	0.999929	20	206	iron ion binding	MF	3DPI_MG_UP
GO:0016705	0.000234589	0.999926	17	162	oxidoreductase activity, acting on paired donors, with incorporation or reduction of molecular oxygen	MF	3DPI_MG_UP
GO:0048038	0.000243337	0.99999	4	9	quinone binding	MF	3DPI_MG_UP
GO:0050525	0.00037397	0.999994	3	5	cutinase activity	MF	3DPI_MG_UP
GO:0030599	0.000464063	0.999991	3	5	pectinesterase activity	MF	3DPI_MG_UP
GO:0045330	0.000464063	0.999991	3	5	aspartyl esterase activity	MF	3DPI_MG_UP
GO:0047490	0.000495683	0.999991	3	5	pectin lyase activity	MF	3DPI_MG_UP
GO:0047911	0.000577121	0.999988	3	5	galacturan 1,4-alpha-galacturonidase activity	MF	3DPI_MG_UP
GO:0005352	0.000610537	0.999987	3	5	alpha-glucoside:proton symporter activity	MF	3DPI_MG_UP
GO:0046558	0.00129956	1	2	2	arabinan endo-1,5-alpha-L-arabinosidase activity	MF	3DPI_MG_UP
GO:0004449	0.00148156	1	2	2	isocitrate dehydrogenase (NAD+) activity	MF	3DPI_MG_UP
GO:0008716	0.00155069	0.999947	3	6	D-alanine-D-alanine ligase activity	MF	3DPI_MG_UP
GO:0004566	0.0016023	1	2	2	beta-glucuronidase activity	MF	3DPI_MG_UP
GO:0052597	0.00163153	1	2	2	diamine oxidase activity	MF	3DPI_MG_UP
GO:0052598	0.00163153	1	2	2	histamine oxidase activity	MF	3DPI_MG_UP
GO:0052599	0.00163153	1	2	2	methylputrescine oxidase activity	MF	3DPI_MG_UP
GO:0052600	0.00163153	1	2	2	propane-1,3-diamine oxidase activity	MF	3DPI_MG_UP
GO:0020037	0.00190117	0.999243	18	213	heme binding	MF	3DPI_MG_UP
GO:0004087	0.00250318	1	2	2	carbamoyl-phosphate synthase (ammonia) activity	MF	3DPI_MG_UP
GO:0016829	0.00250388	0.999495	7	51	lyase activity	MF	3DPI_MG_UP
GO:0008106	0.00359057	0.999798	3	9	alcohol dehydrogenase (NADP+) activity	MF	3DPI_MG_UP
GO:0009044	0.00425799	0.999945	2	3	xylan 1,4-beta-xylosidase activity	MF	3DPI_MG_UP
GO:0016207	0.00470991	0.999935	2	3	4-coumarate-CoA ligase activity	MF	3DPI_MG_UP
GO:0015106	0.0048178	0.999933	2	3	bicarbonate transmembrane transporter activity	MF	3DPI_MG_UP
GO:0015301	0.0048178	0.999933	2	3	anion:anion antiporter activity	MF	3DPI_MG_UP
GO:0019531	0.0048178	0.999933	2	3	oxalate transmembrane transporter activity	MF	3DPI_MG_UP
GO:0000297	0.00634171	0.999547	3	10	spermine transmembrane transporter activity	MF	3DPI_MG_UP
GO:0033897	0.00777824	0.999805	2	4	ribonuclease T2 activity	MF	3DPI_MG_UP
GO:0070181	0.00794813	0.999767	2	5	small ribosomal subunit rRNA binding	MF	3DPI_MG_UP
GO:0033946	0.00834775	0.999783	2	4	xyloglucan-specific endo-beta-1,4-glucanase activity	MF	3DPI_MG_UP
GO:0015606	0.00847254	0.999309	3	11	spermidine transmembrane transporter activity	MF	3DPI_MG_UP
GO:0005254	0.00939392	0.99974	2	4	chloride channel activity	MF	3DPI_MG_UP
GO:0046556	0.00961366	0.999161	3	12	alpha-L-arabinofuranosidase activity	MF	3DPI_MG_UP
GO:0008271	0.00988102	0.999719	2	4	secondary active sulfate transmembrane transporter activity	MF	3DPI_MG_UP
GO:0004088	0.0112829	0.999656	2	4	carbamoyl-phosphate synthase (glutamine-hydrolyzing) activity	MF	3DPI_MG_UP
GO:0071949	0.0124139	0.996575	7	64	FAD binding	MF	3DPI_MG_UP
GO:0003746	0.0125512	0.998771	3	13	translation elongation factor activity	MF	3DPI_MG_UP
GO:0033833	0.0125662	0.99953	2	5	hydroxymethylfurfural reductase (NADH) activity	MF	3DPI_MG_UP
GO:0033845	0.0125662	0.99953	2	5	hydroxymethylfurfural reductase (NADPH) activity	MF	3DPI_MG_UP
GO:0005355	0.0157506	0.99664	5	37	glucose transmembrane transporter activity	MF	3DPI_MG_UP
GO:0004104	0.0164838	0.998188	3	14	cholinesterase activity	MF	3DPI_MG_UP
GO:0046933	0.0173032	0.999168	2	6	proton-transporting ATP synthase activity, rotational mechanism	MF	3DPI_MG_UP
GO:0016788	0.0194957	0.995592	5	39	hydrolase activity, acting on ester bonds	MF	3DPI_MG_UP
GO:0017057	0.0203996	0.998929	2	6	6-phosphogluconolactonase activity	MF	3DPI_MG_UP
GO:0005199	0.0217046	0.998822	2	6	structural constituent of cell wall	MF	3DPI_MG_UP
GO:0003990	0.0217085	0.998822	2	6	acetylcholinesterase activity	MF	3DPI_MG_UP
GO:0004565	0.0238952	0.998634	2	6	beta-galactosidase activity	MF	3DPI_MG_UP
GO:0003743	0.0240512	0.994221	5	43	translation initiation factor activity	MF	3DPI_MG_UP
GO:0004806	0.0268273	0.994715	4	29	triglyceride lipase activity	MF	3DPI_MG_UP
GO:0046943	0.027122	0.996287	3	17	carboxylic acid transmembrane transporter activity	MF	3DPI_MG_UP
GO:0016709	0.0273599	0.998227	2	7	oxidoreductase activity, acting on paired donors, with incorporation or reduction of molecular oxygen, NAD(P)H as one donor, and incorporation of one atom of oxygen	MF	3DPI_MG_UP
GO:0050660	0.0312357	0.985842	12	163	flavin adenine dinucleotide binding	MF	3DPI_MG_UP
GO:0046555	0.0313798	0.997729	2	8	acetylxylan esterase activity	MF	3DPI_MG_UP
GO:0080043	0.0313841	0.99781	2	7	quercetin 3-O-glucosyltransferase activity	MF	3DPI_MG_UP
GO:0080044	0.0313841	0.99781	2	7	quercetin 7-O-glucosyltransferase activity	MF	3DPI_MG_UP
GO:0016906	0.0329879	0.997634	2	7	sterol 3-beta-glucosyltransferase activity	MF	3DPI_MG_UP
GO:0102202	0.0329879	0.997634	2	7	soladodine glucosyltransferase activity	MF	3DPI_MG_UP
GO:0102203	0.0329879	0.997634	2	7	brassicasterol glucosyltransferase activity	MF	3DPI_MG_UP
GO:0102205	0.0329879	0.997634	2	7	cholesterol allpha-glucosyltransferase activity	MF	3DPI_MG_UP
GO:0008126	0.0330359	0.997541	2	8	acetylesterase activity	MF	3DPI_MG_UP
GO:0042626	0.0336476	0.98978	6	55	ATPase activity, coupled to transmembrane movement of substances	MF	3DPI_MG_UP
GO:0016614	0.0341535	0.988332	7	77	oxidoreductase activity, acting on CH-OH group of donors	MF	3DPI_MG_UP
GO:0016758	0.0392664	0.993705	3	19	transferase activity, transferring hexosyl groups	MF	3DPI_MG_UP
GO:0015140	0.0412069	0.996539	2	8	malate transmembrane transporter activity	MF	3DPI_MG_UP
GO:0004301	0.0415448	0.9964	2	9	epoxide hydrolase activity	MF	3DPI_MG_UP
GO:0050662	0.0425222	0.984763	7	79	coenzyme binding	MF	3DPI_MG_UP
GO:0003729	0.045298	0.985089	6	68	mRNA binding	MF	3DPI_MG_UP
GO:0015116	0.0485592	0.995414	2	9	sulfate transmembrane transporter activity	MF	3DPI_MG_UP
GO:0055114	1.95644e-07	1	99	765	oxidation-reduction process	BP	3DPI_MG_DOWN
GO:0006552	4.13189e-06	1	5	5	leucine catabolic process	BP	3DPI_MG_DOWN
GO:0006457	7.32632e-05	0.999979	18	77	protein folding	BP	3DPI_MG_DOWN
GO:0034644	0.000298842	0.99999	4	7	cellular response to UV	BP	3DPI_MG_DOWN
GO:0071218	0.000392601	1	3	3	cellular response to misfolded protein	BP	3DPI_MG_DOWN
GO:0034976	0.000996943	0.999952	4	7	response to endoplasmic reticulum stress	BP	3DPI_MG_DOWN
GO:0007163	0.00157743	0.99989	4	10	establishment or maintenance of cell polarity	BP	3DPI_MG_DOWN
GO:0010106	0.00179581	0.999871	4	10	cellular response to iron ion starvation	BP	3DPI_MG_DOWN
GO:0031204	0.0022908	0.999948	3	4	posttranslational protein targeting to membrane, translocation	BP	3DPI_MG_DOWN
GO:0019220	0.00230592	1	2	2	regulation of phosphate metabolic process	BP	3DPI_MG_DOWN
GO:0035434	0.00252617	0.99984	4	7	copper ion transmembrane transport	BP	3DPI_MG_DOWN
GO:0005977	0.0035093	0.99984	3	6	glycogen metabolic process	BP	3DPI_MG_DOWN
GO:0015991	0.00397149	0.999499	5	13	ATP hydrolysis coupled proton transport	BP	3DPI_MG_DOWN
GO:0051443	0.0041493	1	2	2	positive regulation of ubiquitin-protein transferase activity	BP	3DPI_MG_DOWN
GO:0005979	0.00427731	1	2	2	regulation of glycogen biosynthetic process	BP	3DPI_MG_DOWN
GO:0005981	0.00427731	1	2	2	regulation of glycogen catabolic process	BP	3DPI_MG_DOWN
GO:0009272	0.00537808	0.99919	5	19	fungal-type cell wall biogenesis	BP	3DPI_MG_DOWN
GO:0055072	0.0058295	0.999115	5	18	iron ion homeostasis	BP	3DPI_MG_DOWN
GO:0006811	0.00589816	0.998862	6	26	ion transport	BP	3DPI_MG_DOWN
GO:0018298	0.00604167	0.999326	4	13	protein-chromophore linkage	BP	3DPI_MG_DOWN
GO:0001174	0.00678132	1	2	2	transcriptional start site selection at RNA polymerase II promoter	BP	3DPI_MG_DOWN
GO:0045454	0.00708868	0.998374	7	28	cell redox homeostasis	BP	3DPI_MG_DOWN
GO:0000398	0.00736781	0.997694	10	48	mRNA splicing, via spliceosome	BP	3DPI_MG_DOWN
GO:0042450	0.00752514	1	2	2	arginine biosynthetic process via ornithine	BP	3DPI_MG_DOWN
GO:0007035	0.00755377	0.999178	4	10	vacuolar acidification	BP	3DPI_MG_DOWN
GO:0008154	0.00789089	1	2	2	actin polymerization or depolymerization	BP	3DPI_MG_DOWN
GO:0010124	0.00801152	1	2	2	phenylacetate catabolic process	BP	3DPI_MG_DOWN
GO:0019439	0.00963036	0.997656	7	28	aromatic compound catabolic process	BP	3DPI_MG_DOWN
GO:0070374	0.00973987	0.999804	2	3	positive regulation of ERK1 and ERK2 cascade	BP	3DPI_MG_DOWN
GO:0000956	0.0115361	0.999307	3	5	nuclear-transcribed mRNA catabolic process	BP	3DPI_MG_DOWN
GO:0046854	0.0119322	0.999059	3	7	phosphatidylinositol phosphorylation	BP	3DPI_MG_DOWN
GO:0045047	0.0119688	0.998504	4	10	protein targeting to ER	BP	3DPI_MG_DOWN
GO:0042744	0.0123246	0.998343	4	12	hydrogen peroxide catabolic process	BP	3DPI_MG_DOWN
GO:0015809	0.0135981	0.999673	2	3	arginine transport	BP	3DPI_MG_DOWN
GO:0030324	0.0139402	0.999524	2	4	lung development	BP	3DPI_MG_DOWN
GO:0006334	0.0143159	0.998041	4	11	nucleosome assembly	BP	3DPI_MG_DOWN
GO:0010133	0.0148429	0.999626	2	3	proline catabolic process to glutamate	BP	3DPI_MG_DOWN
GO:0031647	0.0154256	0.998511	3	9	regulation of protein stability	BP	3DPI_MG_DOWN
GO:0035524	0.0156092	0.999596	2	3	proline transmembrane transport	BP	3DPI_MG_DOWN
GO:0060213	0.0159119	0.999584	2	3	positive regulation of nuclear-transcribed mRNA poly(A) tail shortening	BP	3DPI_MG_DOWN
GO:0043525	0.0163504	0.999566	2	3	positive regulation of neuron apoptotic process	BP	3DPI_MG_DOWN
GO:0019629	0.0169481	0.999541	2	3	propionate catabolic process, 2-methylcitrate cycle	BP	3DPI_MG_DOWN
GO:0006620	0.0175163	0.998401	3	7	posttranslational protein targeting to endoplasmic reticulum membrane	BP	3DPI_MG_DOWN
GO:0034975	0.018185	0.997133	4	14	protein folding in endoplasmic reticulum	BP	3DPI_MG_DOWN
GO:0007165	0.0182817	0.99208	13	123	signal transduction	BP	3DPI_MG_DOWN
GO:0061692	0.0195015	0.99943	2	3	cellular detoxification of hydrogen peroxide	BP	3DPI_MG_DOWN
GO:0006986	0.0196171	0.998012	3	8	response to unfolded protein	BP	3DPI_MG_DOWN
GO:0035835	0.0223487	0.999296	2	3	indole alkaloid biosynthetic process	BP	3DPI_MG_DOWN
GO:0000032	0.0226897	0.996112	4	15	cell wall mannoprotein biosynthetic process	BP	3DPI_MG_DOWN
GO:0070417	0.0232751	0.998952	2	4	cellular response to cold	BP	3DPI_MG_DOWN
GO:0006006	0.0239838	0.995881	4	14	glucose metabolic process	BP	3DPI_MG_DOWN
GO:0006826	0.0249277	0.996939	3	11	iron ion transport	BP	3DPI_MG_DOWN
GO:0030154	0.0249539	0.994223	5	25	cell differentiation	BP	3DPI_MG_DOWN
GO:0006105	0.0256879	0.999127	2	3	succinate metabolic process	BP	3DPI_MG_DOWN
GO:0015686	0.0265009	0.998719	2	4	ferric triacetylfusarinine C transport	BP	3DPI_MG_DOWN
GO:0042167	0.0269085	0.999061	2	3	heme catabolic process	BP	3DPI_MG_DOWN
GO:0000079	0.0271753	0.996549	3	11	regulation of cyclin-dependent protein serine/threonine kinase activity	BP	3DPI_MG_DOWN
GO:0000001	0.0277364	0.996643	3	9	mitochondrion inheritance	BP	3DPI_MG_DOWN
GO:0006915	0.0295297	0.99163	6	32	apoptotic process	BP	3DPI_MG_DOWN
GO:0032780	0.0298324	0.998898	2	3	negative regulation of ATPase activity	BP	3DPI_MG_DOWN
GO:0006662	0.0312846	0.998813	2	3	glycerol ether metabolic process	BP	3DPI_MG_DOWN
GO:0046294	0.033803	0.998661	2	3	formaldehyde catabolic process	BP	3DPI_MG_DOWN
GO:0009231	0.0340863	0.995708	3	8	riboflavin biosynthetic process	BP	3DPI_MG_DOWN
GO:0048194	0.0346765	0.99757	2	6	Golgi vesicle budding	BP	3DPI_MG_DOWN
GO:0006487	0.0351298	0.988365	7	40	protein N-linked glycosylation	BP	3DPI_MG_DOWN
GO:0007023	0.0352475	0.998006	2	4	post-chaperonin tubulin folding pathway	BP	3DPI_MG_DOWN
GO:0007264	0.0359961	0.990809	5	25	small GTPase mediated signal transduction	BP	3DPI_MG_DOWN
GO:0006356	0.0371204	0.997838	2	4	regulation of transcription from RNA polymerase I promoter	BP	3DPI_MG_DOWN
GO:0006954	0.037541	0.9978	2	4	inflammatory response	BP	3DPI_MG_DOWN
GO:0007623	0.0381942	0.997395	2	5	circadian rhythm	BP	3DPI_MG_DOWN
GO:1905589	0.038772	0.997111	2	6	positive regulation of L-arginine import across plasma membrane	BP	3DPI_MG_DOWN
GO:0015802	0.040183	0.997181	2	5	basic amino acid transport	BP	3DPI_MG_DOWN
GO:0015677	0.0414598	0.993659	3	12	copper ion import	BP	3DPI_MG_DOWN
GO:0000387	0.0429379	0.991269	4	13	spliceosomal snRNP assembly	BP	3DPI_MG_DOWN
GO:0006878	0.0434985	0.990718	4	16	cellular copper ion homeostasis	BP	3DPI_MG_DOWN
GO:0006078	0.0439752	0.996755	2	5	(1->6)-beta-D-glucan biosynthetic process	BP	3DPI_MG_DOWN
GO:0008033	0.0451417	0.984209	7	40	tRNA processing	BP	3DPI_MG_DOWN
GO:0070534	0.0453468	0.997045	2	4	protein K63-linked ubiquitination	BP	3DPI_MG_DOWN
GO:0043065	0.0459968	0.992665	3	12	positive regulation of apoptotic process	BP	3DPI_MG_DOWN
GO:0051865	0.0472235	0.996374	2	5	protein autoubiquitination	BP	3DPI_MG_DOWN
GO:0015986	0.047276	0.989759	4	15	ATP synthesis coupled proton transport	BP	3DPI_MG_DOWN
GO:0006629	0.0473427	0.981568	8	59	lipid metabolic process	BP	3DPI_MG_DOWN
GO:0030010	0.0476573	0.991983	3	15	establishment of cell polarity	BP	3DPI_MG_DOWN
GO:0006646	0.048263	0.992153	3	12	phosphatidylethanolamine biosynthetic process	BP	3DPI_MG_DOWN
GO:0033157	0.0491925	0.996643	2	4	regulation of intracellular protein transport	BP	3DPI_MG_DOWN
GO:0016021	1.25336e-05	0.999992	165	1622	integral component of membrane	CC	3DPI_MG_DOWN
GO:0071013	0.000172593	0.999967	11	36	catalytic step 2 spliceosome	CC	3DPI_MG_DOWN
GO:0005732	0.00047797	0.999957	6	12	small nucleolar ribonucleoprotein complex	CC	3DPI_MG_DOWN
GO:0031207	0.00055776	1	3	3	Sec62/Sec63 complex	CC	3DPI_MG_DOWN
GO:0005747	0.000600701	0.999927	7	15	mitochondrial respiratory chain complex I	CC	3DPI_MG_DOWN
GO:0009277	0.000635202	0.999878	9	33	fungal-type cell wall	CC	3DPI_MG_DOWN
GO:1990726	0.00067863	0.999984	4	5	Lsm1-7-Pat1 complex	CC	3DPI_MG_DOWN
GO:0031225	0.00071085	0.99979	14	69	anchored component of membrane	CC	3DPI_MG_DOWN
GO:0005783	0.000810039	0.99955	48	394	endoplasmic reticulum	CC	3DPI_MG_DOWN
GO:0046540	0.00109354	0.999806	8	24	U4/U6 x U5 tri-snRNP complex	CC	3DPI_MG_DOWN
GO:0005774	0.00165289	0.999457	14	80	vacuolar membrane	CC	3DPI_MG_DOWN
GO:0005689	0.00166565	0.999922	4	6	U12-type spliceosomal complex	CC	3DPI_MG_DOWN
GO:0071011	0.00293595	0.999463	7	21	precatalytic spliceosome	CC	3DPI_MG_DOWN
GO:0005688	0.003275	0.999777	4	7	U6 snRNP	CC	3DPI_MG_DOWN
GO:0097526	0.0054014	0.999832	3	4	spliceosomal tri-snRNP complex	CC	3DPI_MG_DOWN
GO:0031966	0.00590684	0.998516	8	34	mitochondrial membrane	CC	3DPI_MG_DOWN
GO:0005886	0.00597296	0.995997	67	712	plasma membrane	CC	3DPI_MG_DOWN
GO:0005789	0.00678861	0.99602	38	329	endoplasmic reticulum membrane	CC	3DPI_MG_DOWN
GO:0043020	0.00725149	0.999875	2	3	NADPH oxidase complex	CC	3DPI_MG_DOWN
GO:0000329	0.0102855	0.995456	16	126	fungal-type vacuole membrane	CC	3DPI_MG_DOWN
GO:0005759	0.0126653	0.994167	17	112	mitochondrial matrix	CC	3DPI_MG_DOWN
GO:0000220	0.0138564	0.998948	3	6	vacuolar proton-transporting V-type ATPase, V0 domain	CC	3DPI_MG_DOWN
GO:0070469	0.0151857	0.997148	5	16	respiratory chain	CC	3DPI_MG_DOWN
GO:0005686	0.0172403	0.996653	5	16	U2 snRNP	CC	3DPI_MG_DOWN
GO:0016442	0.027693	0.998417	2	5	RISC complex	CC	3DPI_MG_DOWN
GO:0005682	0.0308504	0.994264	4	14	U5 snRNP	CC	3DPI_MG_DOWN
GO:0000276	0.0336072	0.996034	3	7	mitochondrial proton-transporting ATP synthase complex, coupling factor F(o)	CC	3DPI_MG_DOWN
GO:0033185	0.0336494	0.99867	2	3	dolichol-phosphate-mannose synthase complex	CC	3DPI_MG_DOWN
GO:0031090	0.037572	0.988723	6	32	organelle membrane	CC	3DPI_MG_DOWN
GO:0000307	0.0377707	0.99454	3	11	cyclin-dependent protein kinase holoenzyme complex	CC	3DPI_MG_DOWN
GO:0034719	0.0383002	0.998372	2	3	SMN-Sm protein complex	CC	3DPI_MG_DOWN
GO:0031201	0.0384474	0.990241	5	21	SNARE complex	CC	3DPI_MG_DOWN
GO:0051087	0.00018714	0.999981	7	16	chaperone binding	MF	3DPI_MG_DOWN
GO:0016491	0.00027346	0.999838	70	569	oxidoreductase activity	MF	3DPI_MG_DOWN
GO:0046961	0.000681648	0.999931	6	13	proton-transporting ATPase activity, rotational mechanism	MF	3DPI_MG_DOWN
GO:0004791	0.000917205	1	3	3	thioredoxin-disulfide reductase activity	MF	3DPI_MG_DOWN
GO:0005496	0.00107592	1	3	3	steroid binding	MF	3DPI_MG_DOWN
GO:0047134	0.00138696	1	3	3	protein-disulfide reductase activity	MF	3DPI_MG_DOWN
GO:0016717	0.00168557	0.999966	3	4	oxidoreductase activity, acting on paired donors, with oxidation of a pair of donors resulting in the reduction of molecular oxygen to two molecules of water	MF	3DPI_MG_DOWN
GO:0042389	0.00168557	0.999966	3	4	omega-3 fatty acid desaturase activity	MF	3DPI_MG_DOWN
GO:0050183	0.00168557	0.999966	3	4	phosphatidylcholine 12-monooxygenase activity	MF	3DPI_MG_DOWN
GO:0102517	0.00168557	0.999966	3	4	oleate 12-hydroxylase activity	MF	3DPI_MG_DOWN
GO:0102987	0.00168557	0.999966	3	4	palmitoleic acid delta 12 desaturase activity	MF	3DPI_MG_DOWN
GO:0004435	0.00230592	1	2	2	phosphatidylinositol phospholipase C activity	MF	3DPI_MG_DOWN
GO:0005375	0.00252617	0.99984	4	7	copper ion transmembrane transporter activity	MF	3DPI_MG_DOWN
GO:0019901	0.00289892	0.999528	6	23	protein kinase binding	MF	3DPI_MG_DOWN
GO:0050085	0.00300911	0.999925	3	4	mannitol 2-dehydrogenase (NADP+) activity	MF	3DPI_MG_DOWN
GO:0016874	0.00328167	0.999236	8	41	ligase activity	MF	3DPI_MG_DOWN
GO:0005509	0.00331464	0.998929	12	71	calcium ion binding	MF	3DPI_MG_DOWN
GO:0031177	0.00350221	0.998993	10	62	phosphopantetheine binding	MF	3DPI_MG_DOWN
GO:0050660	0.00354754	0.998376	22	163	flavin adenine dinucleotide binding	MF	3DPI_MG_DOWN
GO:0018669	0.0038598	0.999846	3	5	3-hydroxybenzoate 6-monooxygenase activity	MF	3DPI_MG_DOWN
GO:0003700	0.00478183	0.997784	21	180	DNA binding transcription factor activity	MF	3DPI_MG_DOWN
GO:0004485	0.00537192	1	2	2	methylcrotonoyl-CoA carboxylase activity	MF	3DPI_MG_DOWN
GO:0070573	0.00614904	1	2	2	metallodipeptidase activity	MF	3DPI_MG_DOWN
GO:0070330	0.00702426	0.999182	4	13	aromatase activity	MF	3DPI_MG_DOWN
GO:0001664	0.00726127	0.999568	3	6	G-protein coupled receptor binding	MF	3DPI_MG_DOWN
GO:0009881	0.00747448	0.999505	3	7	photoreceptor activity	MF	3DPI_MG_DOWN
GO:0003863	0.00753865	1	2	2	3-methyl-2-oxobutanoate dehydrogenase (2-methylpropanoyl-transferring) activity	MF	3DPI_MG_DOWN
GO:0001671	0.0107991	0.999254	3	6	ATPase activator activity	MF	3DPI_MG_DOWN
GO:0004074	0.0115615	1	2	2	biliverdin reductase activity	MF	3DPI_MG_DOWN
GO:0001228	0.0136189	0.999672	2	3	transcriptional activator activity, RNA polymerase II transcription regulatory region sequence-specific binding	MF	3DPI_MG_DOWN
GO:0003860	0.0154238	0.997841	4	11	3-hydroxyisobutyryl-CoA hydrolase activity	MF	3DPI_MG_DOWN
GO:0004871	0.0162808	0.996626	5	25	signal transducer activity	MF	3DPI_MG_DOWN
GO:0001872	0.0162906	0.999568	2	3	(1->3)-beta-D-glucan binding	MF	3DPI_MG_DOWN
GO:0000293	0.0183123	0.998052	3	10	ferric-chelate reductase activity	MF	3DPI_MG_DOWN
GO:0052851	0.0183123	0.998052	3	10	ferric-chelate reductase (NADPH) activity	MF	3DPI_MG_DOWN
GO:0003924	0.0191345	0.99146	14	103	GTPase activity	MF	3DPI_MG_DOWN
GO:0003954	0.0193078	0.998332	3	6	NADH dehydrogenase activity	MF	3DPI_MG_DOWN
GO:0015174	0.019449	0.998036	3	8	basic amino acid transmembrane transporter activity	MF	3DPI_MG_DOWN
GO:0008177	0.0213202	0.999346	2	3	succinate dehydrogenase (ubiquinone) activity	MF	3DPI_MG_DOWN
GO:0020037	0.0213475	0.987922	25	213	heme binding	MF	3DPI_MG_DOWN
GO:0016671	0.0222637	0.9993	2	3	oxidoreductase activity, acting on a sulfur group of donors, disulfide as acceptor	MF	3DPI_MG_DOWN
GO:0051920	0.0235023	0.997595	3	7	peroxiredoxin activity	MF	3DPI_MG_DOWN
GO:0005354	0.0246088	0.998857	2	4	galactose transmembrane transporter activity	MF	3DPI_MG_DOWN
GO:0071949	0.0257338	0.989949	10	64	FAD binding	MF	3DPI_MG_DOWN
GO:0008496	0.0268798	0.996684	3	10	mannan endo-1,6-alpha-mannosidase activity	MF	3DPI_MG_DOWN
GO:0004601	0.0273596	0.992467	6	29	peroxidase activity	MF	3DPI_MG_DOWN
GO:0004300	0.0276864	0.996977	3	7	enoyl-CoA hydratase activity	MF	3DPI_MG_DOWN
GO:0004185	0.0280094	0.996488	3	10	serine-type carboxypeptidase activity	MF	3DPI_MG_DOWN
GO:0034450	0.0287119	0.99855	2	4	ubiquitin-ubiquitin ligase activity	MF	3DPI_MG_DOWN
GO:0042030	0.029135	0.998938	2	3	ATPase inhibitor activity	MF	3DPI_MG_DOWN
GO:0042602	0.0302146	0.998876	2	3	riboflavin reductase (NADPH) activity	MF	3DPI_MG_DOWN
GO:0001135	0.0343825	0.997787	2	5	transcription factor activity, RNA polymerase II transcription factor recruiting	MF	3DPI_MG_DOWN
GO:0016740	0.0350897	0.984112	12	88	transferase activity	MF	3DPI_MG_DOWN
GO:0030544	0.0353531	0.992869	4	17	Hsp70 protein binding	MF	3DPI_MG_DOWN
GO:0005355	0.0370242	0.988775	6	37	glucose transmembrane transporter activity	MF	3DPI_MG_DOWN
GO:0001085	0.0374874	0.997469	2	5	RNA polymerase II transcription factor binding	MF	3DPI_MG_DOWN
GO:0019784	0.0385971	0.997703	2	4	NEDD8-specific protease activity	MF	3DPI_MG_DOWN
GO:0051287	0.0423187	0.982997	9	56	NAD binding	MF	3DPI_MG_DOWN
GO:0051787	0.0423794	0.996937	2	5	misfolded protein binding	MF	3DPI_MG_DOWN
GO:0008106	0.0427328	0.993855	3	9	alcohol dehydrogenase (NADP+) activity	MF	3DPI_MG_DOWN
GO:0008266	0.0428206	0.997299	2	4	poly(U) RNA binding	MF	3DPI_MG_DOWN
GO:0005216	0.0437195	0.996785	2	5	ion channel activity	MF	3DPI_MG_DOWN
GO:0061659	0.0454691	0.992424	3	16	ubiquitin-like protein ligase activity	MF	3DPI_MG_DOWN
GO:0000062	0.0461635	0.996962	2	4	fatty-acyl-CoA binding	MF	3DPI_MG_DOWN
GO:0003824	0.0482581	0.968528	32	305	catalytic activity	MF	3DPI_MG_DOWN
GO:0008234	0.0499476	0.991637	3	13	cysteine-type peptidase activity	MF	3DPI_MG_DOWN
GO:0005975	1.67038e-12	1	83	239	carbohydrate metabolic process	BP	3DPI_RR_UP
GO:0006412	7.99222e-12	1	44	135	translation	BP	3DPI_RR_UP
GO:0002181	3.87066e-11	1	25	52	cytoplasmic translation	BP	3DPI_RR_UP
GO:0006418	2.54477e-08	1	20	32	tRNA aminoacylation for protein translation	BP	3DPI_RR_UP
GO:0045490	7.31423e-07	1	15	29	pectin catabolic process	BP	3DPI_RR_UP
GO:0061077	4.77341e-06	1	9	12	chaperone-mediated protein folding	BP	3DPI_RR_UP
GO:0006458	8.16678e-06	1	8	10	'de novo' protein folding	BP	3DPI_RR_UP
GO:0051301	1.43972e-05	0.999993	57	184	cell division	BP	3DPI_RR_UP
GO:0055114	3.16981e-05	0.999979	160	765	oxidation-reduction process	BP	3DPI_RR_UP
GO:1902981	0.000108771	1	5	5	synthesis of RNA primer involved in mitotic DNA replication	BP	3DPI_RR_UP
GO:0007076	0.000132442	1	6	6	mitotic chromosome condensation	BP	3DPI_RR_UP
GO:0043161	0.000154876	0.999943	27	81	proteasome-mediated ubiquitin-dependent protein catabolic process	BP	3DPI_RR_UP
GO:0006606	0.000171227	0.999977	11	17	protein import into nucleus	BP	3DPI_RR_UP
GO:0045842	0.000177115	0.999966	12	28	positive regulation of mitotic metaphase/anaphase transition	BP	3DPI_RR_UP
GO:0045493	0.000191362	0.999966	11	26	xylan catabolic process	BP	3DPI_RR_UP
GO:0042761	0.000282291	0.999993	5	6	very long-chain fatty acid biosynthetic process	BP	3DPI_RR_UP
GO:0006886	0.000321861	0.999848	41	133	intracellular protein transport	BP	3DPI_RR_UP
GO:0001731	0.000332018	1	4	4	formation of translation preinitiation complex	BP	3DPI_RR_UP
GO:0032508	0.000707222	0.999972	6	7	DNA duplex unwinding	BP	3DPI_RR_UP
GO:0030245	0.000821612	0.999692	22	69	cellulose catabolic process	BP	3DPI_RR_UP
GO:1902426	0.000838478	1	4	4	deactivation of mitotic spindle assembly checkpoint	BP	3DPI_RR_UP
GO:0001507	0.000840333	1	4	4	acetylcholine catabolic process in synaptic cleft	BP	3DPI_RR_UP
GO:0000723	0.00086688	0.999811	12	24	telomere maintenance	BP	3DPI_RR_UP
GO:0031222	0.000935403	0.999916	6	10	arabinan catabolic process	BP	3DPI_RR_UP
GO:0042545	0.000990154	0.999973	4	5	cell wall modification	BP	3DPI_RR_UP
GO:0008152	0.00102937	0.999326	93	427	metabolic process	BP	3DPI_RR_UP
GO:0016192	0.00130482	0.999441	26	88	vesicle-mediated transport	BP	3DPI_RR_UP
GO:0006843	0.00156228	1	3	3	mitochondrial citrate transport	BP	3DPI_RR_UP
GO:1990758	0.00183555	0.99986	5	8	mitotic sister chromatid biorientation	BP	3DPI_RR_UP
GO:0034058	0.00195328	0.999918	5	6	endosomal vesicle fusion	BP	3DPI_RR_UP
GO:0043039	0.00198821	0.999791	6	10	tRNA aminoacylation	BP	3DPI_RR_UP
GO:0018279	0.00200277	0.999872	5	7	protein N-linked glycosylation via asparagine	BP	3DPI_RR_UP
GO:0006260	0.00200429	0.999288	18	50	DNA replication	BP	3DPI_RR_UP
GO:0006839	0.00222073	0.999468	10	28	mitochondrial transport	BP	3DPI_RR_UP
GO:0006271	0.00231423	0.99992	4	5	DNA strand elongation involved in DNA replication	BP	3DPI_RR_UP
GO:0000028	0.00239169	0.999675	6	14	ribosomal small subunit assembly	BP	3DPI_RR_UP
GO:0006607	0.00255096	0.999885	5	6	NLS-bearing protein import into nucleus	BP	3DPI_RR_UP
GO:1903459	0.00265553	0.999905	4	5	mitotic DNA replication lagging strand elongation	BP	3DPI_RR_UP
GO:0006310	0.00285943	0.998972	17	49	DNA recombination	BP	3DPI_RR_UP
GO:0031122	0.00318662	0.999581	7	11	cytoplasmic microtubule organization	BP	3DPI_RR_UP
GO:0006611	0.00321236	1	4	4	protein export from nucleus	BP	3DPI_RR_UP
GO:0006432	0.00328835	1	3	3	phenylalanyl-tRNA aminoacylation	BP	3DPI_RR_UP
GO:0009611	0.00347616	0.999865	4	5	response to wounding	BP	3DPI_RR_UP
GO:0006417	0.00367421	0.999165	9	22	regulation of translation	BP	3DPI_RR_UP
GO:0006096	0.003826	0.999017	10	27	glycolytic process	BP	3DPI_RR_UP
GO:0006289	0.00386438	0.998959	11	27	nucleotide-excision repair	BP	3DPI_RR_UP
GO:0019367	0.0039213	1	3	3	fatty acid elongation, saturated fatty acid	BP	3DPI_RR_UP
GO:0034625	0.0039213	1	3	3	fatty acid elongation, monounsaturated fatty acid	BP	3DPI_RR_UP
GO:0034626	0.0039213	1	3	3	fatty acid elongation, polyunsaturated fatty acid	BP	3DPI_RR_UP
GO:0007096	0.00415378	0.99968	5	7	regulation of exit from mitosis	BP	3DPI_RR_UP
GO:0007017	0.00423664	0.99974	4	6	microtubule-based process	BP	3DPI_RR_UP
GO:0019566	0.00446555	1	3	3	arabinose metabolic process	BP	3DPI_RR_UP
GO:0051083	0.00487926	1	3	3	'de novo' cotranslational protein folding	BP	3DPI_RR_UP
GO:0046373	0.00493094	0.999464	5	9	L-arabinose metabolic process	BP	3DPI_RR_UP
GO:0015986	0.00527287	0.99913	6	15	ATP synthesis coupled proton transport	BP	3DPI_RR_UP
GO:0032790	0.00529371	1	3	3	ribosome disassembly	BP	3DPI_RR_UP
GO:0006279	0.00552178	0.999542	5	7	premeiotic DNA replication	BP	3DPI_RR_UP
GO:0007051	0.0055285	1	3	3	spindle organization	BP	3DPI_RR_UP
GO:0007416	0.00576656	1	3	3	synapse assembly	BP	3DPI_RR_UP
GO:1902975	0.00606953	0.998719	8	17	mitotic DNA replication initiation	BP	3DPI_RR_UP
GO:0000054	0.00609444	1	3	3	ribosomal subunit export from nucleus	BP	3DPI_RR_UP
GO:0019878	0.00656951	0.999231	5	9	lysine biosynthetic process via aminoadipic acid	BP	3DPI_RR_UP
GO:0006891	0.00672119	0.99829	9	23	intra-Golgi vesicle-mediated transport	BP	3DPI_RR_UP
GO:0051097	0.00802416	1	3	3	negative regulation of helicase activity	BP	3DPI_RR_UP
GO:0000272	0.00825921	0.996829	15	47	polysaccharide catabolic process	BP	3DPI_RR_UP
GO:0051304	0.00874597	1	3	3	chromosome separation	BP	3DPI_RR_UP
GO:0060628	0.00891326	1	3	3	regulation of ER to Golgi vesicle-mediated transport	BP	3DPI_RR_UP
GO:0042176	0.00893848	1	3	3	regulation of protein catabolic process	BP	3DPI_RR_UP
GO:0007004	0.0092467	0.999513	4	5	telomere maintenance via telomerase	BP	3DPI_RR_UP
GO:0000147	0.00963372	0.998661	5	10	actin cortical patch assembly	BP	3DPI_RR_UP
GO:0002092	0.0103717	1	3	3	positive regulation of receptor internalization	BP	3DPI_RR_UP
GO:0007121	0.0106191	0.999416	4	5	bipolar cellular bud site selection	BP	3DPI_RR_UP
GO:0006405	0.0108426	1	3	3	RNA export from nucleus	BP	3DPI_RR_UP
GO:0006646	0.0108517	0.998101	6	12	phosphatidylethanolamine biosynthetic process	BP	3DPI_RR_UP
GO:0042769	0.0108552	1	3	3	DNA damage response, detection of DNA damage	BP	3DPI_RR_UP
GO:0005978	0.0109217	0.999394	4	5	glycogen biosynthetic process	BP	3DPI_RR_UP
GO:0006226	0.0111641	1	2	2	dUMP biosynthetic process	BP	3DPI_RR_UP
GO:0043622	0.0117633	1	2	2	cortical microtubule organization	BP	3DPI_RR_UP
GO:0030042	0.0118873	0.9995	3	4	actin filament depolymerization	BP	3DPI_RR_UP
GO:0006610	0.0120986	0.999306	4	5	ribosomal protein import into nucleus	BP	3DPI_RR_UP
GO:0031573	0.0131083	0.99773	6	11	intra-S DNA damage checkpoint	BP	3DPI_RR_UP
GO:0051276	0.013281	0.999214	4	5	chromosome organization	BP	3DPI_RR_UP
GO:0044237	0.0133292	0.999413	3	4	cellular metabolic process	BP	3DPI_RR_UP
GO:0046222	0.01345	1	2	2	aflatoxin metabolic process	BP	3DPI_RR_UP
GO:0046223	0.01345	1	2	2	aflatoxin catabolic process	BP	3DPI_RR_UP
GO:0034501	0.0141128	0.997513	6	11	protein localization to kinetochore	BP	3DPI_RR_UP
GO:0006450	0.0141304	0.999363	3	4	regulation of translational fidelity	BP	3DPI_RR_UP
GO:0046034	0.0148506	0.998404	4	7	ATP metabolic process	BP	3DPI_RR_UP
GO:0030433	0.014953	0.994854	11	32	ubiquitin-dependent ERAD pathway	BP	3DPI_RR_UP
GO:0008333	0.0150889	0.997803	5	9	endosome to lysosome transport	BP	3DPI_RR_UP
GO:0006897	0.0162222	0.991634	24	83	endocytosis	BP	3DPI_RR_UP
GO:0006616	0.0162654	0.998882	3	5	SRP-dependent cotranslational protein targeting to membrane, translocation	BP	3DPI_RR_UP
GO:0042307	0.0170801	1	3	3	positive regulation of protein import into nucleus	BP	3DPI_RR_UP
GO:1903474	0.0178416	1	3	3	maintenance of mitotic actomyosin contractile ring localization	BP	3DPI_RR_UP
GO:0033314	0.0180384	0.99644	6	12	mitotic DNA replication checkpoint	BP	3DPI_RR_UP
GO:0007031	0.0182763	0.995486	7	17	peroxisome organization	BP	3DPI_RR_UP
GO:0006974	0.0194142	0.991083	17	59	cellular response to DNA damage stimulus	BP	3DPI_RR_UP
GO:0019698	0.0199099	0.998518	3	5	D-galacturonate catabolic process	BP	3DPI_RR_UP
GO:0006272	0.0204521	0.998931	3	4	leading strand elongation	BP	3DPI_RR_UP
GO:0000070	0.020485	0.993464	9	26	mitotic sister chromatid segregation	BP	3DPI_RR_UP
GO:1903478	0.0210963	1	3	3	actin filament bundle convergence involved in mitotic contractile ring assembly	BP	3DPI_RR_UP
GO:0035837	0.0216228	1	2	2	ergot alkaloid biosynthetic process	BP	3DPI_RR_UP
GO:1900566	0.0216228	1	2	2	chanoclavine-I biosynthetic process	BP	3DPI_RR_UP
GO:0006694	0.0219602	0.991367	12	40	steroid biosynthetic process	BP	3DPI_RR_UP
GO:0016126	0.0227656	0.992819	9	23	sterol biosynthetic process	BP	3DPI_RR_UP
GO:0035067	0.0234049	1	2	2	negative regulation of histone acetylation	BP	3DPI_RR_UP
GO:0071423	0.0248251	0.998595	3	4	malate transmembrane transport	BP	3DPI_RR_UP
GO:1903364	0.0250592	1	2	2	positive regulation of cellular protein catabolic process	BP	3DPI_RR_UP
GO:0016197	0.0252151	0.995042	5	12	endosomal transport	BP	3DPI_RR_UP
GO:0016233	0.0253578	0.998552	3	4	telomere capping	BP	3DPI_RR_UP
GO:1902600	0.025527	0.997901	3	5	hydrogen ion transmembrane transport	BP	3DPI_RR_UP
GO:0006424	0.0258967	1	2	2	glutamyl-tRNA aminoacylation	BP	3DPI_RR_UP
GO:0006273	0.0264446	0.998464	3	4	lagging strand elongation	BP	3DPI_RR_UP
GO:0009626	0.0266176	0.99845	3	4	plant-type hypersensitive response	BP	3DPI_RR_UP
GO:0016559	0.026653	0.996177	4	8	peroxisome fission	BP	3DPI_RR_UP
GO:1904161	0.0266916	1	2	2	DNA synthesis involved in UV-damage excision repair	BP	3DPI_RR_UP
GO:1901098	0.0269117	1	2	2	positive regulation of autophagosome maturation	BP	3DPI_RR_UP
GO:0002076	0.0272886	1	2	2	osteoblast development	BP	3DPI_RR_UP
GO:0006581	0.0272886	1	2	2	acetylcholine catabolic process	BP	3DPI_RR_UP
GO:0031623	0.0272886	1	2	2	receptor internalization	BP	3DPI_RR_UP
GO:0045212	0.0272886	1	2	2	neurotransmitter receptor biosynthetic process	BP	3DPI_RR_UP
GO:0006401	0.0277745	0.996343	4	7	RNA catabolic process	BP	3DPI_RR_UP
GO:0034517	0.027833	1	2	2	ribophagy	BP	3DPI_RR_UP
GO:0030097	0.0278387	0.99595	4	8	hemopoiesis	BP	3DPI_RR_UP
GO:0000289	0.0282263	0.994753	5	10	nuclear-transcribed mRNA poly(A) tail shortening	BP	3DPI_RR_UP
GO:0009695	0.0282433	1	2	2	jasmonic acid biosynthetic process	BP	3DPI_RR_UP
GO:2000601	0.0283284	1	2	2	positive regulation of Arp2/3 complex-mediated actin nucleation	BP	3DPI_RR_UP
GO:0051028	0.0287847	0.986318	17	53	mRNA transport	BP	3DPI_RR_UP
GO:2000785	0.0289235	1	2	2	regulation of autophagosome assembly	BP	3DPI_RR_UP
GO:0010629	0.0301556	0.995919	4	7	negative regulation of gene expression	BP	3DPI_RR_UP
GO:0006099	0.0302301	0.987952	11	39	tricarboxylic acid cycle	BP	3DPI_RR_UP
GO:0006656	0.0303	0.993961	5	11	phosphatidylcholine biosynthetic process	BP	3DPI_RR_UP
GO:0090305	0.030431	0.998862	2	3	nucleic acid phosphodiester bond hydrolysis	BP	3DPI_RR_UP
GO:0007018	0.0307422	0.98925	10	24	microtubule-based movement	BP	3DPI_RR_UP
GO:0042742	0.0307443	0.992798	6	13	defense response to bacterium	BP	3DPI_RR_UP
GO:0006435	0.0309779	1	2	2	threonyl-tRNA aminoacylation	BP	3DPI_RR_UP
GO:1900181	0.0315604	0.998026	3	4	negative regulation of protein localization to nucleus	BP	3DPI_RR_UP
GO:1901657	0.0318262	1	2	2	glycosyl compound metabolic process	BP	3DPI_RR_UP
GO:0015031	0.0318409	0.978392	50	221	protein transport	BP	3DPI_RR_UP
GO:0000002	0.0320808	0.991663	6	17	mitochondrial genome maintenance	BP	3DPI_RR_UP
GO:0000011	0.0323517	0.99707	3	5	vacuole inheritance	BP	3DPI_RR_UP
GO:0016121	0.0324535	1	2	2	carotene catabolic process	BP	3DPI_RR_UP
GO:1902969	0.0325778	0.994673	4	9	mitotic DNA replication	BP	3DPI_RR_UP
GO:0019321	0.0326273	1	2	2	pentose metabolic process	BP	3DPI_RR_UP
GO:0006073	0.0329767	1	2	2	cellular glucan metabolic process	BP	3DPI_RR_UP
GO:0035542	0.033248	0.997874	3	4	regulation of SNARE complex assembly	BP	3DPI_RR_UP
GO:0048015	0.0335946	0.993873	5	9	phosphatidylinositol-mediated signaling	BP	3DPI_RR_UP
GO:0050775	0.0338182	1	2	2	positive regulation of dendrite morphogenesis	BP	3DPI_RR_UP
GO:0006297	0.0339157	1	2	2	nucleotide-excision repair, DNA gap filling	BP	3DPI_RR_UP
GO:0016579	0.0344134	0.986528	11	31	protein deubiquitination	BP	3DPI_RR_UP
GO:0061136	0.0344196	1	2	2	regulation of proteasomal protein catabolic process	BP	3DPI_RR_UP
GO:0006085	0.0346274	0.996774	3	5	acetyl-CoA biosynthetic process	BP	3DPI_RR_UP
GO:0010214	0.0347098	0.997739	3	4	seed coat development	BP	3DPI_RR_UP
GO:1900198	0.0352859	1	2	2	positive regulation of penicillin biosynthetic process	BP	3DPI_RR_UP
GO:0051455	0.0356141	0.997655	3	4	attachment of spindle microtubules to kinetochore involved in homologous chromosome segregation	BP	3DPI_RR_UP
GO:0006452	0.0359782	0.996595	3	5	translational frameshifting	BP	3DPI_RR_UP
GO:0045002	0.0361569	1	2	2	double-strand break repair via single-strand annealing	BP	3DPI_RR_UP
GO:0071555	0.036319	0.978177	29	120	cell wall organization	BP	3DPI_RR_UP
GO:0006904	0.0366059	0.992301	5	11	vesicle docking involved in exocytosis	BP	3DPI_RR_UP
GO:0035493	0.0368315	1	2	2	SNARE complex assembly	BP	3DPI_RR_UP
GO:0043248	0.0385249	0.992788	4	11	proteasome assembly	BP	3DPI_RR_UP
GO:0010515	0.0396027	0.99727	3	4	negative regulation of induction of conjugation with cellular fusion	BP	3DPI_RR_UP
GO:0009063	0.0397004	0.995417	3	6	cellular amino acid catabolic process	BP	3DPI_RR_UP
GO:0030148	0.0398323	0.989259	6	16	sphingolipid biosynthetic process	BP	3DPI_RR_UP
GO:0030242	0.0401036	0.994021	4	7	autophagy of peroxisome	BP	3DPI_RR_UP
GO:0009845	0.0407904	0.993259	4	8	seed germination	BP	3DPI_RR_UP
GO:0043629	0.040881	1	2	2	ncRNA polyadenylation	BP	3DPI_RR_UP
GO:0071031	0.040881	1	2	2	nuclear mRNA surveillance of mRNA 3'-end processing	BP	3DPI_RR_UP
GO:0071036	0.040881	1	2	2	nuclear polyadenylation-dependent snoRNA catabolic process	BP	3DPI_RR_UP
GO:0071037	0.040881	1	2	2	nuclear polyadenylation-dependent snRNA catabolic process	BP	3DPI_RR_UP
GO:0071039	0.040881	1	2	2	nuclear polyadenylation-dependent CUT catabolic process	BP	3DPI_RR_UP
GO:0042144	0.0409648	0.989096	6	15	vacuole fusion, non-autophagic	BP	3DPI_RR_UP
GO:0046827	0.0419546	0.993647	4	7	positive regulation of protein export from nucleus	BP	3DPI_RR_UP
GO:0046178	0.0423788	0.99809	2	3	D-gluconate biosynthetic process	BP	3DPI_RR_UP
GO:0000060	0.0434531	0.996882	3	4	protein import into nucleus, translocation	BP	3DPI_RR_UP
GO:0006086	0.0438279	0.994729	3	6	acetyl-CoA biosynthetic process from pyruvate	BP	3DPI_RR_UP
GO:0006414	0.044533	0.997126	2	4	translational elongation	BP	3DPI_RR_UP
GO:0043409	0.0448397	0.996738	3	4	negative regulation of MAPK cascade	BP	3DPI_RR_UP
GO:0032211	0.0450212	1	2	2	negative regulation of telomere maintenance via telomerase	BP	3DPI_RR_UP
GO:1904262	0.0457862	0.990206	5	10	negative regulation of TORC1 signaling	BP	3DPI_RR_UP
GO:0006428	0.0458684	1	2	2	isoleucyl-tRNA aminoacylation	BP	3DPI_RR_UP
GO:0010971	0.0458768	0.992834	4	7	positive regulation of G2/M transition of mitotic cell cycle	BP	3DPI_RR_UP
GO:0045132	0.0463796	1	2	2	meiotic chromosome segregation	BP	3DPI_RR_UP
GO:0006561	0.0465136	0.997789	2	3	proline biosynthetic process	BP	3DPI_RR_UP
GO:1903955	0.0483327	1	2	2	positive regulation of protein targeting to mitochondrion	BP	3DPI_RR_UP
GO:0006413	0.0484279	0.987528	5	16	translational initiation	BP	3DPI_RR_UP
GO:0007613	0.0484428	1	2	2	memory	BP	3DPI_RR_UP
GO:0051967	0.0484428	1	2	2	negative regulation of synaptic transmission, glutamatergic	BP	3DPI_RR_UP
GO:0045022	0.048604	1	2	2	early endosome to late endosome transport	BP	3DPI_RR_UP
GO:0006429	0.0486436	1	2	2	leucyl-tRNA aminoacylation	BP	3DPI_RR_UP
GO:0016236	0.0486748	0.986185	6	16	macroautophagy	BP	3DPI_RR_UP
GO:0051523	0.0488117	0.996314	3	4	cell growth mode switching, monopolar to bipolar	BP	3DPI_RR_UP
GO:0048304	0.0496308	1	2	2	positive regulation of isotype switching to IgG isotypes	BP	3DPI_RR_UP
GO:0005829	2.10075e-16	1	334	1342	cytosol	CC	3DPI_RR_UP
GO:0005737	9.05132e-13	1	363	1534	cytoplasm	CC	3DPI_RR_UP
GO:0005576	1.39294e-12	1	133	468	extracellular region	CC	3DPI_RR_UP
GO:0005840	2.16218e-12	1	36	103	ribosome	CC	3DPI_RR_UP
GO:0022627	6.11419e-11	1	15	22	cytosolic small ribosomal subunit	CC	3DPI_RR_UP
GO:0022625	4.3381e-10	1	18	36	cytosolic large ribosomal subunit	CC	3DPI_RR_UP
GO:0005832	2.79988e-07	1	8	8	chaperonin-containing T-complex	CC	3DPI_RR_UP
GO:0042555	8.03282e-05	1	6	6	MCM complex	CC	3DPI_RR_UP
GO:0043596	0.000180358	0.999952	18	40	nuclear replication fork	CC	3DPI_RR_UP
GO:0008541	0.000189723	0.999989	6	9	proteasome regulatory particle, lid subcomplex	CC	3DPI_RR_UP
GO:0005789	0.000200105	0.999883	78	329	endoplasmic reticulum membrane	CC	3DPI_RR_UP
GO:0005852	0.00022067	0.999978	8	13	eukaryotic translation initiation factor 3 complex	CC	3DPI_RR_UP
GO:0010494	0.000467225	0.999883	15	32	cytoplasmic stress granule	CC	3DPI_RR_UP
GO:0005643	0.000605249	0.999805	20	46	nuclear pore	CC	3DPI_RR_UP
GO:0000799	0.000700505	1	5	5	nuclear condensin complex	CC	3DPI_RR_UP
GO:0000836	0.000757381	1	4	4	Hrd1p ubiquitin ligase complex	CC	3DPI_RR_UP
GO:0043083	0.000840333	1	4	4	synaptic cleft	CC	3DPI_RR_UP
GO:0005777	0.000971836	0.999628	22	72	peroxisome	CC	3DPI_RR_UP
GO:0042645	0.00107034	0.999838	8	16	mitochondrial nucleoid	CC	3DPI_RR_UP
GO:0030479	0.00152378	0.99946	19	51	actin cortical patch	CC	3DPI_RR_UP
GO:0005874	0.00153906	0.999401	22	63	microtubule	CC	3DPI_RR_UP
GO:0005662	0.00170552	1	3	3	DNA replication factor A complex	CC	3DPI_RR_UP
GO:0030054	0.00194568	0.999596	10	20	cell junction	CC	3DPI_RR_UP
GO:0008250	0.00303395	0.999831	4	6	oligosaccharyltransferase complex	CC	3DPI_RR_UP
GO:0000784	0.00337078	0.999161	11	23	nuclear chromosome, telomeric region	CC	3DPI_RR_UP
GO:0005618	0.00350817	0.998787	15	46	cell wall	CC	3DPI_RR_UP
GO:0043625	0.00390689	1	3	3	delta DNA polymerase complex	CC	3DPI_RR_UP
GO:0016282	0.00521991	1	3	3	eukaryotic 43S preinitiation complex	CC	3DPI_RR_UP
GO:0000932	0.00562735	0.998367	11	29	P-body	CC	3DPI_RR_UP
GO:0044732	0.00653298	0.997151	21	61	mitotic spindle pole body	CC	3DPI_RR_UP
GO:0005622	0.00753328	0.995589	41	172	intracellular	CC	3DPI_RR_UP
GO:0071007	0.00775762	0.999614	4	5	U2-type catalytic step 2 spliceosome	CC	3DPI_RR_UP
GO:0005851	0.00786683	0.999418	4	6	eukaryotic translation initiation factor 2B complex	CC	3DPI_RR_UP
GO:0005938	0.00813525	0.996963	15	41	cell cortex	CC	3DPI_RR_UP
GO:0097373	0.00999152	1	3	3	MCM core complex	CC	3DPI_RR_UP
GO:0033263	0.0100382	0.999458	4	5	CORVET complex	CC	3DPI_RR_UP
GO:0031499	0.0101387	1	3	3	TRAMP complex	CC	3DPI_RR_UP
GO:0120104	0.0106198	0.998738	5	8	actomyosin contractile ring, proximal layer	CC	3DPI_RR_UP
GO:0015935	0.0118453	0.998593	4	9	small ribosomal subunit	CC	3DPI_RR_UP
GO:0005656	0.0132639	0.997089	7	15	nuclear pre-replicative complex	CC	3DPI_RR_UP
GO:0005694	0.0145408	0.995389	10	27	chromosome	CC	3DPI_RR_UP
GO:0031261	0.0145867	0.996734	7	15	DNA replication preinitiation complex	CC	3DPI_RR_UP
GO:0030117	0.0147852	0.997365	6	11	membrane coat	CC	3DPI_RR_UP
GO:0030286	0.0149895	1	3	3	dynein complex	CC	3DPI_RR_UP
GO:0031595	0.0157481	0.998091	4	8	nuclear proteasome complex	CC	3DPI_RR_UP
GO:0009346	0.0176401	0.999132	3	4	citrate lyase complex	CC	3DPI_RR_UP
GO:0042764	0.0207765	0.998907	3	4	ascospore-type prospore	CC	3DPI_RR_UP
GO:1990023	0.0209415	0.995715	6	12	mitotic spindle midzone	CC	3DPI_RR_UP
GO:0000790	0.0220536	0.985527	50	190	nuclear chromatin	CC	3DPI_RR_UP
GO:0015629	0.0237394	0.995271	5	13	actin cytoskeleton	CC	3DPI_RR_UP
GO:0005635	0.0237749	0.988409	19	61	nuclear envelope	CC	3DPI_RR_UP
GO:0005634	0.024247	0.978983	429	2268	nucleus	CC	3DPI_RR_UP
GO:0031597	0.0248091	0.997983	3	5	cytosolic proteasome complex	CC	3DPI_RR_UP
GO:0005605	0.0272886	1	2	2	basal lamina	CC	3DPI_RR_UP
GO:0005754	0.0281368	1	2	2	mitochondrial proton-transporting ATP synthase, catalytic core	CC	3DPI_RR_UP
GO:0016586	0.0301012	0.992986	6	13	RSC-type complex	CC	3DPI_RR_UP
GO:0000779	0.0301671	0.998148	3	4	condensed chromosome, centromeric region	CC	3DPI_RR_UP
GO:0035327	0.0307049	0.998101	3	4	transcriptionally active chromatin	CC	3DPI_RR_UP
GO:0005776	0.0308308	0.995797	4	7	autophagosome	CC	3DPI_RR_UP
GO:0005769	0.0321826	0.98904	9	24	early endosome	CC	3DPI_RR_UP
GO:0005869	0.0335434	0.996386	3	6	dynactin complex	CC	3DPI_RR_UP
GO:0043291	0.0338403	1	2	2	RAVE complex	CC	3DPI_RR_UP
GO:0005786	0.0338837	0.996334	3	6	signal recognition particle, endoplasmic reticulum targeting	CC	3DPI_RR_UP
GO:0070461	0.033968	1	2	2	SAGA-type complex	CC	3DPI_RR_UP
GO:0000941	0.0344677	0.997762	3	4	condensed nuclear chromosome inner kinetochore	CC	3DPI_RR_UP
GO:0000778	0.0345492	0.989848	7	19	condensed nuclear chromosome kinetochore	CC	3DPI_RR_UP
GO:0030126	0.0359873	0.994299	4	8	COPI vesicle coat	CC	3DPI_RR_UP
GO:0008540	0.0366048	0.99378	4	9	proteasome regulatory particle, base subcomplex	CC	3DPI_RR_UP
GO:0070939	0.0402903	1	2	2	Dsl1/NZR complex	CC	3DPI_RR_UP
GO:0005813	0.0403467	0.984187	10	32	centrosome	CC	3DPI_RR_UP
GO:0005675	0.0414693	0.992653	4	9	holo TFIIH complex	CC	3DPI_RR_UP
GO:0030136	0.0416615	0.993065	4	8	clathrin-coated vesicle	CC	3DPI_RR_UP
GO:0046930	0.0419941	0.998117	2	3	pore complex	CC	3DPI_RR_UP
GO:0005783	0.0426075	0.968087	77	394	endoplasmic reticulum	CC	3DPI_RR_UP
GO:1902500	0.0429645	1	2	2	vacuolar HOPS complex	CC	3DPI_RR_UP
GO:0034967	0.0432492	0.996903	3	4	Set3 complex	CC	3DPI_RR_UP
GO:0005967	0.0438279	0.994729	3	6	mitochondrial pyruvate dehydrogenase complex	CC	3DPI_RR_UP
GO:0005868	0.0441313	0.992508	4	8	cytoplasmic dynein complex	CC	3DPI_RR_UP
GO:0034990	0.044443	0.996779	3	4	nuclear mitotic cohesin complex	CC	3DPI_RR_UP
GO:0000502	0.0457168	0.991629	4	9	proteasome complex	CC	3DPI_RR_UP
GO:0030127	0.0463948	0.995113	3	5	COPII vesicle coat	CC	3DPI_RR_UP
GO:0000407	0.0485421	0.988508	5	12	pre-autophagosomal structure	CC	3DPI_RR_UP
GO:0098753	0.0496194	1	2	2	anchored component of the cytoplasmic side of the plasma membrane	CC	3DPI_RR_UP
GO:0003735	5.72897e-13	1	45	147	structural constituent of ribosome	MF	3DPI_RR_UP
GO:0004812	1.33224e-08	1	22	37	aminoacyl-tRNA ligase activity	MF	3DPI_RR_UP
GO:0003743	1.86657e-08	1	23	43	translation initiation factor activity	MF	3DPI_RR_UP
GO:0000166	8.76254e-07	1	31	81	nucleotide binding	MF	3DPI_RR_UP
GO:0005524	2.89231e-06	0.999998	231	900	ATP binding	MF	3DPI_RR_UP
GO:0030248	1.14237e-05	0.999998	15	34	cellulose binding	MF	3DPI_RR_UP
GO:0050525	1.29059e-05	1	5	5	cutinase activity	MF	3DPI_RR_UP
GO:0044183	1.63359e-05	0.999999	8	11	protein binding involved in protein folding	MF	3DPI_RR_UP
GO:0003746	4.03192e-05	0.999997	9	13	translation elongation factor activity	MF	3DPI_RR_UP
GO:0004553	8.57742e-05	0.999964	37	116	hydrolase activity, hydrolyzing O-glycosyl compounds	MF	3DPI_RR_UP
GO:0003729	0.00011349	0.999962	24	68	mRNA binding	MF	3DPI_RR_UP
GO:0004650	0.000241756	0.999957	11	24	polygalacturonase activity	MF	3DPI_RR_UP
GO:0032266	0.000244164	0.99998	8	11	phosphatidylinositol-3-phosphate binding	MF	3DPI_RR_UP
GO:0031369	0.000264989	0.999975	8	12	translation initiation factor binding	MF	3DPI_RR_UP
GO:0008536	0.000265222	0.999973	9	13	Ran GTPase binding	MF	3DPI_RR_UP
GO:0000049	0.000268451	0.999944	13	28	tRNA binding	MF	3DPI_RR_UP
GO:0003779	0.000399696	0.999887	17	41	actin binding	MF	3DPI_RR_UP
GO:0003678	0.00042295	0.999948	9	14	DNA helicase activity	MF	3DPI_RR_UP
GO:0030246	0.000846312	0.999763	15	37	carbohydrate binding	MF	3DPI_RR_UP
GO:0030599	0.000990154	0.999973	4	5	pectinesterase activity	MF	3DPI_RR_UP
GO:0045330	0.000990154	0.999973	4	5	aspartyl esterase activity	MF	3DPI_RR_UP
GO:0016787	0.00113999	0.999288	75	334	hydrolase activity	MF	3DPI_RR_UP
GO:0008126	0.0012317	0.999915	5	8	acetylesterase activity	MF	3DPI_RR_UP
GO:0005509	0.00134622	0.999455	24	71	calcium ion binding	MF	3DPI_RR_UP
GO:0004032	0.00141049	1	3	3	alditol:NADP+ 1-oxidoreductase activity	MF	3DPI_RR_UP
GO:0002161	0.00152254	0.999827	7	11	aminoacyl-tRNA editing activity	MF	3DPI_RR_UP
GO:0043022	0.00152857	0.999674	10	23	ribosome binding	MF	3DPI_RR_UP
GO:0005371	0.00156228	1	3	3	tricarboxylate secondary active transmembrane transporter activity	MF	3DPI_RR_UP
GO:0008017	0.00188284	0.999359	18	43	microtubule binding	MF	3DPI_RR_UP
GO:0008810	0.00205193	0.999563	9	24	cellulase activity	MF	3DPI_RR_UP
GO:0008106	0.0021615	0.999808	5	9	alcohol dehydrogenase (NADP+) activity	MF	3DPI_RR_UP
GO:0050662	0.0023884	0.998984	23	79	coenzyme binding	MF	3DPI_RR_UP
GO:0043140	0.00248888	0.999889	5	6	ATP-dependent 3'-5' DNA helicase activity	MF	3DPI_RR_UP
GO:0004033	0.00304146	0.999831	4	6	aldo-keto reductase (NADP) activity	MF	3DPI_RR_UP
GO:0005049	0.00308476	1	4	4	nuclear export signal receptor activity	MF	3DPI_RR_UP
GO:0004826	0.00328835	1	3	3	phenylalanine-tRNA ligase activity	MF	3DPI_RR_UP
GO:0051010	0.0034287	0.999696	5	8	microtubule plus-end binding	MF	3DPI_RR_UP
GO:0016491	0.00345617	0.997547	110	569	oxidoreductase activity	MF	3DPI_RR_UP
GO:0004004	0.00357281	0.998841	15	35	ATP-dependent RNA helicase activity	MF	3DPI_RR_UP
GO:0009922	0.0039213	1	3	3	fatty acid elongase activity	MF	3DPI_RR_UP
GO:0102336	0.0039213	1	3	3	3-oxo-arachidoyl-CoA synthase activity	MF	3DPI_RR_UP
GO:0102337	0.0039213	1	3	3	3-oxo-cerotoyl-CoA synthase activity	MF	3DPI_RR_UP
GO:0102338	0.0039213	1	3	3	3-oxo-lignoceronyl-CoA synthase activity	MF	3DPI_RR_UP
GO:0102756	0.0039213	1	3	3	very-long-chain 3-ketoacyl-CoA synthase activity	MF	3DPI_RR_UP
GO:0046556	0.00399251	0.999441	6	12	alpha-L-arabinofuranosidase activity	MF	3DPI_RR_UP
GO:0019888	0.00500917	0.999169	7	13	protein phosphatase regulator activity	MF	3DPI_RR_UP
GO:0005515	0.00517947	0.996186	132	572	protein binding	MF	3DPI_RR_UP
GO:0043024	0.00621684	1	3	3	ribosomal small subunit binding	MF	3DPI_RR_UP
GO:0051015	0.00685727	0.998519	8	17	actin filament binding	MF	3DPI_RR_UP
GO:0061608	0.00825516	0.998569	7	12	nuclear import signal receptor activity	MF	3DPI_RR_UP
GO:0003990	0.008366	0.99937	4	6	acetylcholinesterase activity	MF	3DPI_RR_UP
GO:0004708	0.00886736	1	3	3	MAP kinase kinase activity	MF	3DPI_RR_UP
GO:0003824	0.00927094	0.993795	66	305	catalytic activity	MF	3DPI_RR_UP
GO:0046555	0.00963796	0.998996	4	8	acetylxylan esterase activity	MF	3DPI_RR_UP
GO:0051082	0.0100468	0.995676	17	65	unfolded protein binding	MF	3DPI_RR_UP
GO:0051377	0.010713	1	3	3	mannose-ethanolamine phosphotransferase activity	MF	3DPI_RR_UP
GO:0030234	0.0109795	0.998421	5	10	enzyme regulator activity	MF	3DPI_RR_UP
GO:0008429	0.0113297	1	3	3	phosphatidylethanolamine binding	MF	3DPI_RR_UP
GO:0003676	0.0113813	0.992483	60	256	nucleic acid binding	MF	3DPI_RR_UP
GO:0015137	0.0121038	1	2	2	citrate transmembrane transporter activity	MF	3DPI_RR_UP
GO:0046558	0.0129871	1	2	2	arabinan endo-1,5-alpha-L-arabinosidase activity	MF	3DPI_RR_UP
GO:0016773	0.0129902	0.996692	8	19	phosphotransferase activity, alcohol group as acceptor	MF	3DPI_RR_UP
GO:0016162	0.0136546	0.999393	3	4	cellulose 1,4-beta-cellobiosidase activity	MF	3DPI_RR_UP
GO:0051539	0.0142015	0.994409	14	42	4 iron, 4 sulfur cluster binding	MF	3DPI_RR_UP
GO:0016705	0.0142788	0.991481	37	162	oxidoreductase activity, acting on paired donors, with incorporation or reduction of molecular oxygen	MF	3DPI_RR_UP
GO:0003682	0.0145379	0.993083	21	63	chromatin binding	MF	3DPI_RR_UP
GO:0003994	0.014845	0.999318	3	4	aconitate hydratase activity	MF	3DPI_RR_UP
GO:0047938	0.0148643	1	2	2	glucose-6-phosphate 1-epimerase activity	MF	3DPI_RR_UP
GO:0019237	0.0152186	0.999294	3	4	centromeric DNA binding	MF	3DPI_RR_UP
GO:0004449	0.0170472	1	2	2	isocitrate dehydrogenase (NAD+) activity	MF	3DPI_RR_UP
GO:0004499	0.0170492	0.994785	9	25	N,N-dimethylaniline monooxygenase activity	MF	3DPI_RR_UP
GO:0005506	0.0176062	0.988764	45	206	iron ion binding	MF	3DPI_RR_UP
GO:0003878	0.0176401	0.999132	3	4	ATP citrate synthase activity	MF	3DPI_RR_UP
GO:0042826	0.0176738	0.999129	3	4	histone deacetylase binding	MF	3DPI_RR_UP
GO:0101005	0.0177209	0.999126	3	4	ubiquitinyl hydrolase activity	MF	3DPI_RR_UP
GO:0020037	0.0177338	0.988612	46	213	heme binding	MF	3DPI_RR_UP
GO:0003854	0.0183937	0.993788	10	30	3-beta-hydroxy-delta5-steroid dehydrogenase activity	MF	3DPI_RR_UP
GO:0017056	0.0189866	0.995829	7	13	structural constituent of nuclear pore	MF	3DPI_RR_UP
GO:0043047	0.0196497	0.996525	5	11	single-stranded telomeric DNA binding	MF	3DPI_RR_UP
GO:0080025	0.0203835	1	2	2	phosphatidylinositol-3,5-bisphosphate binding	MF	3DPI_RR_UP
GO:0016798	0.0213218	0.994454	7	18	hydrolase activity, acting on glycosyl bonds	MF	3DPI_RR_UP
GO:0043621	0.0218429	0.997343	4	7	protein self-association	MF	3DPI_RR_UP
GO:0031176	0.0221099	0.997984	3	6	endo-1,4-beta-xylanase activity	MF	3DPI_RR_UP
GO:0008716	0.0225088	0.997672	4	6	D-alanine-D-alanine ligase activity	MF	3DPI_RR_UP
GO:0019781	0.0225506	1	2	2	NEDD8 activating enzyme activity	MF	3DPI_RR_UP
GO:0030735	0.022633	1	2	2	carnosine N-methyltransferase activity	MF	3DPI_RR_UP
GO:0090729	0.0228048	0.998754	3	4	toxin activity	MF	3DPI_RR_UP
GO:0008139	0.023257	0.995116	6	12	nuclear localization sequence binding	MF	3DPI_RR_UP
GO:0004566	0.0233865	1	2	2	beta-glucuronidase activity	MF	3DPI_RR_UP
GO:0047911	0.024563	0.998011	3	5	galacturan 1,4-alpha-galacturonidase activity	MF	3DPI_RR_UP
GO:0016274	0.0254212	0.997913	3	5	protein-arginine N-methyltransferase activity	MF	3DPI_RR_UP
GO:0004818	0.0258967	1	2	2	glutamate-tRNA ligase activity	MF	3DPI_RR_UP
GO:0008940	0.0260697	1	2	2	nitrate reductase activity	MF	3DPI_RR_UP
GO:0016878	0.0261828	1	2	2	acid-thiol ligase activity	MF	3DPI_RR_UP
GO:0017136	0.0266385	1	2	2	NAD-dependent histone deacetylase activity	MF	3DPI_RR_UP
GO:0004099	0.0269072	1	2	2	chitin deacetylase activity	MF	3DPI_RR_UP
GO:0004497	0.0269151	0.98332	35	163	monooxygenase activity	MF	3DPI_RR_UP
GO:0042166	0.0272886	1	2	2	acetylcholine binding	MF	3DPI_RR_UP
GO:0043236	0.0272886	1	2	2	laminin binding	MF	3DPI_RR_UP
GO:0004565	0.0278139	0.996911	4	6	beta-galactosidase activity	MF	3DPI_RR_UP
GO:0005085	0.0281187	0.990771	9	23	guanyl-nucleotide exchange factor activity	MF	3DPI_RR_UP
GO:0004540	0.0285944	0.995803	4	8	ribonuclease activity	MF	3DPI_RR_UP
GO:0009378	0.0288979	0.990262	9	25	four-way junction helicase activity	MF	3DPI_RR_UP
GO:0046933	0.0303679	0.996858	3	6	proton-transporting ATP synthase activity, rotational mechanism	MF	3DPI_RR_UP
GO:0042393	0.0306258	0.989668	9	24	histone binding	MF	3DPI_RR_UP
GO:0004829	0.0309779	1	2	2	threonine-tRNA ligase activity	MF	3DPI_RR_UP
GO:0019150	0.0326273	1	2	2	D-ribulokinase activity	MF	3DPI_RR_UP
GO:0008312	0.0338837	0.996334	3	6	7S RNA binding	MF	3DPI_RR_UP
GO:0005198	0.0348347	0.986947	10	29	structural molecule activity	MF	3DPI_RR_UP
GO:0004128	0.0352355	0.996127	3	6	cytochrome-b5 reductase activity, acting on NAD(P)H	MF	3DPI_RR_UP
GO:0031625	0.035581	0.984725	12	44	ubiquitin protein ligase binding	MF	3DPI_RR_UP
GO:0048038	0.0357013	0.993984	4	9	quinone binding	MF	3DPI_RR_UP
GO:0035925	0.0361566	1	2	2	mRNA 3'-UTR AU-rich region binding	MF	3DPI_RR_UP
GO:0046912	0.0362623	0.996556	3	5	transferase activity, transferring acyl groups, acyl groups converted into alkyl on transfer	MF	3DPI_RR_UP
GO:0070034	0.0362981	0.99759	3	4	telomerase RNA binding	MF	3DPI_RR_UP
GO:0051020	0.0374883	1	2	2	GTPase binding	MF	3DPI_RR_UP
GO:0001047	0.0388693	0.997342	3	4	core promoter binding	MF	3DPI_RR_UP
GO:0003725	0.0400828	0.99298	4	9	double-stranded RNA binding	MF	3DPI_RR_UP
GO:0019843	0.0402297	0.986622	7	31	rRNA binding	MF	3DPI_RR_UP
GO:0036402	0.041812	0.995069	3	6	proteasome-activating ATPase activity	MF	3DPI_RR_UP
GO:0008700	0.0425797	0.998076	2	3	4-hydroxy-2-oxoglutarate aldolase activity	MF	3DPI_RR_UP
GO:0016887	0.0433992	0.971961	38	135	ATPase activity	MF	3DPI_RR_UP
GO:0016832	0.0437603	0.99474	3	6	aldehyde-lyase activity	MF	3DPI_RR_UP
GO:0008494	0.0443539	0.997948	2	3	translation activator activity	MF	3DPI_RR_UP
GO:0010521	0.0450212	1	2	2	telomerase inhibitor activity	MF	3DPI_RR_UP
GO:0016701	0.0454507	0.997868	2	3	oxidoreductase activity, acting on single donors with incorporation of molecular oxygen	MF	3DPI_RR_UP
GO:0004822	0.0458684	1	2	2	isoleucine-tRNA ligase activity	MF	3DPI_RR_UP
GO:1905538	0.0458796	1	2	2	polysome binding	MF	3DPI_RR_UP
GO:0000247	0.0462848	0.997806	2	3	C-8 sterol isomerase activity	MF	3DPI_RR_UP
GO:0004151	0.0475707	1	2	2	dihydroorotase activity	MF	3DPI_RR_UP
GO:1990380	0.0478503	1	2	2	Lys48-specific deubiquitinase activity	MF	3DPI_RR_UP
GO:0051880	0.0480848	0.996393	3	4	G-quadruplex DNA binding	MF	3DPI_RR_UP
GO:0004823	0.0486436	1	2	2	leucine-tRNA ligase activity	MF	3DPI_RR_UP
GO:0004739	0.0486962	0.997623	2	3	pyruvate dehydrogenase (acetyl-transferring) activity	MF	3DPI_RR_UP
GO:0019904	0.0490925	0.990367	4	10	protein domain specific binding	MF	3DPI_RR_UP
GO:0003723	0.0497777	0.962562	75	373	RNA binding	MF	3DPI_RR_UP
GO:0006364	2.37844e-09	1	48	127	rRNA processing	BP	3DPI_RR_DOWN
GO:0032543	7.34688e-05	0.999975	28	71	mitochondrial translation	BP	3DPI_RR_DOWN
GO:0006552	0.000161201	1	5	5	leucine catabolic process	BP	3DPI_RR_DOWN
GO:0018298	0.000245678	0.999977	7	13	protein-chromophore linkage	BP	3DPI_RR_DOWN
GO:0042254	0.000395487	0.999867	21	58	ribosome biogenesis	BP	3DPI_RR_DOWN
GO:0006386	0.000443401	1	5	5	termination of RNA polymerase III transcription	BP	3DPI_RR_DOWN
GO:0000462	0.000768731	0.999838	11	25	maturation of SSU-rRNA from tricistronic rRNA transcript (SSU-rRNA, 5.8S rRNA, LSU-rRNA)	BP	3DPI_RR_DOWN
GO:0045047	0.000889353	0.99992	7	10	protein targeting to ER	BP	3DPI_RR_DOWN
GO:0006865	0.000933553	0.999862	8	16	amino acid transport	BP	3DPI_RR_DOWN
GO:0007623	0.00135194	0.99996	4	5	circadian rhythm	BP	3DPI_RR_DOWN
GO:0000447	0.00153205	0.999775	8	14	endonucleolytic cleavage in ITS1 to separate SSU-rRNA from 5.8S rRNA and LSU-rRNA from tricistronic rRNA transcript (SSU-rRNA, 5.8S rRNA, LSU-rRNA)	BP	3DPI_RR_DOWN
GO:0030490	0.00214679	0.99956	9	21	maturation of SSU-rRNA	BP	3DPI_RR_DOWN
GO:0008654	0.00242882	0.99938	11	28	phospholipid biosynthetic process	BP	3DPI_RR_DOWN
GO:0009751	0.00316436	1	3	3	response to salicylic acid	BP	3DPI_RR_DOWN
GO:0000472	0.00403282	0.999836	4	5	endonucleolytic cleavage to generate mature 5'-end of SSU-rRNA from (SSU-rRNA, 5.8S rRNA, LSU-rRNA)	BP	3DPI_RR_DOWN
GO:0000480	0.00403282	0.999836	4	5	endonucleolytic cleavage in 5'-ETS of tricistronic rRNA transcript (SSU-rRNA, 5.8S rRNA, LSU-rRNA)	BP	3DPI_RR_DOWN
GO:0050688	0.00457767	1	2	2	regulation of defense response to virus	BP	3DPI_RR_DOWN
GO:0035434	0.00484131	0.999612	5	7	copper ion transmembrane transport	BP	3DPI_RR_DOWN
GO:0042273	0.00568421	0.998448	10	27	ribosomal large subunit biogenesis	BP	3DPI_RR_DOWN
GO:0030422	0.00656994	0.999681	3	5	production of siRNA involved in RNA interference	BP	3DPI_RR_DOWN
GO:0000398	0.00666867	0.997435	16	48	mRNA splicing, via spliceosome	BP	3DPI_RR_DOWN
GO:0035268	0.00669177	0.999529	4	6	protein mannosylation	BP	3DPI_RR_DOWN
GO:0097264	0.00671766	1	2	2	self proteolysis	BP	3DPI_RR_DOWN
GO:0006688	0.00717593	0.999752	3	4	glycosphingolipid biosynthetic process	BP	3DPI_RR_DOWN
GO:0016052	0.00941156	0.997936	7	18	carbohydrate catabolic process	BP	3DPI_RR_DOWN
GO:0000956	0.0104362	0.999429	4	5	nuclear-transcribed mRNA catabolic process	BP	3DPI_RR_DOWN
GO:0003283	0.01088	0.99936	3	5	atrial septum development	BP	3DPI_RR_DOWN
GO:0046354	0.0111695	0.999541	3	4	mannan biosynthetic process	BP	3DPI_RR_DOWN
GO:0000027	0.0111907	0.996634	10	26	ribosomal large subunit assembly	BP	3DPI_RR_DOWN
GO:0042797	0.0127216	1	3	3	tRNA transcription from RNA polymerase III promoter	BP	3DPI_RR_DOWN
GO:0009103	0.0137113	1	2	2	lipopolysaccharide biosynthetic process	BP	3DPI_RR_DOWN
GO:0019290	0.0141765	0.999651	2	3	siderophore biosynthetic process	BP	3DPI_RR_DOWN
GO:0033212	0.0141765	0.999651	2	3	iron assimilation	BP	3DPI_RR_DOWN
GO:0033617	0.0145808	0.996468	8	16	mitochondrial respiratory chain complex IV assembly	BP	3DPI_RR_DOWN
GO:0006855	0.0149233	0.99793	4	11	drug transmembrane transport	BP	3DPI_RR_DOWN
GO:0007163	0.0156596	0.997874	4	10	establishment or maintenance of cell polarity	BP	3DPI_RR_DOWN
GO:0045332	0.0157059	0.997129	5	14	phospholipid translocation	BP	3DPI_RR_DOWN
GO:0000463	0.016205	0.997415	5	10	maturation of LSU-rRNA from tricistronic rRNA transcript (SSU-rRNA, 5.8S rRNA, LSU-rRNA)	BP	3DPI_RR_DOWN
GO:0030643	0.0162253	1	2	2	cellular phosphate ion homeostasis	BP	3DPI_RR_DOWN
GO:0031139	0.0165108	0.995601	7	25	positive regulation of conjugation with cellular fusion	BP	3DPI_RR_DOWN
GO:0015696	0.0169824	0.997892	4	8	ammonium transport	BP	3DPI_RR_DOWN
GO:0031167	0.0190379	0.995907	6	14	rRNA methylation	BP	3DPI_RR_DOWN
GO:1902269	0.0198301	1	2	2	positive regulation of polyamine transmembrane transport	BP	3DPI_RR_DOWN
GO:1902274	0.0198301	1	2	2	positive regulation of (R)-carnitine transmembrane transport	BP	3DPI_RR_DOWN
GO:0006882	0.0198507	0.995483	6	16	cellular zinc ion homeostasis	BP	3DPI_RR_DOWN
GO:0031647	0.0202227	0.997164	4	9	regulation of protein stability	BP	3DPI_RR_DOWN
[truncated: 169 more rows]

## Sheet: Bc genes in enriched terms
GO	Gene	Top_BlastX_Hit	Group
GO:0000001	Bcin09g01550.1	Actin-related protein 2/3 complex subunit 4 (Saccharomyces, E:1.61e-80)	1DPI_MG_DOWN
GO:0000001	Bcin14g04870.1	Prohibitin-1 (Saccharomyces, E:6.82e-141)	1DPI_MG_DOWN
GO:0000001	Bcin09g01550.1	Actin-related protein 2/3 complex subunit 4 (Saccharomyces, E:1.61e-80)	1DPI_RR_DOWN
GO:0000001	Bcin02g02630.1	Dynamin-related protein DNM1 (Saccharomyces, E:0)	1DPI_RR_UP
GO:0000001	Bcin09g01550.1	Actin-related protein 2/3 complex subunit 4 (Saccharomyces, E:1.61e-80)	3DPI_MG_DOWN
GO:0000001	Bcin14g04870.1	Prohibitin-1 (Saccharomyces, E:6.82e-141)	3DPI_MG_DOWN
GO:0000001	Bcin06g06780.1	Tropomyosin-2 (Saccharomyces, E:2.84e-27)	3DPI_MG_DOWN
GO:0000001	Bcin09g01550.1	Actin-related protein 2/3 complex subunit 4 (Saccharomyces, E:1.61e-80)	3DPI_RR_DOWN
GO:0000001	Bcin01g04100.1	Mitochondrial distribution and morphology protein 31 (Saccharomyces, E:1.63e-155)	3DPI_RR_DOWN
GO:0000001	Bcin14g04870.1	Prohibitin-1 (Saccharomyces, E:6.82e-141)	3DPI_RR_DOWN
GO:0000001	Bcin08g05190.1	Anucleate primary sterigmata protein A (Aspergillus, E:3.5e-146)	3DPI_RR_UP
GO:0000001	Bcin02g02630.1	Dynamin-related protein DNM1 (Saccharomyces, E:0)	3DPI_RR_UP
GO:0000002	Bcin02g05920.1	Aconitate hydratase, mitochondrial (Aspergillus, E:0)	1DPI_MG_UP
GO:0000002	Bcin02g02740.1	Citrate/oxoglutarate carrier protein {ECO:0000303|PubMed:20371607} (Saccharomyces, E:5.08e-137)	1DPI_MG_UP
GO:0000002	Bcin10g00600.1	Single-stranded DNA-binding protein RIM1, mitochondrial (Saccharomyces, E:5.42e-09)	1DPI_MG_UP
GO:0000002	Bcin10g03900.1	Uncharacterized protein C18H10.17c (Schizosaccharomyces, E:1.47e-14)	1DPI_MG_UP
GO:0000002	Bcin15g03000.1	Repetitive proline-rich cell wall protein 1 (Medicago, E:3.58e-08)	1DPI_RR_DOWN
GO:0000002	Bcin02g05920.1	Aconitate hydratase, mitochondrial (Aspergillus, E:0)	1DPI_RR_UP
GO:0000002	Bcin02g02740.1	Citrate/oxoglutarate carrier protein {ECO:0000303|PubMed:20371607} (Saccharomyces, E:5.08e-137)	1DPI_RR_UP
GO:0000002	Bcin02g06820.1	Dihydrolipoyllysine-residue succinyltransferase component of 2-oxoglutarate dehydrogenase complex, mitochondrial (Saccharomyces, E:9.36e-148)	1DPI_RR_UP
GO:0000002	Bcin02g02540.1	Mitochondrial GTP/GDP carrier protein 1 (Saccharomyces, E:5.46e-151)	1DPI_RR_UP
GO:0000002	Bcin06g03450.1	Ribosome-releasing factor 2, mitochondrial {ECO:0000255|HAMAP-Rule:MF_03059} (Talaromyces, E:0)	1DPI_RR_UP
GO:0000002	Bcin10g00600.1	Single-stranded DNA-binding protein RIM1, mitochondrial (Saccharomyces, E:5.42e-09)	1DPI_RR_UP
GO:0000002	Bcin10g03900.1	Uncharacterized protein C18H10.17c (Schizosaccharomyces, E:1.47e-14)	1DPI_RR_UP
GO:0000002	Bcin02g05920.1	Aconitate hydratase, mitochondrial (Aspergillus, E:0)	3DPI_MG_UP
GO:0000002	Bcin15g03000.1	Repetitive proline-rich cell wall protein 1 (Medicago, E:3.58e-08)	3DPI_MG_UP
GO:0000002	Bcin04g05790.1	54S ribosomal protein L8, mitochondrial (Schizosaccharomyces, E:2.48e-41)	3DPI_RR_DOWN
GO:0000002	Bcin15g03000.1	Repetitive proline-rich cell wall protein 1 (Medicago, E:3.58e-08)	3DPI_RR_DOWN
GO:0000002	Bcin02g05920.1	Aconitate hydratase, mitochondrial (Aspergillus, E:0)	3DPI_RR_UP
GO:0000002	Bcin08g02610.1	ATP-dependent DNA helicase PIF1 {ECO:0000255|HAMAP-Rule:MF_03176} (Aspergillus, E:0)	3DPI_RR_UP
GO:0000002	Bcin02g02740.1	Citrate/oxoglutarate carrier protein {ECO:0000303|PubMed:20371607} (Saccharomyces, E:5.08e-137)	3DPI_RR_UP
GO:0000002	Bcin03g03660.1	Mitochondrial escape protein 2 (Parastagonospora, E:0)	3DPI_RR_UP
GO:0000002	Bcin06g03450.1	Ribosome-releasing factor 2, mitochondrial {ECO:0000255|HAMAP-Rule:MF_03059} (Talaromyces, E:0)	3DPI_RR_UP
GO:0000002	Bcin10g00600.1	Single-stranded DNA-binding protein RIM1, mitochondrial (Saccharomyces, E:5.42e-09)	3DPI_RR_UP
GO:0000003	Bcin05g02160.1	Nuclear distribution protein PAC1 {ECO:0000255|HAMAP-Rule:MF_03141} (Sclerotinia, E:0)	1DPI_RR_UP
GO:0000006	Bcin09g06120.1	Zinc-regulated transporter 1 (Saccharomyces, E:2.09e-123)	1DPI_MG_DOWN
GO:0000009	Bcin02g04020.1	Probable alpha-1,6-mannosyltransferase MNN10 (Saccharomyces, E:4.67e-107)	1DPI_MG_DOWN
GO:0000009	Bcin05g07980.1	Putative glycosyltransferase HOC1 (Saccharomyces, E:4.28e-08)	1DPI_MG_DOWN
GO:0000009	Bcin05g07980.1	Putative glycosyltransferase HOC1 (Saccharomyces, E:4.28e-08)	1DPI_RR_DOWN
GO:0000009	Bcin15g03050.1	Initiation-specific alpha-1,6-mannosyltransferase (Schizosaccharomyces, E:2.29e-19)	1DPI_RR_UP
GO:0000009	Bcin05g07980.1	Putative glycosyltransferase HOC1 (Saccharomyces, E:4.28e-08)	3DPI_MG_DOWN
GO:0000009	Bcin08g06000.1	Initiation-specific alpha-1,6-mannosyltransferase (Schizosaccharomyces, E:1.41e-21)	3DPI_RR_DOWN
GO:0000009	Bcin05g07980.1	Putative glycosyltransferase HOC1 (Saccharomyces, E:4.28e-08)	3DPI_RR_DOWN
GO:0000011	Bcin03g02930.1	Serine/threonine-protein kinase CLA4 (Eremothecium, E:3.45e-117)	1DPI_RR_UP
GO:0000011	Bcin08g03270.1	Vacuolar protein 8 (Neurospora, E:0)	1DPI_RR_UP
GO:0000011	Bcin06g06780.1	Tropomyosin-2 (Saccharomyces, E:2.84e-27)	3DPI_MG_DOWN
GO:0000011	Bcin03g02930.1	Serine/threonine-protein kinase CLA4 (Eremothecium, E:3.45e-117)	3DPI_RR_UP
GO:0000011	Bcin08g03270.1	Vacuolar protein 8 (Neurospora, E:0)	3DPI_RR_UP
GO:0000011	Bcin12g05720.1	Vacuolar segregation protein pep7 (Schizosaccharomyces, E:1.04e-64)	3DPI_RR_UP
GO:0000012	Bcin03g08250.1	Probable tyrosyl-DNA phosphodiesterase (Schizosaccharomyces, E:3.63e-67)	1DPI_MG_DOWN
GO:0000012	Bcin03g08250.1	Probable tyrosyl-DNA phosphodiesterase (Schizosaccharomyces, E:3.63e-67)	1DPI_RR_DOWN
GO:0000012	Bcin03g08250.1	Probable tyrosyl-DNA phosphodiesterase (Schizosaccharomyces, E:3.63e-67)	3DPI_RR_DOWN
GO:0000012	Bcin04g01720.1	Bifunctional polynucleotide phosphatase/kinase (Schizosaccharomyces, E:9.19e-81)	3DPI_RR_UP
GO:0000014	Bcin05g01850.1	Protein artemis (Rattus, E:2.61e-24)	1DPI_RR_DOWN
GO:0000015	Bcin01g06450.1	Enolase (Penicillium chrysogenum species complex, E:0)	3DPI_RR_UP
GO:0000017	Bcin01g01320.1	General alpha-glucoside permease (Saccharomyces, E:2.26e-86)	1DPI_MG_UP
GO:0000017	Bcin02g00080.1	Maltose permease MAL31 (Saccharomyces, E:3.31e-88)	1DPI_MG_UP
GO:0000017	Bcin02g01650.1	Maltose permease MAL31 (Saccharomyces, E:3.37e-90)	1DPI_RR_DOWN
GO:0000017	Bcin12g03830.1	General alpha-glucoside permease (Saccharomyces, E:1.71e-68)	1DPI_RR_UP
GO:0000017	Bcin01g01320.1	General alpha-glucoside permease (Saccharomyces, E:2.26e-86)	3DPI_MG_UP
GO:0000017	Bcin02g00080.1	Maltose permease MAL31 (Saccharomyces, E:3.31e-88)	3DPI_MG_UP
GO:0000017	Bcin02g01650.1	Maltose permease MAL31 (Saccharomyces, E:3.37e-90)	3DPI_MG_UP
GO:0000017	Bcin01g01320.1	General alpha-glucoside permease (Saccharomyces, E:2.26e-86)	3DPI_RR_UP
GO:0000017	Bcin02g00080.1	Maltose permease MAL31 (Saccharomyces, E:3.31e-88)	3DPI_RR_UP
GO:0000023	Bcin01g01320.1	General alpha-glucoside permease (Saccharomyces, E:2.26e-86)	1DPI_MG_UP
GO:0000023	Bcin02g00080.1	Maltose permease MAL31 (Saccharomyces, E:3.31e-88)	1DPI_MG_UP
GO:0000023	Bcin04g06410.1	Maltose permease MAL61 (Saccharomyces, E:1.21e-135)	1DPI_MG_UP
GO:0000023	Bcin02g01650.1	Maltose permease MAL31 (Saccharomyces, E:3.37e-90)	1DPI_RR_DOWN
GO:0000023	Bcin12g03830.1	General alpha-glucoside permease (Saccharomyces, E:1.71e-68)	1DPI_RR_UP
GO:0000023	Bcin04g06410.1	Maltose permease MAL61 (Saccharomyces, E:1.21e-135)	1DPI_RR_UP
GO:0000023	Bcin01g01320.1	General alpha-glucoside permease (Saccharomyces, E:2.26e-86)	3DPI_MG_UP
GO:0000023	Bcin02g00080.1	Maltose permease MAL31 (Saccharomyces, E:3.31e-88)	3DPI_MG_UP
GO:0000023	Bcin02g01650.1	Maltose permease MAL31 (Saccharomyces, E:3.37e-90)	3DPI_MG_UP
GO:0000023	Bcin01g01320.1	General alpha-glucoside permease (Saccharomyces, E:2.26e-86)	3DPI_RR_UP
GO:0000023	Bcin02g00080.1	Maltose permease MAL31 (Saccharomyces, E:3.31e-88)	3DPI_RR_UP
GO:0000025	Bcin08g00160.1	Probable sucrose utilization protein SUC1 (Candida, E:4.38e-30)	1DPI_MG_DOWN
GO:0000025	Bcin08g00160.1	Probable sucrose utilization protein SUC1 (Candida, E:4.38e-30)	1DPI_RR_DOWN
GO:0000025	Bcin08g00160.1	Probable sucrose utilization protein SUC1 (Candida, E:4.38e-30)	3DPI_RR_DOWN
GO:0000026	Bcin12g00320.1	Alpha-1,2 mannosyltransferase KTR1 (Saccharomyces, E:5.29e-149)	1DPI_MG_DOWN
GO:0000026	Bcin15g01100.1	Alpha-1,2-mannosyltransferase MNN2 (Candida, E:3.18e-12)	1DPI_MG_DOWN
GO:0000026	Bcin08g05290.1	O-glycoside alpha-1,2-mannosyltransferase homolog 4 (Schizosaccharomyces, E:3.48e-126)	1DPI_MG_DOWN
GO:0000026	Bcin12g00320.1	Alpha-1,2 mannosyltransferase KTR1 (Saccharomyces, E:5.29e-149)	1DPI_RR_DOWN
GO:0000026	Bcin12g00320.1	Alpha-1,2 mannosyltransferase KTR1 (Saccharomyces, E:5.29e-149)	3DPI_MG_DOWN
GO:0000026	Bcin08g05290.1	O-glycoside alpha-1,2-mannosyltransferase homolog 4 (Schizosaccharomyces, E:3.48e-126)	3DPI_MG_DOWN
GO:0000026	Bcin12g00320.1	Alpha-1,2 mannosyltransferase KTR1 (Saccharomyces, E:5.29e-149)	3DPI_RR_DOWN
GO:0000027	Bcin02g06080.1	Ribosome assembly protein 3 (Yarrowia, E:7.45e-08)	1DPI_MG_DOWN
GO:0000027	Bcin09g05590.1	60S ribosomal protein L10-A (Schizosaccharomyces, E:5.43e-119)	1DPI_MG_UP
GO:0000027	Bcin10g04590.1	60S ribosomal protein L12 (Neurospora, E:6.78e-79)	1DPI_MG_UP
GO:0000027	Bcin09g06480.1	60S ribosomal protein L24 (Neurospora, E:1.98e-53)	1DPI_MG_UP
GO:0000027	Bcin03g07460.1	60S ribosomal protein L25-A (Schizosaccharomyces, E:9.95e-54)	1DPI_MG_UP
GO:0000027	Bcin14g02830.1	60S ribosomal protein L3 (Neurospora, E:0)	1DPI_MG_UP
GO:0000027	Bcin14g04230.1	60S ribosomal protein L5 (Neurospora, E:3.62e-177)	1DPI_MG_UP
GO:0000027	Bcin11g05900.1	60S ribosomal protein L6-B {ECO:0000303|PubMed:9559554} (Saccharomyces, E:2.57e-60)	1DPI_MG_UP
GO:0000027	Bcin07g05620.1	Midasin (Saccharomyces, E:0)	1DPI_MG_UP
GO:0000027	Bcin08g05250.1	Ribosome assembly factor mrt4 {ECO:0000250|UniProtKB:P33201} (Chaetomium, E:1.05e-102)	1DPI_MG_UP
GO:0000027	Bcin08g05590.1	Uncharacterized WD repeat-containing protein C25H1.08c (Schizosaccharomyces, E:7.82e-31)	1DPI_MG_UP
GO:0000027	Bcin02g06080.1	Ribosome assembly protein 3 (Yarrowia, E:7.45e-08)	1DPI_RR_DOWN
GO:0000027	Bcin03g01290.1		1DPI_RR_DOWN
GO:0000027	Bcin09g05590.1	60S ribosomal protein L10-A (Schizosaccharomyces, E:5.43e-119)	1DPI_RR_UP
GO:0000027	Bcin01g09620.1	60S ribosomal protein L11 (Neurospora, E:3.7e-107)	1DPI_RR_UP
GO:0000027	Bcin10g04590.1	60S ribosomal protein L12 (Neurospora, E:6.78e-79)	1DPI_RR_UP
GO:0000027	Bcin09g06480.1	60S ribosomal protein L24 (Neurospora, E:1.98e-53)	1DPI_RR_UP
GO:0000027	Bcin03g07460.1	60S ribosomal protein L25-A (Schizosaccharomyces, E:9.95e-54)	1DPI_RR_UP
GO:0000027	Bcin14g02830.1	60S ribosomal protein L3 (Neurospora, E:0)	1DPI_RR_UP
GO:0000027	Bcin14g04230.1	60S ribosomal protein L5 (Neurospora, E:3.62e-177)	1DPI_RR_UP
GO:0000027	Bcin11g05900.1	60S ribosomal protein L6-B {ECO:0000303|PubMed:9559554} (Saccharomyces, E:2.57e-60)	1DPI_RR_UP
GO:0000027	Bcin02g03570.1	Histidine protein methyltransferase 1 (Schizosaccharomyces, E:8.78e-42)	1DPI_RR_UP
GO:0000027	Bcin07g05620.1	Midasin (Saccharomyces, E:0)	1DPI_RR_UP
GO:0000027	Bcin16g04240.1	Probable 54S ribosomal protein L7, mitochondrial (Schizosaccharomyces, E:1.1e-36)	1DPI_RR_UP
GO:0000027	Bcin05g00960.1	Protein MAK11 (Saccharomyces, E:2.8e-21)	1DPI_RR_UP
GO:0000027	Bcin08g05250.1	Ribosome assembly factor mrt4 {ECO:0000250|UniProtKB:P33201} (Chaetomium, E:1.05e-102)	1DPI_RR_UP
GO:0000027	Bcin07g05070.1	Ribosome biogenesis protein BRX1 (Saccharomyces, E:8.31e-116)	1DPI_RR_UP
GO:0000027	Bcin11g00130.1	Ribosome biogenesis protein NOC1 (Chaetomium, E:0)	1DPI_RR_UP
GO:0000027	Bcin10g05890.1	Ribosome biogenesis protein RLP24 (Yarrowia, E:8.36e-65)	1DPI_RR_UP
GO:0000027	Bcin03g02950.1	Ribosome production factor 1 (Saccharomyces, E:1.84e-53)	1DPI_RR_UP
GO:0000027	Bcin15g01550.1	Ribosome production factor 2 homolog (Schizosaccharomyces, E:2.08e-99)	1DPI_RR_UP
GO:0000027	Bcin08g05590.1	Uncharacterized WD repeat-containing protein C25H1.08c (Schizosaccharomyces, E:7.82e-31)	1DPI_RR_UP
GO:0000027	Bcin02g06080.1	Ribosome assembly protein 3 (Yarrowia, E:7.45e-08)	3DPI_MG_DOWN
GO:0000027	Bcin03g01290.1		3DPI_MG_DOWN
GO:0000027	Bcin09g06480.1	60S ribosomal protein L24 (Neurospora, E:1.98e-53)	3DPI_MG_UP
GO:0000027	Bcin14g02830.1	60S ribosomal protein L3 (Neurospora, E:0)	3DPI_MG_UP
GO:0000027	Bcin14g04230.1	60S ribosomal protein L5 (Neurospora, E:3.62e-177)	3DPI_MG_UP
GO:0000027	Bcin11g05900.1	60S ribosomal protein L6-B {ECO:0000303|PubMed:9559554} (Saccharomyces, E:2.57e-60)	3DPI_MG_UP
GO:0000027	Bcin07g05620.1	Midasin (Saccharomyces, E:0)	3DPI_MG_UP
GO:0000027	Bcin12g03950.1	54S ribosomal protein L19, mitochondrial (Saccharomyces, E:2.82e-44)	3DPI_RR_DOWN
GO:0000027	Bcin11g03130.1	Brix domain-containing protein C1B9.03c (Schizosaccharomyces, E:1.18e-91)	3DPI_RR_DOWN
GO:0000027	Bcin16g03170.1	Large subunit GTPase 1 (Saccharomyces, E:1.34e-86)	3DPI_RR_DOWN
GO:0000027	Bcin08g05250.1	Ribosome assembly factor mrt4 {ECO:0000250|UniProtKB:P33201} (Chaetomium, E:1.05e-102)	3DPI_RR_DOWN
GO:0000027	Bcin02g06080.1	Ribosome assembly protein 3 (Yarrowia, E:7.45e-08)	3DPI_RR_DOWN
GO:0000027	Bcin07g05070.1	Ribosome biogenesis protein BRX1 (Saccharomyces, E:8.31e-116)	3DPI_RR_DOWN
GO:0000027	Bcin12g03770.1	Ribosome biogenesis protein NOP53 {ECO:0000305} (Schizosaccharomyces, E:7.14e-22)	3DPI_RR_DOWN
GO:0000027	Bcin10g05890.1	Ribosome biogenesis protein RLP24 (Yarrowia, E:8.36e-65)	3DPI_RR_DOWN
GO:0000027	Bcin03g02950.1	Ribosome production factor 1 (Saccharomyces, E:1.84e-53)	3DPI_RR_DOWN
GO:0000027	Bcin15g01550.1	Ribosome production factor 2 homolog (Schizosaccharomyces, E:2.08e-99)	3DPI_RR_DOWN
GO:0000027	Bcin10g04590.1	60S ribosomal protein L12 (Neurospora, E:6.78e-79)	3DPI_RR_UP
GO:0000027	Bcin09g06480.1	60S ribosomal protein L24 (Neurospora, E:1.98e-53)	3DPI_RR_UP
GO:0000027	Bcin03g07460.1	60S ribosomal protein L25-A (Schizosaccharomyces, E:9.95e-54)	3DPI_RR_UP
GO:0000027	Bcin14g02830.1	60S ribosomal protein L3 (Neurospora, E:0)	3DPI_RR_UP
GO:0000027	Bcin14g04230.1	60S ribosomal protein L5 (Neurospora, E:3.62e-177)	3DPI_RR_UP
GO:0000027	Bcin11g05900.1	60S ribosomal protein L6-B {ECO:0000303|PubMed:9559554} (Saccharomyces, E:2.57e-60)	3DPI_RR_UP
GO:0000027	Bcin07g05620.1	Midasin (Saccharomyces, E:0)	3DPI_RR_UP
GO:0000028	Bcin03g04840.1	37S ribosomal protein S7, mitochondrial (Saccharomyces, E:1.42e-13)	1DPI_MG_UP
GO:0000028	Bcin14g04590.1	40S ribosomal protein S10-A {ECO:0000303|PubMed:9559554} (Saccharomyces, E:4.91e-41)	1DPI_MG_UP
GO:0000028	Bcin06g00380.1	40S ribosomal protein S11-B {ECO:0000303|PubMed:9559554} (Saccharomyces, E:4.97e-85)	1DPI_MG_UP
GO:0000028	Bcin03g06970.1	40S ribosomal protein S14 (Neurospora, E:1.99e-78)	1DPI_MG_UP
GO:0000028	Bcin12g01300.1	40S ribosomal protein S17 (Neurospora, E:2.31e-87)	1DPI_MG_UP
GO:0000028	Bcin03g03620.1	40S ribosomal protein S19 (Aspergillus, E:2.93e-90)	1DPI_MG_UP
GO:0000028	Bcin03g00590.1	40S ribosomal protein S5 (Neurospora, E:7.66e-144)	1DPI_MG_UP
GO:0000028	Bcin15g04630.1	Nuclear localization sequence-binding protein (Saccharomyces, E:2.07e-55)	1DPI_MG_UP
GO:0000028	Bcin15g01290.1	Nuclear localization sequence-binding protein (Saccharomyces, E:3.5e-22)	1DPI_MG_UP
GO:0000028	Bcin13g02850.1	37S ribosomal protein S19, mitochondrial (Saccharomyces, E:1.05e-37)	1DPI_RR_DOWN
GO:0000028	Bcin14g04590.1	40S ribosomal protein S10-A {ECO:0000303|PubMed:9559554} (Saccharomyces, E:4.91e-41)	1DPI_RR_UP
GO:0000028	Bcin06g00380.1	40S ribosomal protein S11-B {ECO:0000303|PubMed:9559554} (Saccharomyces, E:4.97e-85)	1DPI_RR_UP
GO:0000028	Bcin03g06970.1	40S ribosomal protein S14 (Neurospora, E:1.99e-78)	1DPI_RR_UP
GO:0000028	Bcin12g01300.1	40S ribosomal protein S17 (Neurospora, E:2.31e-87)	1DPI_RR_UP
GO:0000028	Bcin03g03620.1	40S ribosomal protein S19 (Aspergillus, E:2.93e-90)	1DPI_RR_UP
GO:0000028	Bcin03g00590.1	40S ribosomal protein S5 (Neurospora, E:7.66e-144)	1DPI_RR_UP
GO:0000028	Bcin15g04630.1	Nuclear localization sequence-binding protein (Saccharomyces, E:2.07e-55)	1DPI_RR_UP
GO:0000028	Bcin15g01290.1	Nuclear localization sequence-binding protein (Saccharomyces, E:3.5e-22)	1DPI_RR_UP
GO:0000028	Bcin15g02620.1	Periodic tryptophan protein 2 homolog (Neurospora, E:0)	1DPI_RR_UP
GO:0000028	Bcin11g02590.1	Putative 37S ribosomal protein S18, mitochondrial (Schizosaccharomyces, E:3.05e-21)	3DPI_MG_DOWN
GO:0000028	Bcin03g06970.1	40S ribosomal protein S14 (Neurospora, E:1.99e-78)	3DPI_MG_UP
GO:0000028	Bcin03g00590.1	40S ribosomal protein S5 (Neurospora, E:7.66e-144)	3DPI_MG_UP
GO:0000028	Bcin13g02850.1	37S ribosomal protein S19, mitochondrial (Saccharomyces, E:1.05e-37)	3DPI_RR_DOWN
GO:0000028	Bcin03g04840.1	37S ribosomal protein S7, mitochondrial (Saccharomyces, E:1.42e-13)	3DPI_RR_DOWN
GO:0000028	Bcin11g02590.1	Putative 37S ribosomal protein S18, mitochondrial (Schizosaccharomyces, E:3.05e-21)	3DPI_RR_DOWN
GO:0000028	Bcin14g02330.1		3DPI_RR_DOWN
GO:0000028	Bcin14g04590.1	40S ribosomal protein S10-A {ECO:0000303|PubMed:9559554} (Saccharomyces, E:4.91e-41)	3DPI_RR_UP
GO:0000028	Bcin06g00380.1	40S ribosomal protein S11-B {ECO:0000303|PubMed:9559554} (Saccharomyces, E:4.97e-85)	3DPI_RR_UP
GO:0000028	Bcin03g06970.1	40S ribosomal protein S14 (Neurospora, E:1.99e-78)	3DPI_RR_UP
GO:0000028	Bcin12g01300.1	40S ribosomal protein S17 (Neurospora, E:2.31e-87)	3DPI_RR_UP
GO:0000028	Bcin03g03620.1	40S ribosomal protein S19 (Aspergillus, E:2.93e-90)	3DPI_RR_UP
GO:0000028	Bcin03g00590.1	40S ribosomal protein S5 (Neurospora, E:7.66e-144)	3DPI_RR_UP
GO:0000030	Bcin12g00320.1	Alpha-1,2 mannosyltransferase KTR1 (Saccharomyces, E:5.29e-149)	1DPI_MG_DOWN
GO:0000030	Bcin15g03420.1	Dolichyl-phosphate-mannose--protein mannosyltransferase 2 {ECO:0000305} (Candida, E:0)	1DPI_MG_DOWN
GO:0000030	Bcin08g05290.1	O-glycoside alpha-1,2-mannosyltransferase homolog 4 (Schizosaccharomyces, E:3.48e-126)	1DPI_MG_DOWN
GO:0000030	Bcin12g00320.1	Alpha-1,2 mannosyltransferase KTR1 (Saccharomyces, E:5.29e-149)	1DPI_RR_DOWN
GO:0000030	Bcin12g01160.1	GDP-mannose-dependent alpha-mannosyltransferase (Mycobacterium tuberculosis complex, E:4.12e-38)	1DPI_RR_DOWN
GO:0000030	Bcin03g04220.1	Mannosyl phosphorylinositol ceramide synthase CSH1 (Saccharomyces, E:7.77e-97)	1DPI_RR_DOWN
GO:0000030	Bcin01g02310.1	Dolichyl-phosphate-mannose--protein mannosyltransferase 1 {ECO:0000305} (Saccharomyces, E:0)	1DPI_RR_UP
GO:0000030	Bcin02g01980.1	Dolichyl-phosphate-mannose--protein mannosyltransferase 4 {ECO:0000305} (Candida, E:0)	1DPI_RR_UP
GO:0000030	Bcin12g00320.1	Alpha-1,2 mannosyltransferase KTR1 (Saccharomyces, E:5.29e-149)	3DPI_MG_DOWN
GO:0000030	Bcin08g05290.1	O-glycoside alpha-1,2-mannosyltransferase homolog 4 (Schizosaccharomyces, E:3.48e-126)	3DPI_MG_DOWN
GO:0000030	Bcin12g00320.1	Alpha-1,2 mannosyltransferase KTR1 (Saccharomyces, E:5.29e-149)	3DPI_RR_DOWN
GO:0000030	Bcin12g01160.1	GDP-mannose-dependent alpha-mannosyltransferase (Mycobacterium tuberculosis complex, E:4.12e-38)	3DPI_RR_DOWN
GO:0000030	Bcin03g04220.1	Mannosyl phosphorylinositol ceramide synthase CSH1 (Saccharomyces, E:7.77e-97)	3DPI_RR_DOWN
GO:0000030	Bcin02g04450.1	Alpha-1,2-mannosyltransferase alg9 (Schizosaccharomyces, E:1.92e-119)	3DPI_RR_UP
GO:0000030	Bcin01g02310.1	Dolichyl-phosphate-mannose--protein mannosyltransferase 1 {ECO:0000305} (Saccharomyces, E:0)	3DPI_RR_UP
GO:0000030	Bcin02g01980.1	Dolichyl-phosphate-mannose--protein mannosyltransferase 4 {ECO:0000305} (Candida, E:0)	3DPI_RR_UP
GO:0000030	Bcin07g04680.1	Dol-P-Man:Man(7)GlcNAc(2)-PP-Dol alpha-1,6-mannosyltransferase (Mus, E:1.22e-67)	3DPI_RR_UP
GO:0000032	Bcin12g00320.1	Alpha-1,2 mannosyltransferase KTR1 (Saccharomyces, E:5.29e-149)	1DPI_MG_DOWN
GO:0000032	Bcin06g03220.1	Mannan polymerase complexes subunit MNN9 (Saccharomyces, E:2.25e-106)	1DPI_MG_DOWN
GO:0000032	Bcin04g01290.1	Mannan polymerase II complex anp1 subunit (Schizosaccharomyces, E:3.04e-89)	1DPI_MG_DOWN
GO:0000032	Bcin08g05290.1	O-glycoside alpha-1,2-mannosyltransferase homolog 4 (Schizosaccharomyces, E:3.48e-126)	1DPI_MG_DOWN
GO:0000032	Bcin02g04020.1	Probable alpha-1,6-mannosyltransferase MNN10 (Saccharomyces, E:4.67e-107)	1DPI_MG_DOWN
GO:0000032	Bcin05g07980.1	Putative glycosyltransferase HOC1 (Saccharomyces, E:4.28e-08)	1DPI_MG_DOWN
GO:0000032	Bcin12g00320.1	Alpha-1,2 mannosyltransferase KTR1 (Saccharomyces, E:5.29e-149)	1DPI_RR_DOWN
GO:0000032	Bcin05g07980.1	Putative glycosyltransferase HOC1 (Saccharomyces, E:4.28e-08)	1DPI_RR_DOWN
GO:0000032	Bcin15g03050.1	Initiation-specific alpha-1,6-mannosyltransferase (Schizosaccharomyces, E:2.29e-19)	1DPI_RR_UP
GO:0000032	Bcin12g00320.1	Alpha-1,2 mannosyltransferase KTR1 (Saccharomyces, E:5.29e-149)	3DPI_MG_DOWN
GO:0000032	Bcin04g01290.1	Mannan polymerase II complex anp1 subunit (Schizosaccharomyces, E:3.04e-89)	3DPI_MG_DOWN
GO:0000032	Bcin08g05290.1	O-glycoside alpha-1,2-mannosyltransferase homolog 4 (Schizosaccharomyces, E:3.48e-126)	3DPI_MG_DOWN
GO:0000032	Bcin05g07980.1	Putative glycosyltransferase HOC1 (Saccharomyces, E:4.28e-08)	3DPI_MG_DOWN
GO:0000032	Bcin12g00320.1	Alpha-1,2 mannosyltransferase KTR1 (Saccharomyces, E:5.29e-149)	3DPI_RR_DOWN
GO:0000032	Bcin08g06000.1	Initiation-specific alpha-1,6-mannosyltransferase (Schizosaccharomyces, E:1.41e-21)	3DPI_RR_DOWN
GO:0000032	Bcin06g03220.1	Mannan polymerase complexes subunit MNN9 (Saccharomyces, E:2.25e-106)	3DPI_RR_DOWN
GO:0000032	Bcin05g07980.1	Putative glycosyltransferase HOC1 (Saccharomyces, E:4.28e-08)	3DPI_RR_DOWN
GO:0000033	Bcin13g03800.1	Alpha-1,3/1,6-mannosyltransferase alg-2 (Neurospora, E:0)	1DPI_MG_DOWN
GO:0000034	Bcin03g00860.1	Adenine deaminase {ECO:0000255|HAMAP-Rule:MF_03145} (Aspergillus, E:8.84e-155)	3DPI_RR_DOWN
GO:0000035	Bcin02g08010.1	Acyl carrier protein, mitochondrial (Neurospora, E:6.58e-41)	1DPI_MG_UP
GO:0000035	Bcin02g08010.1	Acyl carrier protein, mitochondrial (Neurospora, E:6.58e-41)	1DPI_RR_UP
GO:0000036	Bcin02g08010.1	Acyl carrier protein, mitochondrial (Neurospora, E:6.58e-41)	1DPI_MG_UP
GO:0000036	Bcin02g08010.1	Acyl carrier protein, mitochondrial (Neurospora, E:6.58e-41)	1DPI_RR_UP
GO:0000038	Bcin04g05130.1	ATP-binding cassette sub-family D member 2 (Mus, E:0)	1DPI_RR_DOWN
GO:0000038	Bcin04g05010.1	Putative enoyl reductase C646.07c (Schizosaccharomyces, E:1.34e-70)	3DPI_RR_UP
GO:0000045	Bcin15g03850.1	ER membrane protein complex subunit 6 (Schizosaccharomyces, E:2.61e-19)	1DPI_MG_DOWN
GO:0000045	Bcin08g04360.1	Phosphatidylinositol 3-kinase VPS34 (Saccharomyces, E:0)	1DPI_MG_DOWN
GO:0000045	Bcin12g05740.1	Protein transport protein SEC7 (Saccharomyces, E:0)	1DPI_MG_DOWN
GO:0000045	Bcin09g05260.1	Autophagy protein 5 (Sclerotinia, E:4.73e-157)	1DPI_RR_DOWN
GO:0000045	Bcin08g04530.1	Autophagy-related protein 3 (Botrytis, E:0)	1DPI_RR_DOWN
GO:0000045	Bcin02g02570.1	Autophagy-related protein 8 (Botrytis, E:1.61e-81)	1DPI_RR_DOWN
GO:0000045	Bcin15g03850.1	ER membrane protein complex subunit 6 (Schizosaccharomyces, E:2.61e-19)	1DPI_RR_DOWN
GO:0000045	Bcin02g02570.1	Autophagy-related protein 8 (Botrytis, E:1.61e-81)	3DPI_MG_DOWN
GO:0000045	Bcin15g03850.1	ER membrane protein complex subunit 6 (Schizosaccharomyces, E:2.61e-19)	3DPI_MG_DOWN
GO:0000045	Bcin15g03850.1	ER membrane protein complex subunit 6 (Schizosaccharomyces, E:2.61e-19)	3DPI_RR_DOWN
GO:0000045	Bcin08g04360.1	Phosphatidylinositol 3-kinase VPS34 (Saccharomyces, E:0)	3DPI_RR_UP
GO:0000045	Bcin02g03950.1	UBX domain-containing protein 1 (Aspergillus, E:7.93e-85)	3DPI_RR_UP
GO:0000045	Bcin05g05500.1	Vacuolar protein sorting-associated protein atg6 (Schizosaccharomyces, E:4.05e-53)	3DPI_RR_UP
GO:0000049	Bcin04g02730.1	Elongator complex protein 1 (Saccharomyces, E:0)	1DPI_MG_UP
GO:0000049	Bcin10g02430.1	Exportin-T (Botrytis, E:0)	1DPI_MG_UP
GO:0000049	Bcin08g02510.1	Glutamate--tRNA ligase, mitochondrial (Schizosaccharomyces, E:1.21e-99)	1DPI_MG_UP
GO:0000049	Bcin13g04540.1	Isoleucine--tRNA ligase, cytoplasmic (Saccharomyces, E:0)	1DPI_MG_UP
GO:0000049	Bcin09g02770.1	Phenylalanine--tRNA ligase, mitochondrial (Saccharomyces, E:1.51e-147)	1DPI_MG_UP
GO:0000049	Bcin11g05650.1	Threonylcarbamoyl-AMP synthase (Saccharomyces, E:3.36e-90)	1DPI_MG_UP
GO:0000049	Bcin11g04770.1	tRNA (guanine(10)-N2)-methyltransferase (Saccharomyces, E:1.18e-107)	1DPI_MG_UP
GO:0000049	Bcin12g04560.1	tRNA-aminoacylation cofactor ARC1 (Saccharomyces, E:1.11e-47)	1DPI_MG_UP
GO:0000049	Bcin12g04560.1	tRNA-aminoacylation cofactor ARC1 (Saccharomyces, E:1.11e-47)	1DPI_MG_UP
GO:0000049	Bcin03g02890.1	Alanine--tRNA ligase {ECO:0000255|HAMAP-Rule:MF_00036} (Methanosphaera, E:9.69e-15)	1DPI_RR_DOWN
GO:0000049	Bcin05g03000.1	Alanine--tRNA ligase {ECO:0000255|HAMAP-Rule:MF_03133} (Aspergillus, E:0)	1DPI_RR_UP
GO:0000049	Bcin08g04660.1	Cytoplasmic tRNA 2-thiolation protein 2 {ECO:0000255|HAMAP-Rule:MF_03054} (Sclerotinia, E:0)	1DPI_RR_UP
GO:0000049	Bcin04g02730.1	Elongator complex protein 1 (Saccharomyces, E:0)	1DPI_RR_UP
GO:0000049	Bcin02g07710.1	Eukaryotic translation initiation factor 2A (Schizosaccharomyces, E:1.8e-175)	1DPI_RR_UP
GO:0000049	Bcin10g02430.1	Exportin-T (Botrytis, E:0)	1DPI_RR_UP
GO:0000049	Bcin08g02510.1	Glutamate--tRNA ligase, mitochondrial (Schizosaccharomyces, E:1.21e-99)	1DPI_RR_UP
GO:0000049	Bcin13g04540.1	Isoleucine--tRNA ligase, cytoplasmic (Saccharomyces, E:0)	1DPI_RR_UP
GO:0000049	Bcin05g07130.1	Lysine--tRNA ligase, mitochondrial (Schizosaccharomyces, E:6.81e-104)	1DPI_RR_UP
GO:0000049	Bcin06g07260.1	Multisite-specific tRNA:(cytosine-C(5))-methyltransferase (Saccharomyces, E:8.32e-116)	1DPI_RR_UP
GO:0000049	Bcin01g05430.1	Phenylalanine--tRNA ligase alpha subunit (Saccharomyces, E:0)	1DPI_RR_UP
GO:0000049	Bcin09g02770.1	Phenylalanine--tRNA ligase, mitochondrial (Saccharomyces, E:1.51e-147)	1DPI_RR_UP
GO:0000049	Bcin09g03370.1	Ribonucleases P/MRP protein subunit pop1 (Schizosaccharomyces, E:5.33e-64)	1DPI_RR_UP
GO:0000049	Bcin05g07440.1	RNA cytidine acetyltransferase {ECO:0000255|HAMAP-Rule:MF_03211, ECO:0000305} (Saccharomyces, E:0)	1DPI_RR_UP
GO:0000049	Bcin11g05650.1	Threonylcarbamoyl-AMP synthase (Saccharomyces, E:3.36e-90)	1DPI_RR_UP
GO:0000049	Bcin02g09200.1	Translation initiation factor IF-2, mitochondrial (Saccharomyces, E:3.43e-142)	1DPI_RR_UP
GO:0000049	Bcin02g02290.1	tRNA (carboxymethyluridine(34)-5-O)-methyltransferase (Schizosaccharomyces, E:9.99e-80)	1DPI_RR_UP
GO:0000049	Bcin11g04770.1	tRNA (guanine(10)-N2)-methyltransferase (Saccharomyces, E:1.18e-107)	1DPI_RR_UP
GO:0000049	Bcin01g01230.1	tRNA (guanine(26)-N(2))-dimethyltransferase (Schizosaccharomyces, E:3.66e-107)	1DPI_RR_UP
GO:0000049	Bcin12g04560.1	tRNA-aminoacylation cofactor ARC1 (Saccharomyces, E:1.11e-47)	1DPI_RR_UP
GO:0000049	Bcin12g04560.1	tRNA-aminoacylation cofactor ARC1 (Saccharomyces, E:1.11e-47)	1DPI_RR_UP
GO:0000049	Bcin04g03590.1	50S ribosomal protein L1 {ECO:0000255|HAMAP-Rule:MF_01318} (Magnetospirillum, E:2.33e-29)	3DPI_MG_DOWN
GO:0000049	Bcin02g07710.1	Eukaryotic translation initiation factor 2A (Schizosaccharomyces, E:1.8e-175)	3DPI_MG_UP
GO:0000049	Bcin03g06540.1	Cytoplasmic tRNA 2-thiolation protein 1 {ECO:0000255|HAMAP-Rule:MF_03053} (Aspergillus, E:5.5e-165)	3DPI_RR_DOWN
GO:0000049	Bcin09g01410.1	D-aminoacyl-tRNA deacylase {ECO:0000250|UniProtKB:Q8IIS0} (Yarrowia, E:4.18e-46)	3DPI_RR_DOWN
GO:0000049	Bcin03g07930.1	La protein homolog (Schizosaccharomyces, E:2.52e-28)	3DPI_RR_DOWN
GO:0000049	Bcin03g02750.1	eIF-2-alpha kinase GCN2 {ECO:0000312|PomBase:SPBC36B7.09} (Schizosaccharomyces, E:3.12e-137)	3DPI_RR_UP
GO:0000049	Bcin04g02730.1	Elongator complex protein 1 (Saccharomyces, E:0)	3DPI_RR_UP
GO:0000049	Bcin02g07710.1	Eukaryotic translation initiation factor 2A (Schizosaccharomyces, E:1.8e-175)	3DPI_RR_UP
GO:0000049	Bcin10g02430.1	Exportin-T (Botrytis, E:0)	3DPI_RR_UP
GO:0000049	Bcin08g02510.1	Glutamate--tRNA ligase, mitochondrial (Schizosaccharomyces, E:1.21e-99)	3DPI_RR_UP
GO:0000049	Bcin13g04540.1	Isoleucine--tRNA ligase, cytoplasmic (Saccharomyces, E:0)	3DPI_RR_UP
GO:0000049	Bcin01g01180.1	Isoleucine--tRNA ligase, mitochondrial (Schizosaccharomyces, E:0)	3DPI_RR_UP
GO:0000049	Bcin01g05430.1	Phenylalanine--tRNA ligase alpha subunit (Saccharomyces, E:0)	3DPI_RR_UP
GO:0000049	Bcin09g02770.1	Phenylalanine--tRNA ligase, mitochondrial (Saccharomyces, E:1.51e-147)	3DPI_RR_UP
GO:0000049	Bcin09g03370.1	Ribonucleases P/MRP protein subunit pop1 (Schizosaccharomyces, E:5.33e-64)	3DPI_RR_UP
GO:0000049	Bcin11g05650.1	Threonylcarbamoyl-AMP synthase (Saccharomyces, E:3.36e-90)	3DPI_RR_UP
GO:0000049	Bcin02g02290.1	tRNA (carboxymethyluridine(34)-5-O)-methyltransferase (Schizosaccharomyces, E:9.99e-80)	3DPI_RR_UP
GO:0000049	Bcin12g04560.1	tRNA-aminoacylation cofactor ARC1 (Saccharomyces, E:1.11e-47)	3DPI_RR_UP
GO:0000049	Bcin12g04560.1	tRNA-aminoacylation cofactor ARC1 (Saccharomyces, E:1.11e-47)	3DPI_RR_UP
GO:0000050	Bcin01g05550.1	Carbamoyl-phosphate synthase arginine-specific large chain (Schizosaccharomyces, E:0)	1DPI_MG_UP
GO:0000050	Bcin12g04860.1	Protein pyrABCN (Aspergillus, E:0)	1DPI_MG_UP
GO:0000050	Bcin01g05550.1	Carbamoyl-phosphate synthase arginine-specific large chain (Schizosaccharomyces, E:0)	1DPI_RR_UP
GO:0000050	Bcin04g04320.1	Ornithine carbamoyltransferase, mitochondrial (Aspergillus, E:7.83e-171)	1DPI_RR_UP
GO:0000050	Bcin04g01870.1	Probable argininosuccinate lyase (Schizosaccharomyces, E:0)	1DPI_RR_UP
GO:0000050	Bcin12g04860.1	Protein pyrABCN (Aspergillus, E:0)	1DPI_RR_UP
GO:0000050	Bcin04g04320.1	Ornithine carbamoyltransferase, mitochondrial (Aspergillus, E:7.83e-171)	3DPI_MG_DOWN
GO:0000050	Bcin04g01870.1	Probable argininosuccinate lyase (Schizosaccharomyces, E:0)	3DPI_MG_DOWN
GO:0000050	Bcin01g05550.1	Carbamoyl-phosphate synthase arginine-specific large chain (Schizosaccharomyces, E:0)	3DPI_MG_UP
GO:0000050	Bcin12g04860.1	Protein pyrABCN (Aspergillus, E:0)	3DPI_MG_UP
GO:0000050	Bcin01g08050.1	Argininosuccinate synthase (Saccharomyces, E:0)	3DPI_RR_DOWN
GO:0000050	Bcin04g01870.1	Probable argininosuccinate lyase (Schizosaccharomyces, E:0)	3DPI_RR_DOWN
GO:0000050	Bcin01g05550.1	Carbamoyl-phosphate synthase arginine-specific large chain (Schizosaccharomyces, E:0)	3DPI_RR_UP
GO:0000050	Bcin12g04860.1	Protein pyrABCN (Aspergillus, E:0)	3DPI_RR_UP
GO:0000053	Bcin01g08050.1	Argininosuccinate synthase (Saccharomyces, E:0)	3DPI_RR_DOWN
GO:0000054	Bcin05g00180.1	Ribosome-associated molecular chaperone SSB1 {ECO:0000305|PubMed:27882919} (Chaetomium, E:0)	1DPI_MG_UP
GO:0000054	Bcin01g02610.1	Nucleoporin NSP1 {ECO:0000303|PubMed:21784248} (Chaetomium, E:1.95e-85)	1DPI_RR_UP
GO:0000054	Bcin05g00180.1	Ribosome-associated molecular chaperone SSB1 {ECO:0000305|PubMed:27882919} (Chaetomium, E:0)	1DPI_RR_UP
GO:0000054	Bcin11g03740.1	Translation initiation factor RLI1 (Chaetomium, E:0)	1DPI_RR_UP
GO:0000054	Bcin01g02610.1	Nucleoporin NSP1 {ECO:0000303|PubMed:21784248} (Chaetomium, E:1.95e-85)	3DPI_RR_UP
GO:0000054	Bcin05g00180.1	Ribosome-associated molecular chaperone SSB1 {ECO:0000305|PubMed:27882919} (Chaetomium, E:0)	3DPI_RR_UP
GO:0000054	Bcin11g03740.1	Translation initiation factor RLI1 (Chaetomium, E:0)	3DPI_RR_UP
GO:0000055	Bcin14g02270.1	Uncharacterized AAA domain-containing protein C16E9.10c (Schizosaccharomyces, E:0)	1DPI_MG_UP
GO:0000055	Bcin14g00820.1	Exportin-1 (Schizosaccharomyces, E:0)	1DPI_RR_UP
GO:0000055	Bcin11g02250.1	Nuclear GTP-binding protein NUG1 (Saccharomyces, E:4.84e-116)	1DPI_RR_UP
GO:0000055	Bcin13g00930.1	Nucleoporin NUP82 {ECO:0000303|PubMed:21784248} (Chaetomium, E:0)	1DPI_RR_UP
GO:0000055	Bcin03g00610.1	Protein SDA1 (Chaetomium, E:0)	1DPI_RR_UP
GO:0000055	Bcin03g02950.1	Ribosome production factor 1 (Saccharomyces, E:1.84e-53)	1DPI_RR_UP
GO:0000055	Bcin14g02270.1	Uncharacterized AAA domain-containing protein C16E9.10c (Schizosaccharomyces, E:0)	1DPI_RR_UP
GO:0000055	Bcin01g10480.1	Regulator of ribosome biosynthesis (Saccharomyces, E:3.98e-32)	3DPI_RR_DOWN
GO:0000055	Bcin12g03770.1	Ribosome biogenesis protein NOP53 {ECO:0000305} (Schizosaccharomyces, E:7.14e-22)	3DPI_RR_DOWN
GO:0000055	Bcin03g02950.1	Ribosome production factor 1 (Saccharomyces, E:1.84e-53)	3DPI_RR_DOWN
GO:0000055	Bcin02g05910.1	Zinc finger protein bud20 (Schizosaccharomyces, E:6.53e-18)	3DPI_RR_DOWN
GO:0000055	Bcin14g00820.1	Exportin-1 (Schizosaccharomyces, E:0)	3DPI_RR_UP
GO:0000056	Bcin16g03160.1	Protein LTV1 (Schizosaccharomyces, E:2.33e-39)	1DPI_RR_DOWN
GO:0000056	Bcin10g01180.1	ABC transporter ATP-binding protein ARB1 (Saccharomyces, E:0)	1DPI_RR_UP
GO:0000056	Bcin02g01090.1	Ankyrin repeat-containing protein YAR1 (Saccharomyces, E:7.71e-19)	1DPI_RR_UP
GO:0000056	Bcin14g00820.1	Exportin-1 (Schizosaccharomyces, E:0)	1DPI_RR_UP
GO:0000056	Bcin13g00930.1	Nucleoporin NUP82 {ECO:0000303|PubMed:21784248} (Chaetomium, E:0)	1DPI_RR_UP
GO:0000056	Bcin01g07450.1	18S rRNA (guanine(1575)-N(7))-methyltransferase (Saccharomyces, E:5.39e-82)	3DPI_RR_DOWN
GO:0000056	Bcin16g03160.1	Protein LTV1 (Schizosaccharomyces, E:2.33e-39)	3DPI_RR_DOWN
GO:0000056	Bcin10g01180.1	ABC transporter ATP-binding protein ARB1 (Saccharomyces, E:0)	3DPI_RR_UP
GO:0000056	Bcin14g00820.1	Exportin-1 (Schizosaccharomyces, E:0)	3DPI_RR_UP
GO:0000060	Bcin13g02240.1	Probable importin subunit beta-4 (Schizosaccharomyces, E:4.86e-179)	1DPI_MG_UP
GO:0000060	Bcin09g06420.1	Importin subunit beta-1 {ECO:0000250|UniProtKB:Q06142} (Schizosaccharomyces, E:0)	1DPI_RR_UP
GO:0000060	Bcin02g07410.1	Importin subunit beta-3 {ECO:0000250|UniProtKB:P32337} (Schizosaccharomyces, E:0)	1DPI_RR_UP
GO:0000060	Bcin13g02240.1	Probable importin subunit beta-4 (Schizosaccharomyces, E:4.86e-179)	1DPI_RR_UP
GO:0000060	Bcin09g06420.1	Importin subunit beta-1 {ECO:0000250|UniProtKB:Q06142} (Schizosaccharomyces, E:0)	3DPI_MG_UP
GO:0000060	Bcin09g06420.1	Importin subunit beta-1 {ECO:0000250|UniProtKB:Q06142} (Schizosaccharomyces, E:0)	3DPI_RR_UP
GO:0000060	Bcin02g07410.1	Importin subunit beta-3 {ECO:0000250|UniProtKB:P32337} (Schizosaccharomyces, E:0)	3DPI_RR_UP
GO:0000060	Bcin13g02240.1	Probable importin subunit beta-4 (Schizosaccharomyces, E:4.86e-179)	3DPI_RR_UP
GO:0000062	Bcin03g08240.1	Acyl-CoA-binding protein homolog (Manduca, E:2.21e-11)	1DPI_MG_DOWN
GO:0000062	Bcin03g08240.1	Acyl-CoA-binding protein homolog (Manduca, E:2.21e-11)	1DPI_MG_DOWN
GO:0000062	Bcin03g08240.1	Acyl-CoA-binding protein homolog (Manduca, E:2.21e-11)	1DPI_RR_DOWN
GO:0000062	Bcin03g08240.1	Acyl-CoA-binding protein homolog (Manduca, E:2.21e-11)	1DPI_RR_DOWN
GO:0000062	Bcin16g02260.1	Enoyl-CoA delta isomerase 2, mitochondrial (Mus, E:7.19e-24)	1DPI_RR_DOWN
GO:0000062	Bcin02g01320.1	Autophagy-related protein 37 (Komagataella, E:1.15e-35)	1DPI_RR_UP
GO:0000062	Bcin02g01320.1	Autophagy-related protein 37 (Komagataella, E:1.15e-35)	1DPI_RR_UP
GO:0000062	Bcin03g08240.1	Acyl-CoA-binding protein homolog (Manduca, E:2.21e-11)	3DPI_MG_DOWN
GO:0000062	Bcin03g08240.1	Acyl-CoA-binding protein homolog (Manduca, E:2.21e-11)	3DPI_MG_DOWN
GO:0000062	Bcin16g02260.1	Enoyl-CoA delta isomerase 2, mitochondrial (Mus, E:7.19e-24)	3DPI_MG_DOWN
GO:0000062	Bcin03g08240.1	Acyl-CoA-binding protein homolog (Manduca, E:2.21e-11)	3DPI_RR_DOWN
GO:0000062	Bcin03g08240.1	Acyl-CoA-binding protein homolog (Manduca, E:2.21e-11)	3DPI_RR_DOWN
GO:0000062	Bcin16g02260.1	Enoyl-CoA delta isomerase 2, mitochondrial (Mus, E:7.19e-24)	3DPI_RR_DOWN
GO:0000062	Bcin02g01320.1	Autophagy-related protein 37 (Komagataella, E:1.15e-35)	3DPI_RR_UP
GO:0000062	Bcin02g01320.1	Autophagy-related protein 37 (Komagataella, E:1.15e-35)	3DPI_RR_UP
GO:0000064	Bcin02g01820.1	Amino-acid transporter arg-13 (Neurospora, E:4.29e-135)	1DPI_MG_DOWN
GO:0000064	Bcin02g01820.1	Amino-acid transporter arg-13 (Neurospora, E:4.29e-135)	1DPI_RR_DOWN
GO:0000064	Bcin02g01820.1	Amino-acid transporter arg-13 (Neurospora, E:4.29e-135)	3DPI_RR_DOWN
GO:0000064	Bcin02g07940.1	Mitochondrial arginine transporter BAC2 (Arabidopsis, E:4.59e-30)	3DPI_RR_UP
GO:0000070	Bcin05g08120.1	BUB3-interacting and GLEBS motif-containing protein ZNF207 {ECO:0000250|UniProtKB:O43670} (Xenopus, E:9.25e-29)	1DPI_MG_UP
GO:0000070	Bcin05g07900.1	Kinesin-like protein 5 (Schizosaccharomyces, E:2.58e-163)	1DPI_MG_UP
GO:0000070	Bcin14g01670.1	CENP-B homolog protein 2 (Schizosaccharomyces, E:4.88e-18)	1DPI_RR_UP
GO:0000070	Bcin06g06740.1	Centromere/kinetochore protein zw10 homolog (Rattus, E:1.79e-15)	1DPI_RR_UP
GO:0000070	Bcin07g03300.1	Inner centromere protein-related protein pic1 (Schizosaccharomyces, E:1.72e-10)	1DPI_RR_UP
GO:0000070	Bcin02g02870.1	Inner kinetochore subunit cnp3 (Schizosaccharomyces, E:2.16e-18)	1DPI_RR_UP
GO:0000070	Bcin05g07900.1	Kinesin-like protein 5 (Schizosaccharomyces, E:2.58e-163)	1DPI_RR_UP
GO:0000070	Bcin14g03060.1	Kinetochore protein mis13 (Schizosaccharomyces, E:2.43e-29)	1DPI_RR_UP
GO:0000070	Bcin15g04140.1	Protein bir1 (Schizosaccharomyces, E:4.79e-31)	1DPI_RR_UP
GO:0000070	Bcin02g06170.1	Structural maintenance of chromosomes protein 4 (Saccharomyces, E:0)	1DPI_RR_UP
GO:0000070	Bcin05g00810.1	WD repeat-containing protein slp1 (Schizosaccharomyces, E:4.72e-169)	1DPI_RR_UP
GO:0000070	Bcin01g00860.1	Kinetochore protein Sos7 (Schizosaccharomyces, E:2.41e-10)	3DPI_RR_DOWN
GO:0000070	Bcin02g08720.1		3DPI_RR_DOWN
GO:0000070	Bcin14g01670.1	CENP-B homolog protein 2 (Schizosaccharomyces, E:4.88e-18)	3DPI_RR_UP
GO:0000070	Bcin06g06740.1	Centromere/kinetochore protein zw10 homolog (Rattus, E:1.79e-15)	3DPI_RR_UP
GO:0000070	Bcin07g03300.1	Inner centromere protein-related protein pic1 (Schizosaccharomyces, E:1.72e-10)	3DPI_RR_UP
GO:0000070	Bcin02g02870.1	Inner kinetochore subunit cnp3 (Schizosaccharomyces, E:2.16e-18)	3DPI_RR_UP
GO:0000070	Bcin05g07900.1	Kinesin-like protein 5 (Schizosaccharomyces, E:2.58e-163)	3DPI_RR_UP
GO:0000070	Bcin14g03060.1	Kinetochore protein mis13 (Schizosaccharomyces, E:2.43e-29)	3DPI_RR_UP
GO:0000070	Bcin15g04140.1	Protein bir1 (Schizosaccharomyces, E:4.79e-31)	3DPI_RR_UP
GO:0000070	Bcin02g06170.1	Structural maintenance of chromosomes protein 4 (Saccharomyces, E:0)	3DPI_RR_UP
GO:0000070	Bcin05g00810.1	WD repeat-containing protein slp1 (Schizosaccharomyces, E:4.72e-169)	3DPI_RR_UP
GO:0000076	Bcin02g05150.1	Cell cycle serine/threonine-protein kinase hsk1 (Schizosaccharomyces, E:9.94e-135)	1DPI_RR_UP
GO:0000077	Bcin01g06480.1	Probable serine/threonine-protein kinase fhkC (Dictyostelium, E:1.07e-82)	1DPI_MG_DOWN
GO:0000077	Bcin02g09340.1	RNA-binding protein PIN4 (Saccharomyces, E:3.22e-12)	1DPI_MG_DOWN
GO:0000077	Bcin01g06320.1	Proliferating cell nuclear antigen (Schizosaccharomyces, E:4.47e-127)	1DPI_MG_UP
GO:0000077	Bcin16g04950.1	Checkpoint protein hus1 (Schizosaccharomyces, E:9.64e-64)	1DPI_RR_DOWN
GO:0000077	Bcin01g06480.1	Probable serine/threonine-protein kinase fhkC (Dictyostelium, E:1.07e-82)	1DPI_RR_DOWN
GO:0000077	Bcin02g09340.1	RNA-binding protein PIN4 (Saccharomyces, E:3.22e-12)	1DPI_RR_DOWN
GO:0000077	Bcin01g06320.1	Proliferating cell nuclear antigen (Schizosaccharomyces, E:4.47e-127)	1DPI_RR_UP
GO:0000077	Bcin16g04950.1	Checkpoint protein hus1 (Schizosaccharomyces, E:9.64e-64)	3DPI_RR_DOWN
GO:0000077	Bcin08g04180.1	Histone-lysine N-methyltransferase, H3 lysine-79 specific (Aspergillus, E:1.14e-109)	3DPI_RR_DOWN
GO:0000077	Bcin02g09340.1	RNA-binding protein PIN4 (Saccharomyces, E:3.22e-12)	3DPI_RR_DOWN
GO:0000077	Bcin02g01280.1	Cell cycle checkpoint protein RAD17 (Mus, E:1.18e-30)	3DPI_RR_UP
GO:0000077	Bcin03g02750.1	eIF-2-alpha kinase GCN2 {ECO:0000312|PomBase:SPBC36B7.09} (Schizosaccharomyces, E:3.12e-137)	3DPI_RR_UP
GO:0000077	Bcin01g06320.1	Proliferating cell nuclear antigen (Schizosaccharomyces, E:4.47e-127)	3DPI_RR_UP
GO:0000079	Bcin08g04000.1	G1/S-specific cyclin pas1 (Schizosaccharomyces, E:7.62e-09)	1DPI_MG_DOWN
GO:0000079	Bcin08g04000.1	G1/S-specific cyclin pas1 (Schizosaccharomyces, E:7.62e-09)	1DPI_MG_DOWN
GO:0000079	Bcin11g06130.1	Meiotically up-regulated gene 80 protein (Schizosaccharomyces, E:2.34e-26)	1DPI_MG_DOWN
GO:0000079	Bcin11g06130.1	Meiotically up-regulated gene 80 protein (Schizosaccharomyces, E:2.34e-26)	1DPI_MG_DOWN
GO:0000079	Bcin04g04020.1	Nuc-1 negative regulatory protein preg (Neurospora, E:2.06e-62)	1DPI_MG_DOWN
GO:0000079	Bcin04g04020.1	Nuc-1 negative regulatory protein preg (Neurospora, E:2.06e-62)	1DPI_MG_DOWN
GO:0000079	Bcin09g03330.1	G1/S-specific cyclin pas1 (Schizosaccharomyces, E:1.75e-21)	1DPI_RR_DOWN
GO:0000079	Bcin09g03330.1	G1/S-specific cyclin pas1 (Schizosaccharomyces, E:1.75e-21)	1DPI_RR_DOWN
GO:0000079	Bcin08g04000.1	G1/S-specific cyclin pas1 (Schizosaccharomyces, E:7.62e-09)	1DPI_RR_DOWN
GO:0000079	Bcin08g04000.1	G1/S-specific cyclin pas1 (Schizosaccharomyces, E:7.62e-09)	1DPI_RR_DOWN
GO:0000079	Bcin11g06130.1	Meiotically up-regulated gene 80 protein (Schizosaccharomyces, E:2.34e-26)	1DPI_RR_DOWN
GO:0000079	Bcin11g06130.1	Meiotically up-regulated gene 80 protein (Schizosaccharomyces, E:2.34e-26)	1DPI_RR_DOWN
GO:0000079	Bcin04g04020.1	Nuc-1 negative regulatory protein preg (Neurospora, E:2.06e-62)	1DPI_RR_DOWN
GO:0000079	Bcin04g04020.1	Nuc-1 negative regulatory protein preg (Neurospora, E:2.06e-62)	1DPI_RR_DOWN
GO:0000079	Bcin03g05120.1	PHO85 cyclin-1 {ECO:0000305|PubMed:7973730} (Saccharomyces, E:2.25e-41)	1DPI_RR_DOWN
GO:0000079	Bcin03g05120.1	PHO85 cyclin-1 {ECO:0000305|PubMed:7973730} (Saccharomyces, E:2.25e-41)	1DPI_RR_DOWN
GO:0000079	Bcin01g09140.1	PHO85 cyclin-7 (Saccharomyces, E:4.15e-32)	1DPI_RR_DOWN
GO:0000079	Bcin01g09140.1	PHO85 cyclin-7 (Saccharomyces, E:4.15e-32)	1DPI_RR_DOWN
GO:0000079	Bcin01g08420.1	RNA polymerase II transcription factor B subunit 3 (Yarrowia, E:1.29e-64)	1DPI_RR_UP
GO:0000079	Bcin08g04000.1	G1/S-specific cyclin pas1 (Schizosaccharomyces, E:7.62e-09)	3DPI_MG_DOWN
GO:0000079	Bcin08g04000.1	G1/S-specific cyclin pas1 (Schizosaccharomyces, E:7.62e-09)	3DPI_MG_DOWN
GO:0000079	Bcin01g09140.1	PHO85 cyclin-7 (Saccharomyces, E:4.15e-32)	3DPI_MG_DOWN
GO:0000079	Bcin01g09140.1	PHO85 cyclin-7 (Saccharomyces, E:4.15e-32)	3DPI_MG_DOWN
GO:0000079	Bcin16g03520.1	PHO85 cyclin-7 (Saccharomyces, E:6.77e-17)	3DPI_MG_DOWN
GO:0000079	Bcin16g03520.1	PHO85 cyclin-7 (Saccharomyces, E:6.77e-17)	3DPI_MG_DOWN
GO:0000079	Bcin08g04000.1	G1/S-specific cyclin pas1 (Schizosaccharomyces, E:7.62e-09)	3DPI_RR_DOWN
GO:0000079	Bcin08g04000.1	G1/S-specific cyclin pas1 (Schizosaccharomyces, E:7.62e-09)	3DPI_RR_DOWN
GO:0000079	Bcin04g04020.1	Nuc-1 negative regulatory protein preg (Neurospora, E:2.06e-62)	3DPI_RR_DOWN
GO:0000079	Bcin04g04020.1	Nuc-1 negative regulatory protein preg (Neurospora, E:2.06e-62)	3DPI_RR_DOWN
GO:0000079	Bcin16g03520.1	PHO85 cyclin-7 (Saccharomyces, E:6.77e-17)	3DPI_RR_DOWN
GO:0000079	Bcin16g03520.1	PHO85 cyclin-7 (Saccharomyces, E:6.77e-17)	3DPI_RR_DOWN
GO:0000079	Bcin08g06030.1	G2/mitotic-specific cyclin-4 (Candida, E:1.25e-120)	3DPI_RR_UP
GO:0000079	Bcin01g08420.1	RNA polymerase II transcription factor B subunit 3 (Yarrowia, E:1.29e-64)	3DPI_RR_UP
GO:0000082	Bcin03g02840.1	Ubiquitin-conjugating enzyme E2-34 kDa (Saccharomyces, E:1.6e-46)	1DPI_MG_DOWN
GO:0000082	Bcin03g02840.1	Ubiquitin-conjugating enzyme E2-34 kDa (Saccharomyces, E:1.6e-46)	1DPI_RR_DOWN
GO:0000082	Bcin02g05150.1	Cell cycle serine/threonine-protein kinase hsk1 (Schizosaccharomyces, E:9.94e-135)	1DPI_RR_UP
GO:0000082	Bcin08g05320.1	Ran-specific GTPase-activating protein 1 (Schizosaccharomyces, E:2.32e-62)	1DPI_RR_UP
GO:0000082	Bcin08g05320.1	Ran-specific GTPase-activating protein 1 (Schizosaccharomyces, E:2.32e-62)	3DPI_MG_DOWN
GO:0000082	Bcin03g02840.1	Ubiquitin-conjugating enzyme E2-34 kDa (Saccharomyces, E:1.6e-46)	3DPI_MG_DOWN
GO:0000082	Bcin03g02840.1	Ubiquitin-conjugating enzyme E2-34 kDa (Saccharomyces, E:1.6e-46)	3DPI_RR_DOWN
GO:0000082	Bcin08g03360.1	Cullin-4A (Homo, E:1.56e-147)	3DPI_RR_UP
GO:0000082	Bcin08g05320.1	Ran-specific GTPase-activating protein 1 (Schizosaccharomyces, E:2.32e-62)	3DPI_RR_UP
GO:0000083	Bcin10g03610.1	Krueppel-like factor 11 (Homo, E:1.34e-08)	1DPI_MG_DOWN
GO:0000083	Bcin07g06910.1	Probable E3 ubiquitin ligase complex SCF subunit sconB (Aspergillus, E:0)	1DPI_MG_DOWN
GO:0000083	Bcin09g03480.1	Transcriptional factor SWI5 (Saccharomyces, E:9.24e-06)	1DPI_MG_DOWN
GO:0000083	Bcin10g03610.1	Krueppel-like factor 11 (Homo, E:1.34e-08)	1DPI_RR_DOWN
GO:0000083	Bcin07g06910.1	Probable E3 ubiquitin ligase complex SCF subunit sconB (Aspergillus, E:0)	1DPI_RR_DOWN
GO:0000083	Bcin09g03480.1	Transcriptional factor SWI5 (Saccharomyces, E:9.24e-06)	1DPI_RR_DOWN
GO:0000083	Bcin12g01310.1	Histone deacetylase HOS3 (Saccharomyces, E:2.97e-91)	1DPI_RR_UP
GO:0000083	Bcin10g03610.1	Krueppel-like factor 11 (Homo, E:1.34e-08)	3DPI_MG_DOWN
GO:0000083	Bcin09g03480.1	Transcriptional factor SWI5 (Saccharomyces, E:9.24e-06)	3DPI_MG_DOWN
GO:0000083	Bcin10g03610.1	Krueppel-like factor 11 (Homo, E:1.34e-08)	3DPI_RR_DOWN
GO:0000083	Bcin07g06910.1	Probable E3 ubiquitin ligase complex SCF subunit sconB (Aspergillus, E:0)	3DPI_RR_DOWN
GO:0000083	Bcin09g03480.1	Transcriptional factor SWI5 (Saccharomyces, E:9.24e-06)	3DPI_RR_DOWN
GO:0000083	Bcin12g01310.1	Histone deacetylase HOS3 (Saccharomyces, E:2.97e-91)	3DPI_RR_UP
GO:0000086	Bcin02g09340.1	RNA-binding protein PIN4 (Saccharomyces, E:3.22e-12)	1DPI_MG_DOWN
GO:0000086	Bcin03g02840.1	Ubiquitin-conjugating enzyme E2-34 kDa (Saccharomyces, E:1.6e-46)	1DPI_MG_DOWN
GO:0000086	Bcin13g01570.1	Zinc finger protein ZPR1 (Saccharomyces, E:9.7e-146)	1DPI_MG_UP
GO:0000086	Bcin07g04730.1	Calcium/calmodulin-dependent protein kinase cmkA {ECO:0000305} (Aspergillus, E:0)	1DPI_RR_DOWN
GO:0000086	Bcin11g00820.1	Lysine-specific demethylase JMJ30 {ECO:0000303|PubMed:18713399} (Arabidopsis, E:6.09e-11)	1DPI_RR_DOWN
GO:0000086	Bcin02g09340.1	RNA-binding protein PIN4 (Saccharomyces, E:3.22e-12)	1DPI_RR_DOWN
GO:0000086	Bcin03g02840.1	Ubiquitin-conjugating enzyme E2-34 kDa (Saccharomyces, E:1.6e-46)	1DPI_RR_DOWN
GO:0000086	Bcin13g01570.1	Zinc finger protein ZPR1 (Saccharomyces, E:9.7e-146)	1DPI_RR_UP
GO:0000086	Bcin03g02840.1	Ubiquitin-conjugating enzyme E2-34 kDa (Saccharomyces, E:1.6e-46)	3DPI_MG_DOWN
GO:0000086	Bcin11g00820.1	Lysine-specific demethylase JMJ30 {ECO:0000303|PubMed:18713399} (Arabidopsis, E:6.09e-11)	3DPI_RR_DOWN
GO:0000086	Bcin02g09340.1	RNA-binding protein PIN4 (Saccharomyces, E:3.22e-12)	3DPI_RR_DOWN
GO:0000086	Bcin03g02840.1	Ubiquitin-conjugating enzyme E2-34 kDa (Saccharomyces, E:1.6e-46)	3DPI_RR_DOWN
GO:0000095	Bcin13g04300.1	Putative mitochondrial carrier protein PET8 (Saccharomyces, E:1.57e-63)	1DPI_RR_UP
GO:0000096	Bcin11g00160.1	Adenylyl-sulfate kinase (Saccharomyces, E:3.54e-95)	3DPI_RR_DOWN
GO:0000097	Bcin12g03740.1	Sulfite reductase [NADPH] subunit beta (Saccharomyces, E:0)	1DPI_MG_UP
GO:0000097	Bcin12g03740.1	Sulfite reductase [NADPH] subunit beta (Saccharomyces, E:0)	1DPI_RR_UP
GO:0000097	Bcin12g03740.1	Sulfite reductase [NADPH] subunit beta (Saccharomyces, E:0)	3DPI_RR_UP
GO:0000101	Bcin04g06370.1	High-affinity methionine permease (Saccharomyces, E:1.69e-42)	1DPI_MG_DOWN
GO:0000101	Bcin07g00660.1	High-affinity methionine permease (Saccharomyces, E:0)	1DPI_MG_UP
GO:0000101	Bcin04g06370.1	High-affinity methionine permease (Saccharomyces, E:1.69e-42)	1DPI_RR_DOWN
GO:0000101	Bcin13g05130.1	High-affinity methionine permease (Saccharomyces, E:4.17e-81)	1DPI_RR_DOWN
GO:0000101	Bcin07g00660.1	High-affinity methionine permease (Saccharomyces, E:0)	1DPI_RR_UP
GO:0000101	Bcin04g06370.1	High-affinity methionine permease (Saccharomyces, E:1.69e-42)	3DPI_RR_DOWN
GO:0000101	Bcin07g00660.1	High-affinity methionine permease (Saccharomyces, E:0)	3DPI_RR_UP
GO:0000102	Bcin04g06370.1	High-affinity methionine permease (Saccharomyces, E:1.69e-42)	1DPI_MG_DOWN
GO:0000102	Bcin07g00660.1	High-affinity methionine permease (Saccharomyces, E:0)	1DPI_MG_UP
GO:0000102	Bcin04g06370.1	High-affinity methionine permease (Saccharomyces, E:1.69e-42)	1DPI_RR_DOWN
GO:0000102	Bcin13g05130.1	High-affinity methionine permease (Saccharomyces, E:4.17e-81)	1DPI_RR_DOWN
GO:0000102	Bcin07g00660.1	High-affinity methionine permease (Saccharomyces, E:0)	1DPI_RR_UP
GO:0000102	Bcin04g06370.1	High-affinity methionine permease (Saccharomyces, E:1.69e-42)	3DPI_RR_DOWN
GO:0000102	Bcin07g00660.1	High-affinity methionine permease (Saccharomyces, E:0)	3DPI_RR_UP
GO:0000103	Bcin01g04230.1	Phosphoadenosine phosphosulfate reductase (Aspergillus, E:3.32e-128)	1DPI_MG_UP
GO:0000103	Bcin12g05710.1	Siroheme biosynthesis protein met8 (Schizosaccharomyces, E:4.56e-73)	1DPI_MG_UP
GO:0000103	Bcin01g04340.1	Sulfate adenylyltransferase {ECO:0000255|HAMAP-Rule:MF_03106} (Chaetomium, E:0)	1DPI_MG_UP
GO:0000103	Bcin13g03450.1	Sulfite reductase [NADPH] flavoprotein component (Saccharomyces, E:0)	1DPI_MG_UP
GO:0000103	Bcin12g03740.1	Sulfite reductase [NADPH] subunit beta (Saccharomyces, E:0)	1DPI_MG_UP
GO:0000103	Bcin01g04340.1	Sulfate adenylyltransferase {ECO:0000255|HAMAP-Rule:MF_03106} (Chaetomium, E:0)	1DPI_RR_UP
GO:0000103	Bcin13g03450.1	Sulfite reductase [NADPH] flavoprotein component (Saccharomyces, E:0)	1DPI_RR_UP
GO:0000103	Bcin12g03740.1	Sulfite reductase [NADPH] subunit beta (Saccharomyces, E:0)	1DPI_RR_UP
GO:0000103	Bcin10g00640.1	Transcriptional regulator CBF1 (Candida, E:4.29e-40)	3DPI_MG_DOWN
GO:0000103	Bcin01g04340.1	Sulfate adenylyltransferase {ECO:0000255|HAMAP-Rule:MF_03106} (Chaetomium, E:0)	3DPI_MG_UP
GO:0000103	Bcin13g03450.1	Sulfite reductase [NADPH] flavoprotein component (Saccharomyces, E:0)	3DPI_MG_UP
GO:0000103	Bcin06g00920.1	Uroporphyrinogen-III C-methyltransferase (Saccharomyces, E:3.19e-118)	3DPI_RR_DOWN
GO:0000103	Bcin01g04340.1	Sulfate adenylyltransferase {ECO:0000255|HAMAP-Rule:MF_03106} (Chaetomium, E:0)	3DPI_RR_UP
GO:0000103	Bcin13g03450.1	Sulfite reductase [NADPH] flavoprotein component (Saccharomyces, E:0)	3DPI_RR_UP
GO:0000103	Bcin12g03740.1	Sulfite reductase [NADPH] subunit beta (Saccharomyces, E:0)	3DPI_RR_UP
GO:0000104	Bcin15g00140.1	Fumarate reductase (Schizosaccharomyces, E:8.12e-98)	1DPI_MG_DOWN
GO:0000104	Bcin05g04870.1	Fumarate reductase (Schizosaccharomyces, E:3.56e-137)	1DPI_RR_DOWN
GO:0000104	Bcin15g00140.1	Fumarate reductase (Schizosaccharomyces, E:8.12e-98)	1DPI_RR_DOWN
GO:0000104	Bcin15g00140.1	Fumarate reductase (Schizosaccharomyces, E:8.12e-98)	3DPI_MG_DOWN
GO:0000104	Bcin15g00140.1	Fumarate reductase (Schizosaccharomyces, E:8.12e-98)	3DPI_RR_DOWN
GO:0000105	Bcin10g04700.1	1-(5-phosphoribosyl)-5-[(5-phosphoribosylamino)methylideneamino] imidazole-4-carboxamide isomerase (Neurospora, E:7.15e-143)	1DPI_MG_UP
GO:0000105	Bcin10g04700.1	1-(5-phosphoribosyl)-5-[(5-phosphoribosylamino)methylideneamino] imidazole-4-carboxamide isomerase (Neurospora, E:7.15e-143)	1DPI_MG_UP
GO:0000105	Bcin07g03130.1	Histidinol-phosphate aminotransferase (Candida, E:1.91e-123)	1DPI_MG_UP
GO:0000105	Bcin03g04170.1	Imidazoleglycerol-phosphate dehydratase (Neurospora, E:2.1e-131)	1DPI_MG_UP
GO:0000105	Bcin03g04170.1	Imidazoleglycerol-phosphate dehydratase (Neurospora, E:2.1e-131)	1DPI_MG_UP
GO:0000105	Bcin10g04700.1	1-(5-phosphoribosyl)-5-[(5-phosphoribosylamino)methylideneamino] imidazole-4-carboxamide isomerase (Neurospora, E:7.15e-143)	1DPI_RR_UP
GO:0000105	Bcin10g04700.1	1-(5-phosphoribosyl)-5-[(5-phosphoribosylamino)methylideneamino] imidazole-4-carboxamide isomerase (Neurospora, E:7.15e-143)	1DPI_RR_UP
GO:0000105	Bcin01g06640.1	ATP phosphoribosyltransferase (Yarrowia, E:7.65e-123)	1DPI_RR_UP
GO:0000105	Bcin04g03040.1	C-1-tetrahydrofolate synthase, cytoplasmic (Schizosaccharomyces, E:0)	1DPI_RR_UP
GO:0000105	Bcin07g03130.1	Histidinol-phosphate aminotransferase (Candida, E:1.91e-123)	1DPI_RR_UP
GO:0000105	Bcin09g02000.1	Imidazole glycerol phosphate synthase hisHF (Aspergillus, E:0)	1DPI_RR_UP
GO:0000105	Bcin09g02000.1	Imidazole glycerol phosphate synthase hisHF (Aspergillus, E:0)	1DPI_RR_UP
GO:0000105	Bcin03g04170.1	Imidazoleglycerol-phosphate dehydratase (Neurospora, E:2.1e-131)	1DPI_RR_UP
GO:0000105	Bcin03g04170.1	Imidazoleglycerol-phosphate dehydratase (Neurospora, E:2.1e-131)	1DPI_RR_UP
GO:0000105	Bcin04g03040.1	C-1-tetrahydrofolate synthase, cytoplasmic (Schizosaccharomyces, E:0)	3DPI_MG_UP
GO:0000105	Bcin05g05260.1	Histidine biosynthesis trifunctional protein (Neurospora, E:0)	3DPI_RR_DOWN
GO:0000105	Bcin01g06640.1	ATP phosphoribosyltransferase (Yarrowia, E:7.65e-123)	3DPI_RR_UP
GO:0000105	Bcin04g03040.1	C-1-tetrahydrofolate synthase, cytoplasmic (Schizosaccharomyces, E:0)	3DPI_RR_UP
GO:0000107	Bcin09g02000.1	Imidazole glycerol phosphate synthase hisHF (Aspergillus, E:0)	1DPI_RR_UP
GO:0000109	Bcin07g02310.1	DNA repair protein rad14 {ECO:0000305} (Schizosaccharomyces, E:2.42e-47)	1DPI_MG_DOWN
GO:0000109	Bcin06g06930.1	DNA repair protein rhp7 (Schizosaccharomyces, E:1.65e-35)	1DPI_MG_UP
GO:0000109	Bcin06g06930.1	DNA repair protein rhp7 (Schizosaccharomyces, E:1.65e-35)	1DPI_RR_UP
GO:0000109	Bcin09g06220.1	DNA repair protein rad16 (Schizosaccharomyces, E:0)	3DPI_RR_UP
GO:0000109	Bcin13g03060.1	DNA repair protein rhp41 (Schizosaccharomyces, E:1.42e-89)	3DPI_RR_UP
GO:0000109	Bcin06g06930.1	DNA repair protein rhp7 (Schizosaccharomyces, E:1.65e-35)	3DPI_RR_UP
GO:0000110	Bcin07g02310.1	DNA repair protein rad14 {ECO:0000305} (Schizosaccharomyces, E:2.42e-47)	1DPI_MG_DOWN
GO:0000110	Bcin09g06220.1	DNA repair protein rad16 (Schizosaccharomyces, E:0)	3DPI_RR_UP
GO:0000111	Bcin13g03060.1	DNA repair protein rhp41 (Schizosaccharomyces, E:1.42e-89)	3DPI_RR_UP
GO:0000112	Bcin01g08930.1	General transcription and DNA repair factor IIH subunit tfb2 (Schizosaccharomyces, E:1.76e-131)	1DPI_RR_UP
GO:0000112	Bcin01g08930.1	General transcription and DNA repair factor IIH subunit tfb2 (Schizosaccharomyces, E:1.76e-131)	3DPI_RR_UP
GO:0000113	Bcin06g06920.1	DNA repair protein RAD16 (Saccharomyces, E:0)	3DPI_RR_UP
GO:0000118	Bcin07g06130.1		1DPI_RR_DOWN
GO:0000118	Bcin07g06130.1		3DPI_MG_DOWN
GO:0000118	Bcin07g06130.1		3DPI_RR_DOWN
GO:0000122	Bcin12g05610.1	Cryptic loci regulator 2 (Schizosaccharomyces, E:6.57e-06)	1DPI_MG_DOWN
GO:0000122	Bcin12g03620.1	Inositol polyphosphate multikinase (Saccharomyces, E:9.88e-31)	1DPI_MG_DOWN
GO:0000122	Bcin10g03610.1	Krueppel-like factor 11 (Homo, E:1.34e-08)	1DPI_MG_DOWN
GO:0000122	Bcin11g02960.1	Negative regulator of sexual conjugation and meiosis (Schizosaccharomyces, E:5.72e-82)	1DPI_MG_DOWN
GO:0000122	Bcin11g02290.1	Sterol regulatory element-binding protein 2 (Xenopus, E:3.62e-09)	1DPI_MG_DOWN
GO:0000122	Bcin02g03400.1	Uncharacterized protein C227.15 (Schizosaccharomyces, E:5.44e-33)	1DPI_MG_DOWN
GO:0000122	Bcin08g05430.1	Uncharacterized transcriptional regulatory protein C15D4.02 (Schizosaccharomyces, E:2.62e-07)	1DPI_MG_DOWN
GO:0000122	Bcin02g07160.2	L-azetidine-2-carboxylic acid acetyltransferase (Schizosaccharomyces, E:1.68e-36)	1DPI_MG_UP
GO:0000122	Bcin09g02870.1	Repressor of filamentous growth 1 (Candida, E:2.68e-12)	1DPI_MG_UP
GO:0000122	Bcin12g05610.1	Cryptic loci regulator 2 (Schizosaccharomyces, E:6.57e-06)	1DPI_RR_DOWN
GO:0000122	Bcin12g03620.1	Inositol polyphosphate multikinase (Saccharomyces, E:9.88e-31)	1DPI_RR_DOWN
GO:0000122	Bcin10g03610.1	Krueppel-like factor 11 (Homo, E:1.34e-08)	1DPI_RR_DOWN
GO:0000122	Bcin11g02960.1	Negative regulator of sexual conjugation and meiosis (Schizosaccharomyces, E:5.72e-82)	1DPI_RR_DOWN
GO:0000122	Bcin02g09270.1	Protein argonaute (Schizosaccharomyces, E:2.47e-145)	1DPI_RR_DOWN
GO:0000122	Bcin06g00830.1	Quinate repressor protein (Aspergillus, E:0)	1DPI_RR_DOWN
GO:0000122	Bcin16g04080.1	Regulatory protein LEU3 (Saccharomyces, E:9.24e-27)	1DPI_RR_DOWN
GO:0000122	Bcin11g02290.1	Sterol regulatory element-binding protein 2 (Xenopus, E:3.62e-09)	1DPI_RR_DOWN
GO:0000122	Bcin10g05560.1	Transcription factor steA (Aspergillus, E:0)	1DPI_RR_DOWN
GO:0000122	Bcin11g01720.1	Transcriptional regulator NRG1 (Saccharomyces, E:5.26e-11)	1DPI_RR_DOWN
GO:0000122	Bcin02g03400.1	Uncharacterized protein C227.15 (Schizosaccharomyces, E:5.44e-33)	1DPI_RR_DOWN
GO:0000122	Bcin08g05430.1	Uncharacterized transcriptional regulatory protein C15D4.02 (Schizosaccharomyces, E:2.62e-07)	1DPI_RR_DOWN
GO:0000122	Bcin01g07840.1	Uncharacterized transcriptional regulatory protein C15D4.02 (Schizosaccharomyces, E:9.81e-06)	1DPI_RR_DOWN
GO:0000122	Bcin10g04250.1	Zinc finger protein klf1 (Schizosaccharomyces, E:1.59e-09)	1DPI_RR_DOWN
GO:0000122	Bcin08g04780.2	Zinc finger protein with KRAB and SCAN domains 3 (Mus, E:2.02e-31)	1DPI_RR_DOWN
GO:0000122	Bcin07g06050.1		1DPI_RR_DOWN
GO:0000122	Bcin01g06620.1	FKBP12-associated protein 1 homolog (Schizosaccharomyces, E:1.63e-178)	1DPI_RR_UP
GO:0000122	Bcin08g06760.1	Protein MLP1 homolog {ECO:0000303|PubMed:21784248} (Chaetomium, E:0)	1DPI_RR_UP
GO:0000122	Bcin07g02530.1	Resistance to glucose repression protein 1 (Saccharomyces, E:4.12e-21)	1DPI_RR_UP
GO:0000122	Bcin12g03620.1	Inositol polyphosphate multikinase (Saccharomyces, E:9.88e-31)	3DPI_MG_DOWN
GO:0000122	Bcin10g03610.1	Krueppel-like factor 11 (Homo, E:1.34e-08)	3DPI_MG_DOWN
GO:0000122	Bcin02g03400.1	Uncharacterized protein C227.15 (Schizosaccharomyces, E:5.44e-33)	3DPI_MG_DOWN
GO:0000122	Bcin01g05820.1	E3 ubiquitin-protein ligase UHRF1 (Mus, E:5.06e-09)	3DPI_MG_UP
GO:0000122	Bcin02g03020.1	Uncharacterized transcriptional regulatory protein C1683.13c (Schizosaccharomyces, E:3.9e-07)	3DPI_MG_UP
GO:0000122	Bcin12g05610.1	Cryptic loci regulator 2 (Schizosaccharomyces, E:6.57e-06)	3DPI_RR_DOWN
GO:0000122	Bcin03g02020.1	Galactose/lactose metabolism regulatory protein GAL80 (Saccharomyces, E:6.46e-22)	3DPI_RR_DOWN
GO:0000122	Bcin12g03620.1	Inositol polyphosphate multikinase (Saccharomyces, E:9.88e-31)	3DPI_RR_DOWN
GO:0000122	Bcin10g03610.1	Krueppel-like factor 11 (Homo, E:1.34e-08)	3DPI_RR_DOWN
GO:0000122	Bcin11g02960.1	Negative regulator of sexual conjugation and meiosis (Schizosaccharomyces, E:5.72e-82)	3DPI_RR_DOWN
GO:0000122	Bcin16g04080.1	Regulatory protein LEU3 (Saccharomyces, E:9.24e-27)	3DPI_RR_DOWN
GO:0000122	Bcin11g02290.1	Sterol regulatory element-binding protein 2 (Xenopus, E:3.62e-09)	3DPI_RR_DOWN
GO:0000122	Bcin11g01720.1	Transcriptional regulator NRG1 (Saccharomyces, E:5.26e-11)	3DPI_RR_DOWN
GO:0000122	Bcin02g03400.1	Uncharacterized protein C227.15 (Schizosaccharomyces, E:5.44e-33)	3DPI_RR_DOWN
GO:0000122	Bcin08g05430.1	Uncharacterized transcriptional regulatory protein C15D4.02 (Schizosaccharomyces, E:2.62e-07)	3DPI_RR_DOWN
GO:0000122	Bcin07g06050.1		3DPI_RR_DOWN
GO:0000122	Bcin07g03050.1	DNA damage-responsive transcriptional repressor RPH1 (Saccharomyces, E:9.45e-77)	3DPI_RR_UP
GO:0000122	Bcin01g06620.1	FKBP12-associated protein 1 homolog (Schizosaccharomyces, E:1.63e-178)	3DPI_RR_UP
GO:0000122	Bcin07g00110.2	Folliculin (Bos, E:2.7e-09)	3DPI_RR_UP
GO:0000122	Bcin08g06760.1	Protein MLP1 homolog {ECO:0000303|PubMed:21784248} (Chaetomium, E:0)	3DPI_RR_UP
GO:0000122	Bcin07g02530.1	Resistance to glucose repression protein 1 (Saccharomyces, E:4.12e-21)	3DPI_RR_UP
GO:0000122	Bcin02g02990.1	Rik1-associated factor 1 (Schizosaccharomyces, E:6.1e-12)	3DPI_RR_UP
GO:0000122	Bcin05g05590.1	Short-chain dehydrogenase/reductase family 16C member 6 (Mus, E:9.76e-33)	3DPI_RR_UP
GO:0000122	Bcin10g02810.1	Tat-binding homolog 7 (Saccharomyces, E:0)	3DPI_RR_UP
GO:0000122	Bcin02g03590.1	Transcriptional regulatory protein dep1 (Schizosaccharomyces, E:1.07e-11)	3DPI_RR_UP
GO:0000122	Bcin07g01630.1	Uncharacterized transcriptional regulatory protein C15D4.02 (Schizosaccharomyces, E:5.87e-14)	3DPI_RR_UP
GO:0000122	Bcin02g03020.1	Uncharacterized transcriptional regulatory protein C1683.13c (Schizosaccharomyces, E:3.9e-07)	3DPI_RR_UP
GO:0000123	Bcin10g05320.1	PHD finger protein 20 (Homo, E:3.18e-08)	1DPI_MG_DOWN
GO:0000123	Bcin01g05570.1	Chromatin modification-related protein eaf6 (Neurospora, E:1.77e-25)	1DPI_RR_DOWN
GO:0000123	Bcin01g05570.1	Chromatin modification-related protein eaf6 (Neurospora, E:1.77e-25)	1DPI_RR_DOWN
GO:0000123	Bcin10g05320.1	PHD finger protein 20 (Homo, E:3.18e-08)	1DPI_RR_DOWN
GO:0000123	Bcin01g05570.1	Chromatin modification-related protein eaf6 (Neurospora, E:1.77e-25)	3DPI_RR_DOWN
GO:0000123	Bcin01g05570.1	Chromatin modification-related protein eaf6 (Neurospora, E:1.77e-25)	3DPI_RR_DOWN
GO:0000123	Bcin12g02750.1	Elongator complex protein 4 (Schizosaccharomyces, E:5.76e-28)	3DPI_RR_DOWN
GO:0000124	Bcin15g04040.1	SAGA complex subunit spt3 (Schizosaccharomyces, E:4.32e-97)	1DPI_MG_DOWN
GO:0000124	Bcin13g02840.1	Transcription initiation factor TFIID subunit 10 (Schizosaccharomyces, E:2.18e-19)	1DPI_MG_DOWN
GO:0000124	Bcin02g08510.1	Transcriptional activator spt7 (Schizosaccharomyces, E:3.37e-45)	1DPI_MG_DOWN
GO:0000124	Bcin05g01870.1	Histone acetyltransferase GCN5 (Yarrowia, E:1.42e-169)	1DPI_RR_DOWN
GO:0000124	Bcin15g04040.1	SAGA complex subunit spt3 (Schizosaccharomyces, E:4.32e-97)	1DPI_RR_DOWN
GO:0000124	Bcin13g02840.1	Transcription initiation factor TFIID subunit 10 (Schizosaccharomyces, E:2.18e-19)	1DPI_RR_DOWN
GO:0000124	Bcin05g01870.1	Histone acetyltransferase GCN5 (Yarrowia, E:1.42e-169)	3DPI_MG_DOWN
GO:0000124	Bcin15g04040.1	SAGA complex subunit spt3 (Schizosaccharomyces, E:4.32e-97)	3DPI_RR_DOWN
GO:0000124	Bcin13g02840.1	Transcription initiation factor TFIID subunit 10 (Schizosaccharomyces, E:2.18e-19)	3DPI_RR_DOWN
GO:0000124	Bcin03g03640.1	SAGA complex subunit spt20 (Schizosaccharomyces, E:3.41e-17)	3DPI_RR_UP
GO:0000124	Bcin03g03640.1	SAGA complex subunit spt20 (Schizosaccharomyces, E:3.41e-17)	3DPI_RR_UP
GO:0000124	Bcin09g03210.1	Transcriptional coactivator HFI1/ADA1 (Saccharomyces, E:3.82e-14)	3DPI_RR_UP
GO:0000124	Bcin02g03300.1	Transcription-associated protein 1 (Saccharomyces, E:0)	3DPI_RR_UP
GO:0000126	Bcin10g02640.1	Transcription factor TFIIIB component B'' {ECO:0000250|UniProtKB:P46678} (Schizosaccharomyces, E:1.37e-33)	1DPI_MG_DOWN
GO:0000126	Bcin10g02640.1	Transcription factor TFIIIB component B'' {ECO:0000250|UniProtKB:P46678} (Schizosaccharomyces, E:1.37e-33)	1DPI_RR_DOWN
GO:0000126	Bcin10g02640.1	Transcription factor TFIIIB component B'' {ECO:0000250|UniProtKB:P46678} (Schizosaccharomyces, E:1.37e-33)	3DPI_RR_DOWN
GO:0000127	Bcin15g01230.1	Transcription factor tau subunit sfc1 (Schizosaccharomyces, E:1.2e-27)	3DPI_RR_DOWN
GO:0000127	Bcin10g03680.1	Transcription factor tau subunit sfc4 (Schizosaccharomyces, E:6.15e-72)	3DPI_RR_UP
GO:0000128	Bcin12g00720.1	Calcium channel YVC1 {ECO:0000305} (Candida, E:1.44e-130)	1DPI_MG_DOWN
GO:0000128	Bcin12g00720.1	Calcium channel YVC1 {ECO:0000305} (Candida, E:1.44e-130)	1DPI_RR_DOWN
GO:0000128	Bcin12g05800.1		1DPI_RR_DOWN
GO:0000128	Bcin12g05800.1		3DPI_RR_DOWN
GO:0000131	Bcin14g00530.1	Paxillin-like protein 1 (Saccharomyces, E:9.78e-21)	1DPI_MG_DOWN
GO:0000131	Bcin10g02850.1	Protein BNI4 (Saccharomyces, E:5.36e-14)	1DPI_MG_DOWN
GO:0000131	Bcin14g00530.1	Paxillin-like protein 1 (Saccharomyces, E:9.78e-21)	1DPI_RR_DOWN
GO:0000131	Bcin03g05120.1	PHO85 cyclin-1 {ECO:0000305|PubMed:7973730} (Saccharomyces, E:2.25e-41)	1DPI_RR_DOWN
GO:0000131	Bcin03g02930.1	Serine/threonine-protein kinase CLA4 (Eremothecium, E:3.45e-117)	1DPI_RR_UP
GO:0000131	Bcin11g04190.1	Verprolin (Saccharomyces, E:1.66e-06)	1DPI_RR_UP
GO:0000131	Bcin09g01440.1	Inhibitory regulator protein BUD2/CLA2 (Saccharomyces, E:7.44e-49)	3DPI_MG_UP
GO:0000131	Bcin14g00530.1	Paxillin-like protein 1 (Saccharomyces, E:9.78e-21)	3DPI_RR_DOWN
GO:0000131	Bcin14g00880.1	Bud site selection protein 6 (Saccharomyces, E:9.02e-42)	3DPI_RR_UP
GO:0000131	Bcin01g06020.1	GTPase-activating protein BEM3 (Saccharomyces, E:2.8e-47)	3DPI_RR_UP
GO:0000131	Bcin09g01440.1	Inhibitory regulator protein BUD2/CLA2 (Saccharomyces, E:7.44e-49)	3DPI_RR_UP
GO:0000131	Bcin03g02930.1	Serine/threonine-protein kinase CLA4 (Eremothecium, E:3.45e-117)	3DPI_RR_UP
GO:0000131	Bcin11g04190.1	Verprolin (Saccharomyces, E:1.66e-06)	3DPI_RR_UP
GO:0000132	Bcin06g06740.1	Centromere/kinetochore protein zw10 homolog (Rattus, E:1.79e-15)	1DPI_RR_UP
GO:0000132	Bcin05g02160.1	Nuclear distribution protein PAC1 {ECO:0000255|HAMAP-Rule:MF_03141} (Sclerotinia, E:0)	1DPI_RR_UP
GO:0000132	Bcin01g02000.1	Ras-related C3 botulinum toxin substrate 1 (Rattus, E:4.15e-102)	3DPI_MG_DOWN
GO:0000132	Bcin06g06740.1	Centromere/kinetochore protein zw10 homolog (Rattus, E:1.79e-15)	3DPI_RR_UP
GO:0000132	Bcin03g01710.1	E3 ubiquitin-protein ligase DMA1 {ECO:0000305|PubMed:18202552} (Saccharomyces, E:9.84e-61)	3DPI_RR_UP
GO:0000133	Bcin14g00880.1	Bud site selection protein 6 (Saccharomyces, E:9.02e-42)	3DPI_RR_UP
GO:0000136	Bcin06g03220.1	Mannan polymerase complexes subunit MNN9 (Saccharomyces, E:2.25e-106)	1DPI_MG_DOWN
GO:0000136	Bcin04g01290.1	Mannan polymerase II complex anp1 subunit (Schizosaccharomyces, E:3.04e-89)	1DPI_MG_DOWN
GO:0000136	Bcin02g04020.1	Probable alpha-1,6-mannosyltransferase MNN10 (Saccharomyces, E:4.67e-107)	1DPI_MG_DOWN
GO:0000136	Bcin05g07980.1	Putative glycosyltransferase HOC1 (Saccharomyces, E:4.28e-08)	1DPI_MG_DOWN
GO:0000136	Bcin05g07980.1	Putative glycosyltransferase HOC1 (Saccharomyces, E:4.28e-08)	1DPI_RR_DOWN
GO:0000136	Bcin15g03050.1	Initiation-specific alpha-1,6-mannosyltransferase (Schizosaccharomyces, E:2.29e-19)	1DPI_RR_UP
GO:0000136	Bcin04g01290.1	Mannan polymerase II complex anp1 subunit (Schizosaccharomyces, E:3.04e-89)	3DPI_MG_DOWN
GO:0000136	Bcin05g07980.1	Putative glycosyltransferase HOC1 (Saccharomyces, E:4.28e-08)	3DPI_MG_DOWN
GO:0000136	Bcin08g06000.1	Initiation-specific alpha-1,6-mannosyltransferase (Schizosaccharomyces, E:1.41e-21)	3DPI_RR_DOWN
GO:0000136	Bcin06g03220.1	Mannan polymerase complexes subunit MNN9 (Saccharomyces, E:2.25e-106)	3DPI_RR_DOWN
GO:0000136	Bcin05g07980.1	Putative glycosyltransferase HOC1 (Saccharomyces, E:4.28e-08)	3DPI_RR_DOWN
GO:0000137	Bcin06g03220.1	Mannan polymerase complexes subunit MNN9 (Saccharomyces, E:2.25e-106)	1DPI_MG_DOWN
GO:0000137	Bcin04g01290.1	Mannan polymerase II complex anp1 subunit (Schizosaccharomyces, E:3.04e-89)	1DPI_MG_DOWN
GO:0000137	Bcin04g01290.1	Mannan polymerase II complex anp1 subunit (Schizosaccharomyces, E:3.04e-89)	3DPI_MG_DOWN
GO:0000137	Bcin06g03220.1	Mannan polymerase complexes subunit MNN9 (Saccharomyces, E:2.25e-106)	3DPI_RR_DOWN
GO:0000138	Bcin16g04170.1	Striatin-interacting protein 1 homolog (Danio, E:4.95e-34)	1DPI_RR_UP
GO:0000138	Bcin16g04170.1	Striatin-interacting protein 1 homolog (Danio, E:4.95e-34)	3DPI_RR_UP
GO:0000139	Bcin12g00320.1	Alpha-1,2 mannosyltransferase KTR1 (Saccharomyces, E:5.29e-149)	1DPI_MG_DOWN
GO:0000139	Bcin15g01100.1	Alpha-1,2-mannosyltransferase MNN2 (Candida, E:3.18e-12)	1DPI_MG_DOWN
GO:0000139	Bcin13g05300.1	Alpha-1,2-mannosyltransferase MNN21 (Candida, E:1.88e-45)	1DPI_MG_DOWN
GO:0000139	Bcin14g01100.1	Alpha-1,2-mannosyltransferase MNN23 (Candida, E:1.58e-42)	1DPI_MG_DOWN
GO:0000139	Bcin05g03370.1	Alpha-1,3-mannosyltransferase CMT1 (Cryptococcus neoformans species complex, E:1.72e-10)	1DPI_MG_DOWN
GO:0000139	Bcin03g00180.1	Autophagy-related protein 27 {ECO:0000250|UniProtKB:P46989} (Trichophyton, E:5.61e-26)	1DPI_MG_DOWN
GO:0000139	Bcin14g02820.1	Beta-glucan synthesis-associated protein KRE6 (Saccharomyces, E:5.81e-152)	1DPI_MG_DOWN
GO:0000139	Bcin07g06540.1	Beta-glucan synthesis-associated protein KRE6 (Saccharomyces, E:9.01e-178)	1DPI_MG_DOWN
GO:0000139	Bcin11g04810.1	Casein kinase II subunit beta-2 (Neurospora, E:9.1e-138)	1DPI_MG_DOWN
GO:0000139	Bcin03g04240.1	GDP-mannose transporter (Botrytis, E:0)	1DPI_MG_DOWN
GO:0000139	Bcin02g00520.1	Glucose N-acetyltransferase 1 (Fusarium, E:1.07e-67)	1DPI_MG_DOWN
GO:0000139	Bcin12g02700.1	Golgi apyrase (Saccharomyces, E:4.94e-113)	1DPI_MG_DOWN
GO:0000139	Bcin07g03030.1	GTP-binding protein ypt1 (Neurospora, E:5.21e-124)	1DPI_MG_DOWN
GO:0000139	Bcin06g04630.1	Integral membrane protein sed5 (Schizosaccharomyces, E:5.65e-77)	1DPI_MG_DOWN
GO:0000139	Bcin08g05290.1	O-glycoside alpha-1,2-mannosyltransferase homolog 4 (Schizosaccharomyces, E:3.48e-126)	1DPI_MG_DOWN
GO:0000139	Bcin14g01230.1	Phospholipid-transporting ATPase DNF1 (Saccharomyces, E:0)	1DPI_MG_DOWN
GO:0000139	Bcin06g03400.1	Programmed cell death protein 6 (Mus, E:6.86e-50)	1DPI_MG_DOWN
GO:0000139	Bcin04g05460.1	Protein kish-A (Mus, E:7.25e-27)	1DPI_MG_DOWN
GO:0000139	Bcin08g02760.1	Protein lifeguard 4 (Homo, E:2.02e-51)	1DPI_MG_DOWN
GO:0000139	Bcin12g03760.1	Ras-related protein Rab-6A (Rattus, E:2.95e-107)	1DPI_MG_DOWN
GO:0000139	Bcin10g02230.1	Small COPII coat GTPase SAR1 (Aspergillus, E:4.12e-127)	1DPI_MG_DOWN
GO:0000139	Bcin11g02340.1	Sphingoid long chain base kinase 4 {ECO:0000303|PubMed:9677363} (Saccharomyces, E:1.28e-77)	1DPI_MG_DOWN
GO:0000139	Bcin11g02290.1	Sterol regulatory element-binding protein 2 (Xenopus, E:3.62e-09)	1DPI_MG_DOWN
GO:0000139	Bcin12g06280.1	Transmembrane 9 superfamily member 7 {ECO:0000305} (Arabidopsis, E:2.26e-137)	1DPI_MG_DOWN
GO:0000139	Bcin14g04470.1	Uncharacterized amino-acid permease P7G5.06 (Schizosaccharomyces, E:6.73e-179)	1DPI_MG_DOWN
GO:0000139	Bcin01g03480.1	Uncharacterized membrane protein C1322.03 (Schizosaccharomyces, E:1.85e-45)	1DPI_MG_DOWN
GO:0000139	Bcin02g05710.1	Conserved oligomeric Golgi complex subunit 5 (Saccharomyces, E:2.3e-13)	1DPI_MG_UP
GO:0000139	Bcin07g04480.1	Low-affinity iron/zinc ion transport protein fet4 (Schizosaccharomyces, E:5.95e-106)	1DPI_MG_UP
GO:0000139	Bcin12g05330.1	Pleckstrin homology domain-containing family A member 8 (Homo, E:6.77e-24)	1DPI_MG_UP
GO:0000139	Bcin15g01360.1	Polyamine transporter TPO5 (Saccharomyces, E:1.03e-79)	1DPI_MG_UP
GO:0000139	Bcin06g03790.1	Probable mannan synthase 7 (Oryza sativa, E:1.87e-11)	1DPI_MG_UP
GO:0000139	Bcin02g08330.1	Protein transport protein SEC24 (Chaetomium, E:0)	1DPI_MG_UP
GO:0000139	Bcin12g00760.1	Putative xanthine/uracil permease C887.17 (Schizosaccharomyces, E:0)	1DPI_MG_UP
GO:0000139	Bcin12g00320.1	Alpha-1,2 mannosyltransferase KTR1 (Saccharomyces, E:5.29e-149)	1DPI_RR_DOWN
GO:0000139	Bcin14g01100.1	Alpha-1,2-mannosyltransferase MNN23 (Candida, E:1.58e-42)	1DPI_RR_DOWN
GO:0000139	Bcin05g03370.1	Alpha-1,3-mannosyltransferase CMT1 (Cryptococcus neoformans species complex, E:1.72e-10)	1DPI_RR_DOWN
GO:0000139	Bcin03g00180.1	Autophagy-related protein 27 {ECO:0000250|UniProtKB:P46989} (Trichophyton, E:5.61e-26)	1DPI_RR_DOWN
GO:0000139	Bcin14g02820.1	Beta-glucan synthesis-associated protein KRE6 (Saccharomyces, E:5.81e-152)	1DPI_RR_DOWN
GO:0000139	Bcin07g06540.1	Beta-glucan synthesis-associated protein KRE6 (Saccharomyces, E:9.01e-178)	1DPI_RR_DOWN
GO:0000139	Bcin11g04810.1	Casein kinase II subunit beta-2 (Neurospora, E:9.1e-138)	1DPI_RR_DOWN
GO:0000139	Bcin05g00240.1	Copper-transporting ATPase ccc2 (Schizosaccharomyces, E:0)	1DPI_RR_DOWN
GO:0000139	Bcin12g02460.1	GDP-mannose transporter (Sclerotinia, E:1.33e-46)	1DPI_RR_DOWN
GO:0000139	Bcin10g00770.1	Glucose N-acetyltransferase 1 (Fusarium, E:1.57e-79)	1DPI_RR_DOWN
GO:0000139	Bcin11g04270.1	Golgi SNAP receptor complex member 1 (Saccharomyces, E:9.77e-22)	1DPI_RR_DOWN
GO:0000139	Bcin06g04630.1	Integral membrane protein sed5 (Schizosaccharomyces, E:5.65e-77)	1DPI_RR_DOWN
GO:0000139	Bcin03g04220.1	Mannosyl phosphorylinositol ceramide synthase CSH1 (Saccharomyces, E:7.77e-97)	1DPI_RR_DOWN
GO:0000139	Bcin06g04560.1	Mannosyl-oligosaccharide 1,2-alpha-mannosidase MNS1 (Arabidopsis, E:3.82e-64)	1DPI_RR_DOWN
GO:0000139	Bcin11g03080.1	Oxysterol-binding protein homolog 4 (Saccharomyces, E:4.65e-117)	1DPI_RR_DOWN
GO:0000139	Bcin14g01230.1	Phospholipid-transporting ATPase DNF1 (Saccharomyces, E:0)	1DPI_RR_DOWN
GO:0000139	Bcin06g03400.1	Programmed cell death protein 6 (Mus, E:6.86e-50)	1DPI_RR_DOWN
GO:0000139	Bcin04g05460.1	Protein kish-A (Mus, E:7.25e-27)	1DPI_RR_DOWN
GO:0000139	Bcin08g02760.1	Protein lifeguard 4 (Homo, E:2.02e-51)	1DPI_RR_DOWN
GO:0000139	Bcin08g03970.1	Putative lipase ATG15 (Histoplasma, E:1.46e-144)	1DPI_RR_DOWN
GO:0000139	Bcin12g03760.1	Ras-related protein Rab-6A (Rattus, E:2.95e-107)	1DPI_RR_DOWN
GO:0000139	Bcin11g02290.1	Sterol regulatory element-binding protein 2 (Xenopus, E:3.62e-09)	1DPI_RR_DOWN
GO:0000139	Bcin04g05480.2	SUR7 family protein pun1 (Schizosaccharomyces, E:5.16e-06)	1DPI_RR_DOWN
GO:0000139	Bcin12g06280.1	Transmembrane 9 superfamily member 7 {ECO:0000305} (Arabidopsis, E:2.26e-137)	1DPI_RR_DOWN
GO:0000139	Bcin08g06650.1	UDP-galactose transporter (Schizosaccharomyces, E:1.68e-90)	1DPI_RR_DOWN
GO:0000139	Bcin14g04470.1	Uncharacterized amino-acid permease P7G5.06 (Schizosaccharomyces, E:6.73e-179)	1DPI_RR_DOWN
GO:0000139	Bcin04g06880.1	Uncharacterized membrane protein C24H6.13 (Schizosaccharomyces, E:2.94e-167)	1DPI_RR_DOWN
GO:0000139	Bcin10g03620.1	Uncharacterized protein C12G12.12 (Schizosaccharomyces, E:2.23e-50)	1DPI_RR_DOWN
GO:0000139	Bcin15g05240.1	ADP-ribosylation factor GTPase-activating protein glo3 (Schizosaccharomyces, E:9.69e-57)	1DPI_RR_UP
GO:0000139	Bcin15g00650.1	Autophagy-related protein 9 (Sclerotinia, E:0)	1DPI_RR_UP
GO:0000139	Bcin02g00640.1	Ceramide glucosyltransferase {ECO:0000250|UniProtKB:Q16739} (Magnaporthe, E:9.31e-170)	1DPI_RR_UP
GO:0000139	Bcin15g05610.1	Coatomer subunit beta' (Homo, E:0)	1DPI_RR_UP
GO:0000139	Bcin11g02330.1	Coatomer subunit beta (Schizosaccharomyces, E:0)	1DPI_RR_UP
GO:0000139	Bcin14g04520.1	Coatomer subunit epsilon-1 (Arabidopsis, E:5.71e-26)	1DPI_RR_UP
GO:0000139	Bcin02g05710.1	Conserved oligomeric Golgi complex subunit 5 (Saccharomyces, E:2.3e-13)	1DPI_RR_UP
GO:0000139	Bcin15g00640.1	Conserved oligomeric Golgi complex subunit 6 (Sclerotinia, E:0)	1DPI_RR_UP
GO:0000139	Bcin06g03380.1	Delta(24)-sterol reductase (Macaca, E:9.23e-48)	1DPI_RR_UP
GO:0000139	Bcin15g03290.1	Drebrin-like protein B (Xenopus, E:3.15e-24)	1DPI_RR_UP
GO:0000139	Bcin11g04610.2	Endosomal protein P24B (Saccharomyces, E:7e-61)	1DPI_RR_UP
GO:0000139	Bcin13g04500.1	Intracellular protein transport protein USO1 (Saccharomyces, E:2.87e-74)	1DPI_RR_UP
GO:0000139	Bcin07g04480.1	Low-affinity iron/zinc ion transport protein fet4 (Schizosaccharomyces, E:5.95e-106)	1DPI_RR_UP
GO:0000139	Bcin09g06180.2	Phospholipid-transporting ATPase DNF1 (Saccharomyces, E:0)	1DPI_RR_UP
GO:0000139	Bcin12g05330.1	Pleckstrin homology domain-containing family A member 8 (Homo, E:6.77e-24)	1DPI_RR_UP
GO:0000139	Bcin15g01360.1	Polyamine transporter TPO5 (Saccharomyces, E:1.03e-79)	1DPI_RR_UP
GO:0000139	Bcin01g07520.2	Prenylated Rab acceptor 1 (Saccharomyces, E:2.03e-37)	1DPI_RR_UP
GO:0000139	Bcin06g02120.1	Probable coatomer subunit gamma (Schizosaccharomyces, E:0)	1DPI_RR_UP
GO:0000139	Bcin06g03790.1	Probable mannan synthase 7 (Oryza sativa, E:1.87e-11)	1DPI_RR_UP
GO:0000139	Bcin10g03460.1	Protein CASP (Saccharomyces, E:1.93e-58)	1DPI_RR_UP
GO:0000139	Bcin11g00560.1	Protein sgm1 (Schizosaccharomyces, E:1.2e-08)	1DPI_RR_UP
GO:0000139	Bcin10g04580.1	Protein transport protein SEC23 (Magnaporthe, E:0)	1DPI_RR_UP
GO:0000139	Bcin02g08330.1	Protein transport protein SEC24 (Chaetomium, E:0)	1DPI_RR_UP
GO:0000139	Bcin02g05260.1	Putative coatomer subunit alpha (Schizosaccharomyces, E:0)	1DPI_RR_UP
GO:0000139	Bcin12g00760.1	Putative xanthine/uracil permease C887.17 (Schizosaccharomyces, E:0)	1DPI_RR_UP
GO:0000139	Bcin12g02820.1	Uncharacterized protein C211.03 (Schizosaccharomyces, E:1.02e-161)	1DPI_RR_UP
GO:0000139	Bcin06g05950.1	Uncharacterized protein C24B11.08c (Schizosaccharomyces, E:1.27e-110)	1DPI_RR_UP
GO:0000139	Bcin15g02980.1	Vacuolar protein sorting-associated protein 54, chloroplastic (Arabidopsis, E:4.2e-40)	1DPI_RR_UP
GO:0000139	Bcin15g05240.1	ADP-ribosylation factor GTPase-activating protein glo3 (Schizosaccharomyces, E:9.69e-57)	3DPI_MG_DOWN
GO:0000139	Bcin12g00320.1	Alpha-1,2 mannosyltransferase KTR1 (Saccharomyces, E:5.29e-149)	3DPI_MG_DOWN
GO:0000139	Bcin05g03370.1	Alpha-1,3-mannosyltransferase CMT1 (Cryptococcus neoformans species complex, E:1.72e-10)	3DPI_MG_DOWN
GO:0000139	Bcin03g00180.1	Autophagy-related protein 27 {ECO:0000250|UniProtKB:P46989} (Trichophyton, E:5.61e-26)	3DPI_MG_DOWN
GO:0000139	Bcin11g04810.1	Casein kinase II subunit beta-2 (Neurospora, E:9.1e-138)	3DPI_MG_DOWN
GO:0000139	Bcin05g00240.1	Copper-transporting ATPase ccc2 (Schizosaccharomyces, E:0)	3DPI_MG_DOWN
GO:0000139	Bcin01g01520.1	ER-derived vesicles protein ERV14 (Saccharomyces, E:1.78e-55)	3DPI_MG_DOWN
GO:0000139	Bcin03g04240.1	GDP-mannose transporter (Botrytis, E:0)	3DPI_MG_DOWN
GO:0000139	Bcin08g05290.1	O-glycoside alpha-1,2-mannosyltransferase homolog 4 (Schizosaccharomyces, E:3.48e-126)	3DPI_MG_DOWN
GO:0000139	Bcin14g01230.1	Phospholipid-transporting ATPase DNF1 (Saccharomyces, E:0)	3DPI_MG_DOWN
GO:0000139	Bcin11g00770.1	Protein CCC1 (Saccharomyces, E:7.67e-42)	3DPI_MG_DOWN
GO:0000139	Bcin08g02760.1	Protein lifeguard 4 (Homo, E:2.02e-51)	3DPI_MG_DOWN
GO:0000139	Bcin12g03760.1	Ras-related protein Rab-6A (Rattus, E:2.95e-107)	3DPI_MG_DOWN
GO:0000139	Bcin10g02230.1	Small COPII coat GTPase SAR1 (Aspergillus, E:4.12e-127)	3DPI_MG_DOWN
GO:0000139	Bcin12g06280.1	Transmembrane 9 superfamily member 7 {ECO:0000305} (Arabidopsis, E:2.26e-137)	3DPI_MG_DOWN
GO:0000139	Bcin14g04470.1	Uncharacterized amino-acid permease P7G5.06 (Schizosaccharomyces, E:6.73e-179)	3DPI_MG_DOWN
GO:0000139	Bcin14g04550.1	Phosphatidylserine decarboxylase proenzyme 3 {ECO:0000303|PubMed:19286980} (Schizosaccharomyces, E:1.12e-166)	3DPI_MG_UP
GO:0000139	Bcin15g01360.1	Polyamine transporter TPO5 (Saccharomyces, E:1.03e-79)	3DPI_MG_UP
GO:0000139	Bcin06g03790.1	Probable mannan synthase 7 (Oryza sativa, E:1.87e-11)	3DPI_MG_UP
GO:0000139	Bcin06g05770.1	Protein dopey (Aspergillus, E:0)	3DPI_MG_UP
GO:0000139	Bcin02g08330.1	Protein transport protein SEC24 (Chaetomium, E:0)	3DPI_MG_UP
GO:0000139	Bcin02g05260.1	Putative coatomer subunit alpha (Schizosaccharomyces, E:0)	3DPI_MG_UP
GO:0000139	Bcin12g00760.1	Putative xanthine/uracil permease C887.17 (Schizosaccharomyces, E:0)	3DPI_MG_UP
GO:0000139	Bcin12g00320.1	Alpha-1,2 mannosyltransferase KTR1 (Saccharomyces, E:5.29e-149)	3DPI_RR_DOWN
GO:0000139	Bcin13g05300.1	Alpha-1,2-mannosyltransferase MNN21 (Candida, E:1.88e-45)	3DPI_RR_DOWN
GO:0000139	Bcin06g05270.1	Alpha-1,2-mannosyltransferase MNN22 (Candida, E:1.9e-50)	3DPI_RR_DOWN
GO:0000139	Bcin14g01100.1	Alpha-1,2-mannosyltransferase MNN23 (Candida, E:1.58e-42)	3DPI_RR_DOWN
GO:0000139	Bcin05g03370.1	Alpha-1,3-mannosyltransferase CMT1 (Cryptococcus neoformans species complex, E:1.72e-10)	3DPI_RR_DOWN
GO:0000139	Bcin03g00180.1	Autophagy-related protein 27 {ECO:0000250|UniProtKB:P46989} (Trichophyton, E:5.61e-26)	3DPI_RR_DOWN
GO:0000139	Bcin07g06540.1	Beta-glucan synthesis-associated protein KRE6 (Saccharomyces, E:9.01e-178)	3DPI_RR_DOWN
GO:0000139	Bcin11g04810.1	Casein kinase II subunit beta-2 (Neurospora, E:9.1e-138)	3DPI_RR_DOWN
GO:0000139	Bcin05g00240.1	Copper-transporting ATPase ccc2 (Schizosaccharomyces, E:0)	3DPI_RR_DOWN
GO:0000139	Bcin01g01520.1	ER-derived vesicles protein ERV14 (Saccharomyces, E:1.78e-55)	3DPI_RR_DOWN
GO:0000139	Bcin03g04240.1	GDP-mannose transporter (Botrytis, E:0)	3DPI_RR_DOWN
GO:0000139	Bcin12g02460.1	GDP-mannose transporter (Sclerotinia, E:1.33e-46)	3DPI_RR_DOWN
GO:0000139	Bcin10g00770.1	Glucose N-acetyltransferase 1 (Fusarium, E:1.57e-79)	3DPI_RR_DOWN
GO:0000139	Bcin11g04270.1	Golgi SNAP receptor complex member 1 (Saccharomyces, E:9.77e-22)	3DPI_RR_DOWN
GO:0000139	Bcin06g04630.1	Integral membrane protein sed5 (Schizosaccharomyces, E:5.65e-77)	3DPI_RR_DOWN
GO:0000139	Bcin03g04220.1	Mannosyl phosphorylinositol ceramide synthase CSH1 (Saccharomyces, E:7.77e-97)	3DPI_RR_DOWN
GO:0000139	Bcin14g01230.1	Phospholipid-transporting ATPase DNF1 (Saccharomyces, E:0)	3DPI_RR_DOWN
GO:0000139	Bcin06g03400.1	Programmed cell death protein 6 (Mus, E:6.86e-50)	3DPI_RR_DOWN
GO:0000139	Bcin04g05460.1	Protein kish-A (Mus, E:7.25e-27)	3DPI_RR_DOWN
GO:0000139	Bcin08g02760.1	Protein lifeguard 4 (Homo, E:2.02e-51)	3DPI_RR_DOWN
GO:0000139	Bcin15g02490.1	Protein transport protein bet1 (Schizosaccharomyces, E:5.36e-11)	3DPI_RR_DOWN
GO:0000139	Bcin07g04670.1	Protein transport protein yos1 (Schizosaccharomyces, E:6.45e-22)	3DPI_RR_DOWN
GO:0000139	Bcin03g02340.1	Putative xanthine/uracil permease C887.17 (Schizosaccharomyces, E:0)	3DPI_RR_DOWN
GO:0000139	Bcin12g03760.1	Ras-related protein Rab-6A (Rattus, E:2.95e-107)	3DPI_RR_DOWN
GO:0000139	Bcin02g05930.1	Rhomboid protein 2 (Aspergillus, E:5.82e-102)	3DPI_RR_DOWN
GO:0000139	Bcin10g02230.1	Small COPII coat GTPase SAR1 (Aspergillus, E:4.12e-127)	3DPI_RR_DOWN
GO:0000139	Bcin11g02290.1	Sterol regulatory element-binding protein 2 (Xenopus, E:3.62e-09)	3DPI_RR_DOWN
GO:0000139	Bcin12g06280.1	Transmembrane 9 superfamily member 7 {ECO:0000305} (Arabidopsis, E:2.26e-137)	3DPI_RR_DOWN
GO:0000139	Bcin15g01210.1	t-SNARE affecting a late Golgi compartment protein 1 (Schizosaccharomyces, E:3.1e-09)	3DPI_RR_DOWN
GO:0000139	Bcin14g04470.1	Uncharacterized amino-acid permease P7G5.06 (Schizosaccharomyces, E:6.73e-179)	3DPI_RR_DOWN
GO:0000139	Bcin01g03480.1	Uncharacterized membrane protein C1322.03 (Schizosaccharomyces, E:1.85e-45)	3DPI_RR_DOWN
GO:0000139	Bcin10g03620.1	Uncharacterized protein C12G12.12 (Schizosaccharomyces, E:2.23e-50)	3DPI_RR_DOWN
GO:0000139	Bcin08g02870.1	Uncharacterized solute carrier family 35 member C320.08 (Schizosaccharomyces, E:7.55e-94)	3DPI_RR_DOWN
GO:0000139	Bcin06g02210.1		3DPI_RR_DOWN
GO:0000139	Bcin15g00650.1	Autophagy-related protein 9 (Sclerotinia, E:0)	3DPI_RR_UP
GO:0000139	Bcin02g00640.1	Ceramide glucosyltransferase {ECO:0000250|UniProtKB:Q16739} (Magnaporthe, E:9.31e-170)	3DPI_RR_UP
GO:0000139	Bcin15g05610.1	Coatomer subunit beta' (Homo, E:0)	3DPI_RR_UP
GO:0000139	Bcin11g02330.1	Coatomer subunit beta (Schizosaccharomyces, E:0)	3DPI_RR_UP
GO:0000139	Bcin02g05710.1	Conserved oligomeric Golgi complex subunit 5 (Saccharomyces, E:2.3e-13)	3DPI_RR_UP
GO:0000139	Bcin15g00640.1	Conserved oligomeric Golgi complex subunit 6 (Sclerotinia, E:0)	3DPI_RR_UP
GO:0000139	Bcin06g03380.1	Delta(24)-sterol reductase (Macaca, E:9.23e-48)	3DPI_RR_UP
GO:0000139	Bcin15g03290.1	Drebrin-like protein B (Xenopus, E:3.15e-24)	3DPI_RR_UP
GO:0000139	Bcin15g00880.1	Endoplasmic reticulum mannosyl-oligosaccharide 1,2-alpha-mannosidase (Rattus, E:1.53e-35)	3DPI_RR_UP
GO:0000139	Bcin05g00140.1	ER degradation-enhancing alpha-mannosidase-like protein 1 (Schizosaccharomyces, E:5.71e-100)	3DPI_RR_UP
GO:0000139	Bcin13g04500.1	Intracellular protein transport protein USO1 (Saccharomyces, E:2.87e-74)	3DPI_RR_UP
GO:0000139	Bcin07g04480.1	Low-affinity iron/zinc ion transport protein fet4 (Schizosaccharomyces, E:5.95e-106)	3DPI_RR_UP
GO:0000139	Bcin14g03550.1	Myo-inositol transporter 1 (Schizosaccharomyces, E:5.3e-92)	3DPI_RR_UP
GO:0000139	Bcin12g05330.1	Pleckstrin homology domain-containing family A member 8 (Homo, E:6.77e-24)	3DPI_RR_UP
GO:0000139	Bcin06g02120.1	Probable coatomer subunit gamma (Schizosaccharomyces, E:0)	3DPI_RR_UP
GO:0000139	Bcin12g00260.1	Probable indole-3-pyruvate monooxygenase YUCCA4 (Arabidopsis, E:1.26e-34)	3DPI_RR_UP
GO:0000139	Bcin06g03790.1	Probable mannan synthase 7 (Oryza sativa, E:1.87e-11)	3DPI_RR_UP
GO:0000139	Bcin16g03280.1	Probable phospholipid-transporting ATPase C887.12 (Schizosaccharomyces, E:0)	3DPI_RR_UP
GO:0000139	Bcin10g03460.1	Protein CASP (Saccharomyces, E:1.93e-58)	3DPI_RR_UP
GO:0000139	Bcin06g05770.1	Protein dopey (Aspergillus, E:0)	3DPI_RR_UP
GO:0000139	Bcin01g08730.1	Protein MON2 homolog (Xenopus, E:6.35e-71)	3DPI_RR_UP
GO:0000139	Bcin11g00560.1	Protein sgm1 (Schizosaccharomyces, E:1.2e-08)	3DPI_RR_UP
GO:0000139	Bcin10g04580.1	Protein transport protein SEC23 (Magnaporthe, E:0)	3DPI_RR_UP
GO:0000139	Bcin02g08330.1	Protein transport protein SEC24 (Chaetomium, E:0)	3DPI_RR_UP
GO:0000139	Bcin02g05260.1	Putative coatomer subunit alpha (Schizosaccharomyces, E:0)	3DPI_RR_UP
GO:0000139	Bcin03g05870.1	Putative lipase atg15 (Neurospora, E:0)	3DPI_RR_UP
GO:0000139	Bcin10g05520.1	Uncharacterized membrane protein C776.05 (Schizosaccharomyces, E:1.83e-97)	3DPI_RR_UP
GO:0000139	Bcin12g02820.1	Uncharacterized protein C211.03 (Schizosaccharomyces, E:1.02e-161)	3DPI_RR_UP
GO:0000139	Bcin07g02560.1	Uncharacterized transporter C22E12.01 (Schizosaccharomyces, E:3.71e-68)	3DPI_RR_UP
GO:0000139	Bcin03g04290.1	Vacuolar protein sorting-associated protein 45 (Mus, E:0)	3DPI_RR_UP
GO:0000139	Bcin15g02980.1	Vacuolar protein sorting-associated protein 54, chloroplastic (Arabidopsis, E:4.2e-40)	3DPI_RR_UP
GO:0000142	Bcin06g06780.1	Tropomyosin-2 (Saccharomyces, E:2.84e-27)	3DPI_MG_DOWN
GO:0000144	Bcin13g03640.1	Probable glycosidase crf2 (Aspergillus, E:3.44e-129)	1DPI_MG_DOWN
GO:0000144	Bcin13g03640.1	Probable glycosidase crf2 (Aspergillus, E:3.44e-129)	1DPI_RR_DOWN
GO:0000144	Bcin13g03640.1	Probable glycosidase crf2 (Aspergillus, E:3.44e-129)	3DPI_MG_DOWN
GO:0000144	Bcin13g03640.1	Probable glycosidase crf2 (Aspergillus, E:3.44e-129)	3DPI_RR_DOWN
GO:0000145	Bcin14g05170.1	Exocyst complex component sec6 (Schizosaccharomyces, E:3.32e-56)	1DPI_MG_DOWN
GO:0000145	Bcin14g05170.1	Exocyst complex component sec6 (Schizosaccharomyces, E:3.32e-56)	1DPI_MG_DOWN
GO:0000145	Bcin16g02040.1	Probable exocyst complex component sec8 (Neurospora, E:0)	1DPI_MG_DOWN
GO:0000145	Bcin16g02040.1	Probable exocyst complex component sec8 (Neurospora, E:0)	1DPI_MG_DOWN
GO:0000145	Bcin14g05170.1	Exocyst complex component sec6 (Schizosaccharomyces, E:3.32e-56)	3DPI_RR_DOWN
GO:0000145	Bcin14g05170.1	Exocyst complex component sec6 (Schizosaccharomyces, E:3.32e-56)	3DPI_RR_DOWN
GO:0000145	Bcin12g03890.1	Exocyst complex component exo84 (Neurospora, E:0)	3DPI_RR_UP
GO:0000145	Bcin03g06300.1	Exocyst complex component sec15 (Schizosaccharomyces, E:4.9e-81)	3DPI_RR_UP
GO:0000145	Bcin03g06300.1	Exocyst complex component sec15 (Schizosaccharomyces, E:4.9e-81)	3DPI_RR_UP
GO:0000146	Bcin03g03730.1	Myosin type-2 heavy chain 1 (Schizosaccharomyces, E:0)	3DPI_RR_UP
GO:0000147	Bcin09g01550.1	Actin-related protein 2/3 complex subunit 4 (Saccharomyces, E:1.61e-80)	1DPI_MG_DOWN
GO:0000147	Bcin10g00790.1	Actin-regulating kinase 1 (Saccharomyces, E:3.4e-108)	1DPI_MG_UP
GO:0000147	Bcin01g06150.1	Actin-related protein 2/3 complex subunit 1 (Schizosaccharomyces, E:5.35e-136)	1DPI_MG_UP
GO:0000147	Bcin09g01550.1	Actin-related protein 2/3 complex subunit 4 (Saccharomyces, E:1.61e-80)	1DPI_RR_DOWN
GO:0000147	Bcin10g00790.1	Actin-regulating kinase 1 (Saccharomyces, E:3.4e-108)	1DPI_RR_UP
GO:0000147	Bcin01g06150.1	Actin-related protein 2/3 complex subunit 1 (Schizosaccharomyces, E:5.35e-136)	1DPI_RR_UP
GO:0000147	Bcin03g04970.1	Epsin-1 (Schizosaccharomyces, E:2.03e-51)	1DPI_RR_UP
GO:0000147	Bcin02g06620.1	Protein dip1 (Schizosaccharomyces, E:3.58e-40)	1DPI_RR_UP
GO:0000147	Bcin09g01550.1	Actin-related protein 2/3 complex subunit 4 (Saccharomyces, E:1.61e-80)	3DPI_MG_DOWN
GO:0000147	Bcin09g01550.1	Actin-related protein 2/3 complex subunit 4 (Saccharomyces, E:1.61e-80)	3DPI_RR_DOWN
GO:0000147	Bcin10g00790.1	Actin-regulating kinase 1 (Saccharomyces, E:3.4e-108)	3DPI_RR_UP
GO:0000147	Bcin01g06150.1	Actin-related protein 2/3 complex subunit 1 (Schizosaccharomyces, E:5.35e-136)	3DPI_RR_UP
GO:0000147	Bcin03g04970.1	Epsin-1 (Schizosaccharomyces, E:2.03e-51)	3DPI_RR_UP
GO:0000147	Bcin02g06620.1	Protein dip1 (Schizosaccharomyces, E:3.58e-40)	3DPI_RR_UP
GO:0000147	Bcin02g00910.1	Uncharacterized calcium-binding protein C800.10c (Schizosaccharomyces, E:1.02e-62)	3DPI_RR_UP
GO:0000148	Bcin02g06930.1	1,3-beta-glucan synthase component FKS1 (Aspergillus, E:0)	1DPI_MG_DOWN
GO:0000148	Bcin02g06930.1	1,3-beta-glucan synthase component FKS1 (Aspergillus, E:0)	3DPI_RR_UP
GO:0000149	Bcin14g05170.1	Exocyst complex component sec6 (Schizosaccharomyces, E:3.32e-56)	1DPI_MG_DOWN
GO:0000149	Bcin06g04630.1	Integral membrane protein sed5 (Schizosaccharomyces, E:5.65e-77)	1DPI_MG_DOWN
GO:0000149	Bcin09g02090.1	Synaptobrevin homolog 1 (Schizosaccharomyces, E:5.13e-35)	1DPI_MG_DOWN
GO:0000149	Bcin14g02490.1	Syntaxin-like protein psy1 (Schizosaccharomyces, E:6.41e-25)	1DPI_MG_DOWN
GO:0000149	Bcin14g04980.1	Vesicle transport v-SNARE protein vti1 (Schizosaccharomyces, E:2.83e-33)	1DPI_MG_DOWN
GO:0000149	Bcin13g01060.1	Syntaxin-8A (Dictyostelium, E:2.49e-10)	1DPI_MG_UP
GO:0000149	Bcin11g04270.1	Golgi SNAP receptor complex member 1 (Saccharomyces, E:9.77e-22)	1DPI_RR_DOWN
GO:0000149	Bcin06g04630.1	Integral membrane protein sed5 (Schizosaccharomyces, E:5.65e-77)	1DPI_RR_DOWN
GO:0000149	Bcin09g02090.1	Synaptobrevin homolog 1 (Schizosaccharomyces, E:5.13e-35)	1DPI_RR_DOWN
GO:0000149	Bcin01g01210.1	Syntaxin-like protein psy1 (Schizosaccharomyces, E:3.17e-20)	1DPI_RR_DOWN
GO:0000149	Bcin14g02490.1	Syntaxin-like protein psy1 (Schizosaccharomyces, E:6.41e-25)	1DPI_RR_DOWN
GO:0000149	Bcin10g05650.1	Vacuolar morphogenesis protein 7 homolog (Schizosaccharomyces, E:1.93e-21)	1DPI_RR_DOWN
GO:0000149	Bcin14g04980.1	Vesicle transport v-SNARE protein vti1 (Schizosaccharomyces, E:2.83e-33)	1DPI_RR_DOWN
GO:0000149	Bcin12g01480.1	Protein transport protein sec1 (Schizosaccharomyces, E:1.3e-117)	1DPI_RR_UP
GO:0000149	Bcin05g03160.1	UV radiation resistance-associated gene protein (Homo, E:5.05e-46)	1DPI_RR_UP
GO:0000149	Bcin09g02090.1	Synaptobrevin homolog 1 (Schizosaccharomyces, E:5.13e-35)	3DPI_MG_DOWN
GO:0000149	Bcin10g05650.1	Vacuolar morphogenesis protein 7 homolog (Schizosaccharomyces, E:1.93e-21)	3DPI_MG_DOWN
GO:0000149	Bcin14g05170.1	Exocyst complex component sec6 (Schizosaccharomyces, E:3.32e-56)	3DPI_RR_DOWN
GO:0000149	Bcin11g04270.1	Golgi SNAP receptor complex member 1 (Saccharomyces, E:9.77e-22)	3DPI_RR_DOWN
GO:0000149	Bcin06g04630.1	Integral membrane protein sed5 (Schizosaccharomyces, E:5.65e-77)	3DPI_RR_DOWN
GO:0000149	Bcin09g02090.1	Synaptobrevin homolog 1 (Schizosaccharomyces, E:5.13e-35)	3DPI_RR_DOWN
GO:0000149	Bcin14g02490.1	Syntaxin-like protein psy1 (Schizosaccharomyces, E:6.41e-25)	3DPI_RR_DOWN
GO:0000149	Bcin15g01210.1	t-SNARE affecting a late Golgi compartment protein 1 (Schizosaccharomyces, E:3.1e-09)	3DPI_RR_DOWN
GO:0000149	Bcin10g05650.1	Vacuolar morphogenesis protein 7 homolog (Schizosaccharomyces, E:1.93e-21)	3DPI_RR_DOWN
GO:0000149	Bcin14g04980.1	Vesicle transport v-SNARE protein vti1 (Schizosaccharomyces, E:2.83e-33)	3DPI_RR_DOWN
GO:0000149	Bcin12g01480.1	Protein transport protein sec1 (Schizosaccharomyces, E:1.3e-117)	3DPI_RR_UP
GO:0000149	Bcin01g00470.1	Synaptobrevin homolog YKT6 (Saccharomyces, E:5e-82)	3DPI_RR_UP
GO:0000149	Bcin13g01060.1	Syntaxin-8A (Dictyostelium, E:2.49e-10)	3DPI_RR_UP
GO:0000149	Bcin05g03160.1	UV radiation resistance-associated gene protein (Homo, E:5.05e-46)	3DPI_RR_UP
GO:0000150	Bcin10g03900.1	Uncharacterized protein C18H10.17c (Schizosaccharomyces, E:1.47e-14)	1DPI_MG_UP
GO:0000150	Bcin11g01620.1	DNA repair protein rhp51 (Schizosaccharomyces, E:0)	1DPI_RR_DOWN
GO:0000150	Bcin10g03900.1	Uncharacterized protein C18H10.17c (Schizosaccharomyces, E:1.47e-14)	1DPI_RR_UP
GO:0000151	Bcin01g01290.1	E3 ubiquitin-protein ligase itt1 (Schizosaccharomyces, E:6.98e-12)	1DPI_MG_DOWN
GO:0000151	Bcin02g07680.1	Putative ankyrin repeat protein PA3287 (Pseudomonas, E:2.38e-26)	1DPI_MG_DOWN
GO:0000151	Bcin15g04190.1	STIP1 homology and U box-containing protein 1 {ECO:0000305} (Gallus, E:1.9e-13)	1DPI_MG_DOWN
GO:0000151	Bcin02g00490.1	Ubiquitin-conjugating enzyme E2-18 kDa (Schizosaccharomyces, E:1.42e-75)	1DPI_MG_UP
GO:0000151	Bcin02g00660.1	Glucose-insensitive transcription protein 7 (Schizosaccharomyces, E:7.44e-32)	1DPI_RR_DOWN
GO:0000151	Bcin03g03780.1	Probable E3 ubiquitin-protein ligase RNF217 (Homo, E:8.2e-16)	1DPI_RR_DOWN
GO:0000151	Bcin02g07680.1	Putative ankyrin repeat protein PA3287 (Pseudomonas, E:2.38e-26)	1DPI_RR_DOWN
GO:0000151	Bcin15g04190.1	STIP1 homology and U box-containing protein 1 {ECO:0000305} (Gallus, E:1.9e-13)	1DPI_RR_DOWN
GO:0000151	Bcin02g00660.1	Glucose-insensitive transcription protein 7 (Schizosaccharomyces, E:7.44e-32)	3DPI_MG_DOWN
GO:0000151	Bcin02g07680.1	Putative ankyrin repeat protein PA3287 (Pseudomonas, E:2.38e-26)	3DPI_MG_DOWN
GO:0000151	Bcin03g07500.1	RING-box protein 1 (Salmo, E:3.63e-58)	3DPI_MG_DOWN
GO:0000151	Bcin15g04190.1	STIP1 homology and U box-containing protein 1 {ECO:0000305} (Gallus, E:1.9e-13)	3DPI_MG_DOWN
GO:0000151	Bcin02g00660.1	Glucose-insensitive transcription protein 7 (Schizosaccharomyces, E:7.44e-32)	3DPI_RR_DOWN
GO:0000151	Bcin03g03780.1	Probable E3 ubiquitin-protein ligase RNF217 (Homo, E:8.2e-16)	3DPI_RR_DOWN
GO:0000151	Bcin02g07680.1	Putative ankyrin repeat protein PA3287 (Pseudomonas, E:2.38e-26)	3DPI_RR_DOWN
GO:0000151	Bcin03g07500.1	RING-box protein 1 (Salmo, E:3.63e-58)	3DPI_RR_DOWN
GO:0000151	Bcin15g04190.1	STIP1 homology and U box-containing protein 1 {ECO:0000305} (Gallus, E:1.9e-13)	3DPI_RR_DOWN
GO:0000151	Bcin13g02940.1	BTB/POZ domain-containing protein 1 (Schizosaccharomyces, E:9.19e-84)	3DPI_RR_UP
GO:0000151	Bcin09g01650.1	BTB/POZ domain-containing protein 3 (Schizosaccharomyces, E:2.88e-76)	3DPI_RR_UP
GO:0000151	Bcin03g08380.1	E3 ubiquitin-protein ligase ubr11 (Schizosaccharomyces, E:1.47e-134)	3DPI_RR_UP
GO:0000151	Bcin10g03370.1	Protein HOS4 (Saccharomyces, E:1.78e-17)	3DPI_RR_UP
GO:0000151	Bcin02g00490.1	Ubiquitin-conjugating enzyme E2-18 kDa (Schizosaccharomyces, E:1.42e-75)	3DPI_RR_UP
GO:0000153	Bcin08g04530.1	Autophagy-related protein 3 (Botrytis, E:0)	1DPI_RR_DOWN
GO:0000154	Bcin04g02800.1	rRNA methyltransferase 1, mitochondrial {ECO:0000303|PubMed:11867542} (Saccharomyces, E:3.06e-28)	1DPI_MG_UP
GO:0000154	Bcin02g08540.1	Nucleolar protein 56 (Schizosaccharomyces, E:0)	1DPI_RR_UP
GO:0000154	Bcin04g02800.1	rRNA methyltransferase 1, mitochondrial {ECO:0000303|PubMed:11867542} (Saccharomyces, E:3.06e-28)	1DPI_RR_UP
GO:0000155	Bcin01g09230.1	Cyanobacterial phytochrome B (Nostoc, E:4.73e-52)	1DPI_MG_DOWN
GO:0000155	Bcin01g00280.1	Hybrid signal transduction histidine kinase K (Dictyostelium, E:1.41e-37)	1DPI_MG_DOWN
GO:0000155	Bcin05g00540.1	Two-component system protein A (Aspergillus, E:1.01e-64)	1DPI_MG_DOWN
GO:0000155	Bcin12g04510.1	Virulence sensor protein BvgS (Bordetella, E:6.94e-25)	1DPI_MG_DOWN
GO:0000155	Bcin02g04390.1	Phototropin-1A (Oryza sativa, E:9.33e-27)	1DPI_MG_UP
GO:0000155	Bcin15g04540.1	Probable histidine kinase 1 {ECO:0000305} (Oryza sativa, E:4.51e-11)	1DPI_MG_UP
GO:0000155	Bcin01g09230.1	Cyanobacterial phytochrome B (Nostoc, E:4.73e-52)	1DPI_RR_DOWN
GO:0000155	Bcin10g03870.1	Phototropin-2 (Oryza sativa, E:1.23e-25)	1DPI_RR_DOWN
GO:0000155	Bcin12g04510.1	Virulence sensor protein BvgS (Bordetella, E:6.94e-25)	1DPI_RR_DOWN
GO:0000155	Bcin15g02150.1	Virulence sensor protein BvgS (Bordetella, E:9.52e-21)	1DPI_RR_DOWN
GO:0000155	Bcin01g09230.1	Cyanobacterial phytochrome B (Nostoc, E:4.73e-52)	3DPI_MG_DOWN
GO:0000155	Bcin12g04510.1	Virulence sensor protein BvgS (Bordetella, E:6.94e-25)	3DPI_MG_DOWN
GO:0000155	Bcin05g00680.1	Peroxide stress-activated histidine kinase mak1 (Schizosaccharomyces, E:1.86e-81)	3DPI_MG_UP
GO:0000155	Bcin01g09230.1	Cyanobacterial phytochrome B (Nostoc, E:4.73e-52)	3DPI_RR_DOWN
GO:0000155	Bcin10g03870.1	Phototropin-2 (Oryza sativa, E:1.23e-25)	3DPI_RR_DOWN
GO:0000155	Bcin12g04510.1	Virulence sensor protein BvgS (Bordetella, E:6.94e-25)	3DPI_RR_DOWN
GO:0000155	Bcin13g04690.1	Cyanobacterial phytochrome B (Nostoc, E:2.59e-63)	3DPI_RR_UP
GO:0000155	Bcin07g01060.1	Histidine kinase 4 (Arabidopsis, E:9.16e-20)	3DPI_RR_UP
GO:0000155	Bcin03g00460.1	Histidine kinase 5 (Arabidopsis, E:1.99e-16)	3DPI_RR_UP
GO:0000155	Bcin05g00680.1	Peroxide stress-activated histidine kinase mak1 (Schizosaccharomyces, E:1.86e-81)	3DPI_RR_UP
GO:0000155	Bcin05g00540.1	Two-component system protein A (Aspergillus, E:1.01e-64)	3DPI_RR_UP
GO:0000155	Bcin05g07240.1	Two-component system protein A (Aspergillus, E:3e-59)	3DPI_RR_UP
GO:0000156	Bcin08g00550.1	3',5'-cyclic-nucleotide phosphodiesterase regA (Dictyostelium, E:1.78e-35)	1DPI_MG_DOWN
GO:0000156	Bcin05g00540.1	Two-component system protein A (Aspergillus, E:1.01e-64)	1DPI_MG_DOWN
GO:0000156	Bcin15g02150.1	Virulence sensor protein BvgS (Bordetella, E:9.52e-21)	1DPI_RR_DOWN
GO:0000156	Bcin05g00540.1	Two-component system protein A (Aspergillus, E:1.01e-64)	3DPI_RR_UP
GO:0000156	Bcin05g07240.1	Two-component system protein A (Aspergillus, E:3e-59)	3DPI_RR_UP
GO:0000159	Bcin10g05400.1	Protein phosphatase PP2A regulatory subunit A (Schizosaccharomyces, E:0)	1DPI_RR_UP
GO:0000159	Bcin15g01240.1	Protein phosphatase PP2A regulatory subunit B (Schizosaccharomyces, E:0)	1DPI_RR_UP
GO:0000159	Bcin10g05400.1	Protein phosphatase PP2A regulatory subunit A (Schizosaccharomyces, E:0)	3DPI_RR_UP
GO:0000159	Bcin15g01240.1	Protein phosphatase PP2A regulatory subunit B (Schizosaccharomyces, E:0)	3DPI_RR_UP
GO:0000159	Bcin15g01220.1	Serine/threonine-protein phosphatase 2A 56 kDa regulatory subunit delta isoform (Oryctolagus, E:0)	3DPI_RR_UP
GO:0000159	Bcin15g01220.1	Serine/threonine-protein phosphatase 2A 56 kDa regulatory subunit delta isoform (Oryctolagus, E:0)	3DPI_RR_UP
GO:0000160	Bcin08g00550.1	3',5'-cyclic-nucleotide phosphodiesterase regA (Dictyostelium, E:1.78e-35)	1DPI_MG_DOWN
GO:0000160	Bcin01g09230.1	Cyanobacterial phytochrome B (Nostoc, E:4.73e-52)	1DPI_MG_DOWN
GO:0000160	Bcin01g00280.1	Hybrid signal transduction histidine kinase K (Dictyostelium, E:1.41e-37)	1DPI_MG_DOWN
GO:0000160	Bcin15g00280.1	Serine/threonine-protein kinase cek1 (Schizosaccharomyces, E:3.33e-70)	1DPI_MG_DOWN
GO:0000160	Bcin15g00280.1	Serine/threonine-protein kinase cek1 (Schizosaccharomyces, E:3.33e-70)	1DPI_MG_DOWN
GO:0000160	Bcin05g00540.1	Two-component system protein A (Aspergillus, E:1.01e-64)	1DPI_MG_DOWN
GO:0000160	Bcin05g00540.1	Two-component system protein A (Aspergillus, E:1.01e-64)	1DPI_MG_DOWN
GO:0000160	Bcin12g04510.1	Virulence sensor protein BvgS (Bordetella, E:6.94e-25)	1DPI_MG_DOWN
GO:0000160	Bcin01g09230.1	Cyanobacterial phytochrome B (Nostoc, E:4.73e-52)	1DPI_RR_DOWN
GO:0000160	Bcin15g00280.1	Serine/threonine-protein kinase cek1 (Schizosaccharomyces, E:3.33e-70)	1DPI_RR_DOWN
GO:0000160	Bcin15g00280.1	Serine/threonine-protein kinase cek1 (Schizosaccharomyces, E:3.33e-70)	1DPI_RR_DOWN
GO:0000160	Bcin12g04510.1	Virulence sensor protein BvgS (Bordetella, E:6.94e-25)	1DPI_RR_DOWN
GO:0000160	Bcin15g02150.1	Virulence sensor protein BvgS (Bordetella, E:9.52e-21)	1DPI_RR_DOWN
GO:0000160	Bcin01g09230.1	Cyanobacterial phytochrome B (Nostoc, E:4.73e-52)	3DPI_MG_DOWN
GO:0000160	Bcin12g04510.1	Virulence sensor protein BvgS (Bordetella, E:6.94e-25)	3DPI_MG_DOWN
GO:0000160	Bcin05g00680.1	Peroxide stress-activated histidine kinase mak1 (Schizosaccharomyces, E:1.86e-81)	3DPI_MG_UP
GO:0000160	Bcin05g00680.1	Peroxide stress-activated histidine kinase mak1 (Schizosaccharomyces, E:1.86e-81)	3DPI_MG_UP
GO:0000160	Bcin01g09230.1	Cyanobacterial phytochrome B (Nostoc, E:4.73e-52)	3DPI_RR_DOWN
GO:0000160	Bcin12g04510.1	Virulence sensor protein BvgS (Bordetella, E:6.94e-25)	3DPI_RR_DOWN
GO:0000160	Bcin13g04690.1	Cyanobacterial phytochrome B (Nostoc, E:2.59e-63)	3DPI_RR_UP
GO:0000160	Bcin07g01060.1	Histidine kinase 4 (Arabidopsis, E:9.16e-20)	3DPI_RR_UP
GO:0000160	Bcin07g01060.1	Histidine kinase 4 (Arabidopsis, E:9.16e-20)	3DPI_RR_UP
GO:0000160	Bcin03g00460.1	Histidine kinase 5 (Arabidopsis, E:1.99e-16)	3DPI_RR_UP
GO:0000160	Bcin05g00680.1	Peroxide stress-activated histidine kinase mak1 (Schizosaccharomyces, E:1.86e-81)	3DPI_RR_UP
GO:0000160	Bcin05g00680.1	Peroxide stress-activated histidine kinase mak1 (Schizosaccharomyces, E:1.86e-81)	3DPI_RR_UP
GO:0000160	Bcin05g00540.1	Two-component system protein A (Aspergillus, E:1.01e-64)	3DPI_RR_UP
GO:0000160	Bcin05g00540.1	Two-component system protein A (Aspergillus, E:1.01e-64)	3DPI_RR_UP
GO:0000160	Bcin05g07240.1	Two-component system protein A (Aspergillus, E:3e-59)	3DPI_RR_UP
GO:0000160	Bcin05g07240.1	Two-component system protein A (Aspergillus, E:3e-59)	3DPI_RR_UP
GO:0000162	Bcin10g04700.1	1-(5-phosphoribosyl)-5-[(5-phosphoribosylamino)methylideneamino] imidazole-4-carboxamide isomerase (Neurospora, E:7.15e-143)	1DPI_MG_UP
GO:0000162	Bcin14g02360.1	Anthranilate synthase component 1 (Saccharomyces, E:0)	1DPI_MG_UP
GO:0000162	Bcin04g03060.1	Tryptophan synthase (Neurospora, E:0)	1DPI_MG_UP
GO:0000162	Bcin10g04700.1	1-(5-phosphoribosyl)-5-[(5-phosphoribosylamino)methylideneamino] imidazole-4-carboxamide isomerase (Neurospora, E:7.15e-143)	1DPI_RR_UP
GO:0000162	Bcin11g04640.1	Anthranilate phosphoribosyltransferase (Schizosaccharomyces, E:7.6e-67)	1DPI_RR_UP
GO:0000162	Bcin14g02360.1	Anthranilate synthase component 1 (Saccharomyces, E:0)	1DPI_RR_UP
GO:0000162	Bcin04g03060.1	Tryptophan synthase (Neurospora, E:0)	1DPI_RR_UP
GO:0000162	Bcin14g02360.1	Anthranilate synthase component 1 (Saccharomyces, E:0)	3DPI_RR_UP
GO:0000162	Bcin04g03060.1	Tryptophan synthase (Neurospora, E:0)	3DPI_RR_UP
GO:0000164	Bcin14g00920.1	Type 1 phosphatases regulator ypi1 (Sclerotinia, E:1.31e-28)	1DPI_MG_DOWN
GO:0000164	Bcin02g03400.1	Uncharacterized protein C227.15 (Schizosaccharomyces, E:5.44e-33)	1DPI_MG_DOWN
GO:0000164	Bcin14g00920.1	Type 1 phosphatases regulator ypi1 (Sclerotinia, E:1.31e-28)	1DPI_RR_DOWN
GO:0000164	Bcin02g03400.1	Uncharacterized protein C227.15 (Schizosaccharomyces, E:5.44e-33)	1DPI_RR_DOWN
GO:0000164	Bcin07g02530.1	Resistance to glucose repression protein 1 (Saccharomyces, E:4.12e-21)	1DPI_RR_UP
GO:0000164	Bcin14g00920.1	Type 1 phosphatases regulator ypi1 (Sclerotinia, E:1.31e-28)	3DPI_MG_DOWN
GO:0000164	Bcin02g03400.1	Uncharacterized protein C227.15 (Schizosaccharomyces, E:5.44e-33)	3DPI_MG_DOWN
GO:0000164	Bcin14g00920.1	Type 1 phosphatases regulator ypi1 (Sclerotinia, E:1.31e-28)	3DPI_RR_DOWN
GO:0000164	Bcin02g03400.1	Uncharacterized protein C227.15 (Schizosaccharomyces, E:5.44e-33)	3DPI_RR_DOWN
GO:0000164	Bcin07g02530.1	Resistance to glucose repression protein 1 (Saccharomyces, E:4.12e-21)	3DPI_RR_UP
GO:0000165	Bcin02g06590.1	MAP kinase kinase kinase mkh1 (Schizosaccharomyces, E:2.12e-116)	1DPI_MG_DOWN
GO:0000165	Bcin09g02390.1	Mitogen-activated protein kinase spm1 (Schizosaccharomyces, E:0)	1DPI_MG_UP
GO:0000165	Bcin11g02820.1	UPF0592 membrane protein C7D4.03c (Schizosaccharomyces, E:5.83e-26)	3DPI_MG_UP
GO:0000165	Bcin02g06590.1	MAP kinase kinase kinase mkh1 (Schizosaccharomyces, E:2.12e-116)	3DPI_RR_UP
GO:0000165	Bcin13g04520.1	Neurofibromin (Rattus, E:0)	3DPI_RR_UP
GO:0000165	Bcin11g02820.1	UPF0592 membrane protein C7D4.03c (Schizosaccharomyces, E:5.83e-26)	3DPI_RR_UP
GO:0000166	Bcin08g05800.1	Aspartate--tRNA ligase, cytoplasmic (Saccharomyces, E:1.42e-133)	1DPI_MG_DOWN
GO:0000166	Bcin02g01730.1	Dehydrogenase azaJ {ECO:0000303|PubMed:22921072} (Aspergillus, E:6.12e-24)	1DPI_MG_DOWN
GO:0000166	Bcin12g01960.1	Demethyl-4-deoxygadusol synthase {ECO:0000305} (Trichormus, E:1.69e-148)	1DPI_MG_DOWN
GO:0000166	Bcin05g08060.1	Deoxyribodipyrimidine photo-lyase (Neurospora, E:0)	1DPI_MG_DOWN
GO:0000166	Bcin02g05880.1	Hit family protein 1 (Saccharomyces, E:1.01e-53)	1DPI_MG_DOWN
GO:0000166	Bcin01g03680.1	Molybdopterin synthase sulfur carrier subunit {ECO:0000255|HAMAP-Rule:MF_03051} (Parastagonospora, E:1.4e-30)	1DPI_MG_DOWN
GO:0000166	Bcin01g11530.1	Trans-enoyl reductase eqxC {ECO:0000303|PubMed:23614392} (Fusarium, E:3.83e-110)	1DPI_MG_DOWN
GO:0000166	Bcin07g03810.1	Arginine--tRNA ligase, cytoplasmic (Saccharomyces, E:0)	1DPI_MG_UP
GO:0000166	Bcin13g00230.1	Asparagine--tRNA ligase, cytoplasmic (Saccharomyces, E:0)	1DPI_MG_UP
GO:0000166	Bcin06g02820.1	Aspartate--tRNA ligase, cytoplasmic (Saccharomyces, E:1.04e-139)	1DPI_MG_UP
GO:0000166	Bcin02g07860.1	Exosome complex exonuclease rrp6 (Schizosaccharomyces, E:1.11e-104)	1DPI_MG_UP
GO:0000166	Bcin13g04540.1	Isoleucine--tRNA ligase, cytoplasmic (Saccharomyces, E:0)	1DPI_MG_UP
GO:0000166	Bcin05g01150.1	L-arabinitol 4-dehydrogenase (Neurospora, E:0)	1DPI_MG_UP
GO:0000166	Bcin16g00430.1	Lysine--tRNA ligase cla4 {ECO:0000305} (Cladosporium, E:0)	1DPI_MG_UP
GO:0000166	Bcin04g03580.1	Probable glutamate--tRNA ligase, cytoplasmic (Schizosaccharomyces, E:0)	1DPI_MG_UP
GO:0000166	Bcin04g04260.1	Probable methionine--tRNA ligase, cytoplasmic (Schizosaccharomyces, E:0)	1DPI_MG_UP
GO:0000166	Bcin11g00120.1	Proline--tRNA ligase {ECO:0000255|HAMAP-Rule:MF_01569} (Geobacter, E:1.77e-92)	1DPI_MG_UP
GO:0000166	Bcin13g00140.1	Protein TOXD (Bipolaris, E:7.38e-48)	1DPI_MG_UP
GO:0000166	Bcin10g01530.1	Succinate--CoA ligase [ADP-forming] subunit alpha, mitochondrial {ECO:0000255|HAMAP-Rule:MF_03222} (Neurospora, E:8.13e-168)	1DPI_MG_UP
GO:0000166	Bcin02g06640.1	Threonine--tRNA ligase, cytoplasmic (Saccharomyces, E:0)	1DPI_MG_UP
GO:0000166	Bcin02g00014.1	Trans-enoyl reductase fsdC {ECO:0000303|PubMed:15724180} (Fusarium, E:1.77e-18)	1DPI_MG_UP
GO:0000166	Bcin01g00050.1	Trans-enoyl reductase lepG {ECO:0000303|PubMed:26051490} (Aspergillus, E:6.62e-85)	1DPI_MG_UP
GO:0000166	Bcin11g05580.1	Tyrosine--tRNA ligase, cytoplasmic (Saccharomyces, E:2.07e-125)	1DPI_MG_UP
GO:0000166	Bcin06g01700.1	Tyrosine--tRNA ligase, mitochondrial (Neurospora, E:5.26e-179)	1DPI_MG_UP
GO:0000166	Bcin03g02890.1	Alanine--tRNA ligase {ECO:0000255|HAMAP-Rule:MF_00036} (Methanosphaera, E:9.69e-15)	1DPI_RR_DOWN
GO:0000166	Bcin15g03820.1	Alanyl-tRNA editing protein AlaX-L (Pyrococcus, E:7.83e-21)	1DPI_RR_DOWN
GO:0000166	Bcin02g01730.1	Dehydrogenase azaJ {ECO:0000303|PubMed:22921072} (Aspergillus, E:6.12e-24)	1DPI_RR_DOWN
GO:0000166	Bcin14g04010.1	Dehydrogenase orsE {ECO:0000303|PubMed:23841751} (Aspergillus, E:6.11e-61)	1DPI_RR_DOWN
GO:0000166	Bcin12g01960.1	Demethyl-4-deoxygadusol synthase {ECO:0000305} (Trichormus, E:1.69e-148)	1DPI_RR_DOWN
GO:0000166	Bcin05g08060.1	Deoxyribodipyrimidine photo-lyase (Neurospora, E:0)	1DPI_RR_DOWN
GO:0000166	Bcin02g05880.1	Hit family protein 1 (Saccharomyces, E:1.01e-53)	1DPI_RR_DOWN
GO:0000166	Bcin01g03680.1	Molybdopterin synthase sulfur carrier subunit {ECO:0000255|HAMAP-Rule:MF_03051} (Parastagonospora, E:1.4e-30)	1DPI_RR_DOWN
GO:0000166	Bcin08g05110.1	NAD(P)H-hydrate epimerase {ECO:0000255|HAMAP-Rule:MF_03159} (Sclerotinia, E:2.3e-146)	1DPI_RR_DOWN
GO:0000166	Bcin05g03820.1	Nitrobenzene nitroreductase {ECO:0000303|PubMed:7601851} (Pseudomonas oleovorans/pseudoalcaligenes group, E:4.84e-32)	1DPI_RR_DOWN
GO:0000166	Bcin01g11530.1	Trans-enoyl reductase eqxC {ECO:0000303|PubMed:23614392} (Fusarium, E:3.83e-110)	1DPI_RR_DOWN
GO:0000166	Bcin05g03000.1	Alanine--tRNA ligase {ECO:0000255|HAMAP-Rule:MF_03133} (Aspergillus, E:0)	1DPI_RR_UP
GO:0000166	Bcin07g03810.1	Arginine--tRNA ligase, cytoplasmic (Saccharomyces, E:0)	1DPI_RR_UP
GO:0000166	Bcin13g00230.1	Asparagine--tRNA ligase, cytoplasmic (Saccharomyces, E:0)	1DPI_RR_UP
GO:0000166	Bcin06g02820.1	Aspartate--tRNA ligase, cytoplasmic (Saccharomyces, E:1.04e-139)	1DPI_RR_UP
GO:0000166	Bcin01g08440.1	Aspartate--tRNA(Asp/Asn) ligase {ECO:0000255|HAMAP-Rule:MF_00044} (Carboxydothermus, E:3.34e-98)	1DPI_RR_UP
GO:0000166	Bcin02g07590.1	DNA polymerase epsilon catalytic subunit A (Aspergillus, E:0)	1DPI_RR_UP
GO:0000166	Bcin07g01220.1	DNA polymerase V (Schizosaccharomyces, E:1.25e-56)	1DPI_RR_UP
GO:0000166	Bcin05g05570.1	DNA-directed RNA polymerase III subunit RPC9 (Homo, E:7.15e-09)	1DPI_RR_UP
GO:0000166	Bcin02g07860.1	Exosome complex exonuclease rrp6 (Schizosaccharomyces, E:1.11e-104)	1DPI_RR_UP
GO:0000166	Bcin03g06060.1	Inosine triphosphate pyrophosphatase {ECO:0000255|HAMAP-Rule:MF_03148} (Magnaporthe, E:8.57e-100)	1DPI_RR_UP
GO:0000166	Bcin13g04540.1	Isoleucine--tRNA ligase, cytoplasmic (Saccharomyces, E:0)	1DPI_RR_UP
GO:0000166	Bcin05g01150.1	L-arabinitol 4-dehydrogenase (Neurospora, E:0)	1DPI_RR_UP
GO:0000166	Bcin04g05260.1	Leucine--tRNA ligase, cytoplasmic (Neurospora, E:0)	1DPI_RR_UP
GO:0000166	Bcin03g03340.1	Leucine--tRNA ligase, mitochondrial (Neurospora, E:0)	1DPI_RR_UP
GO:0000166	Bcin16g00430.1	Lysine--tRNA ligase cla4 {ECO:0000305} (Cladosporium, E:0)	1DPI_RR_UP
GO:0000166	Bcin05g07130.1	Lysine--tRNA ligase, mitochondrial (Schizosaccharomyces, E:6.81e-104)	1DPI_RR_UP
GO:0000166	Bcin04g03580.1	Probable glutamate--tRNA ligase, cytoplasmic (Schizosaccharomyces, E:0)	1DPI_RR_UP
GO:0000166	Bcin12g05290.1	Probable glutamine--tRNA ligase (Schizosaccharomyces, E:0)	1DPI_RR_UP
GO:0000166	Bcin04g04260.1	Probable methionine--tRNA ligase, cytoplasmic (Schizosaccharomyces, E:0)	1DPI_RR_UP
GO:0000166	Bcin05g01920.1	Probable threonine--tRNA ligase, mitochondrial (Schizosaccharomyces, E:2.42e-145)	1DPI_RR_UP
GO:0000166	Bcin11g00120.1	Proline--tRNA ligase {ECO:0000255|HAMAP-Rule:MF_01569} (Geobacter, E:1.77e-92)	1DPI_RR_UP
GO:0000166	Bcin13g00140.1	Protein TOXD (Bipolaris, E:7.38e-48)	1DPI_RR_UP
GO:0000166	Bcin10g03560.1	Protein VTS1 (Fusarium, E:0)	1DPI_RR_UP
GO:0000166	Bcin12g04670.1	Putative proline--tRNA ligase YHR020W (Saccharomyces, E:0)	1DPI_RR_UP
GO:0000166	Bcin03g06250.1	Serine--tRNA ligase, cytoplasmic (Schizosaccharomyces, E:0)	1DPI_RR_UP
GO:0000166	Bcin10g01530.1	Succinate--CoA ligase [ADP-forming] subunit alpha, mitochondrial {ECO:0000255|HAMAP-Rule:MF_03222} (Neurospora, E:8.13e-168)	1DPI_RR_UP
GO:0000166	Bcin02g06640.1	Threonine--tRNA ligase, cytoplasmic (Saccharomyces, E:0)	1DPI_RR_UP
GO:0000166	Bcin02g00014.1	Trans-enoyl reductase fsdC {ECO:0000303|PubMed:15724180} (Fusarium, E:1.77e-18)	1DPI_RR_UP
GO:0000166	Bcin01g00050.1	Trans-enoyl reductase lepG {ECO:0000303|PubMed:26051490} (Aspergillus, E:6.62e-85)	1DPI_RR_UP
GO:0000166	Bcin09g02370.1	Tryptophan--tRNA ligase, cytoplasmic (Saccharomyces, E:2.38e-164)	1DPI_RR_UP
GO:0000166	Bcin03g06260.1	Tryptophan--tRNA ligase, mitochondrial (Schizosaccharomyces, E:3.27e-88)	1DPI_RR_UP
GO:0000166	Bcin11g05580.1	Tyrosine--tRNA ligase, cytoplasmic (Saccharomyces, E:2.07e-125)	1DPI_RR_UP
GO:0000166	Bcin06g01700.1	Tyrosine--tRNA ligase, mitochondrial (Neurospora, E:5.26e-179)	1DPI_RR_UP
GO:0000166	Bcin13g05250.1	Vacuolar protein sorting-associated protein 11 homolog (Homo, E:3.09e-101)	1DPI_RR_UP
GO:0000166	Bcin01g03440.1	Valine--tRNA ligase, mitochondrial (Neurospora, E:0)	1DPI_RR_UP
GO:0000166	Bcin02g01730.1	Dehydrogenase azaJ {ECO:0000303|PubMed:22921072} (Aspergillus, E:6.12e-24)	3DPI_MG_DOWN
GO:0000166	Bcin12g01960.1	Demethyl-4-deoxygadusol synthase {ECO:0000305} (Trichormus, E:1.69e-148)	3DPI_MG_DOWN
GO:0000166	Bcin05g08060.1	Deoxyribodipyrimidine photo-lyase (Neurospora, E:0)	3DPI_MG_DOWN
GO:0000166	Bcin02g05880.1	Hit family protein 1 (Saccharomyces, E:1.01e-53)	3DPI_MG_DOWN
GO:0000166	Bcin01g11530.1	Trans-enoyl reductase eqxC {ECO:0000303|PubMed:23614392} (Fusarium, E:3.83e-110)	3DPI_MG_DOWN
GO:0000166	Bcin05g01150.1	L-arabinitol 4-dehydrogenase (Neurospora, E:0)	3DPI_MG_UP
GO:0000166	Bcin03g03340.1	Leucine--tRNA ligase, mitochondrial (Neurospora, E:0)	3DPI_MG_UP
GO:0000166	Bcin02g00014.1	Trans-enoyl reductase fsdC {ECO:0000303|PubMed:15724180} (Fusarium, E:1.77e-18)	3DPI_MG_UP
GO:0000166	Bcin01g00050.1	Trans-enoyl reductase lepG {ECO:0000303|PubMed:26051490} (Aspergillus, E:6.62e-85)	3DPI_MG_UP
GO:0000166	Bcin15g03820.1	Alanyl-tRNA editing protein AlaX-L (Pyrococcus, E:7.83e-21)	3DPI_RR_DOWN
GO:0000166	Bcin01g02440.1	Dehydrogenase azaJ {ECO:0000303|PubMed:22921072} (Aspergillus, E:3.44e-12)	3DPI_RR_DOWN
GO:0000166	Bcin14g05380.1	Dehydrogenase azaJ {ECO:0000303|PubMed:22921072} (Aspergillus, E:4.95e-104)	3DPI_RR_DOWN
GO:0000166	Bcin02g01730.1	Dehydrogenase azaJ {ECO:0000303|PubMed:22921072} (Aspergillus, E:6.12e-24)	3DPI_RR_DOWN
GO:0000166	Bcin12g01960.1	Demethyl-4-deoxygadusol synthase {ECO:0000305} (Trichormus, E:1.69e-148)	3DPI_RR_DOWN
GO:0000166	Bcin05g08060.1	Deoxyribodipyrimidine photo-lyase (Neurospora, E:0)	3DPI_RR_DOWN
GO:0000166	Bcin15g00340.1	DNA-directed RNA polymerase II subunit rpb4 (Schizosaccharomyces, E:2.43e-23)	3DPI_RR_DOWN
GO:0000166	Bcin01g06960.1	Electron transfer flavoprotein subunit beta {ECO:0000305} (Mus, E:2.53e-84)	3DPI_RR_DOWN
GO:0000166	Bcin02g05880.1	Hit family protein 1 (Saccharomyces, E:1.01e-53)	3DPI_RR_DOWN
GO:0000166	Bcin11g04720.1	Hit family protein 1 (Schizosaccharomyces, E:2.38e-17)	3DPI_RR_DOWN
GO:0000166	Bcin01g03680.1	Molybdopterin synthase sulfur carrier subunit {ECO:0000255|HAMAP-Rule:MF_03051} (Parastagonospora, E:1.4e-30)	3DPI_RR_DOWN
GO:0000166	Bcin05g03820.1	Nitrobenzene nitroreductase {ECO:0000303|PubMed:7601851} (Pseudomonas oleovorans/pseudoalcaligenes group, E:4.84e-32)	3DPI_RR_DOWN
GO:0000166	Bcin01g11530.1	Trans-enoyl reductase eqxC {ECO:0000303|PubMed:23614392} (Fusarium, E:3.83e-110)	3DPI_RR_DOWN
GO:0000166	Bcin07g03810.1	Arginine--tRNA ligase, cytoplasmic (Saccharomyces, E:0)	3DPI_RR_UP
GO:0000166	Bcin13g00230.1	Asparagine--tRNA ligase, cytoplasmic (Saccharomyces, E:0)	3DPI_RR_UP
GO:0000166	Bcin06g02820.1	Aspartate--tRNA ligase, cytoplasmic (Saccharomyces, E:1.04e-139)	3DPI_RR_UP
GO:0000166	Bcin01g08440.1	Aspartate--tRNA(Asp/Asn) ligase {ECO:0000255|HAMAP-Rule:MF_00044} (Carboxydothermus, E:3.34e-98)	3DPI_RR_UP
GO:0000166	Bcin06g03810.1	Dehydrogenase azaJ {ECO:0000303|PubMed:22921072} (Aspergillus, E:1.2e-51)	3DPI_RR_UP
GO:0000166	Bcin05g04080.1	Dehydrogenase azaJ {ECO:0000303|PubMed:22921072} (Aspergillus, E:8.51e-40)	3DPI_RR_UP
GO:0000166	Bcin16g02310.1	DNA polymerase alpha catalytic subunit (Schizosaccharomyces, E:0)	3DPI_RR_UP
GO:0000166	Bcin08g05510.1	DNA polymerase delta catalytic subunit (Schizosaccharomyces, E:0)	3DPI_RR_UP
GO:0000166	Bcin02g07590.1	DNA polymerase epsilon catalytic subunit A (Aspergillus, E:0)	3DPI_RR_UP
GO:0000166	Bcin01g02180.1	DNA polymerase zeta catalytic subunit (Saccharomyces, E:0)	3DPI_RR_UP
GO:0000166	Bcin03g02940.1	Glycine--tRNA ligase 1, mitochondrial (Saccharomyces, E:0)	3DPI_RR_UP
GO:0000166	Bcin13g04540.1	Isoleucine--tRNA ligase, cytoplasmic (Saccharomyces, E:0)	3DPI_RR_UP
GO:0000166	Bcin01g01180.1	Isoleucine--tRNA ligase, mitochondrial (Schizosaccharomyces, E:0)	3DPI_RR_UP
GO:0000166	Bcin05g01150.1	L-arabinitol 4-dehydrogenase (Neurospora, E:0)	3DPI_RR_UP
GO:0000166	Bcin04g05260.1	Leucine--tRNA ligase, cytoplasmic (Neurospora, E:0)	3DPI_RR_UP
GO:0000166	Bcin03g03340.1	Leucine--tRNA ligase, mitochondrial (Neurospora, E:0)	3DPI_RR_UP
GO:0000166	Bcin16g00430.1	Lysine--tRNA ligase cla4 {ECO:0000305} (Cladosporium, E:0)	3DPI_RR_UP
GO:0000166	Bcin04g03580.1	Probable glutamate--tRNA ligase, cytoplasmic (Schizosaccharomyces, E:0)	3DPI_RR_UP
GO:0000166	Bcin12g05290.1	Probable glutamine--tRNA ligase (Schizosaccharomyces, E:0)	3DPI_RR_UP
GO:0000166	Bcin04g04260.1	Probable methionine--tRNA ligase, cytoplasmic (Schizosaccharomyces, E:0)	3DPI_RR_UP
GO:0000166	Bcin05g01920.1	Probable threonine--tRNA ligase, mitochondrial (Schizosaccharomyces, E:2.42e-145)	3DPI_RR_UP
GO:0000166	Bcin11g00120.1	Proline--tRNA ligase {ECO:0000255|HAMAP-Rule:MF_01569} (Geobacter, E:1.77e-92)	3DPI_RR_UP
GO:0000166	Bcin10g03560.1	Protein VTS1 (Fusarium, E:0)	3DPI_RR_UP
GO:0000166	Bcin03g06250.1	Serine--tRNA ligase, cytoplasmic (Schizosaccharomyces, E:0)	3DPI_RR_UP
GO:0000166	Bcin02g06640.1	Threonine--tRNA ligase, cytoplasmic (Saccharomyces, E:0)	3DPI_RR_UP
GO:0000166	Bcin02g00014.1	Trans-enoyl reductase fsdC {ECO:0000303|PubMed:15724180} (Fusarium, E:1.77e-18)	3DPI_RR_UP
GO:0000166	Bcin01g00050.1	Trans-enoyl reductase lepG {ECO:0000303|PubMed:26051490} (Aspergillus, E:6.62e-85)	3DPI_RR_UP
GO:0000166	Bcin03g06260.1	Tryptophan--tRNA ligase, mitochondrial (Schizosaccharomyces, E:3.27e-88)	3DPI_RR_UP
GO:0000166	Bcin11g05580.1	Tyrosine--tRNA ligase, cytoplasmic (Saccharomyces, E:2.07e-125)	3DPI_RR_UP
GO:0000166	Bcin13g05250.1	Vacuolar protein sorting-associated protein 11 homolog (Homo, E:3.09e-101)	3DPI_RR_UP
GO:0000166	Bcin01g03440.1	Valine--tRNA ligase, mitochondrial (Neurospora, E:0)	3DPI_RR_UP
GO:0000170	Bcin10g04230.1	Sphingolipid C4-hydroxylase SUR2 (Saccharomyces, E:9.48e-69)	1DPI_MG_DOWN
GO:0000170	Bcin10g04230.1	Sphingolipid C4-hydroxylase SUR2 (Saccharomyces, E:9.48e-69)	1DPI_RR_DOWN
GO:0000170	Bcin10g04230.1	Sphingolipid C4-hydroxylase SUR2 (Saccharomyces, E:9.48e-69)	3DPI_MG_DOWN
GO:0000170	Bcin10g04230.1	Sphingolipid C4-hydroxylase SUR2 (Saccharomyces, E:9.48e-69)	3DPI_RR_DOWN
GO:0000171	Bcin09g03370.1	Ribonucleases P/MRP protein subunit pop1 (Schizosaccharomyces, E:5.33e-64)	1DPI_RR_UP
GO:0000171	Bcin09g03370.1	Ribonucleases P/MRP protein subunit pop1 (Schizosaccharomyces, E:5.33e-64)	3DPI_RR_UP
GO:0000172	Bcin12g04070.1	Ribonuclease P/MRP protein subunit POP5 (Schizosaccharomyces, E:5.22e-25)	1DPI_RR_UP
GO:0000172	Bcin09g03370.1	Ribonucleases P/MRP protein subunit pop1 (Schizosaccharomyces, E:5.33e-64)	1DPI_RR_UP
GO:0000172	Bcin16g01070.1		1DPI_RR_UP
GO:0000172	Bcin05g05410.1	Probable ribonuclease P protein subunit 3 (Schizosaccharomyces, E:5.08e-36)	3DPI_RR_DOWN
GO:0000172	Bcin16g04770.1	Ribonuclease MRP protein subunit rmp1 (Schizosaccharomyces, E:4.62e-06)	3DPI_RR_DOWN
GO:0000172	Bcin09g03370.1	Ribonucleases P/MRP protein subunit pop1 (Schizosaccharomyces, E:5.33e-64)	3DPI_RR_UP
GO:0000172	Bcin16g01070.1		3DPI_RR_UP
GO:0000175	Bcin16g01290.1	Exosome complex component rrp45 (Schizosaccharomyces, E:5.06e-110)	1DPI_MG_UP
GO:0000175	Bcin11g02220.1	Exosome complex exonuclease dis3 (Schizosaccharomyces, E:0)	1DPI_MG_UP
GO:0000175	Bcin02g07860.1	Exosome complex exonuclease rrp6 (Schizosaccharomyces, E:1.11e-104)	1DPI_MG_UP
GO:0000175	Bcin15g01320.1	Uncharacterized exonuclease C637.09 (Schizosaccharomyces, E:4.15e-122)	1DPI_MG_UP
GO:0000175	Bcin11g02500.1	Probable oligoribonuclease (Schizosaccharomyces, E:2.98e-48)	1DPI_RR_DOWN
GO:0000175	Bcin09g04070.1	Exosome complex component rrp43 (Schizosaccharomyces, E:2.38e-37)	1DPI_RR_UP
GO:0000175	Bcin16g01290.1	Exosome complex component rrp45 (Schizosaccharomyces, E:5.06e-110)	1DPI_RR_UP
GO:0000175	Bcin11g02220.1	Exosome complex exonuclease dis3 (Schizosaccharomyces, E:0)	1DPI_RR_UP
GO:0000175	Bcin02g07860.1	Exosome complex exonuclease rrp6 (Schizosaccharomyces, E:1.11e-104)	1DPI_RR_UP
GO:0000175	Bcin01g03690.1	Mitochondrial protein cyt-4 (Neurospora, E:3.09e-102)	1DPI_RR_UP
GO:0000175	Bcin15g01320.1	Uncharacterized exonuclease C637.09 (Schizosaccharomyces, E:4.15e-122)	1DPI_RR_UP
GO:0000175	Bcin11g02500.1	Probable oligoribonuclease (Schizosaccharomyces, E:2.98e-48)	3DPI_MG_DOWN
GO:0000175	Bcin05g08360.1	Exosome complex component ski6 (Schizosaccharomyces, E:3.76e-34)	3DPI_RR_DOWN
GO:0000175	Bcin11g02500.1	Probable oligoribonuclease (Schizosaccharomyces, E:2.98e-48)	3DPI_RR_DOWN
GO:0000175	Bcin11g02220.1	Exosome complex exonuclease dis3 (Schizosaccharomyces, E:0)	3DPI_RR_UP
GO:0000175	Bcin01g03690.1	Mitochondrial protein cyt-4 (Neurospora, E:3.09e-102)	3DPI_RR_UP
GO:0000175	Bcin15g01320.1	Uncharacterized exonuclease C637.09 (Schizosaccharomyces, E:4.15e-122)	3DPI_RR_UP
GO:0000176	Bcin06g00270.1	Exosome complex component RRP40 (Saccharomyces, E:1.79e-31)	1DPI_MG_DOWN
GO:0000176	Bcin16g01290.1	Exosome complex component rrp45 (Schizosaccharomyces, E:5.06e-110)	1DPI_MG_UP
GO:0000176	Bcin11g02220.1	Exosome complex exonuclease dis3 (Schizosaccharomyces, E:0)	1DPI_MG_UP
GO:0000176	Bcin02g07860.1	Exosome complex exonuclease rrp6 (Schizosaccharomyces, E:1.11e-104)	1DPI_MG_UP
GO:0000176	Bcin01g01840.1	Nuclear nucleic acid-binding protein C1D (Gallus, E:1.45e-10)	1DPI_RR_DOWN
GO:0000176	Bcin14g02390.1	Exosome complex component RRP42 (Saccharomyces, E:3e-15)	1DPI_RR_UP
GO:0000176	Bcin09g04070.1	Exosome complex component rrp43 (Schizosaccharomyces, E:2.38e-37)	1DPI_RR_UP
GO:0000176	Bcin16g01290.1	Exosome complex component rrp45 (Schizosaccharomyces, E:5.06e-110)	1DPI_RR_UP
GO:0000176	Bcin11g02220.1	Exosome complex exonuclease dis3 (Schizosaccharomyces, E:0)	1DPI_RR_UP
GO:0000176	Bcin02g07860.1	Exosome complex exonuclease rrp6 (Schizosaccharomyces, E:1.11e-104)	1DPI_RR_UP
GO:0000176	Bcin08g03140.1	Exosome complex component CSL4 (Mus, E:9.54e-45)	3DPI_RR_DOWN
GO:0000176	Bcin06g00270.1	Exosome complex component RRP40 (Saccharomyces, E:1.79e-31)	3DPI_RR_DOWN
GO:0000176	Bcin05g08360.1	Exosome complex component ski6 (Schizosaccharomyces, E:3.76e-34)	3DPI_RR_DOWN
GO:0000176	Bcin01g01840.1	Nuclear nucleic acid-binding protein C1D (Gallus, E:1.45e-10)	3DPI_RR_DOWN
GO:0000176	Bcin11g02220.1	Exosome complex exonuclease dis3 (Schizosaccharomyces, E:0)	3DPI_RR_UP
GO:0000177	Bcin06g00270.1	Exosome complex component RRP40 (Saccharomyces, E:1.79e-31)	1DPI_MG_DOWN
GO:0000177	Bcin16g01290.1	Exosome complex component rrp45 (Schizosaccharomyces, E:5.06e-110)	1DPI_MG_UP
GO:0000177	Bcin11g02220.1	Exosome complex exonuclease dis3 (Schizosaccharomyces, E:0)	1DPI_MG_UP
GO:0000177	Bcin08g06450.1	GTP-binding protein 1 (Rattus, E:2.77e-162)	1DPI_RR_DOWN
GO:0000177	Bcin14g02390.1	Exosome complex component RRP42 (Saccharomyces, E:3e-15)	1DPI_RR_UP
GO:0000177	Bcin09g04070.1	Exosome complex component rrp43 (Schizosaccharomyces, E:2.38e-37)	1DPI_RR_UP
GO:0000177	Bcin16g01290.1	Exosome complex component rrp45 (Schizosaccharomyces, E:5.06e-110)	1DPI_RR_UP
GO:0000177	Bcin11g02220.1	Exosome complex exonuclease dis3 (Schizosaccharomyces, E:0)	1DPI_RR_UP
GO:0000177	Bcin06g00270.1	Exosome complex component RRP40 (Saccharomyces, E:1.79e-31)	3DPI_RR_DOWN
GO:0000177	Bcin05g08360.1	Exosome complex component ski6 (Schizosaccharomyces, E:3.76e-34)	3DPI_RR_DOWN
GO:0000177	Bcin11g02220.1	Exosome complex exonuclease dis3 (Schizosaccharomyces, E:0)	3DPI_RR_UP
GO:0000178	Bcin16g01290.1	Exosome complex component rrp45 (Schizosaccharomyces, E:5.06e-110)	1DPI_MG_UP
GO:0000178	Bcin11g02220.1	Exosome complex exonuclease dis3 (Schizosaccharomyces, E:0)	1DPI_MG_UP
GO:0000178	Bcin02g07860.1	Exosome complex exonuclease rrp6 (Schizosaccharomyces, E:1.11e-104)	1DPI_MG_UP
GO:0000178	Bcin01g01840.1	Nuclear nucleic acid-binding protein C1D (Gallus, E:1.45e-10)	1DPI_RR_DOWN
GO:0000178	Bcin09g04070.1	Exosome complex component rrp43 (Schizosaccharomyces, E:2.38e-37)	1DPI_RR_UP
GO:0000178	Bcin16g01290.1	Exosome complex component rrp45 (Schizosaccharomyces, E:5.06e-110)	1DPI_RR_UP
GO:0000178	Bcin11g02220.1	Exosome complex exonuclease dis3 (Schizosaccharomyces, E:0)	1DPI_RR_UP
GO:0000178	Bcin02g07860.1	Exosome complex exonuclease rrp6 (Schizosaccharomyces, E:1.11e-104)	1DPI_RR_UP
GO:0000178	Bcin01g03690.1	Mitochondrial protein cyt-4 (Neurospora, E:3.09e-102)	1DPI_RR_UP
GO:0000178	Bcin08g03140.1	Exosome complex component CSL4 (Mus, E:9.54e-45)	3DPI_RR_DOWN
GO:0000178	Bcin08g03140.1	Exosome complex component CSL4 (Mus, E:9.54e-45)	3DPI_RR_DOWN
GO:0000178	Bcin12g02720.1	Exosome complex component MTR3 (Chaetomium, E:1.28e-114)	3DPI_RR_DOWN
GO:0000178	Bcin05g08360.1	Exosome complex component ski6 (Schizosaccharomyces, E:3.76e-34)	3DPI_RR_DOWN
GO:0000178	Bcin01g01840.1	Nuclear nucleic acid-binding protein C1D (Gallus, E:1.45e-10)	3DPI_RR_DOWN
GO:0000178	Bcin11g02220.1	Exosome complex exonuclease dis3 (Schizosaccharomyces, E:0)	3DPI_RR_UP
GO:0000178	Bcin01g03690.1	Mitochondrial protein cyt-4 (Neurospora, E:3.09e-102)	3DPI_RR_UP
GO:0000179	Bcin09g02170.1	Dimethyladenosine transferase (Chaetomium, E:7.95e-148)	1DPI_RR_UP
GO:0000182	Bcin07g01220.1	DNA polymerase V (Schizosaccharomyces, E:1.25e-56)	1DPI_RR_UP
GO:0000183	Bcin12g05610.1	Cryptic loci regulator 2 (Schizosaccharomyces, E:6.57e-06)	1DPI_MG_DOWN
GO:0000183	Bcin01g08350.1	Nicotinate phosphoribosyltransferase (Saccharomyces, E:2.97e-122)	1DPI_MG_DOWN
GO:0000183	Bcin02g07160.2	L-azetidine-2-carboxylic acid acetyltransferase (Schizosaccharomyces, E:1.68e-36)	1DPI_MG_UP
GO:0000183	Bcin11g00700.1	Protein N-terminal and lysine N-methyltransferase efm7 {ECO:0000255|HAMAP-Rule:MF_03223} (Aspergillus, E:5.94e-72)	1DPI_MG_UP
GO:0000183	Bcin12g05610.1	Cryptic loci regulator 2 (Schizosaccharomyces, E:6.57e-06)	1DPI_RR_DOWN
GO:0000183	Bcin11g00700.1	Protein N-terminal and lysine N-methyltransferase efm7 {ECO:0000255|HAMAP-Rule:MF_03223} (Aspergillus, E:5.94e-72)	1DPI_RR_UP
GO:0000183	Bcin12g05610.1	Cryptic loci regulator 2 (Schizosaccharomyces, E:6.57e-06)	3DPI_RR_DOWN
GO:0000183	Bcin12g06640.1	Histone acetyltransferase ESA1 (Fusarium, E:0)	3DPI_RR_DOWN
GO:0000183	Bcin01g08350.1	Nicotinate phosphoribosyltransferase (Saccharomyces, E:2.97e-122)	3DPI_RR_DOWN
GO:0000184	Bcin13g05080.1		1DPI_MG_UP
GO:0000184	Bcin15g02970.1	5'-3' exoribonuclease 1 (Schizosaccharomyces, E:0)	1DPI_RR_UP
GO:0000184	Bcin03g07080.2	ATP-dependent RNA helicase dbp2 (Sclerotinia, E:0)	1DPI_RR_UP
GO:0000184	Bcin01g08490.1	Eukaryotic translation initiation factor 4E-1 (Schizosaccharomyces, E:3.04e-67)	1DPI_RR_UP
GO:0000184	Bcin13g05080.1		1DPI_RR_UP
GO:0000184	Bcin03g08360.1	Partner of Y14 and mago {ECO:0000305} (Arabidopsis, E:7.44e-06)	3DPI_MG_DOWN
GO:0000184	Bcin13g00920.1	Nuclear cap-binding protein subunit 2 (Ixodes, E:7.56e-51)	3DPI_RR_DOWN
GO:0000184	Bcin03g08360.1	Partner of Y14 and mago {ECO:0000305} (Arabidopsis, E:7.44e-06)	3DPI_RR_DOWN
GO:0000184	Bcin15g02970.1	5'-3' exoribonuclease 1 (Schizosaccharomyces, E:0)	3DPI_RR_UP
GO:0000184	Bcin14g00020.1	DNA polymerase alpha-associated DNA helicase A (Schizosaccharomyces, E:2.46e-13)	3DPI_RR_UP
GO:0000184	Bcin03g02510.1	Protein SMG7 (Arabidopsis, E:6.82e-19)	3DPI_RR_UP
GO:0000184	Bcin13g05080.1		3DPI_RR_UP
GO:0000188	Bcin13g04330.1	Dual specificity protein phosphatase PPS1 (Saccharomyces, E:1.09e-45)	1DPI_RR_DOWN
GO:0000188	Bcin05g03130.1	NAP1-binding protein 2 (Saccharomyces, E:5.76e-16)	1DPI_RR_UP
GO:0000188	Bcin13g04330.1	Dual specificity protein phosphatase PPS1 (Saccharomyces, E:1.09e-45)	3DPI_MG_DOWN
GO:0000188	Bcin05g03130.1	NAP1-binding protein 2 (Saccharomyces, E:5.76e-16)	3DPI_RR_UP
GO:0000189	Bcin08g06760.1	Protein MLP1 homolog {ECO:0000303|PubMed:21784248} (Chaetomium, E:0)	1DPI_RR_UP
GO:0000189	Bcin08g06760.1	Protein MLP1 homolog {ECO:0000303|PubMed:21784248} (Chaetomium, E:0)	3DPI_RR_UP
GO:0000209	Bcin01g01290.1	E3 ubiquitin-protein ligase itt1 (Schizosaccharomyces, E:6.98e-12)	1DPI_MG_DOWN
GO:0000209	Bcin07g06910.1	Probable E3 ubiquitin ligase complex SCF subunit sconB (Aspergillus, E:0)	1DPI_MG_DOWN
GO:0000209	Bcin07g04720.1	Probable ubiquitin-conjugating enzyme E2 W (Dictyostelium, E:1.19e-27)	1DPI_MG_DOWN
GO:0000209	Bcin15g04190.1	STIP1 homology and U box-containing protein 1 {ECO:0000305} (Gallus, E:1.9e-13)	1DPI_MG_DOWN
GO:0000209	Bcin10g05040.1	Ubiquitin-conjugating enzyme E2 1 (Schizosaccharomyces, E:7.19e-46)	1DPI_MG_DOWN
GO:0000209	Bcin03g02840.1	Ubiquitin-conjugating enzyme E2-34 kDa (Saccharomyces, E:1.6e-46)	1DPI_MG_DOWN
GO:0000209	Bcin09g01730.1	Ubiquitin-conjugating enzyme E2 N (Sophophora, E:1.45e-76)	1DPI_MG_UP
GO:0000209	Bcin02g00490.1	Ubiquitin-conjugating enzyme E2-18 kDa (Schizosaccharomyces, E:1.42e-75)	1DPI_MG_UP
GO:0000209	Bcin07g06910.1	Probable E3 ubiquitin ligase complex SCF subunit sconB (Aspergillus, E:0)	1DPI_RR_DOWN
GO:0000209	Bcin03g03780.1	Probable E3 ubiquitin-protein ligase RNF217 (Homo, E:8.2e-16)	1DPI_RR_DOWN
GO:0000209	Bcin07g04720.1	Probable ubiquitin-conjugating enzyme E2 W (Dictyostelium, E:1.19e-27)	1DPI_RR_DOWN
GO:0000209	Bcin15g04190.1	STIP1 homology and U box-containing protein 1 {ECO:0000305} (Gallus, E:1.9e-13)	1DPI_RR_DOWN
GO:0000209	Bcin10g05040.1	Ubiquitin-conjugating enzyme E2 1 (Schizosaccharomyces, E:7.19e-46)	1DPI_RR_DOWN
GO:0000209	Bcin03g02840.1	Ubiquitin-conjugating enzyme E2-34 kDa (Saccharomyces, E:1.6e-46)	1DPI_RR_DOWN
GO:0000209	Bcin06g05460.1	Protein crossbronx homolog (Anopheles, E:1.78e-10)	1DPI_RR_UP
GO:0000209	Bcin09g01730.1	Ubiquitin-conjugating enzyme E2 N (Sophophora, E:1.45e-76)	1DPI_RR_UP
GO:0000209	Bcin05g06120.2	Ubiquitin-conjugating enzyme E2-20 kDa (Schizosaccharomyces, E:1.07e-68)	1DPI_RR_UP
GO:0000209	Bcin15g04190.1	STIP1 homology and U box-containing protein 1 {ECO:0000305} (Gallus, E:1.9e-13)	3DPI_MG_DOWN
GO:0000209	Bcin03g02840.1	Ubiquitin-conjugating enzyme E2-34 kDa (Saccharomyces, E:1.6e-46)	3DPI_MG_DOWN
GO:0000209	Bcin07g06910.1	Probable E3 ubiquitin ligase complex SCF subunit sconB (Aspergillus, E:0)	3DPI_RR_DOWN
GO:0000209	Bcin03g03780.1	Probable E3 ubiquitin-protein ligase RNF217 (Homo, E:8.2e-16)	3DPI_RR_DOWN
GO:0000209	Bcin07g04720.1	Probable ubiquitin-conjugating enzyme E2 W (Dictyostelium, E:1.19e-27)	3DPI_RR_DOWN
GO:0000209	Bcin15g04190.1	STIP1 homology and U box-containing protein 1 {ECO:0000305} (Gallus, E:1.9e-13)	3DPI_RR_DOWN
GO:0000209	Bcin03g02840.1	Ubiquitin-conjugating enzyme E2-34 kDa (Saccharomyces, E:1.6e-46)	3DPI_RR_DOWN
GO:0000209	Bcin11g03000.1	E3 ubiquitin-protein ligase MARCH5 (Gallus, E:1.14e-06)	3DPI_RR_UP
GO:0000209	Bcin10g00510.1	E3 ubiquitin-protein ligase synoviolin (Danio, E:9.28e-42)	3DPI_RR_UP
GO:0000209	Bcin06g05460.1	Protein crossbronx homolog (Anopheles, E:1.78e-10)	3DPI_RR_UP
GO:0000209	Bcin09g01730.1	Ubiquitin-conjugating enzyme E2 N (Sophophora, E:1.45e-76)	3DPI_RR_UP
GO:0000209	Bcin02g00490.1	Ubiquitin-conjugating enzyme E2-18 kDa (Schizosaccharomyces, E:1.42e-75)	3DPI_RR_UP
GO:0000209	Bcin05g06120.2	Ubiquitin-conjugating enzyme E2-20 kDa (Schizosaccharomyces, E:1.07e-68)	3DPI_RR_UP
GO:0000209	Bcin05g06120.1	Ubiquitin-conjugating enzyme E2-20 kDa (Schizosaccharomyces, E:1.7e-69)	3DPI_RR_UP
GO:0000209	Bcin07g03580.1	Uncharacterized RING finger protein P32A8.03c (Schizosaccharomyces, E:7.84e-20)	3DPI_RR_UP
GO:0000210	Bcin08g01700.1	Nudix hydrolase 1 (Arabidopsis, E:3.9e-20)	1DPI_MG_DOWN
GO:0000210	Bcin16g01680.1	Nudix hydrolase 1 (Arabidopsis, E:5.42e-21)	1DPI_MG_DOWN
GO:0000210	Bcin08g01700.1	Nudix hydrolase 1 (Arabidopsis, E:3.9e-20)	1DPI_RR_DOWN
GO:0000210	Bcin16g01680.1	Nudix hydrolase 1 (Arabidopsis, E:5.42e-21)	1DPI_RR_DOWN
GO:0000210	Bcin06g06160.1	Nucleotide triphosphate diphosphatase NUDT15 {ECO:0000305} (Mus, E:7.24e-06)	1DPI_RR_UP
GO:0000210	Bcin15g02650.1	Probable NADH pyrophosphatase (Schizosaccharomyces, E:9.14e-47)	1DPI_RR_UP
GO:0000210	Bcin08g01700.1	Nudix hydrolase 1 (Arabidopsis, E:3.9e-20)	3DPI_RR_DOWN
GO:0000210	Bcin16g01680.1	Nudix hydrolase 1 (Arabidopsis, E:5.42e-21)	3DPI_RR_DOWN
GO:0000210	Bcin15g02650.1	Probable NADH pyrophosphatase (Schizosaccharomyces, E:9.14e-47)	3DPI_RR_UP
GO:0000213	Bcin10g03670.1	Probable tRNA-splicing endonuclease subunit tsp-1 (Neurospora, E:2.26e-46)	1DPI_RR_UP
GO:0000213	Bcin02g00630.1	Probable tRNA-splicing endonuclease subunit tsp-2 (Neurospora, E:6.1e-124)	1DPI_RR_UP
GO:0000213	Bcin12g02800.1	Probable tRNA-splicing endonuclease subunit tsp-4 (Neurospora, E:1.51e-58)	1DPI_RR_UP
GO:0000214	Bcin10g03670.1	Probable tRNA-splicing endonuclease subunit tsp-1 (Neurospora, E:2.26e-46)	1DPI_RR_UP
GO:0000214	Bcin02g00630.1	Probable tRNA-splicing endonuclease subunit tsp-2 (Neurospora, E:6.1e-124)	1DPI_RR_UP
GO:0000214	Bcin12g02800.1	Probable tRNA-splicing endonuclease subunit tsp-4 (Neurospora, E:1.51e-58)	1DPI_RR_UP
GO:0000214	Bcin13g01680.1	Probable tRNA-splicing endonuclease subunit tsp-5 (Neurospora, E:9.1e-70)	1DPI_RR_UP
GO:0000215	Bcin10g03170.1	tRNA 2'-phosphotransferase 1 (Mus, E:6.99e-33)	1DPI_RR_UP
GO:0000215	Bcin10g03170.1	tRNA 2'-phosphotransferase 1 (Mus, E:6.99e-33)	3DPI_RR_DOWN
GO:0000220	Bcin14g02010.1	V-type proton ATPase 16 kDa proteolipid subunit (Neurospora, E:1.09e-78)	1DPI_MG_DOWN
GO:0000220	Bcin05g05970.1	V-type proton ATPase subunit a (Neurospora, E:0)	1DPI_MG_DOWN
GO:0000220	Bcin05g05800.1	V-type proton ATPase subunit d (Neurospora, E:0)	1DPI_MG_DOWN
GO:0000220	Bcin12g04040.1	Probable V-type proton ATPase 20 kDa proteolipid subunit (Schizosaccharomyces, E:3.28e-60)	1DPI_RR_DOWN
GO:0000220	Bcin03g02770.1	V-type proton ATPase 16 kDa proteolipid subunit (Candida, E:4.11e-52)	1DPI_RR_DOWN
GO:0000220	Bcin14g02010.1	V-type proton ATPase 16 kDa proteolipid subunit (Neurospora, E:1.09e-78)	1DPI_RR_DOWN
GO:0000220	Bcin05g05800.1	V-type proton ATPase subunit d (Neurospora, E:0)	1DPI_RR_DOWN
GO:0000220	Bcin12g04040.1	Probable V-type proton ATPase 20 kDa proteolipid subunit (Schizosaccharomyces, E:3.28e-60)	3DPI_MG_DOWN
GO:0000220	Bcin14g02010.1	V-type proton ATPase 16 kDa proteolipid subunit (Neurospora, E:1.09e-78)	3DPI_MG_DOWN
GO:0000220	Bcin05g05800.1	V-type proton ATPase subunit d (Neurospora, E:0)	3DPI_MG_DOWN
GO:0000220	Bcin12g04040.1	Probable V-type proton ATPase 20 kDa proteolipid subunit (Schizosaccharomyces, E:3.28e-60)	3DPI_RR_DOWN
GO:0000220	Bcin03g02770.1	V-type proton ATPase 16 kDa proteolipid subunit (Candida, E:4.11e-52)	3DPI_RR_DOWN
GO:0000220	Bcin05g05800.1	V-type proton ATPase subunit d (Neurospora, E:0)	3DPI_RR_DOWN
GO:0000220	Bcin05g05970.1	V-type proton ATPase subunit a (Neurospora, E:0)	3DPI_RR_UP
GO:0000221	Bcin11g00170.1	V-type proton ATPase subunit C 1-A (Danio, E:5.06e-73)	1DPI_MG_DOWN
GO:0000225	Bcin08g06410.1	N-acetylglucosaminyl-phosphatidylinositol de-N-acetylase {ECO:0000250|UniProtKB:P23797} (Trichophyton, E:1.75e-82)	1DPI_MG_DOWN
GO:0000225	Bcin08g06410.1	N-acetylglucosaminyl-phosphatidylinositol de-N-acetylase {ECO:0000250|UniProtKB:P23797} (Trichophyton, E:1.75e-82)	1DPI_RR_DOWN
GO:0000225	Bcin08g06410.1	N-acetylglucosaminyl-phosphatidylinositol de-N-acetylase {ECO:0000250|UniProtKB:P23797} (Trichophyton, E:1.75e-82)	3DPI_MG_DOWN
GO:0000225	Bcin08g06410.1	N-acetylglucosaminyl-phosphatidylinositol de-N-acetylase {ECO:0000250|UniProtKB:P23797} (Trichophyton, E:1.75e-82)	3DPI_RR_DOWN
GO:0000226	Bcin06g04390.1	GTP-binding protein RHO3 (Eremothecium, E:6.6e-90)	1DPI_MG_DOWN
GO:0000226	Bcin02g06250.1	Tubulin-folding cofactor C (Arabidopsis, E:3.84e-24)	1DPI_MG_DOWN
GO:0000226	Bcin15g04110.1	Cyclin-dependent kinase 1 (Dictyostelium, E:8.63e-44)	1DPI_MG_UP
GO:0000226	Bcin06g04390.1	GTP-binding protein RHO3 (Eremothecium, E:6.6e-90)	1DPI_RR_DOWN
GO:0000226	Bcin07g06350.1	Spindle pole body component alp4 (Schizosaccharomyces, E:0)	1DPI_RR_UP
GO:0000226	Bcin09g03200.1	Spindle pole body component alp6 (Schizosaccharomyces, E:3.18e-175)	1DPI_RR_UP
GO:0000226	Bcin01g03260.1	Tip elongation protein 1 (Schizosaccharomyces, E:2.34e-08)	1DPI_RR_UP
GO:0000226	Bcin02g06250.1	Tubulin-folding cofactor C (Arabidopsis, E:3.84e-24)	3DPI_MG_DOWN
GO:0000226	Bcin06g04390.1	GTP-binding protein RHO3 (Eremothecium, E:6.6e-90)	3DPI_RR_DOWN
GO:0000226	Bcin08g05190.1	Anucleate primary sterigmata protein A (Aspergillus, E:3.5e-146)	3DPI_RR_UP
GO:0000226	Bcin15g04110.1	Cyclin-dependent kinase 1 (Dictyostelium, E:8.63e-44)	3DPI_RR_UP
GO:0000226	Bcin02g03190.1	Gamma-tubulin complex component 5 (Mus, E:7.89e-08)	3DPI_RR_UP
GO:0000226	Bcin09g03200.1	Spindle pole body component alp6 (Schizosaccharomyces, E:3.18e-175)	3DPI_RR_UP
GO:0000226	Bcin01g03260.1	Tip elongation protein 1 (Schizosaccharomyces, E:2.34e-08)	3DPI_RR_UP
GO:0000226	Bcin06g07390.1	Tubulin-specific chaperone D (Mus, E:9.39e-32)	3DPI_RR_UP
GO:0000228	Bcin15g05300.1	Meiosis-specific transcription factor NDT80 (Saccharomyces, E:2.99e-12)	1DPI_RR_DOWN
GO:0000228	Bcin15g05300.1	Meiosis-specific transcription factor NDT80 (Saccharomyces, E:2.99e-12)	3DPI_RR_DOWN
GO:0000228	Bcin01g06030.1	ATP-dependent DNA helicase hus2/rqh1 (Schizosaccharomyces, E:9.08e-164)	3DPI_RR_UP
GO:0000228	Bcin02g02640.1	Minichromosome loss protein 1 (Schizosaccharomyces, E:2.48e-141)	3DPI_RR_UP
GO:0000228	Bcin08g06250.1	Protein kinase rad3 (Schizosaccharomyces, E:0)	3DPI_RR_UP
GO:0000234	Bcin12g00860.1	Phosphoethanolamine N-methyltransferase 1 (Arabidopsis, E:2.88e-07)	1DPI_MG_DOWN
GO:0000235	Bcin10g05640.1	Microtubule integrity protein mal3 (Schizosaccharomyces, E:1.01e-45)	1DPI_RR_UP
GO:0000243	Bcin06g06200.1	Small nuclear ribonucleoprotein Sm D1 (Schizosaccharomyces, E:5.8e-37)	1DPI_MG_DOWN
GO:0000243	Bcin01g03460.1	Splicing factor U2AF 23 kDa subunit (Schizosaccharomyces, E:4.56e-89)	1DPI_MG_DOWN
GO:0000243	Bcin01g03110.1	Pre-mRNA-processing factor 39 (Schizosaccharomyces, E:0)	1DPI_RR_DOWN
GO:0000243	Bcin06g06200.1	Small nuclear ribonucleoprotein Sm D1 (Schizosaccharomyces, E:5.8e-37)	3DPI_MG_DOWN
GO:0000243	Bcin01g03110.1	Pre-mRNA-processing factor 39 (Schizosaccharomyces, E:0)	3DPI_RR_DOWN
GO:0000243	Bcin06g06200.1	Small nuclear ribonucleoprotein Sm D1 (Schizosaccharomyces, E:5.8e-37)	3DPI_RR_DOWN
GO:0000243	Bcin01g03460.1	Splicing factor U2AF 23 kDa subunit (Schizosaccharomyces, E:4.56e-89)	3DPI_RR_DOWN
GO:0000244	Bcin08g03540.1	Pre-mRNA-processing-splicing factor 8 (Homo, E:0)	1DPI_RR_UP
GO:0000244	Bcin08g03540.1	Pre-mRNA-processing-splicing factor 8 (Homo, E:0)	3DPI_MG_UP
GO:0000244	Bcin09g01330.1	Uncharacterized RNA-binding protein C1861.04c (Schizosaccharomyces, E:5.04e-94)	3DPI_RR_DOWN
GO:0000244	Bcin08g03540.1	Pre-mRNA-processing-splicing factor 8 (Homo, E:0)	3DPI_RR_UP
GO:0000245	Bcin06g06200.1	Small nuclear ribonucleoprotein Sm D1 (Schizosaccharomyces, E:5.8e-37)	1DPI_MG_DOWN
GO:0000245	Bcin03g08850.1	Probable U6 snRNA-associated Sm-like protein LSm4 (Oryza sativa, E:1.84e-36)	1DPI_MG_UP
GO:0000245	Bcin08g03050.1	Protein kinase dsk1 (Schizosaccharomyces, E:1.64e-156)	1DPI_RR_DOWN
GO:0000245	Bcin12g00960.1	Thioredoxin-like protein 4A (Mus, E:6.77e-78)	1DPI_RR_DOWN
GO:0000245	Bcin05g00060.1	Probable mRNA-splicing protein ubp10 (Schizosaccharomyces, E:9.4e-163)	1DPI_RR_UP
GO:0000245	Bcin11g05120.1	Splicing factor 3A subunit 2 (Homo, E:7.2e-84)	1DPI_RR_UP
GO:0000245	Bcin08g03050.1	Protein kinase dsk1 (Schizosaccharomyces, E:1.64e-156)	3DPI_MG_DOWN
GO:0000245	Bcin06g06200.1	Small nuclear ribonucleoprotein Sm D1 (Schizosaccharomyces, E:5.8e-37)	3DPI_MG_DOWN
GO:0000245	Bcin12g00960.1	Thioredoxin-like protein 4A (Mus, E:6.77e-78)	3DPI_MG_DOWN
GO:0000245	Bcin06g06200.1	Small nuclear ribonucleoprotein Sm D1 (Schizosaccharomyces, E:5.8e-37)	3DPI_RR_DOWN
GO:0000245	Bcin12g00960.1	Thioredoxin-like protein 4A (Mus, E:6.77e-78)	3DPI_RR_DOWN
GO:0000245	Bcin09g01330.1	Uncharacterized RNA-binding protein C1861.04c (Schizosaccharomyces, E:5.04e-94)	3DPI_RR_DOWN
GO:0000246	Bcin11g04530.1	Delta(24(24(1)))-sterol reductase (Saccharomyces, E:2.27e-140)	1DPI_MG_UP
GO:0000246	Bcin09g00250.1	Delta(24(24(1)))-sterol reductase (Schizosaccharomyces, E:3.34e-157)	1DPI_RR_UP
GO:0000246	Bcin09g00250.1	Delta(24(24(1)))-sterol reductase (Schizosaccharomyces, E:3.34e-157)	3DPI_RR_UP
GO:0000247	Bcin04g02260.1	3-beta-hydroxysteroid-Delta(8),Delta(7)-isomerase (Rattus, E:3.75e-43)	1DPI_MG_DOWN
GO:0000247	Bcin10g03150.1	3-beta-hydroxysteroid-Delta(8),Delta(7)-isomerase (Homo, E:1.58e-46)	1DPI_MG_UP
GO:0000247	Bcin04g02260.1	3-beta-hydroxysteroid-Delta(8),Delta(7)-isomerase (Rattus, E:3.75e-43)	1DPI_RR_DOWN
GO:0000247	Bcin10g03150.1	3-beta-hydroxysteroid-Delta(8),Delta(7)-isomerase (Homo, E:1.58e-46)	1DPI_RR_UP
GO:0000247	Bcin15g01490.1	3-beta-hydroxysteroid-Delta(8),Delta(7)-isomerase (Rattus, E:9.63e-37)	1DPI_RR_UP
GO:0000247	Bcin10g03150.1	3-beta-hydroxysteroid-Delta(8),Delta(7)-isomerase (Homo, E:1.58e-46)	3DPI_RR_UP
GO:0000247	Bcin15g01490.1	3-beta-hydroxysteroid-Delta(8),Delta(7)-isomerase (Rattus, E:9.63e-37)	3DPI_RR_UP
GO:0000248	Bcin16g04720.1	Probable Delta(7)-sterol 5(6)-desaturase (Neurospora, E:4.65e-157)	1DPI_MG_DOWN
GO:0000248	Bcin16g04720.1	Probable Delta(7)-sterol 5(6)-desaturase (Neurospora, E:4.65e-157)	1DPI_RR_DOWN
GO:0000248	Bcin16g04720.1	Probable Delta(7)-sterol 5(6)-desaturase (Neurospora, E:4.65e-157)	3DPI_MG_DOWN
GO:0000248	Bcin16g04720.1	Probable Delta(7)-sterol 5(6)-desaturase (Neurospora, E:4.65e-157)	3DPI_RR_DOWN
GO:0000249	Bcin07g01120.1	Cytochrome P450 61 {ECO:0000303|PubMed:8543054} (Saccharomyces, E:0)	1DPI_RR_UP
GO:0000250	Bcin02g00670.1	Lanosterol synthase (Pneumocystis, E:0)	1DPI_RR_UP
GO:0000250	Bcin02g00670.1	Lanosterol synthase (Pneumocystis, E:0)	3DPI_RR_UP
GO:0000252	Bcin08g02190.1	Sterol-4-alpha-carboxylate 3-dehydrogenase, decarboxylating (Saccharomyces, E:6.1e-41)	1DPI_MG_DOWN
GO:0000252	Bcin08g02190.1	Sterol-4-alpha-carboxylate 3-dehydrogenase, decarboxylating (Saccharomyces, E:6.1e-41)	1DPI_RR_DOWN
GO:0000252	Bcin08g02190.1	Sterol-4-alpha-carboxylate 3-dehydrogenase, decarboxylating (Saccharomyces, E:6.1e-41)	3DPI_RR_DOWN
GO:0000252	Bcin16g04070.1	Sterol-4-alpha-carboxylate 3-dehydrogenase, decarboxylating (Saccharomyces, E:6.39e-61)	3DPI_RR_DOWN
GO:0000253	Bcin03g05110.1	3-keto-steroid reductase (Kluyveromyces, E:9.77e-31)	1DPI_MG_DOWN
GO:0000253	Bcin03g05110.1	3-keto-steroid reductase (Kluyveromyces, E:9.77e-31)	3DPI_RR_DOWN
GO:0000254	Bcin01g00350.1	Methylsterol monooxygenase (Candida, E:7.35e-124)	1DPI_MG_DOWN
GO:0000254	Bcin01g00350.1	Methylsterol monooxygenase (Candida, E:7.35e-124)	1DPI_RR_DOWN
GO:0000254	Bcin01g00350.1	Methylsterol monooxygenase (Candida, E:7.35e-124)	3DPI_MG_DOWN
GO:0000254	Bcin01g00350.1	Methylsterol monooxygenase (Candida, E:7.35e-124)	3DPI_RR_DOWN
GO:0000254	Bcin11g05970.1	Methylsterol monooxygenase 1-2 (Arabidopsis, E:3.39e-07)	3DPI_RR_UP
GO:0000256	Bcin10g04410.1	Ureidoglycolate lyase (Schizosaccharomyces, E:2.47e-33)	1DPI_RR_UP
GO:0000256	Bcin10g04410.1	Ureidoglycolate lyase (Schizosaccharomyces, E:2.47e-33)	1DPI_RR_UP
GO:0000256	Bcin05g00650.1	Allantoicase (Neurospora, E:0)	3DPI_RR_DOWN
GO:0000256	Bcin05g00650.1	Allantoicase (Neurospora, E:0)	3DPI_RR_DOWN
GO:0000256	Bcin10g04410.1	Ureidoglycolate lyase (Schizosaccharomyces, E:2.47e-33)	3DPI_RR_UP
GO:0000256	Bcin10g04410.1	Ureidoglycolate lyase (Schizosaccharomyces, E:2.47e-33)	3DPI_RR_UP
GO:0000266	Bcin04g03690.1	Vacuolar protein sorting-associated protein 1 (Schizosaccharomyces, E:0)	1DPI_MG_DOWN
GO:0000266	Bcin02g02630.1	Dynamin-related protein DNM1 (Saccharomyces, E:0)	1DPI_RR_UP
GO:0000266	Bcin07g03590.1	Mitochondrial fission 1 protein (Aspergillus, E:5.12e-84)	3DPI_MG_DOWN
GO:0000266	Bcin07g03590.1	Mitochondrial fission 1 protein (Aspergillus, E:5.12e-84)	3DPI_RR_DOWN
GO:0000266	Bcin08g05190.1	Anucleate primary sterigmata protein A (Aspergillus, E:3.5e-146)	3DPI_RR_UP
GO:0000266	Bcin02g02630.1	Dynamin-related protein DNM1 (Saccharomyces, E:0)	3DPI_RR_UP
GO:0000266	Bcin08g05920.1	Protein msp1, mitochondrial (Schizosaccharomyces, E:0)	3DPI_RR_UP
GO:0000266	Bcin04g03690.1	Vacuolar protein sorting-associated protein 1 (Schizosaccharomyces, E:0)	3DPI_RR_UP
GO:0000272	Bcin16g01590.1	Class III chitinase ARB_03514 {ECO:0000305} (Trichophyton, E:3.27e-71)	1DPI_MG_DOWN
GO:0000272	Bcin01g01760.1	Endochitinase A (Aspergillus, E:1.82e-47)	1DPI_MG_DOWN
GO:0000272	Bcin04g00030.1	Glucoamylase (Aspergillus, E:2.12e-175)	1DPI_MG_DOWN
GO:0000272	Bcin14g00650.1	Probable alpha/beta-glucosidase agdC (Aspergillus, E:0)	1DPI_MG_DOWN
GO:0000272	Bcin03g03840.1	Probable glucan endo-1,3-beta-glucosidase btgC (Aspergillus, E:7.67e-146)	1DPI_MG_DOWN
GO:0000272	Bcin01g11220.1	Probable glucan endo-1,3-beta-glucosidase eglC (Aspergillus, E:3.96e-61)	1DPI_MG_DOWN
GO:0000272	Bcin09g00200.1	Probable glucan endo-1,3-beta-glucosidase eglC (Aspergillus, E:4.88e-111)	1DPI_MG_DOWN
GO:0000272	Bcin06g04830.1	Probable glucan endo-1,6-beta-glucosidase B (Aspergillus, E:1.39e-163)	1DPI_MG_DOWN
GO:0000272	Bcin10g06130.1	Alpha-L-rhamnosidase rgxB (Aspergillus, E:1.79e-112)	1DPI_MG_UP
GO:0000272	Bcin11g04800.1	Chitin deacetylase ARB_04768 {ECO:0000250|UniProtKB:Q06702} (Trichophyton, E:6.64e-40)	1DPI_MG_UP
GO:0000272	Bcin07g00890.1	Endochitinase 33 (Trichoderma, E:3.31e-92)	1DPI_MG_UP
GO:0000272	Bcin01g11160.1	Endo-xylogalacturonan hydrolase A (Aspergillus, E:1.43e-140)	1DPI_MG_UP
GO:0000272	Bcin12g00300.1	Probable beta-galactosidase A (Penicillium, E:0)	1DPI_MG_UP
GO:0000272	Bcin04g06020.1	Probable beta-galactosidase C (Sclerotinia, E:0)	1DPI_MG_UP
GO:0000272	Bcin03g03630.1	Probable xyloglucan-specific endo-beta-1,4-glucanase A (Aspergillus, E:6.19e-75)	1DPI_MG_UP
GO:0000272	Bcin03g03630.1	Probable xyloglucan-specific endo-beta-1,4-glucanase A (Aspergillus, E:6.19e-75)	1DPI_MG_UP
GO:0000272	Bcin12g04530.1	Putative galacturan 1,4-alpha-galacturonidase C (Aspergillus, E:0)	1DPI_MG_UP
GO:0000272	Bcin12g01100.1	Rhamnogalacturonase A (Aspergillus, E:5.94e-179)	1DPI_MG_UP
GO:0000272	Bcin06g00490.1	Xyloglucan-specific endo-beta-1,4-glucanase A (Aspergillus, E:2.13e-15)	1DPI_MG_UP
GO:0000272	Bcin06g00490.1	Xyloglucan-specific endo-beta-1,4-glucanase A (Aspergillus, E:2.13e-15)	1DPI_MG_UP
GO:0000272	Bcin13g02320.1	Xyloglucan-specific endo-beta-1,4-glucanase A (Aspergillus, E:5.99e-73)	1DPI_MG_UP
GO:0000272	Bcin13g02320.1	Xyloglucan-specific endo-beta-1,4-glucanase A (Aspergillus, E:5.99e-73)	1DPI_MG_UP
GO:0000272	Bcin06g02140.1	Alpha-L-rhamnosidase rgxB (Aspergillus, E:2.99e-130)	1DPI_RR_DOWN
GO:0000272	Bcin05g01040.1	Beta-mannosidase B (Thermothelomyces, E:0)	1DPI_RR_DOWN
GO:0000272	Bcin16g01590.1	Class III chitinase ARB_03514 {ECO:0000305} (Trichophyton, E:3.27e-71)	1DPI_RR_DOWN
GO:0000272	Bcin01g01760.1	Endochitinase A (Aspergillus, E:1.82e-47)	1DPI_RR_DOWN
GO:0000272	Bcin07g00160.1	Endochitinase B1 (Aspergillus, E:1.52e-173)	1DPI_RR_DOWN
GO:0000272	Bcin12g03390.1	Glucoamylase P (Amorphotheca, E:0)	1DPI_RR_DOWN
GO:0000272	Bcin14g00650.1	Probable alpha/beta-glucosidase agdC (Aspergillus, E:0)	1DPI_RR_DOWN
GO:0000272	Bcin08g02120.1	Probable alpha-galactosidase D (Aspergillus, E:0)	1DPI_RR_DOWN
GO:0000272	Bcin03g03840.1	Probable glucan endo-1,3-beta-glucosidase btgC (Aspergillus, E:7.67e-146)	1DPI_RR_DOWN
GO:0000272	Bcin09g00200.1	Probable glucan endo-1,3-beta-glucosidase eglC (Aspergillus, E:4.88e-111)	1DPI_RR_DOWN
GO:0000272	Bcin06g04830.1	Probable glucan endo-1,6-beta-glucosidase B (Aspergillus, E:1.39e-163)	1DPI_RR_DOWN
GO:0000272	Bcin13g03350.1	Probable xyloglucan-specific endo-beta-1,4-glucanase A (Aspergillus, E:5.22e-13)	1DPI_RR_DOWN
GO:0000272	Bcin13g03350.1	Probable xyloglucan-specific endo-beta-1,4-glucanase A (Aspergillus, E:5.22e-13)	1DPI_RR_DOWN
GO:0000272	Bcin10g06130.1	Alpha-L-rhamnosidase rgxB (Aspergillus, E:1.79e-112)	1DPI_RR_UP
GO:0000272	Bcin03g05710.1	Chitin deacetylase ARB_04768 {ECO:0000250|UniProtKB:Q06702} (Trichophyton, E:3.16e-33)	1DPI_RR_UP
GO:0000272	Bcin12g00300.1	Probable beta-galactosidase A (Penicillium, E:0)	1DPI_RR_UP
GO:0000272	Bcin03g03630.1	Probable xyloglucan-specific endo-beta-1,4-glucanase A (Aspergillus, E:6.19e-75)	1DPI_RR_UP
GO:0000272	Bcin03g03630.1	Probable xyloglucan-specific endo-beta-1,4-glucanase A (Aspergillus, E:6.19e-75)	1DPI_RR_UP
GO:0000272	Bcin06g00490.1	Xyloglucan-specific endo-beta-1,4-glucanase A (Aspergillus, E:2.13e-15)	1DPI_RR_UP
GO:0000272	Bcin06g00490.1	Xyloglucan-specific endo-beta-1,4-glucanase A (Aspergillus, E:2.13e-15)	1DPI_RR_UP
GO:0000272	Bcin13g02320.1	Xyloglucan-specific endo-beta-1,4-glucanase A (Aspergillus, E:5.99e-73)	1DPI_RR_UP
GO:0000272	Bcin13g02320.1	Xyloglucan-specific endo-beta-1,4-glucanase A (Aspergillus, E:5.99e-73)	1DPI_RR_UP
GO:0000272	Bcin16g01590.1	Class III chitinase ARB_03514 {ECO:0000305} (Trichophyton, E:3.27e-71)	3DPI_MG_DOWN
GO:0000272	Bcin01g01760.1	Endochitinase A (Aspergillus, E:1.82e-47)	3DPI_MG_DOWN
GO:0000272	Bcin14g00650.1	Probable alpha/beta-glucosidase agdC (Aspergillus, E:0)	3DPI_MG_DOWN
GO:0000272	Bcin09g00200.1	Probable glucan endo-1,3-beta-glucosidase eglC (Aspergillus, E:4.88e-111)	3DPI_MG_DOWN
GO:0000272	Bcin06g04830.1	Probable glucan endo-1,6-beta-glucosidase B (Aspergillus, E:1.39e-163)	3DPI_MG_DOWN
GO:0000272	Bcin08g05870.1	Alpha-fucosidase A (Aspergillus, E:0)	3DPI_MG_UP
GO:0000272	Bcin10g06130.1	Alpha-L-rhamnosidase rgxB (Aspergillus, E:1.79e-112)	3DPI_MG_UP
GO:0000272	Bcin10g04360.1	Non-reducing end beta-L-arabinofuranosidase (Bifidobacterium, E:3.34e-92)	3DPI_MG_UP
GO:0000272	Bcin08g02120.1	Probable alpha-galactosidase D (Aspergillus, E:0)	3DPI_MG_UP
GO:0000272	Bcin12g00300.1	Probable beta-galactosidase A (Penicillium, E:0)	3DPI_MG_UP
GO:0000272	Bcin04g06020.1	Probable beta-galactosidase C (Sclerotinia, E:0)	3DPI_MG_UP
GO:0000272	Bcin04g00470.1	Probable pectate lyase F (Aspergillus, E:2.42e-123)	3DPI_MG_UP
GO:0000272	Bcin03g03630.1	Probable xyloglucan-specific endo-beta-1,4-glucanase A (Aspergillus, E:6.19e-75)	3DPI_MG_UP
GO:0000272	Bcin03g03630.1	Probable xyloglucan-specific endo-beta-1,4-glucanase A (Aspergillus, E:6.19e-75)	3DPI_MG_UP
GO:0000272	Bcin12g04530.1	Putative galacturan 1,4-alpha-galacturonidase C (Aspergillus, E:0)	3DPI_MG_UP
GO:0000272	Bcin12g01100.1	Rhamnogalacturonase A (Aspergillus, E:5.94e-179)	3DPI_MG_UP
GO:0000272	Bcin02g00050.1	Unsaturated chondroitin disaccharide hydrolase (Streptococcus, E:7.45e-43)	3DPI_MG_UP
GO:0000272	Bcin13g02320.1	Xyloglucan-specific endo-beta-1,4-glucanase A (Aspergillus, E:5.99e-73)	3DPI_MG_UP
GO:0000272	Bcin13g02320.1	Xyloglucan-specific endo-beta-1,4-glucanase A (Aspergillus, E:5.99e-73)	3DPI_MG_UP
GO:0000272	Bcin08g01900.1	Chitinase 2 (Rhizopus, E:4.33e-07)	3DPI_RR_DOWN
GO:0000272	Bcin01g01760.1	Endochitinase A (Aspergillus, E:1.82e-47)	3DPI_RR_DOWN
GO:0000272	Bcin09g00200.1	Probable glucan endo-1,3-beta-glucosidase eglC (Aspergillus, E:4.88e-111)	3DPI_RR_DOWN
GO:0000272	Bcin13g03350.1	Probable xyloglucan-specific endo-beta-1,4-glucanase A (Aspergillus, E:5.22e-13)	3DPI_RR_DOWN
GO:0000272	Bcin13g03350.1	Probable xyloglucan-specific endo-beta-1,4-glucanase A (Aspergillus, E:5.22e-13)	3DPI_RR_DOWN
GO:0000272	Bcin08g05870.1	Alpha-fucosidase A (Aspergillus, E:0)	3DPI_RR_UP
GO:0000272	Bcin10g06130.1	Alpha-L-rhamnosidase rgxB (Aspergillus, E:1.79e-112)	3DPI_RR_UP
GO:0000272	Bcin03g05710.1	Chitin deacetylase ARB_04768 {ECO:0000250|UniProtKB:Q06702} (Trichophyton, E:3.16e-33)	3DPI_RR_UP
GO:0000272	Bcin11g04800.1	Chitin deacetylase ARB_04768 {ECO:0000250|UniProtKB:Q06702} (Trichophyton, E:6.64e-40)	3DPI_RR_UP
GO:0000272	Bcin07g00890.1	Endochitinase 33 (Trichoderma, E:3.31e-92)	3DPI_RR_UP
GO:0000272	Bcin01g11160.1	Endo-xylogalacturonan hydrolase A (Aspergillus, E:1.43e-140)	3DPI_RR_UP
GO:0000272	Bcin04g04190.1	Glucoamylase (Neurospora, E:0)	3DPI_RR_UP
GO:0000272	Bcin08g02120.1	Probable alpha-galactosidase D (Aspergillus, E:0)	3DPI_RR_UP
GO:0000272	Bcin12g00300.1	Probable beta-galactosidase A (Penicillium, E:0)	3DPI_RR_UP
GO:0000272	Bcin04g06020.1	Probable beta-galactosidase C (Sclerotinia, E:0)	3DPI_RR_UP
GO:0000272	Bcin11g02180.1	Probable beta-galactosidase E (Aspergillus, E:0)	3DPI_RR_UP
GO:0000272	Bcin12g04530.1	Putative galacturan 1,4-alpha-galacturonidase C (Aspergillus, E:0)	3DPI_RR_UP
GO:0000272	Bcin12g01100.1	Rhamnogalacturonase A (Aspergillus, E:5.94e-179)	3DPI_RR_UP
GO:0000272	Bcin06g00490.1	Xyloglucan-specific endo-beta-1,4-glucanase A (Aspergillus, E:2.13e-15)	3DPI_RR_UP
GO:0000272	Bcin06g00490.1	Xyloglucan-specific endo-beta-1,4-glucanase A (Aspergillus, E:2.13e-15)	3DPI_RR_UP
GO:0000272	Bcin13g02320.1	Xyloglucan-specific endo-beta-1,4-glucanase A (Aspergillus, E:5.99e-73)	3DPI_RR_UP
GO:0000272	Bcin13g02320.1	Xyloglucan-specific endo-beta-1,4-glucanase A (Aspergillus, E:5.99e-73)	3DPI_RR_UP
GO:0000274	Bcin09g03570.1	ATP synthase subunit d, mitochondrial (Neurospora, E:2.79e-90)	1DPI_MG_UP
GO:0000274	Bcin09g03570.1	ATP synthase subunit d, mitochondrial (Neurospora, E:2.79e-90)	1DPI_RR_UP
GO:0000275	Bcin10g05090.1	ATP synthase subunit delta, mitochondrial (Neurospora, E:7.16e-91)	1DPI_RR_UP
GO:0000275	Bcin02g02510.1	Protein stunted {ECO:0000305} (Sophophora, E:6.62e-07)	3DPI_MG_DOWN
GO:0000275	Bcin02g02510.1	Protein stunted {ECO:0000305} (Sophophora, E:6.62e-07)	3DPI_RR_DOWN
GO:0000276	Bcin02g04170.1	ATP synthase subunit 4, mitochondrial (Neurospora, E:3.84e-111)	1DPI_MG_UP
GO:0000276	Bcin02g04170.1	ATP synthase subunit 4, mitochondrial (Neurospora, E:3.84e-111)	1DPI_MG_UP
GO:0000276	Bcin09g03570.1	ATP synthase subunit d, mitochondrial (Neurospora, E:2.79e-90)	1DPI_MG_UP
GO:0000276	Bcin02g02250.1	ATP synthase subunit e, mitochondrial (Saccharomyces, E:1.91e-08)	1DPI_MG_UP
GO:0000276	Bcin02g04170.1	ATP synthase subunit 4, mitochondrial (Neurospora, E:3.84e-111)	1DPI_RR_UP
GO:0000276	Bcin02g04170.1	ATP synthase subunit 4, mitochondrial (Neurospora, E:3.84e-111)	1DPI_RR_UP
GO:0000276	Bcin09g03570.1	ATP synthase subunit d, mitochondrial (Neurospora, E:2.79e-90)	1DPI_RR_UP
GO:0000276	Bcin02g02250.1	ATP synthase subunit e, mitochondrial (Saccharomyces, E:1.91e-08)	1DPI_RR_UP
GO:0000276	Bcin05g01140.1	ATP synthase subunit g, mitochondrial (Saccharomyces, E:3.42e-10)	1DPI_RR_UP
GO:0000276	Bcin05g01140.1	ATP synthase subunit g, mitochondrial (Saccharomyces, E:3.42e-10)	1DPI_RR_UP
GO:0000276	Bcin12g06540.1	ATP synthase subunit f, mitochondrial (Saccharomyces, E:2.17e-28)	3DPI_MG_DOWN
GO:0000276	Bcin12g06540.1	ATP synthase subunit f, mitochondrial (Saccharomyces, E:2.17e-28)	3DPI_MG_DOWN
GO:0000276	Bcin11g06080.1		3DPI_MG_DOWN
GO:0000276	Bcin12g02610.1		3DPI_MG_DOWN
GO:0000276	Bcin12g06540.1	ATP synthase subunit f, mitochondrial (Saccharomyces, E:2.17e-28)	3DPI_RR_DOWN
GO:0000276	Bcin12g06540.1	ATP synthase subunit f, mitochondrial (Saccharomyces, E:2.17e-28)	3DPI_RR_DOWN
GO:0000276	Bcin11g06080.1		3DPI_RR_DOWN
GO:0000276	Bcin12g02610.1		3DPI_RR_DOWN
GO:0000276	Bcin02g04170.1	ATP synthase subunit 4, mitochondrial (Neurospora, E:3.84e-111)	3DPI_RR_UP
GO:0000276	Bcin02g04170.1	ATP synthase subunit 4, mitochondrial (Neurospora, E:3.84e-111)	3DPI_RR_UP
GO:0000278	Bcin10g04400.1	Myb-like DNA-binding protein myb-1 (Neurospora, E:5.99e-35)	1DPI_RR_DOWN
GO:0000278	Bcin06g06740.1	Centromere/kinetochore protein zw10 homolog (Rattus, E:1.79e-15)	1DPI_RR_UP
GO:0000278	Bcin03g02240.1	Cyclin-dependent kinase 11B (Rattus, E:1.16e-105)	1DPI_RR_UP
GO:0000278	Bcin11g04030.1	DASH complex subunit duo1 (Schizosaccharomyces, E:2.25e-09)	1DPI_RR_UP
GO:0000278	Bcin10g04400.1	Myb-like DNA-binding protein myb-1 (Neurospora, E:5.99e-35)	3DPI_MG_DOWN
GO:0000278	Bcin11g04030.1	DASH complex subunit duo1 (Schizosaccharomyces, E:2.25e-09)	3DPI_MG_UP
GO:0000278	Bcin14g00720.1	DASH complex subunit DAD2 (Debaryomyces, E:2.02e-16)	3DPI_RR_DOWN
GO:0000278	Bcin14g01110.1	Replication factor C subunit 1 (Saccharomyces, E:9.34e-06)	3DPI_RR_DOWN
GO:0000278	Bcin04g05350.1	ATP-dependent DNA helicase Q5 (Homo, E:1.33e-99)	3DPI_RR_UP
GO:0000278	Bcin06g06740.1	Centromere/kinetochore protein zw10 homolog (Rattus, E:1.79e-15)	3DPI_RR_UP
GO:0000278	Bcin07g03930.1	Chromosome segregation protein sudA (Aspergillus, E:0)	3DPI_RR_UP
GO:0000278	Bcin11g04030.1	DASH complex subunit duo1 (Schizosaccharomyces, E:2.25e-09)	3DPI_RR_UP
GO:0000278	Bcin12g04170.1	Probable kinetochore protein nuf2 (Neurospora, E:0)	3DPI_RR_UP
GO:0000278	Bcin06g07390.1	Tubulin-specific chaperone D (Mus, E:9.39e-32)	3DPI_RR_UP
GO:0000280	Bcin08g05890.1	rRNA-processing protein EBP2 (Saccharomyces, E:3.26e-57)	3DPI_RR_DOWN
GO:0000281	Bcin06g06480.1	Homeobox protein 4 (Dictyostelium, E:4.81e-09)	1DPI_MG_DOWN
GO:0000281	Bcin01g06150.1	Actin-related protein 2/3 complex subunit 1 (Schizosaccharomyces, E:5.35e-136)	1DPI_MG_UP
GO:0000281	Bcin01g10820.1	Ankyrin-3 (Rattus, E:5.1e-35)	1DPI_RR_DOWN
GO:0000281	Bcin04g01090.1	Ankyrin-3 {ECO:0000303|PubMed:7836469} (Homo, E:2.25e-72)	1DPI_RR_DOWN
GO:0000281	Bcin06g06480.1	Homeobox protein 4 (Dictyostelium, E:4.81e-09)	1DPI_RR_DOWN
GO:0000281	Bcin01g04380.1	pH-response regulator protein palI/RIM9 (Magnaporthe, E:1.18e-63)	1DPI_RR_DOWN
GO:0000281	Bcin09g01590.1	Putative ankyrin repeat protein RF_0381 (spotted fever group, E:2.52e-32)	1DPI_RR_DOWN
GO:0000281	Bcin14g03180.1		1DPI_RR_DOWN
GO:0000281	Bcin01g06150.1	Actin-related protein 2/3 complex subunit 1 (Schizosaccharomyces, E:5.35e-136)	1DPI_RR_UP
GO:0000281	Bcin02g02360.1	cytokinesis protein 3 (Schizosaccharomyces, E:2.74e-70)	1DPI_RR_UP
GO:0000281	Bcin08g02770.2	Septin homolog spn3 (Schizosaccharomyces, E:5.42e-113)	1DPI_RR_UP
GO:0000281	Bcin15g02610.1	Septin homolog spn4 (Schizosaccharomyces, E:5.36e-171)	1DPI_RR_UP
GO:0000281	Bcin04g05920.1	Septin homolog spn2 (Schizosaccharomyces, E:5.05e-163)	3DPI_MG_DOWN
GO:0000281	Bcin06g06780.1	Tropomyosin-2 (Saccharomyces, E:2.84e-27)	3DPI_MG_DOWN
GO:0000281	Bcin04g05920.1	Septin homolog spn2 (Schizosaccharomyces, E:5.05e-163)	3DPI_RR_DOWN
GO:0000281	Bcin01g06150.1	Actin-related protein 2/3 complex subunit 1 (Schizosaccharomyces, E:5.35e-136)	3DPI_RR_UP
GO:0000281	Bcin02g02360.1	cytokinesis protein 3 (Schizosaccharomyces, E:2.74e-70)	3DPI_RR_UP
GO:0000281	Bcin03g08830.1	Phosphatidylinositol 3,4,5-trisphosphate 3-phosphatase and dual-specificity protein phosphatase PTEN (Dictyostelium, E:5.32e-22)	3DPI_RR_UP
GO:0000281	Bcin05g08290.1	Ras GTPase-activating-like protein rng2 (Schizosaccharomyces, E:0)	3DPI_RR_UP
GO:0000281	Bcin13g03820.1	Septation initiation network scaffold protein cdc11 (Schizosaccharomyces, E:1.4e-60)	3DPI_RR_UP
GO:0000281	Bcin08g02770.1	Septin homolog spn3 (Schizosaccharomyces, E:4.16e-113)	3DPI_RR_UP
GO:0000282	Bcin06g05840.1	Bud site selection protein RAX2 (Saccharomyces, E:7.32e-41)	1DPI_MG_DOWN
GO:0000282	Bcin12g01370.1	Signaling mucin MSB2 (Saccharomyces, E:5.15e-09)	1DPI_MG_DOWN
GO:0000282	Bcin12g01370.1	Signaling mucin MSB2 (Saccharomyces, E:5.15e-09)	3DPI_MG_DOWN
GO:0000285	Bcin10g00540.1	FYVE-type zinc finger-containing protein C9B6.03 (Schizosaccharomyces, E:6.25e-18)	1DPI_MG_DOWN
GO:0000285	Bcin10g00540.1	FYVE-type zinc finger-containing protein C9B6.03 (Schizosaccharomyces, E:6.25e-18)	1DPI_RR_DOWN
GO:0000285	Bcin01g03650.1	Zinc finger FYVE domain-containing protein 21 (Homo, E:5.7e-09)	1DPI_RR_DOWN
GO:0000285	Bcin10g00540.1	FYVE-type zinc finger-containing protein C9B6.03 (Schizosaccharomyces, E:6.25e-18)	3DPI_MG_DOWN
GO:0000285	Bcin10g00540.1	FYVE-type zinc finger-containing protein C9B6.03 (Schizosaccharomyces, E:6.25e-18)	3DPI_RR_DOWN
GO:0000285	Bcin06g02360.1	1-phosphatidylinositol 3-phosphate 5-kinase fab1 (Schizosaccharomyces, E:3.56e-136)	3DPI_RR_UP
GO:0000287	Bcin15g00230.1	Bifunctional epoxide hydrolase 2 (Sus, E:3.22e-19)	1DPI_MG_DOWN
GO:0000287	Bcin08g06890.1	Cobalt/magnesium transport protein CorA {ECO:0000305} (Thermotoga, E:7.8e-22)	1DPI_MG_DOWN
GO:0000287	Bcin08g04420.1	IMP-specific 5'-nucleotidase 1 (Neurospora, E:0)	1DPI_MG_DOWN
GO:0000287	Bcin05g04480.1	Nuclear elongation and deformation protein 1 (Schizosaccharomyces, E:1.73e-167)	1DPI_MG_DOWN
GO:0000287	Bcin11g02130.1	Phosphoacetylglucosamine mutase {ECO:0000303|PubMed:11004509} (Candida, E:0)	1DPI_MG_DOWN
GO:0000287	Bcin11g02490.1	Phosphoglucomutase {ECO:0000250|UniProtKB:P37012} (Aspergillus, E:0)	1DPI_MG_DOWN
GO:0000287	Bcin14g01230.1	Phospholipid-transporting ATPase DNF1 (Saccharomyces, E:0)	1DPI_MG_DOWN
GO:0000287	Bcin09g05530.1	Probable tartrate dehydrogenase/decarboxylase TtuC' (Agrobacterium, E:7.73e-164)	1DPI_MG_DOWN
GO:0000287	Bcin06g03400.1	Programmed cell death protein 6 (Mus, E:6.86e-50)	1DPI_MG_DOWN
GO:0000287	Bcin01g01420.1	Protein DlpA (Legionella, E:4.48e-40)	1DPI_MG_DOWN
GO:0000287	Bcin15g01860.1	Putative 2-hydroxyacyl-CoA lyase (Schizosaccharomyces, E:1.44e-160)	1DPI_MG_DOWN
GO:0000287	Bcin02g06580.1	Pyruvate decarboxylase (Aspergillus, E:0)	1DPI_MG_DOWN
GO:0000287	Bcin09g05440.1		1DPI_MG_DOWN
GO:0000287	Bcin10g05310.1	3-isopropylmalate dehydrogenase (Zymoseptoria, E:0)	1DPI_MG_UP
GO:0000287	Bcin11g03040.1	Acetolactate synthase catalytic subunit, mitochondrial (Saccharomyces, E:0)	1DPI_MG_UP
GO:0000287	Bcin10g01840.1	Bifunctional epoxide hydrolase 2 (Rattus, E:2.11e-18)	1DPI_MG_UP
GO:0000287	Bcin01g06340.1	Deoxyuridine 5'-triphosphate nucleotidohydrolase (Neurospora, E:2.19e-59)	1DPI_MG_UP
GO:0000287	Bcin06g02300.1	Homoisocitrate dehydrogenase (Schizosaccharomyces, E:6e-154)	1DPI_MG_UP
GO:0000287	Bcin01g03000.1	Inorganic pyrophosphatase (Neurospora, E:0)	1DPI_MG_UP
GO:0000287	Bcin01g07460.1	Isocitrate dehydrogenase [NAD] subunit 1, mitochondrial (Histoplasma, E:0)	1DPI_MG_UP
GO:0000287	Bcin07g04280.1	Isocitrate dehydrogenase [NAD] subunit 2, mitochondrial (Schizosaccharomyces, E:0)	1DPI_MG_UP
GO:0000287	Bcin08g01340.1	mRNA decapping complex subunit 2 (Schizosaccharomyces, E:6.01e-73)	1DPI_MG_UP
GO:0000287	Bcin10g05410.1	Phenylalanine--tRNA ligase beta subunit (Candida, E:0)	1DPI_MG_UP
GO:0000287	Bcin12g06390.1	Presilphiperfolan-8-beta-ol synthase (Botrytis, E:0)	1DPI_MG_UP
GO:0000287	Bcin16g03540.1	Acetolactate synthase large subunit (Bacillus, E:3.02e-14)	1DPI_RR_DOWN
GO:0000287	Bcin15g00230.1	Bifunctional epoxide hydrolase 2 (Sus, E:3.22e-19)	1DPI_RR_DOWN
GO:0000287	Bcin08g06890.1	Cobalt/magnesium transport protein CorA {ECO:0000305} (Thermotoga, E:7.8e-22)	1DPI_RR_DOWN
GO:0000287	Bcin01g07620.1	Peroxisomal coenzyme A diphosphatase 1, peroxisomal (Saccharomyces, E:1.2e-29)	1DPI_RR_DOWN
GO:0000287	Bcin11g02490.1	Phosphoglucomutase {ECO:0000250|UniProtKB:P37012} (Aspergillus, E:0)	1DPI_RR_DOWN
GO:0000287	Bcin14g01230.1	Phospholipid-transporting ATPase DNF1 (Saccharomyces, E:0)	1DPI_RR_DOWN
GO:0000287	Bcin09g05530.1	Probable tartrate dehydrogenase/decarboxylase TtuC' (Agrobacterium, E:7.73e-164)	1DPI_RR_DOWN
GO:0000287	Bcin06g03400.1	Programmed cell death protein 6 (Mus, E:6.86e-50)	1DPI_RR_DOWN
GO:0000287	Bcin01g01420.1	Protein DlpA (Legionella, E:4.48e-40)	1DPI_RR_DOWN
GO:0000287	Bcin05g00720.1	Werner syndrome ATP-dependent helicase (Homo, E:3.07e-11)	1DPI_RR_DOWN
GO:0000287	Bcin09g05440.1		1DPI_RR_DOWN
GO:0000287	Bcin10g05310.1	3-isopropylmalate dehydrogenase (Zymoseptoria, E:0)	1DPI_RR_UP
GO:0000287	Bcin15g02970.1	5'-3' exoribonuclease 1 (Schizosaccharomyces, E:0)	1DPI_RR_UP
GO:0000287	Bcin11g03040.1	Acetolactate synthase catalytic subunit, mitochondrial (Saccharomyces, E:0)	1DPI_RR_UP
GO:0000287	Bcin01g06640.1	ATP phosphoribosyltransferase (Yarrowia, E:7.65e-123)	1DPI_RR_UP
GO:0000287	Bcin01g06640.1	ATP phosphoribosyltransferase (Yarrowia, E:7.65e-123)	1DPI_RR_UP
GO:0000287	Bcin13g00770.1	Bifunctional epoxide hydrolase 2 (Mus, E:4.64e-45)	1DPI_RR_UP
GO:0000287	Bcin01g06340.1	Deoxyuridine 5'-triphosphate nucleotidohydrolase (Neurospora, E:2.19e-59)	1DPI_RR_UP
GO:0000287	Bcin01g00440.1	Fatty acid synthase subunit alpha (Penicillium, E:0)	1DPI_RR_UP
GO:0000287	Bcin06g02300.1	Homoisocitrate dehydrogenase (Schizosaccharomyces, E:6e-154)	1DPI_RR_UP
GO:0000287	Bcin01g03000.1	Inorganic pyrophosphatase (Neurospora, E:0)	1DPI_RR_UP
GO:0000287	Bcin01g07460.1	Isocitrate dehydrogenase [NAD] subunit 1, mitochondrial (Histoplasma, E:0)	1DPI_RR_UP
GO:0000287	Bcin07g04280.1	Isocitrate dehydrogenase [NAD] subunit 2, mitochondrial (Schizosaccharomyces, E:0)	1DPI_RR_UP
GO:0000287	Bcin08g01340.1	mRNA decapping complex subunit 2 (Schizosaccharomyces, E:6.01e-73)	1DPI_RR_UP
GO:0000287	Bcin10g05410.1	Phenylalanine--tRNA ligase beta subunit (Candida, E:0)	1DPI_RR_UP
GO:0000287	Bcin09g06180.2	Phospholipid-transporting ATPase DNF1 (Saccharomyces, E:0)	1DPI_RR_UP
GO:0000287	Bcin12g06390.1	Presilphiperfolan-8-beta-ol synthase (Botrytis, E:0)	1DPI_RR_UP
GO:0000287	Bcin05g05580.1	Ribose-phosphate pyrophosphokinase 5 (Saccharomyces, E:4.94e-135)	1DPI_RR_UP
GO:0000287	Bcin15g00230.1	Bifunctional epoxide hydrolase 2 (Sus, E:3.22e-19)	3DPI_MG_DOWN
GO:0000287	Bcin11g02490.1	Phosphoglucomutase {ECO:0000250|UniProtKB:P37012} (Aspergillus, E:0)	3DPI_MG_DOWN
GO:0000287	Bcin14g01230.1	Phospholipid-transporting ATPase DNF1 (Saccharomyces, E:0)	3DPI_MG_DOWN
GO:0000287	Bcin09g05530.1	Probable tartrate dehydrogenase/decarboxylase TtuC' (Agrobacterium, E:7.73e-164)	3DPI_MG_DOWN
GO:0000287	Bcin01g01420.1	Protein DlpA (Legionella, E:4.48e-40)	3DPI_MG_DOWN
GO:0000287	Bcin02g06580.1	Pyruvate decarboxylase (Aspergillus, E:0)	3DPI_MG_DOWN
GO:0000287	Bcin04g05060.1	Ribose-phosphate pyrophosphokinase 2 (Schizosaccharomyces, E:1.27e-165)	3DPI_MG_DOWN
GO:0000287	Bcin10g01840.1	Bifunctional epoxide hydrolase 2 (Rattus, E:2.11e-18)	3DPI_MG_UP
GO:0000287	Bcin01g00440.1	Fatty acid synthase subunit alpha (Penicillium, E:0)	3DPI_MG_UP
GO:0000287	Bcin01g07460.1	Isocitrate dehydrogenase [NAD] subunit 1, mitochondrial (Histoplasma, E:0)	3DPI_MG_UP
GO:0000287	Bcin07g04280.1	Isocitrate dehydrogenase [NAD] subunit 2, mitochondrial (Schizosaccharomyces, E:0)	3DPI_MG_UP
GO:0000287	Bcin08g01340.1	mRNA decapping complex subunit 2 (Schizosaccharomyces, E:6.01e-73)	3DPI_MG_UP
GO:0000287	Bcin12g06390.1	Presilphiperfolan-8-beta-ol synthase (Botrytis, E:0)	3DPI_MG_UP
GO:0000287	Bcin15g00230.1	Bifunctional epoxide hydrolase 2 (Sus, E:3.22e-19)	3DPI_RR_DOWN
GO:0000287	Bcin08g06890.1	Cobalt/magnesium transport protein CorA {ECO:0000305} (Thermotoga, E:7.8e-22)	3DPI_RR_DOWN
GO:0000287	Bcin09g00980.1	Isocitrate dehydrogenase [NADP], mitochondrial (Aspergillus, E:0)	3DPI_RR_DOWN
GO:0000287	Bcin11g02490.1	Phosphoglucomutase {ECO:0000250|UniProtKB:P37012} (Aspergillus, E:0)	3DPI_RR_DOWN
GO:0000287	Bcin14g01230.1	Phospholipid-transporting ATPase DNF1 (Saccharomyces, E:0)	3DPI_RR_DOWN
GO:0000287	Bcin09g05530.1	Probable tartrate dehydrogenase/decarboxylase TtuC' (Agrobacterium, E:7.73e-164)	3DPI_RR_DOWN
GO:0000287	Bcin06g03400.1	Programmed cell death protein 6 (Mus, E:6.86e-50)	3DPI_RR_DOWN
GO:0000287	Bcin01g01420.1	Protein DlpA (Legionella, E:4.48e-40)	3DPI_RR_DOWN
GO:0000287	Bcin04g05060.1	Ribose-phosphate pyrophosphokinase 2 (Schizosaccharomyces, E:1.27e-165)	3DPI_RR_DOWN
GO:0000287	Bcin15g02970.1	5'-3' exoribonuclease 1 (Schizosaccharomyces, E:0)	3DPI_RR_UP
GO:0000287	Bcin03g03440.1	6-phosphogluconate phosphatase (Escherichia, E:5.65e-12)	3DPI_RR_UP
GO:0000287	Bcin01g06640.1	ATP phosphoribosyltransferase (Yarrowia, E:7.65e-123)	3DPI_RR_UP
GO:0000287	Bcin01g06640.1	ATP phosphoribosyltransferase (Yarrowia, E:7.65e-123)	3DPI_RR_UP
GO:0000287	Bcin12g02430.1	Bifunctional dethiobiotin synthetase/7,8-diamino-pelargonic acid aminotransferase, mitochondrial (Arabidopsis, E:8.35e-111)	3DPI_RR_UP
GO:0000287	Bcin01g06340.1	Deoxyuridine 5'-triphosphate nucleotidohydrolase (Neurospora, E:2.19e-59)	3DPI_RR_UP
GO:0000287	Bcin01g06450.1	Enolase (Penicillium chrysogenum species complex, E:0)	3DPI_RR_UP
GO:0000287	Bcin01g00440.1	Fatty acid synthase subunit alpha (Penicillium, E:0)	3DPI_RR_UP
GO:0000287	Bcin06g02300.1	Homoisocitrate dehydrogenase (Schizosaccharomyces, E:6e-154)	3DPI_RR_UP
GO:0000287	Bcin01g03000.1	Inorganic pyrophosphatase (Neurospora, E:0)	3DPI_RR_UP
GO:0000287	Bcin01g07460.1	Isocitrate dehydrogenase [NAD] subunit 1, mitochondrial (Histoplasma, E:0)	3DPI_RR_UP
GO:0000287	Bcin07g04280.1	Isocitrate dehydrogenase [NAD] subunit 2, mitochondrial (Schizosaccharomyces, E:0)	3DPI_RR_UP
GO:0000287	Bcin08g01340.1	mRNA decapping complex subunit 2 (Schizosaccharomyces, E:6.01e-73)	3DPI_RR_UP
GO:0000287	Bcin10g05410.1	Phenylalanine--tRNA ligase beta subunit (Candida, E:0)	3DPI_RR_UP
GO:0000287	Bcin12g06390.1	Presilphiperfolan-8-beta-ol synthase (Botrytis, E:0)	3DPI_RR_UP
GO:0000287	Bcin16g03280.1	Probable phospholipid-transporting ATPase C887.12 (Schizosaccharomyces, E:0)	3DPI_RR_UP
GO:0000287	Bcin01g10100.1	Pyruvate kinase (Neurospora, E:0)	3DPI_RR_UP
GO:0000288	Bcin16g00710.1	Eukaryotic peptide chain release factor GTP-binding subunit (Candida, E:0)	1DPI_RR_UP
GO:0000288	Bcin15g00340.1	DNA-directed RNA polymerase II subunit rpb4 (Schizosaccharomyces, E:2.43e-23)	3DPI_RR_DOWN
GO:0000288	Bcin14g04710.1	U6 snRNA-associated Sm-like protein LSm1 (Schizosaccharomyces, E:1.34e-27)	3DPI_RR_DOWN
GO:0000288	Bcin16g00710.1	Eukaryotic peptide chain release factor GTP-binding subunit (Candida, E:0)	3DPI_RR_UP
GO:0000288	Bcin13g00620.1	Pumilio domain-containing protein C56F2.08c (Schizosaccharomyces, E:1.36e-97)	3DPI_RR_UP
GO:0000288	Bcin04g03980.1	Pumilio domain-containing protein C6G9.14 (Schizosaccharomyces, E:5.39e-105)	3DPI_RR_UP
GO:0000289	Bcin16g02120.1	ABC transporter domain-containing protein C20G4.01 (Schizosaccharomyces, E:1.02e-82)	1DPI_MG_DOWN
GO:0000289	Bcin16g02120.1	ABC transporter domain-containing protein C20G4.01 (Schizosaccharomyces, E:1.02e-82)	1DPI_RR_DOWN
GO:0000289	Bcin10g04680.1	CCR4-NOT transcription complex subunit 7 (Danio, E:9.04e-74)	1DPI_RR_UP
GO:0000289	Bcin11g03940.1	General negative regulator of transcription subunit 1 (Schizosaccharomyces, E:0)	1DPI_RR_UP
GO:0000289	Bcin16g02120.1	ABC transporter domain-containing protein C20G4.01 (Schizosaccharomyces, E:1.02e-82)	3DPI_RR_DOWN
GO:0000289	Bcin10g04680.1	CCR4-NOT transcription complex subunit 7 (Danio, E:9.04e-74)	3DPI_RR_UP
GO:0000289	Bcin01g10710.1	Cell differentiation protein rcd1 (Schizosaccharomyces, E:1.1e-140)	3DPI_RR_UP
GO:0000289	Bcin11g03940.1	General negative regulator of transcription subunit 1 (Schizosaccharomyces, E:0)	3DPI_RR_UP
GO:0000289	Bcin16g00750.1	PAN2-PAN3 deadenylation complex catalytic subunit PAN2 {ECO:0000255|HAMAP-Rule:MF_03182} (Chaetomium, E:0)	3DPI_RR_UP
GO:0000289	Bcin12g03140.1	Putative MutL protein homolog 1 (Schizosaccharomyces, E:1.71e-153)	3DPI_RR_UP
GO:0000290	Bcin08g01340.1	mRNA decapping complex subunit 2 (Schizosaccharomyces, E:6.01e-73)	1DPI_MG_UP
GO:0000290	Bcin12g00330.1	DNA topoisomerase 2-associated protein pat1 (Schizosaccharomyces, E:1.01e-60)	1DPI_RR_UP
GO:0000290	Bcin08g01340.1	mRNA decapping complex subunit 2 (Schizosaccharomyces, E:6.01e-73)	1DPI_RR_UP
GO:0000290	Bcin08g01340.1	mRNA decapping complex subunit 2 (Schizosaccharomyces, E:6.01e-73)	3DPI_MG_UP
GO:0000290	Bcin14g04710.1	U6 snRNA-associated Sm-like protein LSm1 (Schizosaccharomyces, E:1.34e-27)	3DPI_RR_DOWN
GO:0000290	Bcin12g00330.1	DNA topoisomerase 2-associated protein pat1 (Schizosaccharomyces, E:1.01e-60)	3DPI_RR_UP
GO:0000290	Bcin08g01340.1	mRNA decapping complex subunit 2 (Schizosaccharomyces, E:6.01e-73)	3DPI_RR_UP
GO:0000291	Bcin15g01820.1	DNA-directed RNA polymerase II subunit rpb7 (Schizosaccharomyces, E:3.92e-63)	1DPI_RR_UP
GO:0000291	Bcin15g01820.1	DNA-directed RNA polymerase II subunit rpb7 (Schizosaccharomyces, E:3.92e-63)	3DPI_MG_DOWN
GO:0000291	Bcin15g01820.1	DNA-directed RNA polymerase II subunit rpb7 (Schizosaccharomyces, E:3.92e-63)	3DPI_RR_UP
GO:0000293	Bcin04g04880.1	Ferric reductase transmembrane component 3 (Saccharomyces, E:7.31e-30)	1DPI_MG_DOWN
GO:0000293	Bcin08g04060.1	Ferric/cupric reductase transmembrane component 7 (Saccharomyces, E:1.34e-24)	1DPI_MG_DOWN
GO:0000293	Bcin01g07090.1	Ferric/cupric reductase transmembrane component 7 (Saccharomyces, E:9.71e-41)	1DPI_MG_DOWN
GO:0000293	Bcin04g04880.1	Ferric reductase transmembrane component 3 (Saccharomyces, E:7.31e-30)	1DPI_RR_DOWN
GO:0000293	Bcin02g08560.1	Ferric/cupric reductase transmembrane component 2 (Saccharomyces, E:6.64e-22)	1DPI_RR_DOWN
GO:0000293	Bcin02g08040.1	Ferric/cupric reductase transmembrane component 2 {ECO:0000305} (Schizosaccharomyces, E:1.23e-15)	1DPI_RR_DOWN
GO:0000293	Bcin08g04060.1	Ferric/cupric reductase transmembrane component 7 (Saccharomyces, E:1.34e-24)	1DPI_RR_DOWN
GO:0000293	Bcin11g03840.1	Ferric/cupric reductase transmembrane component 7 (Saccharomyces, E:4.25e-28)	1DPI_RR_DOWN
GO:0000293	Bcin01g07090.1	Ferric/cupric reductase transmembrane component 7 (Saccharomyces, E:9.71e-41)	1DPI_RR_DOWN
GO:0000293	Bcin09g06400.1	Ferric reductase transmembrane component 3 (Saccharomyces, E:5.3e-36)	1DPI_RR_UP
GO:0000293	Bcin04g04880.1	Ferric reductase transmembrane component 3 (Saccharomyces, E:7.31e-30)	3DPI_MG_DOWN
GO:0000293	Bcin08g04060.1	Ferric/cupric reductase transmembrane component 7 (Saccharomyces, E:1.34e-24)	3DPI_MG_DOWN
GO:0000293	Bcin01g07090.1	Ferric/cupric reductase transmembrane component 7 (Saccharomyces, E:9.71e-41)	3DPI_MG_DOWN
GO:0000293	Bcin08g04060.1	Ferric/cupric reductase transmembrane component 7 (Saccharomyces, E:1.34e-24)	3DPI_RR_DOWN
GO:0000293	Bcin09g06400.1	Ferric reductase transmembrane component 3 (Saccharomyces, E:5.3e-36)	3DPI_RR_UP
GO:0000294	Bcin02g01310.1	Ribonuclease 3 (Saccharomyces, E:9.99e-13)	1DPI_RR_DOWN
GO:0000294	Bcin16g01070.1		1DPI_RR_UP
GO:0000294	Bcin02g01310.1	Ribonuclease 3 (Saccharomyces, E:9.99e-13)	3DPI_RR_DOWN
GO:0000294	Bcin16g04770.1	Ribonuclease MRP protein subunit rmp1 (Schizosaccharomyces, E:4.62e-06)	3DPI_RR_DOWN
GO:0000294	Bcin16g01070.1		3DPI_RR_UP
GO:0000295	Bcin13g00250.1	Peroxisomal adenine nucleotide transporter 1 (Saccharomyces, E:3.65e-24)	1DPI_MG_UP
GO:0000295	Bcin13g00250.1	Peroxisomal adenine nucleotide transporter 1 (Saccharomyces, E:3.65e-24)	3DPI_RR_UP
GO:0000296	Bcin02g06320.1	Polyamine transporter 4 (Saccharomyces, E:1.63e-94)	1DPI_MG_DOWN
GO:0000296	Bcin08g00340.1	Polyamine transporter 4 (Saccharomyces, E:5.61e-71)	1DPI_MG_DOWN
GO:0000296	Bcin14g04480.1	Polyamine transporter 4 (Saccharomyces, E:8.67e-92)	1DPI_MG_UP
GO:0000296	Bcin03g08910.1	Polyamine transporter 4 (Saccharomyces, E:1.16e-57)	1DPI_RR_DOWN
GO:0000296	Bcin02g06320.1	Polyamine transporter 4 (Saccharomyces, E:1.63e-94)	1DPI_RR_DOWN
GO:0000296	Bcin08g00340.1	Polyamine transporter 4 (Saccharomyces, E:5.61e-71)	1DPI_RR_DOWN
GO:0000296	Bcin14g04480.1	Polyamine transporter 4 (Saccharomyces, E:8.67e-92)	1DPI_RR_UP
GO:0000296	Bcin02g06320.1	Polyamine transporter 4 (Saccharomyces, E:1.63e-94)	3DPI_MG_DOWN
GO:0000296	Bcin14g04480.1	Polyamine transporter 4 (Saccharomyces, E:8.67e-92)	3DPI_MG_UP
GO:0000296	Bcin02g06320.1	Polyamine transporter 4 (Saccharomyces, E:1.63e-94)	3DPI_RR_DOWN
GO:0000296	Bcin08g00340.1	Polyamine transporter 4 (Saccharomyces, E:5.61e-71)	3DPI_RR_DOWN
GO:0000296	Bcin14g04480.1	Polyamine transporter 4 (Saccharomyces, E:8.67e-92)	3DPI_RR_UP
GO:0000297	Bcin02g06320.1	Polyamine transporter 4 (Saccharomyces, E:1.63e-94)	1DPI_MG_DOWN
GO:0000297	Bcin08g00340.1	Polyamine transporter 4 (Saccharomyces, E:5.61e-71)	1DPI_MG_DOWN
GO:0000297	Bcin09g03860.1	Uncharacterized MFS-type transporter C947.06c (Schizosaccharomyces, E:3.95e-104)	1DPI_MG_DOWN
GO:0000297	Bcin02g07440.1	Uncharacterized MFS-type transporter SPBC409.08 (Schizosaccharomyces, E:3.17e-130)	1DPI_MG_DOWN
GO:0000297	Bcin14g04480.1	Polyamine transporter 4 (Saccharomyces, E:8.67e-92)	1DPI_MG_UP
GO:0000297	Bcin03g08910.1	Polyamine transporter 4 (Saccharomyces, E:1.16e-57)	1DPI_RR_DOWN
GO:0000297	Bcin02g06320.1	Polyamine transporter 4 (Saccharomyces, E:1.63e-94)	1DPI_RR_DOWN
GO:0000297	Bcin08g00340.1	Polyamine transporter 4 (Saccharomyces, E:5.61e-71)	1DPI_RR_DOWN
GO:0000297	Bcin09g03860.1	Uncharacterized MFS-type transporter C947.06c (Schizosaccharomyces, E:3.95e-104)	1DPI_RR_DOWN
GO:0000297	Bcin02g07440.1	Uncharacterized MFS-type transporter SPBC409.08 (Schizosaccharomyces, E:3.17e-130)	1DPI_RR_DOWN
GO:0000297	Bcin14g00870.1	Uncharacterized transporter C36.03c (Schizosaccharomyces, E:3.05e-154)	1DPI_RR_DOWN
GO:0000297	Bcin14g04480.1	Polyamine transporter 4 (Saccharomyces, E:8.67e-92)	1DPI_RR_UP
GO:0000297	Bcin03g08920.1	Uncharacterized MFS-type transporter C530.15c (Schizosaccharomyces, E:1.13e-55)	1DPI_RR_UP
GO:0000297	Bcin07g02180.1	Uncharacterized transporter C36.02c (Schizosaccharomyces, E:1.1e-162)	1DPI_RR_UP
GO:0000297	Bcin02g06320.1	Polyamine transporter 4 (Saccharomyces, E:1.63e-94)	3DPI_MG_DOWN
GO:0000297	Bcin09g03860.1	Uncharacterized MFS-type transporter C947.06c (Schizosaccharomyces, E:3.95e-104)	3DPI_MG_DOWN
GO:0000297	Bcin14g04480.1	Polyamine transporter 4 (Saccharomyces, E:8.67e-92)	3DPI_MG_UP
GO:0000297	Bcin03g08920.1	Uncharacterized MFS-type transporter C530.15c (Schizosaccharomyces, E:1.13e-55)	3DPI_MG_UP
GO:0000297	Bcin07g02180.1	Uncharacterized transporter C36.02c (Schizosaccharomyces, E:1.1e-162)	3DPI_MG_UP
GO:0000297	Bcin02g06320.1	Polyamine transporter 4 (Saccharomyces, E:1.63e-94)	3DPI_RR_DOWN
GO:0000297	Bcin08g00340.1	Polyamine transporter 4 (Saccharomyces, E:5.61e-71)	3DPI_RR_DOWN
GO:0000297	Bcin09g03860.1	Uncharacterized MFS-type transporter C947.06c (Schizosaccharomyces, E:3.95e-104)	3DPI_RR_DOWN
GO:0000297	Bcin14g00870.1	Uncharacterized transporter C36.03c (Schizosaccharomyces, E:3.05e-154)	3DPI_RR_DOWN
GO:0000297	Bcin14g04480.1	Polyamine transporter 4 (Saccharomyces, E:8.67e-92)	3DPI_RR_UP
GO:0000297	Bcin03g08920.1	Uncharacterized MFS-type transporter C530.15c (Schizosaccharomyces, E:1.13e-55)	3DPI_RR_UP
GO:0000298	Bcin08g04220.1	Putative metallophosphoesterase YNL217W (Saccharomyces, E:1.7e-14)	1DPI_MG_DOWN
GO:0000298	Bcin11g04120.1	Endopolyphosphatase (Neurospora, E:0)	1DPI_MG_UP
GO:0000298	Bcin08g04220.1	Putative metallophosphoesterase YNL217W (Saccharomyces, E:1.7e-14)	1DPI_RR_DOWN
GO:0000298	Bcin11g04120.1	Endopolyphosphatase (Neurospora, E:0)	1DPI_RR_UP
GO:0000298	Bcin14g04700.1	Diphosphoinositol polyphosphate phosphohydrolase aps1 (Schizosaccharomyces, E:8.85e-30)	3DPI_RR_DOWN
GO:0000298	Bcin11g04120.1	Endopolyphosphatase (Neurospora, E:0)	3DPI_RR_UP
GO:0000302	Bcin05g05040.1	Superoxide dismutase [Mn], mitochondrial (Macaca, E:1.44e-75)	1DPI_MG_DOWN
GO:0000302	Bcin05g05040.1	Superoxide dismutase [Mn], mitochondrial (Macaca, E:1.44e-75)	1DPI_RR_DOWN
GO:0000302	Bcin05g05040.1	Superoxide dismutase [Mn], mitochondrial (Macaca, E:1.44e-75)	3DPI_RR_DOWN
GO:0000303	Bcin05g05040.1	Superoxide dismutase [Mn], mitochondrial (Macaca, E:1.44e-75)	1DPI_MG_DOWN
GO:0000303	Bcin05g05040.1	Superoxide dismutase [Mn], mitochondrial (Macaca, E:1.44e-75)	1DPI_RR_DOWN
GO:0000303	Bcin05g05040.1	Superoxide dismutase [Mn], mitochondrial (Macaca, E:1.44e-75)	3DPI_RR_DOWN
GO:0000307	Bcin08g04000.1	G1/S-specific cyclin pas1 (Schizosaccharomyces, E:7.62e-09)	1DPI_MG_DOWN
GO:0000307	Bcin09g03330.1	G1/S-specific cyclin pas1 (Schizosaccharomyces, E:1.75e-21)	1DPI_RR_DOWN
GO:0000307	Bcin08g04000.1	G1/S-specific cyclin pas1 (Schizosaccharomyces, E:7.62e-09)	1DPI_RR_DOWN
GO:0000307	Bcin03g05120.1	PHO85 cyclin-1 {ECO:0000305|PubMed:7973730} (Saccharomyces, E:2.25e-41)	1DPI_RR_DOWN
GO:0000307	Bcin01g09140.1	PHO85 cyclin-7 (Saccharomyces, E:4.15e-32)	1DPI_RR_DOWN
GO:0000307	Bcin08g04000.1	G1/S-specific cyclin pas1 (Schizosaccharomyces, E:7.62e-09)	3DPI_MG_DOWN
GO:0000307	Bcin01g09140.1	PHO85 cyclin-7 (Saccharomyces, E:4.15e-32)	3DPI_MG_DOWN
GO:0000307	Bcin16g03520.1	PHO85 cyclin-7 (Saccharomyces, E:6.77e-17)	3DPI_MG_DOWN
GO:0000307	Bcin08g04000.1	G1/S-specific cyclin pas1 (Schizosaccharomyces, E:7.62e-09)	3DPI_RR_DOWN
GO:0000307	Bcin16g03520.1	PHO85 cyclin-7 (Saccharomyces, E:6.77e-17)	3DPI_RR_DOWN
GO:0000310	Bcin01g08010.1	Xanthine phosphoribosyltransferase 1 (Saccharomyces, E:7.19e-75)	1DPI_RR_UP
GO:0000310	Bcin01g08010.1	Xanthine phosphoribosyltransferase 1 (Saccharomyces, E:7.19e-75)	3DPI_RR_UP
GO:0000316	Bcin16g01570.1	Uncharacterized transporter YIL166C (Saccharomyces, E:9.87e-38)	1DPI_MG_DOWN
GO:0000316	Bcin14g00260.1	Uncharacterized transporter YIL166C (Saccharomyces, E:8.1e-125)	1DPI_RR_DOWN
GO:0000316	Bcin16g01570.1	Uncharacterized transporter YIL166C (Saccharomyces, E:9.87e-38)	1DPI_RR_DOWN
GO:0000316	Bcin16g01570.1	Uncharacterized transporter YIL166C (Saccharomyces, E:9.87e-38)	3DPI_RR_DOWN
GO:0000321	Bcin04g05590.1	Factor arrest protein 10 (Saccharomyces, E:1.31e-06)	1DPI_MG_DOWN
GO:0000321	Bcin04g05590.1	Factor arrest protein 10 (Saccharomyces, E:1.31e-06)	1DPI_RR_DOWN
GO:0000321	Bcin16g04170.1	Striatin-interacting protein 1 homolog (Danio, E:4.95e-34)	1DPI_RR_UP
GO:0000321	Bcin16g04170.1	Striatin-interacting protein 1 homolog (Danio, E:4.95e-34)	3DPI_RR_UP
GO:0000324	Bcin10g00540.1	FYVE-type zinc finger-containing protein C9B6.03 (Schizosaccharomyces, E:6.25e-18)	1DPI_MG_DOWN
GO:0000324	Bcin10g02140.1	Leptomycin B resistance protein pmd1 (Schizosaccharomyces, E:0)	1DPI_MG_DOWN
GO:0000324	Bcin02g08440.1	Metal homeostatis protein BSD2 (Saccharomyces, E:5.96e-27)	1DPI_MG_DOWN
GO:0000324	Bcin12g01950.1	Probable catechol O-methyltransferase 2 (Schizosaccharomyces, E:2.32e-43)	1DPI_MG_DOWN
GO:0000324	Bcin13g01110.1	Protein RTA1 (Saccharomyces, E:3.06e-16)	1DPI_MG_DOWN
GO:0000324	Bcin08g04220.1	Putative metallophosphoesterase YNL217W (Saccharomyces, E:1.7e-14)	1DPI_MG_DOWN
GO:0000324	Bcin15g04410.1	Saccharolysin (Saccharomyces, E:0)	1DPI_MG_DOWN
GO:0000324	Bcin01g03740.1	Sophorolipid transporter {ECO:0000303|PubMed:23516968} (Starmerella, E:0)	1DPI_MG_DOWN
GO:0000324	Bcin02g02480.1	Uncharacterized protein B24G3.190 (Neurospora, E:2.9e-19)	1DPI_MG_DOWN
GO:0000324	Bcin05g01820.1	Uncharacterized RING finger membrane protein C15C4.06c (Schizosaccharomyces, E:1.42e-12)	1DPI_MG_DOWN
GO:0000324	Bcin12g05470.1	Vacuolar calcium ion transporter (Saccharomyces, E:1.2e-73)	1DPI_MG_DOWN
GO:0000324	Bcin02g08590.1	Vacuolar protease A (Aspergillus, E:0)	1DPI_MG_DOWN
GO:0000324	Bcin14g04980.1	Vesicle transport v-SNARE protein vti1 (Schizosaccharomyces, E:2.83e-33)	1DPI_MG_DOWN
GO:0000324	Bcin05g07290.1	Zinc/cadmium resistance protein (Saccharomyces, E:5.32e-37)	1DPI_MG_DOWN
GO:0000324	Bcin14g04570.1	Calcium-transporting ATPase 3 (Schizosaccharomyces, E:0)	1DPI_MG_UP
GO:0000324	Bcin07g06180.1	Purine permease (Aspergillus, E:0)	1DPI_MG_UP
GO:0000324	Bcin15g05670.2	Sodium transport ATPase 2 (Saccharomyces, E:0)	1DPI_MG_UP
GO:0000324	Bcin08g04970.3	Uncharacterized amino-acid permease C584.13 (Schizosaccharomyces, E:0)	1DPI_MG_UP
GO:0000324	Bcin01g04500.1	Vacuolar membrane amino acid uptake transporter fnx2 (Schizosaccharomyces, E:7.07e-60)	1DPI_MG_UP
GO:0000324	Bcin12g06050.1	ABC transporter BEA3 {ECO:0000303|PubMed:27750383} (Fusarium fujikuroi species complex, E:0)	1DPI_RR_DOWN
GO:0000324	Bcin10g00540.1	FYVE-type zinc finger-containing protein C9B6.03 (Schizosaccharomyces, E:6.25e-18)	1DPI_RR_DOWN
GO:0000324	Bcin10g02140.1	Leptomycin B resistance protein pmd1 (Schizosaccharomyces, E:0)	1DPI_RR_DOWN
GO:0000324	Bcin02g08440.1	Metal homeostatis protein BSD2 (Saccharomyces, E:5.96e-27)	1DPI_RR_DOWN
GO:0000324	Bcin02g03000.1	Multidrug resistance protein fnx1 (Schizosaccharomyces, E:1.27e-52)	1DPI_RR_DOWN
GO:0000324	Bcin12g01950.1	Probable catechol O-methyltransferase 2 (Schizosaccharomyces, E:2.32e-43)	1DPI_RR_DOWN
GO:0000324	Bcin04g04600.1	Protein btn-1 (Neurospora, E:7.6e-162)	1DPI_RR_DOWN
GO:0000324	Bcin02g09400.1	Protein RTA1 (Saccharomyces, E:1.05e-28)	1DPI_RR_DOWN
GO:0000324	Bcin13g01110.1	Protein RTA1 (Saccharomyces, E:3.06e-16)	1DPI_RR_DOWN
GO:0000324	Bcin08g04220.1	Putative metallophosphoesterase YNL217W (Saccharomyces, E:1.7e-14)	1DPI_RR_DOWN
GO:0000324	Bcin01g03740.1	Sophorolipid transporter {ECO:0000303|PubMed:23516968} (Starmerella, E:0)	1DPI_RR_DOWN
GO:0000324	Bcin03g07990.1	Uncharacterized amino-acid permease C74.04 (Schizosaccharomyces, E:1.99e-145)	1DPI_RR_DOWN
GO:0000324	Bcin02g02480.1	Uncharacterized protein B24G3.190 (Neurospora, E:2.9e-19)	1DPI_RR_DOWN
GO:0000324	Bcin05g01820.1	Uncharacterized RING finger membrane protein C15C4.06c (Schizosaccharomyces, E:1.42e-12)	1DPI_RR_DOWN
GO:0000324	Bcin14g00870.1	Uncharacterized transporter C36.03c (Schizosaccharomyces, E:3.05e-154)	1DPI_RR_DOWN
GO:0000324	Bcin03g07440.1	Vacuolar amino acid transporter 1 (Saccharomyces, E:1.71e-102)	1DPI_RR_DOWN
GO:0000324	Bcin05g06840.1	Vacuolar calcium ion transporter (Saccharomyces, E:2.68e-43)	1DPI_RR_DOWN
GO:0000324	Bcin02g01500.1	Vacuolar membrane amino acid uptake transporter fnx2 (Schizosaccharomyces, E:3.13e-54)	1DPI_RR_DOWN
GO:0000324	Bcin10g05650.1	Vacuolar morphogenesis protein 7 homolog (Schizosaccharomyces, E:1.93e-21)	1DPI_RR_DOWN
GO:0000324	Bcin02g08590.1	Vacuolar protease A (Aspergillus, E:0)	1DPI_RR_DOWN
GO:0000324	Bcin14g04980.1	Vesicle transport v-SNARE protein vti1 (Schizosaccharomyces, E:2.83e-33)	1DPI_RR_DOWN
GO:0000324	Bcin05g07290.1	Zinc/cadmium resistance protein (Saccharomyces, E:5.32e-37)	1DPI_RR_DOWN
GO:0000324	Bcin03g07700.1		1DPI_RR_DOWN
GO:0000324	Bcin03g07700.2		1DPI_RR_DOWN
GO:0000324	Bcin09g00150.1	High-affinity fructose transporter ght6 (Schizosaccharomyces, E:7.56e-114)	1DPI_RR_UP
GO:0000324	Bcin04g00100.1	Vacuolar morphogenesis protein 6 (Schizosaccharomyces, E:1.09e-66)	1DPI_RR_UP
GO:0000324	Bcin10g00540.1	FYVE-type zinc finger-containing protein C9B6.03 (Schizosaccharomyces, E:6.25e-18)	3DPI_MG_DOWN
GO:0000324	Bcin10g02140.1	Leptomycin B resistance protein pmd1 (Schizosaccharomyces, E:0)	3DPI_MG_DOWN
GO:0000324	Bcin02g08440.1	Metal homeostatis protein BSD2 (Saccharomyces, E:5.96e-27)	3DPI_MG_DOWN
GO:0000324	Bcin12g01950.1	Probable catechol O-methyltransferase 2 (Schizosaccharomyces, E:2.32e-43)	3DPI_MG_DOWN
GO:0000324	Bcin04g04600.1	Protein btn-1 (Neurospora, E:7.6e-162)	3DPI_MG_DOWN
GO:0000324	Bcin11g00770.1	Protein CCC1 (Saccharomyces, E:7.67e-42)	3DPI_MG_DOWN
GO:0000324	Bcin02g02480.1	Uncharacterized protein B24G3.190 (Neurospora, E:2.9e-19)	3DPI_MG_DOWN
GO:0000324	Bcin05g01820.1	Uncharacterized RING finger membrane protein C15C4.06c (Schizosaccharomyces, E:1.42e-12)	3DPI_MG_DOWN
GO:0000324	Bcin10g05650.1	Vacuolar morphogenesis protein 7 homolog (Schizosaccharomyces, E:1.93e-21)	3DPI_MG_DOWN
GO:0000324	Bcin02g08590.1	Vacuolar protease A (Aspergillus, E:0)	3DPI_MG_DOWN
GO:0000324	Bcin09g05930.1	ATP-dependent bile acid permease (Saccharomyces, E:0)	3DPI_MG_UP
GO:0000324	Bcin09g00150.1	High-affinity fructose transporter ght6 (Schizosaccharomyces, E:7.56e-114)	3DPI_MG_UP
GO:0000324	Bcin07g06180.1	Purine permease (Aspergillus, E:0)	3DPI_MG_UP
GO:0000324	Bcin12g06050.1	ABC transporter BEA3 {ECO:0000303|PubMed:27750383} (Fusarium fujikuroi species complex, E:0)	3DPI_RR_DOWN
GO:0000324	Bcin05g02630.1	DNA-dependent metalloprotease WSS1 (Saccharomyces, E:4.49e-29)	3DPI_RR_DOWN
GO:0000324	Bcin10g00540.1	FYVE-type zinc finger-containing protein C9B6.03 (Schizosaccharomyces, E:6.25e-18)	3DPI_RR_DOWN
GO:0000324	Bcin10g02140.1	Leptomycin B resistance protein pmd1 (Schizosaccharomyces, E:0)	3DPI_RR_DOWN
GO:0000324	Bcin12g01950.1	Probable catechol O-methyltransferase 2 (Schizosaccharomyces, E:2.32e-43)	3DPI_RR_DOWN
GO:0000324	Bcin13g01110.1	Protein RTA1 (Saccharomyces, E:3.06e-16)	3DPI_RR_DOWN
GO:0000324	Bcin01g03740.1	Sophorolipid transporter {ECO:0000303|PubMed:23516968} (Starmerella, E:0)	3DPI_RR_DOWN
GO:0000324	Bcin03g07990.1	Uncharacterized amino-acid permease C74.04 (Schizosaccharomyces, E:1.99e-145)	3DPI_RR_DOWN
GO:0000324	Bcin02g02480.1	Uncharacterized protein B24G3.190 (Neurospora, E:2.9e-19)	3DPI_RR_DOWN
GO:0000324	Bcin05g01820.1	Uncharacterized RING finger membrane protein C15C4.06c (Schizosaccharomyces, E:1.42e-12)	3DPI_RR_DOWN
GO:0000324	Bcin14g00870.1	Uncharacterized transporter C36.03c (Schizosaccharomyces, E:3.05e-154)	3DPI_RR_DOWN
GO:0000324	Bcin03g07440.1	Vacuolar amino acid transporter 1 (Saccharomyces, E:1.71e-102)	3DPI_RR_DOWN
GO:0000324	Bcin10g05650.1	Vacuolar morphogenesis protein 7 homolog (Schizosaccharomyces, E:1.93e-21)	3DPI_RR_DOWN
GO:0000324	Bcin14g04980.1	Vesicle transport v-SNARE protein vti1 (Schizosaccharomyces, E:2.83e-33)	3DPI_RR_DOWN
GO:0000324	Bcin05g07290.1	Zinc/cadmium resistance protein (Saccharomyces, E:5.32e-37)	3DPI_RR_DOWN
GO:0000324	Bcin03g07700.1		3DPI_RR_DOWN
GO:0000324	Bcin03g07700.2		3DPI_RR_DOWN
GO:0000324	Bcin02g04760.1	ATP-dependent bile acid permease (Saccharomyces, E:0)	3DPI_RR_UP
GO:0000324	Bcin08g02980.1	Beige protein homolog 1 (Schizosaccharomyces, E:0)	3DPI_RR_UP
GO:0000324	Bcin04g04190.1	Glucoamylase (Neurospora, E:0)	3DPI_RR_UP
GO:0000324	Bcin09g00150.1	High-affinity fructose transporter ght6 (Schizosaccharomyces, E:7.56e-114)	3DPI_RR_UP
GO:0000324	Bcin02g02930.1	Low affinity vacuolar monovalent cation/H(+) antiporter (Saccharomyces, E:1.15e-137)	3DPI_RR_UP
GO:0000324	Bcin03g02130.1	Putative transporter C543.05c (Schizosaccharomyces, E:0)	3DPI_RR_UP
GO:0000324	Bcin01g00470.1	Synaptobrevin homolog YKT6 (Saccharomyces, E:5e-82)	3DPI_RR_UP
GO:0000324	Bcin04g00100.1	Vacuolar morphogenesis protein 6 (Schizosaccharomyces, E:1.09e-66)	3DPI_RR_UP
GO:0000328	Bcin03g06740.1	Carboxypeptidase Y inhibitor (Saccharomyces, E:3.12e-21)	1DPI_MG_DOWN
GO:0000328	Bcin03g06740.1	Carboxypeptidase Y inhibitor (Saccharomyces, E:3.12e-21)	1DPI_RR_DOWN
GO:0000328	Bcin05g02810.1	General amino-acid permease GAP1 {ECO:0000303|PubMed:5474888} (Saccharomyces, E:3.37e-164)	1DPI_RR_UP
GO:0000328	Bcin03g06740.1	Carboxypeptidase Y inhibitor (Saccharomyces, E:3.12e-21)	3DPI_MG_DOWN
GO:0000328	Bcin03g06740.1	Carboxypeptidase Y inhibitor (Saccharomyces, E:3.12e-21)	3DPI_RR_DOWN
GO:0000328	Bcin05g01800.1	Carboxypeptidase Y inhibitor (Saccharomyces, E:1.79e-10)	3DPI_RR_UP
GO:0000329	Bcin12g00720.1	Calcium channel YVC1 {ECO:0000305} (Candida, E:1.44e-130)	1DPI_MG_DOWN
GO:0000329	Bcin03g06740.1	Carboxypeptidase Y inhibitor (Saccharomyces, E:3.12e-21)	1DPI_MG_DOWN
GO:0000329	Bcin01g05510.1	Copper transport protein CTR2 (Saccharomyces, E:1.09e-14)	1DPI_MG_DOWN
GO:0000329	Bcin01g05510.2	Copper transport protein CTR2 (Saccharomyces, E:1.19e-16)	1DPI_MG_DOWN
GO:0000329	Bcin10g00540.1	FYVE-type zinc finger-containing protein C9B6.03 (Schizosaccharomyces, E:6.25e-18)	1DPI_MG_DOWN
GO:0000329	Bcin10g02590.1	GTP-binding protein gtr2 (Schizosaccharomyces, E:2.8e-122)	1DPI_MG_DOWN
GO:0000329	Bcin02g08440.1	Metal homeostatis protein BSD2 (Saccharomyces, E:5.96e-27)	1DPI_MG_DOWN
GO:0000329	Bcin07g05490.1	Nucleoside transporter FUN26 (Saccharomyces, E:2.53e-38)	1DPI_MG_DOWN
GO:0000329	Bcin02g06320.1	Polyamine transporter 4 (Saccharomyces, E:1.63e-94)	1DPI_MG_DOWN
GO:0000329	Bcin08g00340.1	Polyamine transporter 4 (Saccharomyces, E:5.61e-71)	1DPI_MG_DOWN
GO:0000329	Bcin08g04200.1	Probable Ras-related protein Rab7 (Neurospora, E:2.53e-140)	1DPI_MG_DOWN
GO:0000329	Bcin06g06800.1	Protein big1 (Schizosaccharomyces, E:9.36e-06)	1DPI_MG_DOWN
GO:0000329	Bcin08g02760.1	Protein lifeguard 4 (Homo, E:2.02e-51)	1DPI_MG_DOWN
GO:0000329	Bcin02g06360.1	Protein VAC14 homolog (Schizosaccharomyces, E:1.79e-179)	1DPI_MG_DOWN
GO:0000329	Bcin06g05440.1	Uncharacterized membrane protein YCR023C (Saccharomyces, E:1.48e-76)	1DPI_MG_DOWN
GO:0000329	Bcin12g01770.1	Uncharacterized N-acetyltransferase C550.08 (Schizosaccharomyces, E:1.1e-43)	1DPI_MG_DOWN
GO:0000329	Bcin02g07130.1	Uncharacterized protein C14C4.04 (Schizosaccharomyces, E:1.6e-24)	1DPI_MG_DOWN
GO:0000329	Bcin02g03400.1	Uncharacterized protein C227.15 (Schizosaccharomyces, E:5.44e-33)	1DPI_MG_DOWN
GO:0000329	Bcin11g05770.1	Uncharacterized protein C24H6.11c (Schizosaccharomyces, E:0)	1DPI_MG_DOWN
GO:0000329	Bcin05g03960.1	Vacuolar amino acid transporter 3 (Schizosaccharomyces, E:9.19e-149)	1DPI_MG_DOWN
GO:0000329	Bcin08g05130.1	Vacuolar amino acid transporter 5 (Schizosaccharomyces, E:2.28e-92)	1DPI_MG_DOWN
GO:0000329	Bcin12g01400.1	Vacuolar basic amino acid transporter 2 (Saccharomyces, E:1.67e-57)	1DPI_MG_DOWN
GO:0000329	Bcin12g05470.1	Vacuolar calcium ion transporter (Saccharomyces, E:1.2e-73)	1DPI_MG_DOWN
GO:0000329	Bcin16g01980.1	Vacuolar protein sorting-associated protein 68 (Saccharomyces, E:1.5e-30)	1DPI_MG_DOWN
GO:0000329	Bcin09g04580.1	Vacuolar segregation protein 7 (Saccharomyces, E:4.96e-12)	1DPI_MG_DOWN
GO:0000329	Bcin04g00390.1	Vacuolar transporter chaperone 1 (Schizosaccharomyces, E:5.41e-50)	1DPI_MG_DOWN
GO:0000329	Bcin15g02470.1	Vacuolar transporter chaperone 3 (Saccharomyces, E:1.52e-140)	1DPI_MG_DOWN
GO:0000329	Bcin11g04110.1	Vitamin B6 transporter TPN1 (Saccharomyces, E:2.17e-65)	1DPI_MG_DOWN
GO:0000329	Bcin05g05970.1	V-type proton ATPase subunit a (Neurospora, E:0)	1DPI_MG_DOWN
GO:0000329	Bcin05g05800.1	V-type proton ATPase subunit d (Neurospora, E:0)	1DPI_MG_DOWN
GO:0000329	Bcin14g04480.1	Polyamine transporter 4 (Saccharomyces, E:8.67e-92)	1DPI_MG_UP
GO:0000329	Bcin09g05080.1	Uncharacterized membrane protein YCR023C (Saccharomyces, E:1.28e-34)	1DPI_MG_UP
GO:0000329	Bcin09g01720.1	Uncharacterized RWD, RING finger and WD repeat-containing protein C11E3.05 (Schizosaccharomyces, E:1.75e-131)	1DPI_MG_UP
GO:0000329	Bcin01g04500.1	Vacuolar membrane amino acid uptake transporter fnx2 (Schizosaccharomyces, E:7.07e-60)	1DPI_MG_UP
GO:0000329	Bcin12g00720.1	Calcium channel YVC1 {ECO:0000305} (Candida, E:1.44e-130)	1DPI_RR_DOWN
GO:0000329	Bcin03g06740.1	Carboxypeptidase Y inhibitor (Saccharomyces, E:3.12e-21)	1DPI_RR_DOWN
GO:0000329	Bcin01g05510.1	Copper transport protein CTR2 (Saccharomyces, E:1.09e-14)	1DPI_RR_DOWN
GO:0000329	Bcin01g05510.2	Copper transport protein CTR2 (Saccharomyces, E:1.19e-16)	1DPI_RR_DOWN
GO:0000329	Bcin05g00240.1	Copper-transporting ATPase ccc2 (Schizosaccharomyces, E:0)	1DPI_RR_DOWN
GO:0000329	Bcin10g04820.1	Endosomal/prevacuolar sodium/hydrogen exchanger (Saccharomyces, E:3.67e-158)	1DPI_RR_DOWN
GO:0000329	Bcin10g00540.1	FYVE-type zinc finger-containing protein C9B6.03 (Schizosaccharomyces, E:6.25e-18)	1DPI_RR_DOWN
GO:0000329	Bcin05g02030.1	General alpha-glucoside permease (Schizosaccharomyces, E:1.02e-54)	1DPI_RR_DOWN
GO:0000329	Bcin16g03430.1	General alpha-glucoside permease (Schizosaccharomyces, E:2.77e-44)	1DPI_RR_DOWN
GO:0000329	Bcin06g06070.1	General amino acid permease AGP2 (Saccharomyces, E:2.25e-133)	1DPI_RR_DOWN
GO:0000329	Bcin02g08440.1	Metal homeostatis protein BSD2 (Saccharomyces, E:5.96e-27)	1DPI_RR_DOWN
GO:0000329	Bcin02g03000.1	Multidrug resistance protein fnx1 (Schizosaccharomyces, E:1.27e-52)	1DPI_RR_DOWN
GO:0000329	Bcin07g05490.1	Nucleoside transporter FUN26 (Saccharomyces, E:2.53e-38)	1DPI_RR_DOWN
GO:0000329	Bcin03g08910.1	Polyamine transporter 4 (Saccharomyces, E:1.16e-57)	1DPI_RR_DOWN
GO:0000329	Bcin02g06320.1	Polyamine transporter 4 (Saccharomyces, E:1.63e-94)	1DPI_RR_DOWN
GO:0000329	Bcin08g00340.1	Polyamine transporter 4 (Saccharomyces, E:5.61e-71)	1DPI_RR_DOWN
GO:0000329	Bcin12g01640.1	Polyphosphoinositide phosphatase (Saccharomyces, E:0)	1DPI_RR_DOWN
GO:0000329	Bcin14g00130.1	Probable metabolite transport protein YBR241C (Saccharomyces, E:6.67e-63)	1DPI_RR_DOWN
GO:0000329	Bcin08g04200.1	Probable Ras-related protein Rab7 (Neurospora, E:2.53e-140)	1DPI_RR_DOWN
GO:0000329	Bcin03g04920.1	Probable transporter MCH4 (Saccharomyces, E:1.97e-28)	1DPI_RR_DOWN
GO:0000329	Bcin06g06800.1	Protein big1 (Schizosaccharomyces, E:9.36e-06)	1DPI_RR_DOWN
GO:0000329	Bcin08g02760.1	Protein lifeguard 4 (Homo, E:2.02e-51)	1DPI_RR_DOWN
GO:0000329	Bcin02g06360.1	Protein VAC14 homolog (Schizosaccharomyces, E:1.79e-179)	1DPI_RR_DOWN
GO:0000329	Bcin05g03050.1	Purine-cytosine permease fcyB (Aspergillus, E:2.78e-179)	1DPI_RR_DOWN
GO:0000329	Bcin09g06030.1	Uncharacterized membrane protein YCR023C (Saccharomyces, E:4.5e-20)	1DPI_RR_DOWN
GO:0000329	Bcin07g06440.1	Uncharacterized membrane protein YCR023C (Saccharomyces, E:4.75e-54)	1DPI_RR_DOWN
GO:0000329	Bcin12g01770.1	Uncharacterized N-acetyltransferase C550.08 (Schizosaccharomyces, E:1.1e-43)	1DPI_RR_DOWN
GO:0000329	Bcin02g07130.1	Uncharacterized protein C14C4.04 (Schizosaccharomyces, E:1.6e-24)	1DPI_RR_DOWN
GO:0000329	Bcin02g03400.1	Uncharacterized protein C227.15 (Schizosaccharomyces, E:5.44e-33)	1DPI_RR_DOWN
GO:0000329	Bcin11g05770.1	Uncharacterized protein C24H6.11c (Schizosaccharomyces, E:0)	1DPI_RR_DOWN
GO:0000329	Bcin03g07440.1	Vacuolar amino acid transporter 1 (Saccharomyces, E:1.71e-102)	1DPI_RR_DOWN
GO:0000329	Bcin05g03960.1	Vacuolar amino acid transporter 3 (Schizosaccharomyces, E:9.19e-149)	1DPI_RR_DOWN
GO:0000329	Bcin12g01400.1	Vacuolar basic amino acid transporter 2 (Saccharomyces, E:1.67e-57)	1DPI_RR_DOWN
GO:0000329	Bcin05g06840.1	Vacuolar calcium ion transporter (Saccharomyces, E:2.68e-43)	1DPI_RR_DOWN
GO:0000329	Bcin02g01500.1	Vacuolar membrane amino acid uptake transporter fnx2 (Schizosaccharomyces, E:3.13e-54)	1DPI_RR_DOWN
GO:0000329	Bcin10g05650.1	Vacuolar morphogenesis protein 7 homolog (Schizosaccharomyces, E:1.93e-21)	1DPI_RR_DOWN
GO:0000329	Bcin16g01980.1	Vacuolar protein sorting-associated protein 68 (Saccharomyces, E:1.5e-30)	1DPI_RR_DOWN
GO:0000329	Bcin09g04580.1	Vacuolar segregation protein 7 (Saccharomyces, E:4.96e-12)	1DPI_RR_DOWN
GO:0000329	Bcin05g05800.1	V-type proton ATPase subunit d (Neurospora, E:0)	1DPI_RR_DOWN
GO:0000329	Bcin12g05800.1		1DPI_RR_DOWN
GO:0000329	Bcin14g04480.1	Polyamine transporter 4 (Saccharomyces, E:8.67e-92)	1DPI_RR_UP
GO:0000329	Bcin07g02530.1	Resistance to glucose repression protein 1 (Saccharomyces, E:4.12e-21)	1DPI_RR_UP
GO:0000329	Bcin09g01720.1	Uncharacterized RWD, RING finger and WD repeat-containing protein C11E3.05 (Schizosaccharomyces, E:1.75e-131)	1DPI_RR_UP
GO:0000329	Bcin04g00100.1	Vacuolar morphogenesis protein 6 (Schizosaccharomyces, E:1.09e-66)	1DPI_RR_UP
GO:0000329	Bcin03g06740.1	Carboxypeptidase Y inhibitor (Saccharomyces, E:3.12e-21)	3DPI_MG_DOWN
GO:0000329	Bcin05g00240.1	Copper-transporting ATPase ccc2 (Schizosaccharomyces, E:0)	3DPI_MG_DOWN
GO:0000329	Bcin10g00540.1	FYVE-type zinc finger-containing protein C9B6.03 (Schizosaccharomyces, E:6.25e-18)	3DPI_MG_DOWN
GO:0000329	Bcin02g08440.1	Metal homeostatis protein BSD2 (Saccharomyces, E:5.96e-27)	3DPI_MG_DOWN
GO:0000329	Bcin02g06320.1	Polyamine transporter 4 (Saccharomyces, E:1.63e-94)	3DPI_MG_DOWN
GO:0000329	Bcin08g04200.1	Probable Ras-related protein Rab7 (Neurospora, E:2.53e-140)	3DPI_MG_DOWN
GO:0000329	Bcin06g06800.1	Protein big1 (Schizosaccharomyces, E:9.36e-06)	3DPI_MG_DOWN
GO:0000329	Bcin11g00770.1	Protein CCC1 (Saccharomyces, E:7.67e-42)	3DPI_MG_DOWN
GO:0000329	Bcin08g02760.1	Protein lifeguard 4 (Homo, E:2.02e-51)	3DPI_MG_DOWN
GO:0000329	Bcin02g06360.1	Protein VAC14 homolog (Schizosaccharomyces, E:1.79e-179)	3DPI_MG_DOWN
GO:0000329	Bcin02g03400.1	Uncharacterized protein C227.15 (Schizosaccharomyces, E:5.44e-33)	3DPI_MG_DOWN
GO:0000329	Bcin12g01400.1	Vacuolar basic amino acid transporter 2 (Saccharomyces, E:1.67e-57)	3DPI_MG_DOWN
GO:0000329	Bcin10g05650.1	Vacuolar morphogenesis protein 7 homolog (Schizosaccharomyces, E:1.93e-21)	3DPI_MG_DOWN
GO:0000329	Bcin16g01980.1	Vacuolar protein sorting-associated protein 68 (Saccharomyces, E:1.5e-30)	3DPI_MG_DOWN
GO:0000329	Bcin04g00390.1	Vacuolar transporter chaperone 1 (Schizosaccharomyces, E:5.41e-50)	3DPI_MG_DOWN
GO:0000329	Bcin05g05800.1	V-type proton ATPase subunit d (Neurospora, E:0)	3DPI_MG_DOWN
GO:0000329	Bcin09g05930.1	ATP-dependent bile acid permease (Saccharomyces, E:0)	3DPI_MG_UP
GO:0000329	Bcin13g01410.1	NPC intracellular cholesterol transporter 1-related protein 1 {ECO:0000305} (Saccharomyces, E:0)	3DPI_MG_UP
GO:0000329	Bcin14g04550.1	Phosphatidylserine decarboxylase proenzyme 3 {ECO:0000303|PubMed:19286980} (Schizosaccharomyces, E:1.12e-166)	3DPI_MG_UP
GO:0000329	Bcin14g04480.1	Polyamine transporter 4 (Saccharomyces, E:8.67e-92)	3DPI_MG_UP
GO:0000329	Bcin03g06740.1	Carboxypeptidase Y inhibitor (Saccharomyces, E:3.12e-21)	3DPI_RR_DOWN
GO:0000329	Bcin01g05510.1	Copper transport protein CTR2 (Saccharomyces, E:1.09e-14)	3DPI_RR_DOWN
GO:0000329	Bcin01g05510.2	Copper transport protein CTR2 (Saccharomyces, E:1.19e-16)	3DPI_RR_DOWN
GO:0000329	Bcin05g00240.1	Copper-transporting ATPase ccc2 (Schizosaccharomyces, E:0)	3DPI_RR_DOWN
GO:0000329	Bcin10g00540.1	FYVE-type zinc finger-containing protein C9B6.03 (Schizosaccharomyces, E:6.25e-18)	3DPI_RR_DOWN
GO:0000329	Bcin11g00060.1	General amino acid permease AGP2 (Saccharomyces, E:1.39e-157)	3DPI_RR_DOWN
GO:0000329	Bcin06g06070.1	General amino acid permease AGP2 (Saccharomyces, E:2.25e-133)	3DPI_RR_DOWN
GO:0000329	Bcin07g02870.1	GTP-binding protein gtr1 (Schizosaccharomyces, E:1.64e-94)	3DPI_RR_DOWN
GO:0000329	Bcin02g06320.1	Polyamine transporter 4 (Saccharomyces, E:1.63e-94)	3DPI_RR_DOWN
GO:0000329	Bcin08g00340.1	Polyamine transporter 4 (Saccharomyces, E:5.61e-71)	3DPI_RR_DOWN
GO:0000329	Bcin08g04200.1	Probable Ras-related protein Rab7 (Neurospora, E:2.53e-140)	3DPI_RR_DOWN
GO:0000329	Bcin06g06800.1	Protein big1 (Schizosaccharomyces, E:9.36e-06)	3DPI_RR_DOWN
GO:0000329	Bcin08g02760.1	Protein lifeguard 4 (Homo, E:2.02e-51)	3DPI_RR_DOWN
GO:0000329	Bcin11g02200.1	Protein PER1 homolog (Schizosaccharomyces, E:3.73e-74)	3DPI_RR_DOWN
GO:0000329	Bcin07g06440.1	Uncharacterized membrane protein YCR023C (Saccharomyces, E:4.75e-54)	3DPI_RR_DOWN
GO:0000329	Bcin12g01770.1	Uncharacterized N-acetyltransferase C550.08 (Schizosaccharomyces, E:1.1e-43)	3DPI_RR_DOWN
GO:0000329	Bcin02g07130.1	Uncharacterized protein C14C4.04 (Schizosaccharomyces, E:1.6e-24)	3DPI_RR_DOWN
GO:0000329	Bcin02g03400.1	Uncharacterized protein C227.15 (Schizosaccharomyces, E:5.44e-33)	3DPI_RR_DOWN
GO:0000329	Bcin11g05770.1	Uncharacterized protein C24H6.11c (Schizosaccharomyces, E:0)	3DPI_RR_DOWN
GO:0000329	Bcin03g07440.1	Vacuolar amino acid transporter 1 (Saccharomyces, E:1.71e-102)	3DPI_RR_DOWN
GO:0000329	Bcin12g01400.1	Vacuolar basic amino acid transporter 2 (Saccharomyces, E:1.67e-57)	3DPI_RR_DOWN
GO:0000329	Bcin10g05650.1	Vacuolar morphogenesis protein 7 homolog (Schizosaccharomyces, E:1.93e-21)	3DPI_RR_DOWN
GO:0000329	Bcin16g01980.1	Vacuolar protein sorting-associated protein 68 (Saccharomyces, E:1.5e-30)	3DPI_RR_DOWN
GO:0000329	Bcin09g04580.1	Vacuolar segregation protein 7 (Saccharomyces, E:4.96e-12)	3DPI_RR_DOWN
GO:0000329	Bcin04g00390.1	Vacuolar transporter chaperone 1 (Schizosaccharomyces, E:5.41e-50)	3DPI_RR_DOWN
GO:0000329	Bcin11g04110.1	Vitamin B6 transporter TPN1 (Saccharomyces, E:2.17e-65)	3DPI_RR_DOWN
GO:0000329	Bcin05g05800.1	V-type proton ATPase subunit d (Neurospora, E:0)	3DPI_RR_DOWN
GO:0000329	Bcin12g05800.1		3DPI_RR_DOWN
GO:0000329	Bcin06g02360.1	1-phosphatidylinositol 3-phosphate 5-kinase fab1 (Schizosaccharomyces, E:3.56e-136)	3DPI_RR_UP
GO:0000329	Bcin07g06960.1	Acetyl-CoA carboxylase (Schizosaccharomyces, E:0)	3DPI_RR_UP
GO:0000329	Bcin01g03390.2	Alpha-mannosidase (Schizosaccharomyces, E:0)	3DPI_RR_UP
GO:0000329	Bcin02g04760.1	ATP-dependent bile acid permease (Saccharomyces, E:0)	3DPI_RR_UP
GO:0000329	Bcin05g01800.1	Carboxypeptidase Y inhibitor (Saccharomyces, E:1.79e-10)	3DPI_RR_UP
GO:0000329	Bcin10g04830.1	General alpha-glucoside permease (Schizosaccharomyces, E:1.16e-76)	3DPI_RR_UP
GO:0000329	Bcin02g02930.1	Low affinity vacuolar monovalent cation/H(+) antiporter (Saccharomyces, E:1.15e-137)	3DPI_RR_UP
GO:0000329	Bcin14g03550.1	Myo-inositol transporter 1 (Schizosaccharomyces, E:5.3e-92)	3DPI_RR_UP
GO:0000329	Bcin13g01410.1	NPC intracellular cholesterol transporter 1-related protein 1 {ECO:0000305} (Saccharomyces, E:0)	3DPI_RR_UP
GO:0000329	Bcin14g04480.1	Polyamine transporter 4 (Saccharomyces, E:8.67e-92)	3DPI_RR_UP
GO:0000329	Bcin09g01830.1	Protein IVY1 (Saccharomyces, E:4.83e-18)	3DPI_RR_UP
GO:0000329	Bcin08g05920.1	Protein msp1, mitochondrial (Schizosaccharomyces, E:0)	3DPI_RR_UP
GO:0000329	Bcin02g02840.1	Protein phosphatase 2C homolog 4 (Schizosaccharomyces, E:7.99e-48)	3DPI_RR_UP
GO:0000329	Bcin08g03520.1	Repressible alkaline phosphatase (Saccharomyces, E:6.16e-159)	3DPI_RR_UP
GO:0000329	Bcin07g02530.1	Resistance to glucose repression protein 1 (Saccharomyces, E:4.12e-21)	3DPI_RR_UP
GO:0000329	Bcin06g07570.1	Transmembrane 9 superfamily member 1 (Saccharomyces, E:0)	3DPI_RR_UP
GO:0000329	Bcin10g03800.1	Uncharacterized leucine-rich repeat-containing protein C926.06c (Schizosaccharomyces, E:7.36e-72)	3DPI_RR_UP
GO:0000329	Bcin09g01720.1	Uncharacterized RWD, RING finger and WD repeat-containing protein C11E3.05 (Schizosaccharomyces, E:1.75e-131)	3DPI_RR_UP
GO:0000329	Bcin04g00100.1	Vacuolar morphogenesis protein 6 (Schizosaccharomyces, E:1.09e-66)	3DPI_RR_UP
GO:0000329	Bcin05g05500.1	Vacuolar protein sorting-associated protein atg6 (Schizosaccharomyces, E:4.05e-53)	3DPI_RR_UP
GO:0000329	Bcin04g03660.1	V-type proton ATPase catalytic subunit A (Neurospora, E:0)	3DPI_RR_UP
GO:0000329	Bcin05g05970.1	V-type proton ATPase subunit a (Neurospora, E:0)	3DPI_RR_UP
GO:0000334	Bcin01g05520.1	3-hydroxyanthranilate 3,4-dioxygenase {ECO:0000255|HAMAP-Rule:MF_03019} (Neurospora, E:1.88e-104)	1DPI_RR_DOWN
GO:0000334	Bcin01g05520.1	3-hydroxyanthranilate 3,4-dioxygenase {ECO:0000255|HAMAP-Rule:MF_03019} (Neurospora, E:1.88e-104)	3DPI_MG_DOWN
GO:0000334	Bcin01g05520.1	3-hydroxyanthranilate 3,4-dioxygenase {ECO:0000255|HAMAP-Rule:MF_03019} (Neurospora, E:1.88e-104)	3DPI_RR_DOWN
GO:0000338	Bcin06g04360.1	COP9 signalosome complex subunit 2 (Aspergillus, E:0)	1DPI_MG_DOWN
GO:0000338	Bcin02g03980.1	COP9 signalosome complex subunit 4 (Neurospora, E:5.37e-139)	1DPI_MG_DOWN
GO:0000338	Bcin01g10520.1	NEDD8-specific protease 2 (Schizosaccharomyces, E:7.99e-29)	1DPI_MG_DOWN
GO:0000338	Bcin02g03980.1	COP9 signalosome complex subunit 4 (Neurospora, E:5.37e-139)	1DPI_RR_DOWN
GO:0000338	Bcin01g10520.1	NEDD8-specific protease 2 (Schizosaccharomyces, E:7.99e-29)	1DPI_RR_DOWN
GO:0000338	Bcin04g00250.1	COP9 signalosome complex subunit 3 (Neurospora, E:5.56e-64)	1DPI_RR_UP
GO:0000338	Bcin01g10520.1	NEDD8-specific protease 2 (Schizosaccharomyces, E:7.99e-29)	3DPI_MG_DOWN
GO:0000338	Bcin01g10520.1	NEDD8-specific protease 2 (Schizosaccharomyces, E:7.99e-29)	3DPI_RR_DOWN
GO:0000338	Bcin04g00250.1	COP9 signalosome complex subunit 3 (Neurospora, E:5.56e-64)	3DPI_RR_UP
GO:0000338	Bcin06g03480.1	COP9 signalosome complex subunit 6 (Neurospora, E:2.08e-90)	3DPI_RR_UP
GO:0000339	Bcin15g02340.1	Eukaryotic translation initiation factor 4E type 2 (Mus, E:2.71e-47)	1DPI_MG_DOWN
GO:0000339	Bcin01g08490.1	Eukaryotic translation initiation factor 4E-1 (Schizosaccharomyces, E:3.04e-67)	1DPI_RR_UP
GO:0000339	Bcin15g02340.1	Eukaryotic translation initiation factor 4E type 2 (Mus, E:2.71e-47)	3DPI_RR_DOWN
GO:0000339	Bcin14g04710.1	U6 snRNA-associated Sm-like protein LSm1 (Schizosaccharomyces, E:1.34e-27)	3DPI_RR_DOWN
GO:0000340	Bcin03g05040.1	Protein argonaute-2 {ECO:0000255|HAMAP-Rule:MF_03031} (Oryctolagus, E:1.14e-98)	1DPI_MG_DOWN
GO:0000340	Bcin03g05040.1	Protein argonaute-2 {ECO:0000255|HAMAP-Rule:MF_03031} (Oryctolagus, E:1.14e-98)	1DPI_RR_DOWN
GO:0000340	Bcin03g05040.1	Protein argonaute-2 {ECO:0000255|HAMAP-Rule:MF_03031} (Oryctolagus, E:1.14e-98)	3DPI_MG_DOWN
GO:0000340	Bcin13g00920.1	Nuclear cap-binding protein subunit 2 (Ixodes, E:7.56e-51)	3DPI_RR_DOWN
GO:0000340	Bcin03g05040.1	Protein argonaute-2 {ECO:0000255|HAMAP-Rule:MF_03031} (Oryctolagus, E:1.14e-98)	3DPI_RR_DOWN
[truncated: 65,763 more rows]

## Sheet: Fusarium acuminatum enrichments
GO	over_represented_pvalue	under_represented_pvalue	numDEInCat	numInCat	term	ontology	Group
GO:0055114	5.73037e-10	1	58	623	oxidation-reduction process	BP	1DPI_MG_UP
GO:0010124	5.4479e-07	1	5	5	phenylacetate catabolic process	BP	1DPI_MG_UP
GO:0045490	1.43631e-06	1	8	17	pectin catabolic process	BP	1DPI_MG_UP
GO:0070588	2.50422e-06	1	6	12	calcium ion transmembrane transport	BP	1DPI_MG_UP
GO:0006814	1.8683e-05	0.999999	5	11	sodium ion transport	BP	1DPI_MG_UP
GO:0030245	3.78912e-05	0.999993	12	63	cellulose catabolic process	BP	1DPI_MG_UP
GO:0006508	5.17907e-05	0.999989	13	101	proteolysis	BP	1DPI_MG_UP
GO:0055085	7.70276e-05	0.999965	37	522	transmembrane transport	BP	1DPI_MG_UP
GO:0009063	8.25049e-05	0.999997	5	9	cellular amino acid catabolic process	BP	1DPI_MG_UP
GO:0071555	0.00026426	0.999935	12	92	cell wall organization	BP	1DPI_MG_UP
GO:0032199	0.000270573	1	3	3	reverse transcription involved in RNA-mediated transposition	BP	1DPI_MG_UP
GO:0006813	0.000315736	0.999987	4	9	potassium ion transport	BP	1DPI_MG_UP
GO:0006636	0.000455682	0.99998	4	8	unsaturated fatty acid biosynthetic process	BP	1DPI_MG_UP
GO:1900557	0.000674549	0.999986	3	5	emericellamide biosynthetic process	BP	1DPI_MG_UP
GO:1900617	0.000674549	0.999986	3	5	emericellamide A biosynthetic process	BP	1DPI_MG_UP
GO:0006646	0.000922664	0.999937	4	15	phosphatidylethanolamine biosynthetic process	BP	1DPI_MG_UP
GO:0051208	0.000993967	0.999971	3	6	sequestering of calcium ion	BP	1DPI_MG_UP
GO:0032197	0.00103268	0.999982	3	4	transposition, RNA-mediated	BP	1DPI_MG_UP
GO:0097623	0.00127083	0.99996	3	6	potassium ion export across plasma membrane	BP	1DPI_MG_UP
GO:0009758	0.00132583	1	2	2	carbohydrate utilization	BP	1DPI_MG_UP
GO:0035442	0.00179531	0.999866	4	11	dipeptide transmembrane transport	BP	1DPI_MG_UP
GO:0090305	0.00250617	0.999899	3	6	nucleic acid phosphodiester bond hydrolysis	BP	1DPI_MG_UP
GO:0019079	0.00254898	0.999975	2	3	viral genome replication	BP	1DPI_MG_UP
GO:0006541	0.00325409	0.99954	5	27	glutamine metabolic process	BP	1DPI_MG_UP
GO:0032049	0.00336176	0.999793	3	14	cardiolipin biosynthetic process	BP	1DPI_MG_UP
GO:0006979	0.00350945	0.999253	7	45	response to oxidative stress	BP	1DPI_MG_UP
GO:0006559	0.00368656	0.99979	3	9	L-phenylalanine catabolic process	BP	1DPI_MG_UP
GO:0009268	0.0039021	1	2	2	response to pH	BP	1DPI_MG_UP
GO:0007006	0.00431103	0.999706	3	15	mitochondrial membrane organization	BP	1DPI_MG_UP
GO:0071578	0.00432948	0.99992	2	4	zinc II ion transmembrane import	BP	1DPI_MG_UP
GO:0046188	0.00437551	0.999942	2	3	methane catabolic process	BP	1DPI_MG_UP
GO:0005975	0.00460677	0.998048	17	203	carbohydrate metabolic process	BP	1DPI_MG_UP
GO:0006811	0.00475991	0.999071	6	43	ion transport	BP	1DPI_MG_UP
GO:0006572	0.00565852	0.999611	3	10	tyrosine catabolic process	BP	1DPI_MG_UP
GO:0006874	0.00581397	0.999275	4	27	cellular calcium ion homeostasis	BP	1DPI_MG_UP
GO:0046272	0.00584199	0.99991	2	3	stilbene catabolic process	BP	1DPI_MG_UP
GO:0090181	0.00584199	0.99991	2	3	regulation of cholesterol metabolic process	BP	1DPI_MG_UP
GO:0097176	0.00584199	0.99991	2	3	epoxide metabolic process	BP	1DPI_MG_UP
GO:0009308	0.00600431	0.999592	3	9	amine metabolic process	BP	1DPI_MG_UP
GO:0006031	0.00672432	0.999803	2	6	chitin biosynthetic process	BP	1DPI_MG_UP
GO:0015945	0.00689611	0.999529	3	8	methanol metabolic process	BP	1DPI_MG_UP
GO:0006820	0.0072187	0.999876	2	3	anion transport	BP	1DPI_MG_UP
GO:0046740	0.00935825	0.999816	2	3	transport of virus in host, cell to cell	BP	1DPI_MG_UP
GO:0016311	0.0100823	0.999076	3	14	dephosphorylation	BP	1DPI_MG_UP
GO:0042545	0.0108369	0.999769	2	3	cell wall modification	BP	1DPI_MG_UP
GO:0034194	0.0120221	0.999729	2	3	D-galactonate catabolic process	BP	1DPI_MG_UP
GO:0098656	0.0129496	0.999508	2	5	anion transmembrane transport	BP	1DPI_MG_UP
GO:0045493	0.014955	0.996914	5	29	xylan catabolic process	BP	1DPI_MG_UP
GO:0019301	0.0154363	0.999443	2	4	rhamnose catabolic process	BP	1DPI_MG_UP
GO:0015686	0.016739	0.999165	2	7	ferric triacetylfusarinine C transport	BP	1DPI_MG_UP
GO:0008203	0.0172102	0.999096	2	8	cholesterol metabolic process	BP	1DPI_MG_UP
GO:0042744	0.0177481	0.998049	3	12	hydrogen peroxide catabolic process	BP	1DPI_MG_UP
GO:0006529	0.0198577	0.999052	2	5	asparagine biosynthetic process	BP	1DPI_MG_UP
GO:0000747	0.0227819	0.998661	2	7	conjugation with cellular fusion	BP	1DPI_MG_UP
GO:0042632	0.0237081	0.998649	2	6	cholesterol homeostasis	BP	1DPI_MG_UP
GO:0006869	0.0239146	0.994233	5	45	lipid transport	BP	1DPI_MG_UP
GO:0007568	0.0242062	0.998605	2	6	aging	BP	1DPI_MG_UP
GO:0046839	0.0242499	0.99871	2	5	phospholipid dephosphorylation	BP	1DPI_MG_UP
GO:0019439	0.0253789	0.995214	4	22	aromatic compound catabolic process	BP	1DPI_MG_UP
GO:0030490	0.0260401	0.993665	5	37	maturation of SSU-rRNA	BP	1DPI_MG_UP
GO:0009636	0.0264674	0.99485	4	26	response to toxic substance	BP	1DPI_MG_UP
GO:0015074	0.0269643	0.99652	3	12	DNA integration	BP	1DPI_MG_UP
GO:0010389	0.0325466	0.99768	2	7	regulation of G2/M transition of mitotic cell cycle	BP	1DPI_MG_UP
GO:0006635	0.0326212	0.995101	3	20	fatty acid beta-oxidation	BP	1DPI_MG_UP
GO:0030001	0.0327701	0.995002	3	23	metal ion transport	BP	1DPI_MG_UP
GO:0046677	0.0352597	0.994572	3	19	response to antibiotic	BP	1DPI_MG_UP
GO:0042952	0.0374875	0.997113	2	7	beta-ketoadipate pathway	BP	1DPI_MG_UP
GO:0006751	0.0396539	0.996735	2	8	glutathione catabolic process	BP	1DPI_MG_UP
GO:0006284	0.0434714	0.990045	4	28	base-excision repair	BP	1DPI_MG_UP
GO:0009737	0.043854	0.996317	2	7	response to abscisic acid	BP	1DPI_MG_UP
GO:0006954	0.0469135	0.99591	2	7	inflammatory response	BP	1DPI_MG_UP
GO:0015986	0.0476892	0.991727	3	19	ATP synthesis coupled proton transport	BP	1DPI_MG_UP
GO:0051453	0.0482886	0.995566	2	8	regulation of intracellular pH	BP	1DPI_MG_UP
GO:0005576	8.30932e-20	1	67	403	extracellular region	CC	1DPI_MG_UP
GO:0005886	5.37498e-05	0.999973	51	722	plasma membrane	CC	1DPI_MG_UP
GO:0000324	0.000681729	0.999841	10	79	fungal-type vacuole	CC	1DPI_MG_UP
GO:0016021	0.00120282	0.999207	83	1552	integral component of membrane	CC	1DPI_MG_UP
GO:0031520	0.00149632	0.999945	3	7	plasma membrane of cell tip	CC	1DPI_MG_UP
GO:0005887	0.0019566	0.999237	17	214	integral component of plasma membrane	CC	1DPI_MG_UP
GO:0005619	0.00199445	1	2	2	ascospore wall	CC	1DPI_MG_UP
GO:0005618	0.00209594	0.999595	7	43	cell wall	CC	1DPI_MG_UP
GO:0005777	0.00371468	0.998899	10	88	peroxisome	CC	1DPI_MG_UP
GO:0005782	0.00409963	0.999566	4	17	peroxisomal matrix	CC	1DPI_MG_UP
GO:0071627	0.00595931	0.999028	5	27	integral component of fungal-type vacuolar membrane	CC	1DPI_MG_UP
GO:0044219	0.00935825	0.999816	2	3	host cell plasmodesma	CC	1DPI_MG_UP
GO:0046658	0.0145228	0.999493	2	4	anchored component of plasma membrane	CC	1DPI_MG_UP
GO:0045261	0.0163986	0.999293	2	5	proton-transporting ATP synthase complex, catalytic core F(1)	CC	1DPI_MG_UP
GO:0042597	0.0175505	0.998048	3	13	periplasmic space	CC	1DPI_MG_UP
GO:0016020	0.037539	0.978365	21	386	membrane	CC	1DPI_MG_UP
GO:0009570	0.0411397	0.996665	2	7	chloroplast stroma	CC	1DPI_MG_UP
GO:0020037	1.58621e-07	1	25	158	heme binding	MF	1DPI_MG_UP
GO:0008556	1.86117e-07	1	6	8	potassium-transporting ATPase activity	MF	1DPI_MG_UP
GO:0008554	1.90944e-06	1	5	7	sodium-exporting ATPase activity, phosphorylative mechanism	MF	1DPI_MG_UP
GO:0016705	3.73088e-06	0.999999	16	87	oxidoreductase activity, acting on paired donors, with incorporation or reduction of molecular oxygen	MF	1DPI_MG_UP
GO:0046872	4.17784e-06	0.999998	72	1062	metal ion binding	MF	1DPI_MG_UP
GO:0005506	9.96044e-06	0.999997	19	130	iron ion binding	MF	1DPI_MG_UP
GO:0047490	1.09661e-05	1	5	7	pectin lyase activity	MF	1DPI_MG_UP
GO:0050660	1.19146e-05	0.999997	18	133	flavin adenine dinucleotide binding	MF	1DPI_MG_UP
[truncated: 1,468 more rows]

## Sheet: Fa genes in enriched terms
GO	Gene	Top_BlastX_Hit	Group
[truncated: 39,209 more rows]

## Sheet: Rhizopus stolonifer enrichments
GO	over_represented_pvalue	under_represented_pvalue	numDEInCat	numInCat	term	ontology	Group
[truncated: 1,553 more rows]

[truncated: 1 more sheets: Rs genes in enriched terms]
