# Supplementary material for: Infection Strategies Deployed by Botrytis cinerea, Fusarium acuminatum, and Rhizopus stolonifer as a Function of Tomato Fruit Ripening Stage
Source: Front Plant Sci. 2019 Mar 1;10:223. doi: 10.3389/fpls.2019.00223 (PMC6405687; doi:10.3389/fpls.2019.00223)
Supplement: Supplementary file 9 [file Table_9.XLSX]

## Sheet: Caption
Supplemental Table 9: CAZy annotations of upregulated genes during infections of tomato fruit by the three pathogens. The first (all upregulated Bc CAZymes), third (all upregulated Fa CAZymes), and fifth sheet (all upregulated Rs CAZymes) show CAZy annotations that were found in upregulated genes of Botrytis cinerea (Bc), Fusarium acuminatum (Fa), and/or Rhiopus stolonifer (Rs), respectively. The…

## Sheet: all upregulated Bc CAZymes
Family	Percent 1DPI MG UP	Percent 3DPI MG UP	Percent 1DPI RR UP	Percent 3DPI RR UP	Number 1DPI MG UP	Number 3DPI MG UP	Number 1DPI RR UP	Number 3DPI RR UP
CE10	7.40741	9.73451	5.78512	7.65766	10	11	7	17
GH28	8.14815	8.84956	6.61157	4.95495	11	10	8	11
CE5	5.92593	4.42478	4.95868	3.6036	8	5	6	8
GT41	2.22222	1.76991	6.61157	4.5045	3	2	8	10
CE8	2.96296	2.65487	4.13223	1.8018	4	3	5	4
AA3	1.48148	2.65487	2.47934	3.6036	2	3	3	8
GH3	2.22222	3.53982	2.47934	2.25225	3	4	3	5
GT1	2.96296	2.65487	2.47934	2.25225	4	3	3	5
AA7	2.96296	1.76991	1.65289	1.8018	4	2	2	4
PL1-4	2.22222	2.65487	3.30579	0.900901	3	3	4	2
GT2	1.48148	2.65487	2.47934	1.35135	2	3	3	3
CE1	0.740741	2.65487	2.47934	1.8018	1	3	3	4
GH16	2.22222	0.884956	3.30579	1.35135	3	1	4	3
AA3-2	1.48148	0.884956	0.826446	3.15315	2	1	1	7
GH7	2.22222	2.65487	0.826446	1.35135	3	3	1	3
AA9	3.7037	0	1.65289	1.35135	5	0	2	3
GH12	2.22222	1.76991	2.47934	0.900901	3	2	3	2
CE16	1.48148	1.76991	0.826446	2.25225	2	2	1	5
GH1	1.48148	2.65487	1.65289	0.900901	2	3	2	2
GH5-5	2.22222	2.65487	0.826446	0.45045	3	3	1	1
GH35	1.48148	1.76991	0.826446	1.35135	2	2	1	3
AA8	2.22222	0.884956	1.65289	0.900901	3	1	2	2
CE12	1.48148	1.76991	1.65289	0.900901	2	2	2	2
GH10	1.48148	1.76991	1.65289	0.900901	2	2	2	2
GH78	1.48148	0.884956	0	2.25225	2	1	0	5
GH51	1.48148	0.884956	1.65289	1.35135	2	1	2	3
GH43-6	1.48148	1.76991	0.826446	0.900901	2	2	1	2
GH79	1.48148	1.76991	0	0.900901	2	2	0	2
GH11	1.48148	1.76991	0.826446	0.45045	2	2	1	1
PL1-7	1.48148	1.76991	0.826446	0.45045	2	2	1	1
GH5-7	1.48148	1.76991	0	0.45045	2	2	0	1
GH95	0.740741	0.884956	0	1.35135	1	1	0	3
AA3-1	0.740741	0.884956	0.826446	0.900901	1	1	1	2
CE4	0.740741	0	0.826446	1.35135	1	0	1	3
CE7	0.740741	0	1.65289	0.900901	1	0	2	2
GT8	0	0.884956	1.65289	0.900901	0	1	2	2
GH27	0.740741	0.884956	0	0.900901	1	1	0	2
GH17	0.740741	0.884956	0.826446	0.45045	1	1	1	1
GH32	0.740741	0.884956	0.826446	0.45045	1	1	1	1
GH43-14	0.740741	0.884956	0.826446	0.45045	1	1	1	1
GH43-24	0.740741	0.884956	0.826446	0.45045	1	1	1	1
GH5-16	0.740741	0.884956	0.826446	0.45045	1	1	1	1
GH5-4	0.740741	0.884956	0.826446	0.45045	1	1	1	1
GH54	0.740741	0.884956	0.826446	0.45045	1	1	1	1
GH93	0.740741	0.884956	0.826446	0.45045	1	1	1	1
GH55	0.740741	0	0	1.35135	1	0	0	3
GH109	0.740741	0	0.826446	0.900901	1	0	1	2
GH5-9	0.740741	0	0.826446	0.900901	1	0	1	2
GH47	0	0	0	1.8018	0	0	0	4
GT39	0	0	1.65289	0.900901	0	0	2	2
AA3-3	0.740741	0.884956	0	0.45045	1	1	0	1
GH115	0.740741	0.884956	0	0.45045	1	1	0	1
GH26	0.740741	0.884956	0	0.45045	1	1	0	1
GH39	0.740741	0.884956	0	0.45045	1	1	0	1
GH5-22	0.740741	0.884956	0	0.45045	1	1	0	1
GH53	0.740741	0.884956	0	0.45045	1	1	0	1
GH45	0.740741	0.884956	0.826446	0	1	1	1	0
GH125	0.740741	0	0	0.900901	1	0	0	2
GH31	0	0.884956	0	0.900901	0	1	0	2
AA11	0.740741	0	0.826446	0.45045	1	0	1	1
AA5	0.740741	0	0.826446	0.45045	1	0	1	1
GH131	0.740741	0	0.826446	0.45045	1	0	1	1
GH71	0	0.884956	0.826446	0.45045	0	1	1	1
GH92	0	0	0	1.35135	0	0	0	3
AA1-3	0	0	0.826446	0.900901	0	0	1	2
GH76	0	0	0.826446	0.900901	0	0	1	2
AA2	0	0	1.65289	0.45045	0	0	2	1
AA4	0	0	2.47934	0	0	0	3	0
GH6	0.740741	0.884956	0	0	1	1	0	0
PL3-2	0.740741	0.884956	0	0	1	1	0	0
GH105	0.740741	0	0	0.45045	1	0	0	1
GH18	0.740741	0	0	0.45045	1	0	0	1
GH65	0	0.884956	0	0.45045	0	1	0	1
GH81	0.740741	0	0	0.45045	1	0	0	1
GT33	0.740741	0	0.826446	0	1	0	1	0
GT22	0	0	0	0.900901	0	0	0	2
AA5-2	0	0	0.826446	0.45045	0	0	1	1
GH13-5	0	0	0.826446	0.45045	0	0	1	1
GH63	0	0	0.826446	0.45045	0	0	1	1
GT21	0	0	0.826446	0.45045	0	0	1	1
GT24	0	0	0.826446	0.45045	0	0	1	1
GT66	0	0	0.826446	0.45045	0	0	1	1
GH127	0	0.884956	0	0	0	1	0	0
GH13-22	0	0.884956	0	0	0	1	0	0
GH64	0.740741	0	0	0	1	0	0	0
GH88	0	0.884956	0	0	0	1	0	0
CE9	0	0	0	0.45045	0	0	0	1
GH106	0	0	0	0.45045	0	0	0	1
GH126	0	0	0	0.45045	0	0	0	1
GH13-25	0	0	0	0.45045	0	0	0	1
GH13-40	0	0	0	0.45045	0	0	0	1
GH13-8	0	0	0	0.45045	0	0	0	1
GH132	0	0	0	0.45045	0	0	0	1
GH15	0	0	0	0.45045	0	0	0	1
GH2	0	0	0	0.45045	0	0	0	1
GH36	0	0	0	0.45045	0	0	0	1
GH37	0	0	0	0.45045	0	0	0	1
GH38	0	0	0	0.45045	0	0	0	1
GH43-37	0	0	0	0.45045	0	0	0	1
GH5-12	0	0	0	0.45045	0	0	0	1
GH5-49	0	0	0	0.45045	0	0	0	1
GH62	0	0	0	0.45045	0	0	0	1
GH74	0	0	0	0.45045	0	0	0	1
GT3	0	0	0	0.45045	0	0	0	1
GT35	0	0	0	0.45045	0	0	0	1
GT4	0	0	0	0.45045	0	0	0	1
GT48	0	0	0	0.45045	0	0	0	1
GT50	0	0	0	0.45045	0	0	0	1
GT32	0	0	0.826446	0	0	0	1	0
GT83	0	0	0.826446	0	0	0	1	0

## Sheet: Bc genes in upreg. families
Transcript	CAZy	GROUP
Bcin07g01720.1	CE10 (E:2.6e-18)	1dpi-MG-UP
Bcin16g00006.1	AA7 (E:5e-50)	1dpi-MG-UP
Bcin14g03240.1	AA7 (E:9.5e-45)	1dpi-MG-UP
Bcin16g02850.1	AA7 (E:2.5e-45)	1dpi-MG-UP
Bcin03g01440.1	GH5-7 (E:1.3e-97)	1dpi-MG-UP
Bcin08g02110.1	GH5-4 (E:9e-61)	1dpi-MG-UP
Bcin03g03480.1	GH10 (E:1.2e-103)	1dpi-MG-UP
Bcin14g01690.1	GH5-5 (E:5.1e-115)	1dpi-MG-UP
Bcin14g01700.1	GH6 (E:4.2e-94)	1dpi-MG-UP
Bcin15g05700.1	CE10 (E:4.2e-31)	1dpi-MG-UP
Bcin02g03860.1	CE10 (E:2.7e-37)	1dpi-MG-UP
Bcin15g03130.1	GT41 (E:2.4e-10)	1dpi-MG-UP
Bcin13g02320.1	GH12 (E:1.4e-40)	1dpi-MG-UP
Bcin03g03630.1	GH12 (E:3.8e-44)	1dpi-MG-UP
Bcin14g03430.1	PL1-4 (E:8.9e-80)	1dpi-MG-UP
Bcin03g00280.1	PL1-4 (E:9.2e-84)	1dpi-MG-UP
Bcin08g00950.1	CE16 (E:1.9e-84)	1dpi-MG-UP
Bcin12g04530.1	GH28 (E:1.9e-57)	1dpi-MG-UP
Bcin05g02520.1	GH28 (E:4.3e-73)	1dpi-MG-UP
Bcin10g06130.1	GH28 (E:1.3e-50)	1dpi-MG-UP
Bcin10g05010.1	GH28 (E:1.9e-46)	1dpi-MG-UP
Bcin01g11160.1	GH28 (E:3.5e-62)	1dpi-MG-UP
Bcin01g07250.1	GH28 (E:4.8e-69)	1dpi-MG-UP
Bcin12g01100.1	GH28 (E:6.5e-48)	1dpi-MG-UP
Bcin06g03790.1	GT2 (E:3.3e-07)	1dpi-MG-UP
Bcin04g06040.1	GT2 (E:1.4e-18)	1dpi-MG-UP
Bcin02g05860.1	GH28 (E:1e-65)	1dpi-MG-UP
Bcin10g05620.1	PL3-2 (E:4.4e-84)	1dpi-MG-UP
Bcin03g05820.1	PL1-7 (E:5.5e-71)	1dpi-MG-UP
Bcin14g01630.1	PL1-7 (E:9.3e-74)	1dpi-MG-UP
Bcin03g07360.1	PL1-4 (E:5e-89)	1dpi-MG-UP
Bcin07g01240.1	CE5 (E:3.8e-40)	1dpi-MG-UP
Bcin13g05760.1	CE5 (E:6.4e-42)	1dpi-MG-UP
Bcin15g00130.1	CE5 (E:3e-41)	1dpi-MG-UP
Bcin01g09430.1	CE5 (E:7.7e-43)	1dpi-MG-UP
Bcin06g00490.1	GH12 (E:9.9e-27)	1dpi-MG-UP
Bcin09g01150.2	GH131 (E:1.4e-95)	1dpi-MG-UP
Bcin01g03820.1	GH17 (E:6.1e-17)	1dpi-MG-UP
Bcin01g07530.1	GH125 (E:3.4e-167)	1dpi-MG-UP
Bcin01g10830.1	CE5 (E:1.3e-39)	1dpi-MG-UP
Bcin07g06480.1	CE5 (E:2.9e-43)	1dpi-MG-UP
Bcin06g07120.1	AA3-1 (E:0.00027)	1dpi-MG-UP
Bcin02g07620.1	CE10 (E:6.7e-34)	1dpi-MG-UP
Bcin09g00450.1	CE10 (E:1.4e-27)	1dpi-MG-UP
Bcin09g06880.1	CE10 (E:2.4e-28)	1dpi-MG-UP
Bcin09g06750.1	AA9 (E:9.7e-72)	1dpi-MG-UP
Bcin09g06730.1	AA9 (E:5.4e-67)	1dpi-MG-UP
Bcin02g02040.1	AA9 (E:2.1e-70)	1dpi-MG-UP
Bcin05g08230.1	AA9 (E:1.7e-53)	1dpi-MG-UP
Bcin06g00480.1	AA9 (E:3.8e-65)	1dpi-MG-UP
Bcin05g01660.1	GH5-9 (E:8.6e-116)	1dpi-MG-UP
Bcin14g05500.1	AA3-2 (E:2.1e-128)	1dpi-MG-UP
Bcin09g04430.1	CE10 (E:3e-29)	1dpi-MG-UP
Bcin02g00210.1	CE10 (E:5.2e-28)	1dpi-MG-UP
Bcin09g03490.1	GH16 (E:2e-17)	1dpi-MG-UP
Bcin05g06020.1	GH10 (E:4e-96)	1dpi-MG-UP
Bcin07g00010.1	AA3 (E:8.4e-07)	1dpi-MG-UP
Bcin15g03080.1	CE5 (E:4.4e-45)	1dpi-MG-UP
Bcin06g07150.1	AA7 (E:9.6e-52)	1dpi-MG-UP
Bcin08g00070.1	GT1 (E:2.4e-55)	1dpi-MG-UP
Bcin16g00005.1	GT1 (E:1.3e-55)	1dpi-MG-UP
Bcin07g00890.1	GH18 (E:5.4e-26)	1dpi-MG-UP
Bcin09g01110.1	GH7 (E:4.2e-186)	1dpi-MG-UP
Bcin16g03950.1	GH7 (E:1.6e-191)	1dpi-MG-UP
Bcin13g02100.1	GH7 (E:7.2e-194)	1dpi-MG-UP
Bcin11g04800.1	CE4 (E:7.3e-31)	1dpi-MG-UP
Bcin12g00300.1	GH35 (E:1.1e-89)	1dpi-MG-UP
Bcin04g06020.1	GH35 (E:1.9e-82)	1dpi-MG-UP
Bcin03g05060.1	CE8 (E:1.1e-51)	1dpi-MG-UP
Bcin03g03830.1	CE8 (E:5.1e-68)	1dpi-MG-UP
Bcin14g00860.1	CE8 (E:3.4e-68)	1dpi-MG-UP
Bcin01g11150.1	CE8 (E:3.1e-75)	1dpi-MG-UP
Bcin14g00610.3	GH28 (E:3.5e-62)	1dpi-MG-UP
Bcin14g00850.1	GH28 (E:4.4e-71)	1dpi-MG-UP
Bcin06g07310.1	AA3 (E:1.4e-05)	1dpi-MG-UP
Bcin06g04840.1	GH3 (E:1.1e-60)	1dpi-MG-UP
Bcin05g07270.1	GH3 (E:2.1e-67)	1dpi-MG-UP
Bcin09g02640.1	GH3 (E:7.3e-59)	1dpi-MG-UP
Bcin12g02910.1	AA8 (E:7.9e-279)	1dpi-MG-UP
Bcin05g06510.1	AA8 (E:1.1e-286)	1dpi-MG-UP
Bcin07g06330.1	AA3-2 (E:2e-31)	1dpi-MG-UP
Bcin03g00640.1	AA3-3 (E:4.9e-261)	1dpi-MG-UP
Bcin03g01680.1	GH28 (E:1.3e-70)	1dpi-MG-UP
Bcin07g03980.1	AA11 (E:2.1e-78)	1dpi-MG-UP
Bcin13g04270.1	AA5 (E:4.6e-09)	1dpi-MG-UP
Bcin03g07060.1	AA8 (E:6.6e-17)	1dpi-MG-UP
Bcin10g01840.1	CE1 (E:1.4e-09)	1dpi-MG-UP
Bcin08g06270.1	CE10 (E:3e-35)	1dpi-MG-UP
Bcin03g06150.1	CE10 (E:4.9e-05)	1dpi-MG-UP
Bcin02g07100.1	CE12 (E:4.3e-39)	1dpi-MG-UP
Bcin05g08330.1	CE12 (E:8.3e-43)	1dpi-MG-UP
Bcin07g03280.1	CE16 (E:5e-66)	1dpi-MG-UP
Bcin06g04290.1	CE5 (E:1.3e-40)	1dpi-MG-UP
Bcin13g01500.1	CE7 (E:4.2e-10)	1dpi-MG-UP
Bcin10g02650.1	GH1 (E:3.1e-159)	1dpi-MG-UP
Bcin11g00010.1	GH1 (E:3.6e-77)	1dpi-MG-UP
Bcin12g05700.1	GH105 (E:2.7e-102)	1dpi-MG-UP
Bcin03g01500.1	GH109 (E:1.4e-05)	1dpi-MG-UP
Bcin03g00480.1	GH11 (E:4.8e-74)	1dpi-MG-UP
Bcin15g01600.1	GH11 (E:5.7e-59)	1dpi-MG-UP
Bcin05g08130.1	GH115 (E:8.2e-220)	1dpi-MG-UP
Bcin06g03800.1	GH16 (E:1e-10)	1dpi-MG-UP
Bcin15g03070.1	GH16 (E:2.2e-23)	1dpi-MG-UP
Bcin02g07520.1	GH26 (E:4.4e-101)	1dpi-MG-UP
Bcin03g02710.1	GH27 (E:2e-123)	1dpi-MG-UP
Bcin10g05710.1	GH32 (E:5.3e-92)	1dpi-MG-UP
Bcin09g04790.1	GH39 (E:1.8e-20)	1dpi-MG-UP
Bcin08g00060.1	GH43-14 (E:5.1e-117)	1dpi-MG-UP
Bcin06g01600.1	GH43-24 (E:3.8e-84)	1dpi-MG-UP
Bcin04g06990.1	GH43-6 (E:1.7e-119)	1dpi-MG-UP
Bcin02g07700.1	GH43-6 (E:4.3e-124)	1dpi-MG-UP
Bcin02g01960.1	GH45 (E:2.2e-84)	1dpi-MG-UP
Bcin07g02650.1	GH5-16 (E:6.2e-158)	1dpi-MG-UP
Bcin12g05220.1	GH5-22 (E:4.4e-134)	1dpi-MG-UP
Bcin03g04010.1	GH5-5 (E:1.4e-117)	1dpi-MG-UP
Bcin16g03020.1	GH5-5 (E:1.6e-97)	1dpi-MG-UP
Bcin12g00950.1	GH5-7 (E:6.1e-101)	1dpi-MG-UP
Bcin08g00890.1	GH51 (E:1.8e-70)	1dpi-MG-UP
Bcin14g02800.1	GH51 (E:2.3e-121)	1dpi-MG-UP
Bcin08g06160.1	GH53 (E:1.3e-98)	1dpi-MG-UP
Bcin13g03950.1	GH54 (E:1.5e-156)	1dpi-MG-UP
Bcin11g01370.1	GH55 (E:3.3e-284)	1dpi-MG-UP
Bcin06g05190.1	GH64 (E:2.3e-116)	1dpi-MG-UP
Bcin01g11040.1	GH78 (E:1.2e-88)	1dpi-MG-UP
Bcin06g06580.1	GH78 (E:1.3e-65)	1dpi-MG-UP
Bcin06g01630.1	GH79 (E:3e-84)	1dpi-MG-UP
Bcin06g01580.1	GH79 (E:7.1e-64)	1dpi-MG-UP
Bcin03g05200.1	GH81 (E:3.7e-221)	1dpi-MG-UP
Bcin02g08380.1	GH93 (E:4.4e-108)	1dpi-MG-UP
Bcin08g04590.1	GH95 (E:8.8e-06)	1dpi-MG-UP
Bcin04g00270.1	GT1 (E:0.00087)	1dpi-MG-UP
Bcin07g04570.1	GT1 (E:3.5e-39)	1dpi-MG-UP
Bcin06g07440.1	GT33 (E:4.2e-150)	1dpi-MG-UP
Bcin09g02420.1	GT41 (E:5.9e-10)	1dpi-MG-UP
Bcin10g03630.1	GT41 (E:7e-05)	1dpi-MG-UP
Bcin07g01720.1	CE10 (E:2.6e-18)	1dpi-RR-UP
Bcin16g02850.1	AA7 (E:2.5e-45)	1dpi-RR-UP
Bcin04g02520.1	CE16 (E:8.3e-70)	1dpi-RR-UP
Bcin08g02110.1	GH5-4 (E:9e-61)	1dpi-RR-UP
Bcin03g03480.1	GH10 (E:1.2e-103)	1dpi-RR-UP
Bcin15g05700.1	CE10 (E:4.2e-31)	1dpi-RR-UP
Bcin16g02130.1	CE10 (E:1.3e-30)	1dpi-RR-UP
Bcin02g08150.1	GT41 (E:2.7e-09)	1dpi-RR-UP
Bcin15g03130.1	GT41 (E:2.4e-10)	1dpi-RR-UP
Bcin01g09360.1	AA2 (E:2.4e-62)	1dpi-RR-UP
Bcin13g02320.1	GH12 (E:1.4e-40)	1dpi-RR-UP
Bcin03g03630.1	GH12 (E:3.8e-44)	1dpi-RR-UP
Bcin14g03430.1	PL1-4 (E:8.9e-80)	1dpi-RR-UP
Bcin03g00280.1	PL1-4 (E:9.2e-84)	1dpi-RR-UP
Bcin08g03820.1	PL1-4 (E:2.7e-73)	1dpi-RR-UP
Bcin02g01980.1	GT39 (E:2.8e-70)	1dpi-RR-UP
Bcin01g02310.1	GT39 (E:5e-71)	1dpi-RR-UP
Bcin13g02640.1	GH28 (E:5.4e-50)	1dpi-RR-UP
Bcin05g02520.1	GH28 (E:4.3e-73)	1dpi-RR-UP
Bcin10g06130.1	GH28 (E:1.3e-50)	1dpi-RR-UP
Bcin06g03790.1	GT2 (E:3.3e-07)	1dpi-RR-UP
Bcin04g06040.1	GT2 (E:1.4e-18)	1dpi-RR-UP
Bcin04g04930.1	GH28 (E:9.6e-73)	1dpi-RR-UP
Bcin02g05860.1	GH28 (E:1e-65)	1dpi-RR-UP
Bcin03g05820.1	PL1-7 (E:5.5e-71)	1dpi-RR-UP
Bcin03g07360.1	PL1-4 (E:5e-89)	1dpi-RR-UP
Bcin07g01240.1	CE5 (E:3.8e-40)	1dpi-RR-UP
Bcin15g03050.1	GT32 (E:4.9e-16)	1dpi-RR-UP
Bcin06g00490.1	GH12 (E:9.9e-27)	1dpi-RR-UP
Bcin09g01150.2	GH131 (E:1.4e-95)	1dpi-RR-UP
Bcin13g03680.1	AA2 (E:4.7e-24)	1dpi-RR-UP
Bcin01g03820.1	GH17 (E:6.1e-17)	1dpi-RR-UP
Bcin01g10830.1	CE5 (E:1.3e-39)	1dpi-RR-UP
Bcin07g06480.1	CE5 (E:2.9e-43)	1dpi-RR-UP
Bcin06g07120.1	AA3-1 (E:0.00027)	1dpi-RR-UP
Bcin09g00450.1	CE10 (E:1.4e-27)	1dpi-RR-UP
Bcin07g04790.1	CE10 (E:2.2e-18)	1dpi-RR-UP
Bcin02g05270.1	GT24 (E:5.4e-135)	1dpi-RR-UP
Bcin10g03440.1	GT41 (E:2.1e-06)	1dpi-RR-UP
Bcin09g06750.1	AA9 (E:9.7e-72)	1dpi-RR-UP
Bcin09g06730.1	AA9 (E:5.4e-67)	1dpi-RR-UP
Bcin05g01660.1	GH5-9 (E:8.6e-116)	1dpi-RR-UP
Bcin14g05500.1	AA3-2 (E:2.1e-128)	1dpi-RR-UP
Bcin14g01710.1	GT8 (E:9e-44)	1dpi-RR-UP
Bcin10g02280.1	GT8 (E:2.8e-43)	1dpi-RR-UP
Bcin13g05710.1	AA5-2 (E:1.7e-243)	1dpi-RR-UP
Bcin09g03490.1	GH16 (E:2e-17)	1dpi-RR-UP
Bcin05g06020.1	GH10 (E:4e-96)	1dpi-RR-UP
Bcin07g00010.1	AA3 (E:8.4e-07)	1dpi-RR-UP
Bcin15g03080.1	CE5 (E:4.4e-45)	1dpi-RR-UP
Bcin08g00070.1	GT1 (E:2.4e-55)	1dpi-RR-UP
Bcin02g00640.1	GT21 (E:6.6e-91)	1dpi-RR-UP
Bcin09g01110.1	GH7 (E:4.2e-186)	1dpi-RR-UP
Bcin03g05710.1	CE4 (E:2e-27)	1dpi-RR-UP
Bcin12g00300.1	GH35 (E:1.1e-89)	1dpi-RR-UP
Bcin03g05060.1	CE8 (E:1.1e-51)	1dpi-RR-UP
Bcin03g03830.1	CE8 (E:5.1e-68)	1dpi-RR-UP
Bcin14g00860.1	CE8 (E:3.4e-68)	1dpi-RR-UP
Bcin01g11150.1	CE8 (E:3.1e-75)	1dpi-RR-UP
Bcin08g02970.1	CE8 (E:5.4e-68)	1dpi-RR-UP
Bcin14g00610.3	GH28 (E:3.5e-62)	1dpi-RR-UP
Bcin14g00850.1	GH28 (E:4.4e-71)	1dpi-RR-UP
Bcin01g00800.1	AA1-3 (E:5.5e-137)	1dpi-RR-UP
Bcin06g04840.1	GH3 (E:1.1e-60)	1dpi-RR-UP
Bcin09g05460.1	GH3 (E:3e-60)	1dpi-RR-UP
Bcin09g02640.1	GH3 (E:7.3e-59)	1dpi-RR-UP
Bcin12g02910.1	AA8 (E:7.9e-279)	1dpi-RR-UP
Bcin05g06510.1	AA8 (E:1.1e-286)	1dpi-RR-UP
Bcin03g01680.1	GH28 (E:1.3e-70)	1dpi-RR-UP
Bcin07g03980.1	AA11 (E:2.1e-78)	1dpi-RR-UP
Bcin11g00930.1	AA3 (E:0.00031)	1dpi-RR-UP
Bcin10g03490.1	AA3 (E:1.2e-07)	1dpi-RR-UP
Bcin05g07060.1	AA4 (E:1.2e-21)	1dpi-RR-UP
Bcin01g00260.1	AA4 (E:2.4e-263)	1dpi-RR-UP
Bcin15g02730.1	AA4 (E:4.2e-20)	1dpi-RR-UP
Bcin13g04270.1	AA5 (E:4.6e-09)	1dpi-RR-UP
Bcin06g03380.1	AA7 (E:6.8e-10)	1dpi-RR-UP
Bcin03g06150.2	CE1 (E:0.001)	1dpi-RR-UP
Bcin13g00770.1	CE1 (E:1.6e-10)	1dpi-RR-UP
Bcin01g08190.1	CE1 (E:7.2e-05)	1dpi-RR-UP
Bcin08g06270.1	CE10 (E:3e-35)	1dpi-RR-UP
Bcin02g03260.1	CE10 (E:6.2e-54)	1dpi-RR-UP
Bcin02g07100.1	CE12 (E:4.3e-39)	1dpi-RR-UP
Bcin05g08330.1	CE12 (E:8.3e-43)	1dpi-RR-UP
Bcin06g04290.1	CE5 (E:1.3e-40)	1dpi-RR-UP
Bcin08g01580.1	CE5 (E:3.2e-39)	1dpi-RR-UP
Bcin16g03450.1	CE7 (E:0.00034)	1dpi-RR-UP
Bcin06g05690.1	CE7 (E:0.00099)	1dpi-RR-UP
Bcin02g03090.1	GH1 (E:1.1e-107)	1dpi-RR-UP
Bcin11g00010.1	GH1 (E:3.6e-77)	1dpi-RR-UP
Bcin02g02320.1	GH109 (E:1.6e-11)	1dpi-RR-UP
Bcin03g00480.1	GH11 (E:4.8e-74)	1dpi-RR-UP
Bcin03g00540.1	GH13-5 (E:7.2e-138)	1dpi-RR-UP
Bcin07g04870.1	GH16 (E:1.4e-22)	1dpi-RR-UP
Bcin06g03800.1	GH16 (E:1e-10)	1dpi-RR-UP
Bcin15g03070.1	GH16 (E:2.2e-23)	1dpi-RR-UP
Bcin10g05710.1	GH32 (E:5.3e-92)	1dpi-RR-UP
Bcin08g00060.1	GH43-14 (E:5.1e-117)	1dpi-RR-UP
Bcin06g01600.1	GH43-24 (E:3.8e-84)	1dpi-RR-UP
Bcin02g07700.1	GH43-6 (E:4.3e-124)	1dpi-RR-UP
Bcin02g01960.1	GH45 (E:2.2e-84)	1dpi-RR-UP
Bcin07g02650.1	GH5-16 (E:6.2e-158)	1dpi-RR-UP
Bcin03g04010.1	GH5-5 (E:1.4e-117)	1dpi-RR-UP
Bcin14g02800.1	GH51 (E:2.3e-121)	1dpi-RR-UP
Bcin09g04440.1	GH51 (E:5.7e-58)	1dpi-RR-UP
Bcin13g03950.1	GH54 (E:1.5e-156)	1dpi-RR-UP
Bcin09g02680.1	GH63 (E:2.3e-14)	1dpi-RR-UP
Bcin06g07590.1	GH71 (E:2.5e-140)	1dpi-RR-UP
Bcin08g02670.1	GH76 (E:5.9e-08)	1dpi-RR-UP
Bcin02g08380.1	GH93 (E:4.4e-108)	1dpi-RR-UP
Bcin04g00270.1	GT1 (E:0.00087)	1dpi-RR-UP
Bcin07g04570.1	GT1 (E:3.5e-39)	1dpi-RR-UP
Bcin09g01300.1	GT2 (E:5.1e-07)	1dpi-RR-UP
Bcin06g07440.1	GT33 (E:4.2e-150)	1dpi-RR-UP
Bcin12g00670.1	GT41 (E:0.00014)	1dpi-RR-UP
Bcin11g05210.1	GT41 (E:1.8e-09)	1dpi-RR-UP
Bcin07g00500.1	GT41 (E:5.5e-09)	1dpi-RR-UP
Bcin09g02420.1	GT41 (E:5.9e-10)	1dpi-RR-UP
Bcin10g03630.1	GT41 (E:7e-05)	1dpi-RR-UP
Bcin02g02240.1	GT66 (E:4e-193)	1dpi-RR-UP
Bcin18g00150.1	GT83 (E:0.00082)	1dpi-RR-UP
Bcin07g01720.1	CE10 (E:2.6e-18)	3dpi-MG-UP
Bcin16g02850.1	AA7 (E:2.5e-45)	3dpi-MG-UP
Bcin03g01440.1	GH5-7 (E:1.3e-97)	3dpi-MG-UP
Bcin08g02110.1	GH5-4 (E:9e-61)	3dpi-MG-UP
Bcin03g03480.1	GH10 (E:1.2e-103)	3dpi-MG-UP
Bcin14g01690.1	GH5-5 (E:5.1e-115)	3dpi-MG-UP
Bcin14g01700.1	GH6 (E:4.2e-94)	3dpi-MG-UP
Bcin15g05700.1	CE10 (E:4.2e-31)	3dpi-MG-UP
Bcin02g03860.1	CE10 (E:2.7e-37)	3dpi-MG-UP
Bcin11g00020.1	CE10 (E:6.7e-28)	3dpi-MG-UP
Bcin08g02140.1	GH13-22 (E:2.6e-188)	3dpi-MG-UP
Bcin13g02320.1	GH12 (E:1.4e-40)	3dpi-MG-UP
Bcin03g03630.1	GH12 (E:3.8e-44)	3dpi-MG-UP
Bcin14g03430.1	PL1-4 (E:8.9e-80)	3dpi-MG-UP
Bcin03g00280.1	PL1-4 (E:9.2e-84)	3dpi-MG-UP
Bcin03g05170.1	CE1 (E:0.00066)	3dpi-MG-UP
Bcin08g00950.1	CE16 (E:1.9e-84)	3dpi-MG-UP
Bcin12g04530.1	GH28 (E:1.9e-57)	3dpi-MG-UP
Bcin05g02520.1	GH28 (E:4.3e-73)	3dpi-MG-UP
Bcin10g06130.1	GH28 (E:1.3e-50)	3dpi-MG-UP
Bcin10g05010.1	GH28 (E:1.9e-46)	3dpi-MG-UP
Bcin01g07250.1	GH28 (E:4.8e-69)	3dpi-MG-UP
Bcin12g01100.1	GH28 (E:6.5e-48)	3dpi-MG-UP
Bcin06g03790.1	GT2 (E:3.3e-07)	3dpi-MG-UP
Bcin04g06040.1	GT2 (E:1.4e-18)	3dpi-MG-UP
Bcin02g05860.1	GH28 (E:1e-65)	3dpi-MG-UP
Bcin15g01300.1	GT41 (E:3.1e-11)	3dpi-MG-UP
Bcin04g00470.1	PL3-2 (E:3.2e-91)	3dpi-MG-UP
Bcin03g05820.1	PL1-7 (E:5.5e-71)	3dpi-MG-UP
Bcin14g01630.1	PL1-7 (E:9.3e-74)	3dpi-MG-UP
Bcin03g07360.1	PL1-4 (E:5e-89)	3dpi-MG-UP
Bcin13g05760.1	CE5 (E:6.4e-42)	3dpi-MG-UP
Bcin01g09430.1	CE5 (E:7.7e-43)	3dpi-MG-UP
Bcin10g01880.1	AA3 (E:0.00078)	3dpi-MG-UP
Bcin11g06440.1	GH31 (E:2.5e-147)	3dpi-MG-UP
Bcin01g03820.1	GH17 (E:6.1e-17)	3dpi-MG-UP
Bcin07g06480.1	CE5 (E:2.9e-43)	3dpi-MG-UP
Bcin06g07120.1	AA3-1 (E:0.00027)	3dpi-MG-UP
Bcin09g00450.1	CE10 (E:1.4e-27)	3dpi-MG-UP
Bcin09g06880.1	CE10 (E:2.4e-28)	3dpi-MG-UP
Bcin14g05500.1	AA3-2 (E:2.1e-128)	3dpi-MG-UP
Bcin10g02280.1	GT8 (E:2.8e-43)	3dpi-MG-UP
Bcin09g04430.1	CE10 (E:3e-29)	3dpi-MG-UP
Bcin02g00210.1	CE10 (E:5.2e-28)	3dpi-MG-UP
Bcin02g08230.1	CE10 (E:5.6e-27)	3dpi-MG-UP
Bcin05g06020.1	GH10 (E:4e-96)	3dpi-MG-UP
Bcin07g00010.1	AA3 (E:8.4e-07)	3dpi-MG-UP
Bcin15g03080.1	CE5 (E:4.4e-45)	3dpi-MG-UP
Bcin06g07150.1	AA7 (E:9.6e-52)	3dpi-MG-UP
Bcin09g04490.1	GH65 (E:2.3e-71)	3dpi-MG-UP
Bcin08g00070.1	GT1 (E:2.4e-55)	3dpi-MG-UP
Bcin16g00005.1	GT1 (E:1.3e-55)	3dpi-MG-UP
Bcin09g01110.1	GH7 (E:4.2e-186)	3dpi-MG-UP
Bcin16g03950.1	GH7 (E:1.6e-191)	3dpi-MG-UP
Bcin13g02100.1	GH7 (E:7.2e-194)	3dpi-MG-UP
Bcin12g00300.1	GH35 (E:1.1e-89)	3dpi-MG-UP
Bcin04g06020.1	GH35 (E:1.9e-82)	3dpi-MG-UP
Bcin03g05060.1	CE8 (E:1.1e-51)	3dpi-MG-UP
Bcin03g03830.1	CE8 (E:5.1e-68)	3dpi-MG-UP
Bcin01g11150.1	CE8 (E:3.1e-75)	3dpi-MG-UP
Bcin14g00610.3	GH28 (E:3.5e-62)	3dpi-MG-UP
Bcin14g00850.1	GH28 (E:4.4e-71)	3dpi-MG-UP
Bcin12g05360.1	GT2 (E:2.2e-15)	3dpi-MG-UP
Bcin06g04840.1	GH3 (E:1.1e-60)	3dpi-MG-UP
Bcin02g00420.2	GH3 (E:6.9e-64)	3dpi-MG-UP
Bcin09g05460.1	GH3 (E:3e-60)	3dpi-MG-UP
Bcin09g02640.1	GH3 (E:7.3e-59)	3dpi-MG-UP
Bcin12g02910.1	AA8 (E:7.9e-279)	3dpi-MG-UP
Bcin05g02410.1	AA3 (E:8.6e-77)	3dpi-MG-UP
Bcin03g00640.1	AA3-3 (E:4.9e-261)	3dpi-MG-UP
Bcin03g01680.1	GH28 (E:1.3e-70)	3dpi-MG-UP
Bcin03g06150.2	CE1 (E:0.001)	3dpi-MG-UP
Bcin10g01840.1	CE1 (E:1.4e-09)	3dpi-MG-UP
Bcin01g10780.1	CE10 (E:1e-32)	3dpi-MG-UP
Bcin08g06270.1	CE10 (E:3e-35)	3dpi-MG-UP
Bcin02g07100.1	CE12 (E:4.3e-39)	3dpi-MG-UP
Bcin05g08330.1	CE12 (E:8.3e-43)	3dpi-MG-UP
Bcin07g03280.1	CE16 (E:5e-66)	3dpi-MG-UP
Bcin06g04290.1	CE5 (E:1.3e-40)	3dpi-MG-UP
Bcin16g03980.1	GH1 (E:2.5e-128)	3dpi-MG-UP
Bcin10g02650.1	GH1 (E:3.1e-159)	3dpi-MG-UP
Bcin11g00010.1	GH1 (E:3.6e-77)	3dpi-MG-UP
Bcin03g00480.1	GH11 (E:4.8e-74)	3dpi-MG-UP
Bcin15g01600.1	GH11 (E:5.7e-59)	3dpi-MG-UP
Bcin05g08130.1	GH115 (E:8.2e-220)	3dpi-MG-UP
Bcin10g04360.1	GH127 (E:1.8e-173)	3dpi-MG-UP
Bcin06g03800.1	GH16 (E:1e-10)	3dpi-MG-UP
Bcin02g07520.1	GH26 (E:4.4e-101)	3dpi-MG-UP
Bcin08g02120.1	GH27 (E:1.7e-25)	3dpi-MG-UP
Bcin10g05710.1	GH32 (E:5.3e-92)	3dpi-MG-UP
Bcin09g04790.1	GH39 (E:1.8e-20)	3dpi-MG-UP
Bcin08g00060.1	GH43-14 (E:5.1e-117)	3dpi-MG-UP
Bcin06g01600.1	GH43-24 (E:3.8e-84)	3dpi-MG-UP
Bcin04g06990.1	GH43-6 (E:1.7e-119)	3dpi-MG-UP
Bcin02g07700.1	GH43-6 (E:4.3e-124)	3dpi-MG-UP
Bcin02g01960.1	GH45 (E:2.2e-84)	3dpi-MG-UP
Bcin07g02650.1	GH5-16 (E:6.2e-158)	3dpi-MG-UP
Bcin12g05220.1	GH5-22 (E:4.4e-134)	3dpi-MG-UP
Bcin03g04010.1	GH5-5 (E:1.4e-117)	3dpi-MG-UP
Bcin16g03020.1	GH5-5 (E:1.6e-97)	3dpi-MG-UP
Bcin12g00950.1	GH5-7 (E:6.1e-101)	3dpi-MG-UP
Bcin08g00890.1	GH51 (E:1.8e-70)	3dpi-MG-UP
Bcin08g06160.1	GH53 (E:1.3e-98)	3dpi-MG-UP
Bcin13g03950.1	GH54 (E:1.5e-156)	3dpi-MG-UP
Bcin15g01710.1	GH71 (E:4.2e-136)	3dpi-MG-UP
Bcin06g06580.1	GH78 (E:1.3e-65)	3dpi-MG-UP
Bcin06g01630.1	GH79 (E:3e-84)	3dpi-MG-UP
Bcin06g01580.1	GH79 (E:7.1e-64)	3dpi-MG-UP
Bcin02g00050.1	GH88 (E:3.5e-92)	3dpi-MG-UP
Bcin02g08380.1	GH93 (E:4.4e-108)	3dpi-MG-UP
Bcin08g05870.1	GH95 (E:4.4e-192)	3dpi-MG-UP
Bcin07g04570.1	GT1 (E:3.5e-39)	3dpi-MG-UP
Bcin10g03630.1	GT41 (E:7e-05)	3dpi-MG-UP
Bcin15g01030.1	CE1 (E:3.1e-20)	3dpi-RR-UP
Bcin02g04360.1	CE1 (E:2.5e-09)	3dpi-RR-UP
Bcin16g02850.1	AA7 (E:2.5e-45)	3dpi-RR-UP
Bcin04g02520.1	CE16 (E:8.3e-70)	3dpi-RR-UP
Bcin08g02110.1	GH5-4 (E:9e-61)	3dpi-RR-UP
Bcin03g03480.1	GH10 (E:1.2e-103)	3dpi-RR-UP
Bcin15g05700.1	CE10 (E:4.2e-31)	3dpi-RR-UP
Bcin03g01580.1	CE10 (E:2.5e-26)	3dpi-RR-UP
Bcin16g02130.1	CE10 (E:1.3e-30)	3dpi-RR-UP
Bcin02g03860.1	CE10 (E:2.7e-37)	3dpi-RR-UP
Bcin01g05280.1	CE10 (E:2.9e-25)	3dpi-RR-UP
Bcin02g08150.1	GT41 (E:2.7e-09)	3dpi-RR-UP
Bcin15g03130.1	GT41 (E:2.4e-10)	3dpi-RR-UP
Bcin02g05690.1	GH13-40 (E:2.1e-136)	3dpi-RR-UP
Bcin09g01310.1	GH37 (E:2.8e-151)	3dpi-RR-UP
Bcin03g00380.1	AA7 (E:1.5e-48)	3dpi-RR-UP
Bcin04g04190.1	GH15 (E:6.3e-80)	3dpi-RR-UP
Bcin13g02320.1	GH12 (E:1.4e-40)	3dpi-RR-UP
Bcin03g00280.1	PL1-4 (E:9.2e-84)	3dpi-RR-UP
Bcin08g03820.1	PL1-4 (E:2.7e-73)	3dpi-RR-UP
Bcin02g01980.1	GT39 (E:2.8e-70)	3dpi-RR-UP
Bcin01g02310.1	GT39 (E:5e-71)	3dpi-RR-UP
Bcin03g05170.1	CE1 (E:0.00066)	3dpi-RR-UP
Bcin01g08910.1	CE16 (E:1.1e-74)	3dpi-RR-UP
Bcin06g03920.1	CE16 (E:9.1e-89)	3dpi-RR-UP
Bcin08g00950.1	CE16 (E:1.9e-84)	3dpi-RR-UP
Bcin13g02640.1	GH28 (E:5.4e-50)	3dpi-RR-UP
Bcin12g04530.1	GH28 (E:1.9e-57)	3dpi-RR-UP
Bcin05g02520.1	GH28 (E:4.3e-73)	3dpi-RR-UP
Bcin10g06130.1	GH28 (E:1.3e-50)	3dpi-RR-UP
Bcin10g05010.1	GH28 (E:1.9e-46)	3dpi-RR-UP
Bcin01g11160.1	GH28 (E:3.5e-62)	3dpi-RR-UP
Bcin12g01100.1	GH28 (E:6.5e-48)	3dpi-RR-UP
Bcin06g03790.1	GT2 (E:3.3e-07)	3dpi-RR-UP
Bcin03g05820.1	PL1-7 (E:5.5e-71)	3dpi-RR-UP
Bcin01g07330.1	GH28 (E:5.8e-68)	3dpi-RR-UP
Bcin07g01240.1	CE5 (E:3.8e-40)	3dpi-RR-UP
Bcin13g05760.1	CE5 (E:6.4e-42)	3dpi-RR-UP
Bcin01g09430.1	CE5 (E:7.7e-43)	3dpi-RR-UP
Bcin10g01880.1	AA3 (E:0.00078)	3dpi-RR-UP
Bcin04g02660.1	GH31 (E:7.4e-143)	3dpi-RR-UP
Bcin02g01070.1	GH31 (E:9.6e-153)	3dpi-RR-UP
Bcin06g00490.1	GH12 (E:9.9e-27)	3dpi-RR-UP
Bcin09g01150.2	GH131 (E:1.4e-95)	3dpi-RR-UP
Bcin15g00480.1	GT1 (E:3.1e-49)	3dpi-RR-UP
Bcin13g03680.1	AA2 (E:4.7e-24)	3dpi-RR-UP
Bcin01g03820.1	GH17 (E:6.1e-17)	3dpi-RR-UP
Bcin06g03500.1	GH125 (E:9.6e-166)	3dpi-RR-UP
Bcin01g07530.1	GH125 (E:3.4e-167)	3dpi-RR-UP
Bcin04g06760.1	GT4 (E:3.9e-23)	3dpi-RR-UP
Bcin01g10830.1	CE5 (E:1.3e-39)	3dpi-RR-UP
Bcin07g06480.1	CE5 (E:2.9e-43)	3dpi-RR-UP
Bcin06g07120.1	AA3-1 (E:0.00027)	3dpi-RR-UP
Bcin13g01380.1	CE10 (E:1e-33)	3dpi-RR-UP
Bcin09g00450.1	CE10 (E:1.4e-27)	3dpi-RR-UP
Bcin03g04730.1	CE10 (E:3.2e-35)	3dpi-RR-UP
Bcin07g04790.1	CE10 (E:2.2e-18)	3dpi-RR-UP
Bcin06g07020.1	CE10 (E:7.6e-24)	3dpi-RR-UP
Bcin02g08960.1	GH2 (E:3.9e-224)	3dpi-RR-UP
Bcin02g05270.1	GT24 (E:5.4e-135)	3dpi-RR-UP
Bcin10g03440.1	GT41 (E:2.1e-06)	3dpi-RR-UP
Bcin09g06750.1	AA9 (E:9.7e-72)	3dpi-RR-UP
Bcin09g06730.1	AA9 (E:5.4e-67)	3dpi-RR-UP
Bcin05g08230.1	AA9 (E:1.7e-53)	3dpi-RR-UP
Bcin05g01660.1	GH5-9 (E:8.6e-116)	3dpi-RR-UP
Bcin14g05500.1	AA3-2 (E:2.1e-128)	3dpi-RR-UP
Bcin14g01710.1	GT8 (E:9e-44)	3dpi-RR-UP
Bcin10g02280.1	GT8 (E:2.8e-43)	3dpi-RR-UP
Bcin15g02270.1	GT3 (E:0)	3dpi-RR-UP
Bcin13g05710.1	AA5-2 (E:1.7e-243)	3dpi-RR-UP
Bcin01g10310.1	GH13-25 (E:9.4e-217)	3dpi-RR-UP
Bcin14g03340.1	CE10 (E:6.9e-33)	3dpi-RR-UP
Bcin02g00210.1	CE10 (E:5.2e-28)	3dpi-RR-UP
Bcin09g03490.1	GH16 (E:2e-17)	3dpi-RR-UP
Bcin05g06020.1	GH10 (E:4e-96)	3dpi-RR-UP
Bcin07g00010.1	AA3 (E:8.4e-07)	3dpi-RR-UP
Bcin15g03080.1	CE5 (E:4.4e-45)	3dpi-RR-UP
Bcin09g04490.1	GH65 (E:2.3e-71)	3dpi-RR-UP
Bcin07g01300.1	GT2 (E:1.2e-07)	3dpi-RR-UP
Bcin06g00460.1	GT1 (E:8.6e-56)	3dpi-RR-UP
Bcin08g00070.1	GT1 (E:2.4e-55)	3dpi-RR-UP
Bcin05g01640.1	GT1 (E:1.1e-60)	3dpi-RR-UP
Bcin07g00890.1	GH18 (E:5.4e-26)	3dpi-RR-UP
Bcin02g00640.1	GT21 (E:6.6e-91)	3dpi-RR-UP
Bcin09g01110.1	GH7 (E:4.2e-186)	3dpi-RR-UP
Bcin16g03950.1	GH7 (E:1.6e-191)	3dpi-RR-UP
Bcin13g02100.1	GH7 (E:7.2e-194)	3dpi-RR-UP
Bcin03g05710.1	CE4 (E:2e-27)	3dpi-RR-UP
Bcin03g02970.1	CE4 (E:5e-27)	3dpi-RR-UP
Bcin11g04800.1	CE4 (E:7.3e-31)	3dpi-RR-UP
Bcin05g05930.1	AA7 (E:8.1e-79)	3dpi-RR-UP
Bcin01g09970.1	CE9 (E:2e-111)	3dpi-RR-UP
Bcin12g00300.1	GH35 (E:1.1e-89)	3dpi-RR-UP
Bcin04g06020.1	GH35 (E:1.9e-82)	3dpi-RR-UP
Bcin11g02180.1	GH35 (E:1.5e-85)	3dpi-RR-UP
Bcin03g05060.1	CE8 (E:1.1e-51)	3dpi-RR-UP
Bcin03g03830.1	CE8 (E:5.1e-68)	3dpi-RR-UP
Bcin01g11150.1	CE8 (E:3.1e-75)	3dpi-RR-UP
Bcin08g02970.1	CE8 (E:5.4e-68)	3dpi-RR-UP
Bcin14g00850.1	GH28 (E:4.4e-71)	3dpi-RR-UP
Bcin01g00800.1	AA1-3 (E:5.5e-137)	3dpi-RR-UP
Bcin07g06780.1	AA1-3 (E:7.5e-117)	3dpi-RR-UP
Bcin11g02640.1	AA3 (E:1.1e-06)	3dpi-RR-UP
Bcin06g00640.1	AA3 (E:0.00041)	3dpi-RR-UP
Bcin14g00480.1	GH3 (E:1.2e-66)	3dpi-RR-UP
Bcin06g04840.1	GH3 (E:1.1e-60)	3dpi-RR-UP
Bcin02g00420.2	GH3 (E:6.9e-64)	3dpi-RR-UP
Bcin09g05460.1	GH3 (E:3e-60)	3dpi-RR-UP
Bcin09g02640.1	GH3 (E:7.3e-59)	3dpi-RR-UP
Bcin05g07590.1	AA3-2 (E:1.3e-58)	3dpi-RR-UP
Bcin07g01840.1	AA3 (E:1.3e-91)	3dpi-RR-UP
Bcin05g04570.1	AA3-2 (E:2.9e-108)	3dpi-RR-UP
Bcin10g01080.1	AA3-2 (E:3.1e-123)	3dpi-RR-UP
Bcin12g02910.1	AA8 (E:7.9e-279)	3dpi-RR-UP
Bcin05g05950.1	AA3-2 (E:1.1e-91)	3dpi-RR-UP
Bcin03g01540.1	AA3-2 (E:4.1e-109)	3dpi-RR-UP
Bcin12g02390.1	AA3-2 (E:2.4e-111)	3dpi-RR-UP
Bcin05g06510.1	AA8 (E:1.1e-286)	3dpi-RR-UP
Bcin03g00640.1	AA3-3 (E:4.9e-261)	3dpi-RR-UP
Bcin15g05030.1	GH28 (E:1.2e-41)	3dpi-RR-UP
Bcin03g01680.1	GH28 (E:1.3e-70)	3dpi-RR-UP
Bcin07g03980.1	AA11 (E:2.1e-78)	3dpi-RR-UP
Bcin11g00930.1	AA3 (E:0.00031)	3dpi-RR-UP
Bcin06g03260.1	AA3 (E:0.00049)	3dpi-RR-UP
Bcin10g03490.1	AA3 (E:1.2e-07)	3dpi-RR-UP
Bcin16g04090.1	AA3-1 (E:5.7e-12)	3dpi-RR-UP
Bcin13g04270.1	AA5 (E:4.6e-09)	3dpi-RR-UP
Bcin06g03380.1	AA7 (E:6.8e-10)	3dpi-RR-UP
Bcin01g08190.1	CE1 (E:7.2e-05)	3dpi-RR-UP
Bcin01g10780.1	CE10 (E:1e-32)	3dpi-RR-UP
Bcin08g06270.1	CE10 (E:3e-35)	3dpi-RR-UP
Bcin01g05840.1	CE10 (E:5.7e-27)	3dpi-RR-UP
Bcin02g03260.1	CE10 (E:6.2e-54)	3dpi-RR-UP
Bcin05g00320.1	CE10 (E:8.7e-33)	3dpi-RR-UP
Bcin02g07100.1	CE12 (E:4.3e-39)	3dpi-RR-UP
Bcin05g08330.1	CE12 (E:8.3e-43)	3dpi-RR-UP
Bcin07g03280.1	CE16 (E:5e-66)	3dpi-RR-UP
Bcin06g04290.1	CE5 (E:1.3e-40)	3dpi-RR-UP
Bcin08g01580.1	CE5 (E:3.2e-39)	3dpi-RR-UP
Bcin16g03450.1	CE7 (E:0.00034)	3dpi-RR-UP
Bcin06g05690.1	CE7 (E:0.00099)	3dpi-RR-UP
Bcin16g03980.1	GH1 (E:2.5e-128)	3dpi-RR-UP
Bcin11g00010.1	GH1 (E:3.6e-77)	3dpi-RR-UP
Bcin07g02740.1	GH105 (E:3.5e-104)	3dpi-RR-UP
Bcin12g00050.1	GH106 (E:9.9e-45)	3dpi-RR-UP
Bcin03g01500.1	GH109 (E:1.4e-05)	3dpi-RR-UP
Bcin02g02320.1	GH109 (E:1.6e-11)	3dpi-RR-UP
Bcin03g00480.1	GH11 (E:4.8e-74)	3dpi-RR-UP
Bcin05g08130.1	GH115 (E:8.2e-220)	3dpi-RR-UP
Bcin02g04320.1	GH126 (E:7.5e-05)	3dpi-RR-UP
Bcin03g00540.1	GH13-5 (E:7.2e-138)	3dpi-RR-UP
Bcin15g02090.2	GH13-8 (E:8.4e-137)	3dpi-RR-UP
Bcin06g06040.1	GH132 (E:5.6e-99)	3dpi-RR-UP
Bcin07g04870.1	GH16 (E:1.4e-22)	3dpi-RR-UP
Bcin06g03800.1	GH16 (E:1e-10)	3dpi-RR-UP
Bcin02g07520.1	GH26 (E:4.4e-101)	3dpi-RR-UP
Bcin08g02120.1	GH27 (E:1.7e-25)	3dpi-RR-UP
Bcin03g02710.1	GH27 (E:2e-123)	3dpi-RR-UP
Bcin10g05710.1	GH32 (E:5.3e-92)	3dpi-RR-UP
Bcin06g01690.1	GH36 (E:1.1e-14)	3dpi-RR-UP
Bcin01g03390.2	GH38 (E:1.7e-88)	3dpi-RR-UP
Bcin09g04790.1	GH39 (E:1.8e-20)	3dpi-RR-UP
Bcin08g00060.1	GH43-14 (E:5.1e-117)	3dpi-RR-UP
Bcin06g01600.1	GH43-24 (E:3.8e-84)	3dpi-RR-UP
Bcin10g01610.1	GH43-37 (E:3.5e-60)	3dpi-RR-UP
Bcin04g06990.1	GH43-6 (E:1.7e-119)	3dpi-RR-UP
Bcin02g07700.1	GH43-6 (E:4.3e-124)	3dpi-RR-UP
Bcin01g06120.1	GH47 (E:1.8e-164)	3dpi-RR-UP
Bcin15g00880.1	GH47 (E:2.4e-172)	3dpi-RR-UP
Bcin05g00140.1	GH47 (E:3.4e-144)	3dpi-RR-UP
Bcin01g05680.1	GH47 (E:7.7e-128)	3dpi-RR-UP
Bcin02g08160.1	GH5-12 (E:1.3e-230)	3dpi-RR-UP
Bcin07g02650.1	GH5-16 (E:6.2e-158)	3dpi-RR-UP
Bcin12g05220.1	GH5-22 (E:4.4e-134)	3dpi-RR-UP
Bcin11g02280.1	GH5-49 (E:5.7e-113)	3dpi-RR-UP
Bcin03g04010.1	GH5-5 (E:1.4e-117)	3dpi-RR-UP
Bcin12g00950.1	GH5-7 (E:6.1e-101)	3dpi-RR-UP
Bcin06g02760.1	GH5-9 (E:0.00088)	3dpi-RR-UP
Bcin08g00890.1	GH51 (E:1.8e-70)	3dpi-RR-UP
Bcin14g02800.1	GH51 (E:2.3e-121)	3dpi-RR-UP
Bcin09g04440.1	GH51 (E:5.7e-58)	3dpi-RR-UP
Bcin08g06160.1	GH53 (E:1.3e-98)	3dpi-RR-UP
Bcin13g03950.1	GH54 (E:1.5e-156)	3dpi-RR-UP
Bcin07g02730.1	GH55 (E:2.6e-274)	3dpi-RR-UP
Bcin11g01370.1	GH55 (E:3.3e-284)	3dpi-RR-UP
Bcin10g00310.1	GH55 (E:3.9e-296)	3dpi-RR-UP
Bcin14g05510.1	GH62 (E:9.9e-134)	3dpi-RR-UP
Bcin09g02680.1	GH63 (E:2.3e-14)	3dpi-RR-UP
Bcin06g07590.1	GH71 (E:2.5e-140)	3dpi-RR-UP
Bcin15g01150.1	GH74 (E:2.8e-09)	3dpi-RR-UP
Bcin01g11290.1	GH76 (E:2.6e-90)	3dpi-RR-UP
Bcin08g02670.1	GH76 (E:5.9e-08)	3dpi-RR-UP
Bcin01g11040.1	GH78 (E:1.2e-88)	3dpi-RR-UP
Bcin06g06580.1	GH78 (E:1.3e-65)	3dpi-RR-UP
Bcin10g01060.1	GH78 (E:2.2e-05)	3dpi-RR-UP
Bcin13g04440.1	GH78 (E:3e-53)	3dpi-RR-UP
Bcin16g02560.1	GH78 (E:6.1e-06)	3dpi-RR-UP
Bcin06g01630.1	GH79 (E:3e-84)	3dpi-RR-UP
Bcin06g01580.1	GH79 (E:7.1e-64)	3dpi-RR-UP
Bcin03g05200.1	GH81 (E:3.7e-221)	3dpi-RR-UP
Bcin07g04000.1	GH92 (E:1.5e-160)	3dpi-RR-UP
Bcin06g00580.1	GH92 (E:3.9e-161)	3dpi-RR-UP
Bcin01g07210.1	GH92 (E:9.3e-142)	3dpi-RR-UP
Bcin02g08380.1	GH93 (E:4.4e-108)	3dpi-RR-UP
Bcin07g06710.1	GH95 (E:3.9e-251)	3dpi-RR-UP
Bcin08g05870.1	GH95 (E:4.4e-192)	3dpi-RR-UP
Bcin08g04590.1	GH95 (E:8.8e-06)	3dpi-RR-UP
Bcin04g00270.1	GT1 (E:0.00087)	3dpi-RR-UP
Bcin09g01300.1	GT2 (E:5.1e-07)	3dpi-RR-UP
Bcin07g04680.1	GT22 (E:1.6e-86)	3dpi-RR-UP
Bcin02g04450.1	GT22 (E:9.1e-94)	3dpi-RR-UP
Bcin15g03620.1	GT35 (E:1.6e-279)	3dpi-RR-UP
Bcin16g01670.2	GT41 (E:1.1e-05)	3dpi-RR-UP
Bcin10g03680.1	GT41 (E:1.2e-06)	3dpi-RR-UP
Bcin04g00660.1	GT41 (E:1.6e-05)	3dpi-RR-UP
Bcin03g02510.1	GT41 (E:3e-04)	3dpi-RR-UP
Bcin07g00500.1	GT41 (E:5.5e-09)	3dpi-RR-UP
Bcin09g02420.1	GT41 (E:5.9e-10)	3dpi-RR-UP
Bcin10g03630.1	GT41 (E:7e-05)	3dpi-RR-UP
Bcin02g06930.1	GT48 (E:0)	3dpi-RR-UP
Bcin01g08560.1	GT50 (E:1.9e-95)	3dpi-RR-UP
Bcin02g02240.1	GT66 (E:4e-193)	3dpi-RR-UP

## Sheet: all upregulated Fa CAZymes
Family	Percent 1DPI MG UP	Percent 3DPI MG UP	Percent 1DPI RR UP	Percent 3DPI RR UP	Number 1DPI MG UP	Number 3DPI MG UP	Number 1DPI RR UP	Number 3DPI RR UP
AA9	9.83607	11.3636	7.69231	7.95455	6	5	7	7
AA3-1	3.27869	11.3636	7.69231	6.81818	2	5	7	6
AA7	4.91803	9.09091	5.49451	4.54545	3	4	5	4
CE10	4.91803	2.27273	7.69231	5.68182	3	1	7	5
CE5	6.55738	2.27273	4.3956	5.68182	4	1	4	5
PL1-4	4.91803	4.54545	4.3956	5.68182	3	2	4	5
CE1	4.91803	2.27273	5.49451	4.54545	3	1	5	4
CE4	1.63934	9.09091	1.0989	3.40909	1	4	1	3
AA2	3.27869	4.54545	2.1978	2.27273	2	2	2	2
GH16	1.63934	2.27273	4.3956	2.27273	1	1	4	2
GH18	1.63934	4.54545	3.2967	2.27273	1	2	3	2
GH32	3.27869	0	3.2967	3.40909	2	0	3	3
PL3-2	3.27869	4.54545	2.1978	2.27273	2	2	2	2
AA3	4.91803	0	2.1978	1.13636	3	0	2	1
CE9	1.63934	2.27273	2.1978	2.27273	1	1	2	2
GH11	0	2.27273	2.1978	3.40909	0	1	2	3
GH28	0	4.54545	1.0989	3.40909	0	2	1	3
GH43-5	1.63934	2.27273	2.1978	2.27273	1	1	2	2
AA5	3.27869	0	2.1978	1.13636	2	0	2	1
AA11	1.63934	2.27273	1.0989	1.13636	1	1	1	1
GH10	1.63934	2.27273	1.0989	1.13636	1	1	1	1
GH3	3.27869	0	1.0989	1.13636	2	0	1	1
GH62	1.63934	2.27273	1.0989	1.13636	1	1	1	1
GH76	1.63934	2.27273	1.0989	1.13636	1	1	1	1
PL1-7	1.63934	2.27273	1.0989	1.13636	1	1	1	1
AA3-3	3.27869	0	1.0989	0	2	0	1	0
CE8	3.27869	2.27273	0	0	2	1	0	0
GH105	1.63934	0	1.0989	1.13636	1	0	1	1
GH134	0	2.27273	1.0989	1.13636	0	1	1	1
GH43-1	3.27869	0	0	1.13636	2	0	0	1
GH63	0	0	2.1978	1.13636	0	0	2	1
GT41	1.63934	0	2.1978	0	1	0	2	0
AA5-2	0	0	1.0989	1.13636	0	0	1	1
AA6	0	0	1.0989	1.13636	0	0	1	1
GH12	0	0	1.0989	1.13636	0	0	1	1
GH131	1.63934	0	1.0989	0	1	0	1	0
GH31	0	0	1.0989	1.13636	0	0	1	1
GH4	1.63934	2.27273	0	0	1	1	0	0
GH5-22	1.63934	0	0	1.13636	1	0	0	1
GH55	0	0	1.0989	1.13636	0	0	1	1
PL1	0	0	1.0989	1.13636	0	0	1	1
AA8	1.63934	0	0	0	1	0	0	0
GH1	0	0	0	1.13636	0	0	0	1
GH109	0	0	1.0989	0	0	0	1	0
GH128	0	0	1.0989	0	0	0	1	0
GH37	0	0	0	1.13636	0	0	0	1
GH47	0	0	0	1.13636	0	0	0	1
GH5-12	0	0	1.0989	0	0	0	1	0
GH5-15	0	0	0	1.13636	0	0	0	1
GH5-18	0	0	1.0989	0	0	0	1	0
GH5-24	0	0	0	1.13636	0	0	0	1
GH71	0	0	0	1.13636	0	0	0	1
GH72	0	0	1.0989	0	0	0	1	0
GH74	0	2.27273	0	0	0	1	0	0
GT20	0	0	1.0989	0	0	0	1	0
GT22	0	0	0	1.13636	0	0	0	1
GT31	1.63934	0	0	0	1	0	0	0
GT34	0	0	0	1.13636	0	0	0	1
GT57	0	0	0	1.13636	0	0	0	1
PL4-3	1.63934	0	0	0	1	0	0	0

## Sheet: Fa genes in upreg. families
Transcript	CAZy	GROUP
Facu_DN16919_c0_g1_i1	CE10 (E:8e-07)	1dpi-MG-UP
Facu_DN16962_c0_g1_i1	CE1 (E:8.5e-05)	1dpi-MG-UP
Facu_DN1254_c0_g1_i1	AA11 (E:0.00044)	1dpi-MG-UP
Facu_DN1442_c0_g1_i1	AA7 (E:1.3e-48)	1dpi-MG-UP
Facu_DN13704_c0_g1_i1	GH43-5 (E:6.2e-112)	1dpi-MG-UP
Facu_DN6228_c0_g1_i1	GH62 (E:3.2e-124)	1dpi-MG-UP
Facu_DN4472_c0_g1_i1	AA3-1 (E:1.4e-96)	1dpi-MG-UP
Facu_DN4335_c0_g2_i1	CE10 (E:6.2e-40)	1dpi-MG-UP
Facu_DN27_c0_g1_i1	CE9 (E:1.9e-06)	1dpi-MG-UP
Facu_DN14415_c0_g1_i1	GH76 (E:2.9e-85)	1dpi-MG-UP
Facu_DN6107_c0_g1_i1	GH4 (E:0.00014)	1dpi-MG-UP
Facu_DN11813_c0_g1_i1	AA3-1 (E:4.1e-127)	1dpi-MG-UP
Facu_DN14303_c0_g1_i1	GH105 (E:2.3e-94)	1dpi-MG-UP
Facu_DN5010_c0_g1_i1	GH32 (E:2.4e-87)	1dpi-MG-UP
Facu_DN13431_c0_g1_i1	CE1 (E:5.7e-07)	1dpi-MG-UP
Facu_DN2445_c0_g1_i1	GH32 (E:4.6e-09)	1dpi-MG-UP
Facu_DN11815_c0_g1_i1	AA3 (E:4.4e-06)	1dpi-MG-UP
Facu_DN9823_c0_g1_i1	GH131 (E:4.9e-68)	1dpi-MG-UP
Facu_DN7688_c0_g1_i1	GH43-1 (E:6.9e-158)	1dpi-MG-UP
Facu_DN16498_c0_g1_i1	GH5-22 (E:5.7e-52)	1dpi-MG-UP
Facu_DN6697_c0_g1_i1	AA5 (E:6.7e-15)	1dpi-MG-UP
Facu_DN9349_c0_g1_i1	AA8 (E:3.3e-15)	1dpi-MG-UP
Facu_DN11745_c0_g1_i1	AA3 (E:4.8e-05)	1dpi-MG-UP
Facu_DN5645_c0_g1_i1	GH43-1 (E:3.1e-62)	1dpi-MG-UP
Facu_DN15716_c0_g1_i1	GT31 (E:0.00069)	1dpi-MG-UP
Facu_DN11063_c0_g1_i1	GT41 (E:1.2e-07)	1dpi-MG-UP
Facu_DN14511_c0_g1_i1	PL4-3 (E:1.2e-64)	1dpi-MG-UP
Facu_DN2964_c0_g1_i1	AA3-3 (E:1.7e-199)	1dpi-MG-UP
Facu_DN14275_c0_g1_i1	AA3-3 (E:6.3e-58)	1dpi-MG-UP
Facu_DN2232_c0_g1_i1	GH3 (E:2.1e-64)	1dpi-MG-UP
Facu_DN1300_c0_g1_i1	GH3 (E:1.3e-57)	1dpi-MG-UP
Facu_DN769_c0_g1_i1	AA3 (E:3.2e-05)	1dpi-MG-UP
Facu_DN10179_c0_g1_i1	CE8 (E:8.4e-39)	1dpi-MG-UP
Facu_DN5818_c0_g1_i1	CE8 (E:7.2e-22)	1dpi-MG-UP
Facu_DN17108_c0_g1_i1	CE4 (E:9.4e-33)	1dpi-MG-UP
Facu_DN1240_c0_g1_i1	GH18 (E:5.4e-67)	1dpi-MG-UP
Facu_DN6752_c0_g1_i1	AA2 (E:9.8e-13)	1dpi-MG-UP
Facu_DN462_c0_g1_i1	AA2 (E:8.4e-14)	1dpi-MG-UP
Facu_DN4442_c0_g1_i1	AA7 (E:1.2e-27)	1dpi-MG-UP
Facu_DN8938_c0_g1_i1	CE5 (E:3e-42)	1dpi-MG-UP
Facu_DN14148_c0_g1_i1	GH16 (E:1.7e-13)	1dpi-MG-UP
Facu_DN13414_c0_g1_i1	CE5 (E:2.4e-05)	1dpi-MG-UP
Facu_DN1557_c0_g1_i1	CE1 (E:2.6e-05)	1dpi-MG-UP
Facu_DN4044_c0_g1_i1	AA9 (E:1.9e-68)	1dpi-MG-UP
Facu_DN15412_c0_g1_i1	AA9 (E:2.1e-11)	1dpi-MG-UP
Facu_DN15372_c0_g1_i1	AA9 (E:8.1e-56)	1dpi-MG-UP
Facu_DN17312_c0_g1_i1	CE10 (E:1.4e-28)	1dpi-MG-UP
Facu_DN16105_c0_g1_i1	CE5 (E:4.1e-32)	1dpi-MG-UP
Facu_DN17403_c0_g1_i1	AA5 (E:4.1e-05)	1dpi-MG-UP
Facu_DN3851_c0_g1_i1	AA9 (E:9.9e-62)	1dpi-MG-UP
Facu_DN6953_c0_g1_i1	AA9 (E:8e-50)	1dpi-MG-UP
Facu_DN7378_c0_g1_i1	AA9 (E:1.1e-53)	1dpi-MG-UP
Facu_DN13532_c0_g1_i1	CE5 (E:1.9e-48)	1dpi-MG-UP
Facu_DN12674_c0_g1_i1	PL1-4 (E:5.9e-10)	1dpi-MG-UP
Facu_DN8473_c0_g1_i1	PL3-2 (E:7.5e-49)	1dpi-MG-UP
Facu_DN6645_c0_g1_i1	PL3-2 (E:1.5e-80)	1dpi-MG-UP
Facu_DN4921_c0_g1_i1	PL1-7 (E:3.8e-75)	1dpi-MG-UP
Facu_DN4418_c0_g1_i1	PL1-4 (E:9.2e-80)	1dpi-MG-UP
Facu_DN16915_c0_g1_i1	PL1-4 (E:3.3e-82)	1dpi-MG-UP
Facu_DN11298_c0_g1_i1	GH10 (E:1.7e-106)	1dpi-MG-UP
Facu_DN16418_c0_g1_i1	AA7 (E:8.7e-33)	1dpi-MG-UP
Facu_DN16962_c0_g1_i1	CE1 (E:8.5e-05)	1dpi-RR-UP
Facu_DN14505_c0_g1_i1	CE1 (E:2.9e-20)	1dpi-RR-UP
Facu_DN1254_c0_g1_i1	AA11 (E:0.00044)	1dpi-RR-UP
Facu_DN7481_c0_g1_i1	AA3-1 (E:4.4e-42)	1dpi-RR-UP
Facu_DN1442_c0_g1_i1	AA7 (E:1.3e-48)	1dpi-RR-UP
Facu_DN4414_c0_g1_i1	GH11 (E:2.5e-71)	1dpi-RR-UP
Facu_DN10932_c0_g1_i1	GH134 (E:4.9e-84)	1dpi-RR-UP
Facu_DN13704_c0_g1_i1	GH43-5 (E:6.2e-112)	1dpi-RR-UP
Facu_DN6228_c0_g1_i1	GH62 (E:3.2e-124)	1dpi-RR-UP
Facu_DN4472_c0_g1_i1	AA3-1 (E:1.4e-96)	1dpi-RR-UP
Facu_DN4335_c0_g2_i1	CE10 (E:6.2e-40)	1dpi-RR-UP
Facu_DN27_c0_g1_i1	CE9 (E:1.9e-06)	1dpi-RR-UP
Facu_DN14415_c0_g1_i1	GH76 (E:2.9e-85)	1dpi-RR-UP
Facu_DN14341_c0_g1_i1	AA7 (E:1.2e-12)	1dpi-RR-UP
Facu_DN5304_c0_g1_i1	AA9 (E:0.00039)	1dpi-RR-UP
Facu_DN11813_c0_g1_i1	AA3-1 (E:4.1e-127)	1dpi-RR-UP
Facu_DN4705_c0_g1_i1	CE9 (E:6.4e-07)	1dpi-RR-UP
Facu_DN14303_c0_g1_i1	GH105 (E:2.3e-94)	1dpi-RR-UP
Facu_DN13769_c0_g1_i1	GH16 (E:2.6e-39)	1dpi-RR-UP
Facu_DN5010_c0_g1_i1	GH32 (E:2.4e-87)	1dpi-RR-UP
Facu_DN708_c0_g1_i1	GH43-5 (E:5.9e-110)	1dpi-RR-UP
Facu_DN13431_c0_g1_i1	CE1 (E:5.7e-07)	1dpi-RR-UP
Facu_DN15165_c0_g1_i1	CE10 (E:1.6e-31)	1dpi-RR-UP
Facu_DN9373_c0_g1_i1	CE10 (E:9.6e-15)	1dpi-RR-UP
Facu_DN1994_c0_g1_i1	GH11 (E:5.5e-74)	1dpi-RR-UP
Facu_DN18058_c0_g1_i1	GH18 (E:4.7e-05)	1dpi-RR-UP
Facu_DN2445_c0_g1_i1	GH32 (E:4.6e-09)	1dpi-RR-UP
Facu_DN5032_c0_g1_i1	GH32 (E:8.6e-27)	1dpi-RR-UP
Facu_DN5675_c0_g1_i1	GH55 (E:7.9e-45)	1dpi-RR-UP
Facu_DN6426_c0_g1_i1	PL1 (E:8e-12)	1dpi-RR-UP
Facu_DN11815_c0_g1_i1	AA3 (E:4.4e-06)	1dpi-RR-UP
Facu_DN3126_c0_g1_i1	GH128 (E:1.6e-54)	1dpi-RR-UP
Facu_DN9823_c0_g1_i1	GH131 (E:4.9e-68)	1dpi-RR-UP
Facu_DN2592_c0_g1_i1	GH16 (E:2.5e-20)	1dpi-RR-UP
Facu_DN5095_c0_g1_i1	GH5-12 (E:4.2e-58)	1dpi-RR-UP
Facu_DN9487_c0_g1_i1	AA7 (E:1.3e-16)	1dpi-RR-UP
Facu_DN3842_c0_g1_i1	CE1 (E:2.6e-06)	1dpi-RR-UP
Facu_DN6206_c0_g1_i1	CE10 (E:1.6e-05)	1dpi-RR-UP
Facu_DN17688_c0_g1_i1	GH109 (E:1.1e-11)	1dpi-RR-UP
Facu_DN13887_c0_g1_i1	GH16 (E:1.2e-28)	1dpi-RR-UP
Facu_DN2431_c0_g1_i1	GH63 (E:2.2e-14)	1dpi-RR-UP
Facu_DN2146_c0_g1_i1	GH63 (E:3.5e-32)	1dpi-RR-UP
Facu_DN8632_c0_g1_i1	GH28 (E:5.8e-63)	1dpi-RR-UP
Facu_DN7369_c0_g1_i1	AA3 (E:1.1e-93)	1dpi-RR-UP
Facu_DN14275_c0_g1_i1	AA3-3 (E:6.3e-58)	1dpi-RR-UP
Facu_DN6674_c0_g1_i1	GH3 (E:2.3e-47)	1dpi-RR-UP
Facu_DN3737_c0_g1_i2	GT20 (E:7.7e-156)	1dpi-RR-UP
Facu_DN17108_c0_g1_i1	CE4 (E:9.4e-33)	1dpi-RR-UP
Facu_DN3627_c0_g1_i1	GH18 (E:6.6e-54)	1dpi-RR-UP
Facu_DN1240_c0_g1_i1	GH18 (E:5.4e-67)	1dpi-RR-UP
Facu_DN6752_c0_g1_i1	AA2 (E:9.8e-13)	1dpi-RR-UP
Facu_DN4442_c0_g1_i1	AA7 (E:1.2e-27)	1dpi-RR-UP
Facu_DN8938_c0_g1_i1	CE5 (E:3e-42)	1dpi-RR-UP
Facu_DN3476_c0_g1_i2	GT41 (E:9.3e-09)	1dpi-RR-UP
Facu_DN14148_c0_g1_i1	GH16 (E:1.7e-13)	1dpi-RR-UP
Facu_DN13414_c0_g1_i1	CE5 (E:2.4e-05)	1dpi-RR-UP
Facu_DN6116_c0_g1_i1	CE10 (E:8.3e-24)	1dpi-RR-UP
Facu_DN5089_c0_g1_i1	CE10 (E:7.4e-33)	1dpi-RR-UP
Facu_DN16381_c0_g1_i1	AA3-1 (E:6.4e-05)	1dpi-RR-UP
Facu_DN776_c0_g1_i1	GH72 (E:2.3e-104)	1dpi-RR-UP
Facu_DN8468_c0_g1_i1	AA5-2 (E:1.8e-229)	1dpi-RR-UP
Facu_DN4289_c0_g1_i1	AA9 (E:5.3e-65)	1dpi-RR-UP
Facu_DN4044_c0_g1_i1	AA9 (E:1.9e-68)	1dpi-RR-UP
Facu_DN15412_c0_g1_i1	AA9 (E:2.1e-11)	1dpi-RR-UP
Facu_DN15372_c0_g1_i1	AA9 (E:8.1e-56)	1dpi-RR-UP
Facu_DN5135_c0_g1_i1	CE10 (E:5.5e-13)	1dpi-RR-UP
Facu_DN3448_c0_g1_i1	GT41 (E:1.1e-09)	1dpi-RR-UP
Facu_DN43_c0_g1_i1	AA3-1 (E:0.00087)	1dpi-RR-UP
Facu_DN16105_c0_g1_i1	CE5 (E:4.1e-32)	1dpi-RR-UP
Facu_DN17403_c0_g1_i1	AA5 (E:4.1e-05)	1dpi-RR-UP
Facu_DN3117_c0_g1_i1	AA2 (E:5.2e-29)	1dpi-RR-UP
Facu_DN6466_c0_g1_i1	AA5 (E:1.3e-13)	1dpi-RR-UP
Facu_DN3851_c0_g1_i1	AA9 (E:9.9e-62)	1dpi-RR-UP
Facu_DN7378_c0_g1_i1	AA9 (E:1.1e-53)	1dpi-RR-UP
Facu_DN11123_c0_g1_i1	GH31 (E:3.8e-147)	1dpi-RR-UP
Facu_DN14248_c0_g1_i1	AA6 (E:2.1e-87)	1dpi-RR-UP
Facu_DN13532_c0_g1_i1	CE5 (E:1.9e-48)	1dpi-RR-UP
Facu_DN12824_c0_g1_i1	PL1-4 (E:1.5e-37)	1dpi-RR-UP
Facu_DN12674_c0_g1_i1	PL1-4 (E:5.9e-10)	1dpi-RR-UP
Facu_DN8473_c0_g1_i1	PL3-2 (E:7.5e-49)	1dpi-RR-UP
Facu_DN6645_c0_g1_i1	PL3-2 (E:1.5e-80)	1dpi-RR-UP
Facu_DN4921_c0_g1_i1	PL1-7 (E:3.8e-75)	1dpi-RR-UP
Facu_DN4418_c0_g1_i1	PL1-4 (E:9.2e-80)	1dpi-RR-UP
Facu_DN16915_c0_g1_i1	PL1-4 (E:3.3e-82)	1dpi-RR-UP
Facu_DN8728_c0_g1_i1	GH12 (E:1.5e-39)	1dpi-RR-UP
Facu_DN16182_c0_g1_i1	AA3-1 (E:1.8e-05)	1dpi-RR-UP
Facu_DN4163_c0_g1_i1	CE1 (E:2.6e-06)	1dpi-RR-UP
Facu_DN4675_c0_g1_i1	AA3-1 (E:1.3e-07)	1dpi-RR-UP
Facu_DN13436_c0_g1_i1	GH5-18 (E:0.00026)	1dpi-RR-UP
Facu_DN11298_c0_g1_i1	GH10 (E:1.7e-106)	1dpi-RR-UP
Facu_DN16418_c0_g1_i1	AA7 (E:8.7e-33)	1dpi-RR-UP
Facu_DN16962_c0_g1_i1	CE1 (E:8.5e-05)	3dpi-MG-UP
Facu_DN1254_c0_g1_i1	AA11 (E:0.00044)	3dpi-MG-UP
Facu_DN7481_c0_g1_i1	AA3-1 (E:4.4e-42)	3dpi-MG-UP
Facu_DN1442_c0_g1_i1	AA7 (E:1.3e-48)	3dpi-MG-UP
Facu_DN4414_c0_g1_i1	GH11 (E:2.5e-71)	3dpi-MG-UP
Facu_DN10932_c0_g1_i1	GH134 (E:4.9e-84)	3dpi-MG-UP
Facu_DN13704_c0_g1_i1	GH43-5 (E:6.2e-112)	3dpi-MG-UP
Facu_DN6228_c0_g1_i1	GH62 (E:3.2e-124)	3dpi-MG-UP
Facu_DN4472_c0_g1_i1	AA3-1 (E:1.4e-96)	3dpi-MG-UP
Facu_DN4335_c0_g2_i1	CE10 (E:6.2e-40)	3dpi-MG-UP
Facu_DN27_c0_g1_i1	CE9 (E:1.9e-06)	3dpi-MG-UP
Facu_DN14415_c0_g1_i1	GH76 (E:2.9e-85)	3dpi-MG-UP
Facu_DN14341_c0_g1_i1	AA7 (E:1.2e-12)	3dpi-MG-UP
Facu_DN5304_c0_g1_i1	AA9 (E:0.00039)	3dpi-MG-UP
Facu_DN18083_c0_g1_i1	AA3-1 (E:3.2e-77)	3dpi-MG-UP
Facu_DN11099_c0_g1_i1	CE4 (E:0.00045)	3dpi-MG-UP
Facu_DN14019_c0_g1_i1	AA3-1 (E:2.3e-51)	3dpi-MG-UP
Facu_DN6107_c0_g1_i1	GH4 (E:0.00014)	3dpi-MG-UP
Facu_DN10278_c0_g1_i1	GH74 (E:3.9e-12)	3dpi-MG-UP
Facu_DN8632_c0_g1_i1	GH28 (E:5.8e-63)	3dpi-MG-UP
Facu_DN5818_c0_g1_i1	CE8 (E:7.2e-22)	3dpi-MG-UP
Facu_DN17108_c0_g1_i1	CE4 (E:9.4e-33)	3dpi-MG-UP
Facu_DN3627_c0_g1_i1	GH18 (E:6.6e-54)	3dpi-MG-UP
Facu_DN1240_c0_g1_i1	GH18 (E:5.4e-67)	3dpi-MG-UP
Facu_DN6752_c0_g1_i1	AA2 (E:9.8e-13)	3dpi-MG-UP
Facu_DN4442_c0_g1_i1	AA7 (E:1.2e-27)	3dpi-MG-UP
Facu_DN14148_c0_g1_i1	GH16 (E:1.7e-13)	3dpi-MG-UP
Facu_DN4044_c0_g1_i1	AA9 (E:1.9e-68)	3dpi-MG-UP
Facu_DN15412_c0_g1_i1	AA9 (E:2.1e-11)	3dpi-MG-UP
Facu_DN3117_c0_g1_i1	AA2 (E:5.2e-29)	3dpi-MG-UP
Facu_DN3851_c0_g1_i1	AA9 (E:9.9e-62)	3dpi-MG-UP
Facu_DN7378_c0_g1_i1	AA9 (E:1.1e-53)	3dpi-MG-UP
Facu_DN13532_c0_g1_i1	CE5 (E:1.9e-48)	3dpi-MG-UP
Facu_DN12674_c0_g1_i1	PL1-4 (E:5.9e-10)	3dpi-MG-UP
Facu_DN8473_c0_g1_i1	PL3-2 (E:7.5e-49)	3dpi-MG-UP
Facu_DN6645_c0_g1_i1	PL3-2 (E:1.5e-80)	3dpi-MG-UP
Facu_DN4921_c0_g1_i1	PL1-7 (E:3.8e-75)	3dpi-MG-UP
Facu_DN6201_c0_g1_i1	CE4 (E:3.9e-23)	3dpi-MG-UP
Facu_DN8634_c0_g1_i1	CE4 (E:2.9e-22)	3dpi-MG-UP
Facu_DN2869_c0_g1_i1	GH28 (E:9.1e-28)	3dpi-MG-UP
Facu_DN4418_c0_g1_i1	PL1-4 (E:9.2e-80)	3dpi-MG-UP
Facu_DN16182_c0_g1_i1	AA3-1 (E:1.8e-05)	3dpi-MG-UP
Facu_DN11298_c0_g1_i1	GH10 (E:1.7e-106)	3dpi-MG-UP
Facu_DN9059_c0_g1_i1	AA7 (E:8.3e-08)	3dpi-MG-UP
Facu_DN16962_c0_g1_i1	CE1 (E:8.5e-05)	3dpi-RR-UP
Facu_DN14505_c0_g1_i1	CE1 (E:2.9e-20)	3dpi-RR-UP
Facu_DN1254_c0_g1_i1	AA11 (E:0.00044)	3dpi-RR-UP
Facu_DN7481_c0_g1_i1	AA3-1 (E:4.4e-42)	3dpi-RR-UP
Facu_DN1442_c0_g1_i1	AA7 (E:1.3e-48)	3dpi-RR-UP
Facu_DN4414_c0_g1_i1	GH11 (E:2.5e-71)	3dpi-RR-UP
Facu_DN10932_c0_g1_i1	GH134 (E:4.9e-84)	3dpi-RR-UP
Facu_DN13704_c0_g1_i1	GH43-5 (E:6.2e-112)	3dpi-RR-UP
Facu_DN6228_c0_g1_i1	GH62 (E:3.2e-124)	3dpi-RR-UP
Facu_DN4472_c0_g1_i1	AA3-1 (E:1.4e-96)	3dpi-RR-UP
Facu_DN4335_c0_g2_i1	CE10 (E:6.2e-40)	3dpi-RR-UP
Facu_DN27_c0_g1_i1	CE9 (E:1.9e-06)	3dpi-RR-UP
Facu_DN14415_c0_g1_i1	GH76 (E:2.9e-85)	3dpi-RR-UP
Facu_DN18083_c0_g1_i1	AA3-1 (E:3.2e-77)	3dpi-RR-UP
Facu_DN11099_c0_g1_i1	CE4 (E:0.00045)	3dpi-RR-UP
Facu_DN1994_c0_g1_i2	GH11 (E:4.8e-74)	3dpi-RR-UP
Facu_DN11813_c0_g1_i1	AA3-1 (E:4.1e-127)	3dpi-RR-UP
Facu_DN4705_c0_g1_i1	CE9 (E:6.4e-07)	3dpi-RR-UP
Facu_DN14303_c0_g1_i1	GH105 (E:2.3e-94)	3dpi-RR-UP
Facu_DN13769_c0_g1_i1	GH16 (E:2.6e-39)	3dpi-RR-UP
Facu_DN5010_c0_g1_i1	GH32 (E:2.4e-87)	3dpi-RR-UP
Facu_DN708_c0_g1_i1	GH43-5 (E:5.9e-110)	3dpi-RR-UP
Facu_DN13431_c0_g1_i1	CE1 (E:5.7e-07)	3dpi-RR-UP
Facu_DN15165_c0_g1_i1	CE10 (E:1.6e-31)	3dpi-RR-UP
Facu_DN9373_c0_g1_i1	CE10 (E:9.6e-15)	3dpi-RR-UP
Facu_DN1994_c0_g1_i1	GH11 (E:5.5e-74)	3dpi-RR-UP
Facu_DN18058_c0_g1_i1	GH18 (E:4.7e-05)	3dpi-RR-UP
Facu_DN2445_c0_g1_i1	GH32 (E:4.6e-09)	3dpi-RR-UP
Facu_DN5032_c0_g1_i1	GH32 (E:8.6e-27)	3dpi-RR-UP
Facu_DN5675_c0_g1_i1	GH55 (E:7.9e-45)	3dpi-RR-UP
Facu_DN6426_c0_g1_i1	PL1 (E:8e-12)	3dpi-RR-UP
Facu_DN11904_c0_g1_i1	AA3-1 (E:2.5e-06)	3dpi-RR-UP
Facu_DN7688_c0_g1_i1	GH43-1 (E:6.9e-158)	3dpi-RR-UP
Facu_DN16249_c0_g1_i1	GH47 (E:3.4e-161)	3dpi-RR-UP
Facu_DN6481_c0_g1_i1	GH5-15 (E:1.3e-132)	3dpi-RR-UP
Facu_DN16498_c0_g1_i1	GH5-22 (E:5.7e-52)	3dpi-RR-UP
Facu_DN11145_c0_g1_i1	GH5-24 (E:3.4e-163)	3dpi-RR-UP
Facu_DN9868_c0_g1_i1	GH71 (E:1e-48)	3dpi-RR-UP
Facu_DN7021_c0_g1_i1	GT22 (E:1.1e-92)	3dpi-RR-UP
Facu_DN8505_c0_g1_i1	GT34 (E:4.8e-08)	3dpi-RR-UP
Facu_DN12193_c0_g1_i1	GT57 (E:1.2e-176)	3dpi-RR-UP
Facu_DN576_c0_g1_i1	GH28 (E:9.7e-69)	3dpi-RR-UP
Facu_DN8632_c0_g1_i1	GH28 (E:5.8e-63)	3dpi-RR-UP
Facu_DN7369_c0_g1_i1	AA3 (E:1.1e-93)	3dpi-RR-UP
Facu_DN2232_c0_g1_i1	GH3 (E:2.1e-64)	3dpi-RR-UP
Facu_DN17108_c0_g1_i1	CE4 (E:9.4e-33)	3dpi-RR-UP
Facu_DN3627_c0_g1_i1	GH18 (E:6.6e-54)	3dpi-RR-UP
Facu_DN6752_c0_g1_i1	AA2 (E:9.8e-13)	3dpi-RR-UP
Facu_DN17667_c0_g1_i1	CE5 (E:5.3e-42)	3dpi-RR-UP
Facu_DN8938_c0_g1_i1	CE5 (E:3e-42)	3dpi-RR-UP
Facu_DN14148_c0_g1_i1	GH16 (E:1.7e-13)	3dpi-RR-UP
Facu_DN13414_c0_g1_i1	CE5 (E:2.4e-05)	3dpi-RR-UP
Facu_DN6116_c0_g1_i1	CE10 (E:8.3e-24)	3dpi-RR-UP
Facu_DN5089_c0_g1_i1	CE10 (E:7.4e-33)	3dpi-RR-UP
Facu_DN8468_c0_g1_i1	AA5-2 (E:1.8e-229)	3dpi-RR-UP
Facu_DN4289_c0_g1_i1	AA9 (E:5.3e-65)	3dpi-RR-UP
Facu_DN4044_c0_g1_i1	AA9 (E:1.9e-68)	3dpi-RR-UP
Facu_DN15412_c0_g1_i1	AA9 (E:2.1e-11)	3dpi-RR-UP
Facu_DN15372_c0_g1_i1	AA9 (E:8.1e-56)	3dpi-RR-UP
Facu_DN16105_c0_g1_i1	CE5 (E:4.1e-32)	3dpi-RR-UP
Facu_DN11456_c0_g1_i1	GH63 (E:0.00074)	3dpi-RR-UP
Facu_DN3117_c0_g1_i1	AA2 (E:5.2e-29)	3dpi-RR-UP
Facu_DN6466_c0_g1_i1	AA5 (E:1.3e-13)	3dpi-RR-UP
Facu_DN3851_c0_g1_i1	AA9 (E:9.9e-62)	3dpi-RR-UP
Facu_DN6953_c0_g1_i1	AA9 (E:8e-50)	3dpi-RR-UP
Facu_DN7378_c0_g1_i1	AA9 (E:1.1e-53)	3dpi-RR-UP
Facu_DN2516_c0_g1_i1	GH31 (E:1e-117)	3dpi-RR-UP
Facu_DN14248_c0_g1_i1	AA6 (E:2.1e-87)	3dpi-RR-UP
Facu_DN535_c0_g1_i1	GH37 (E:7.1e-160)	3dpi-RR-UP
Facu_DN13532_c0_g1_i1	CE5 (E:1.9e-48)	3dpi-RR-UP
Facu_DN12824_c0_g1_i1	PL1-4 (E:1.5e-37)	3dpi-RR-UP
Facu_DN12674_c0_g1_i1	PL1-4 (E:5.9e-10)	3dpi-RR-UP
Facu_DN8473_c0_g1_i1	PL3-2 (E:7.5e-49)	3dpi-RR-UP
Facu_DN6645_c0_g1_i1	PL3-2 (E:1.5e-80)	3dpi-RR-UP
Facu_DN4921_c0_g1_i1	PL1-7 (E:3.8e-75)	3dpi-RR-UP
Facu_DN8634_c0_g1_i1	CE4 (E:2.9e-22)	3dpi-RR-UP
Facu_DN2765_c0_g1_i1	GH28 (E:1e-35)	3dpi-RR-UP
Facu_DN775_c0_g1_i1	PL1-4 (E:1.1e-86)	3dpi-RR-UP
Facu_DN4418_c0_g1_i1	PL1-4 (E:9.2e-80)	3dpi-RR-UP
Facu_DN16915_c0_g1_i1	PL1-4 (E:3.3e-82)	3dpi-RR-UP
Facu_DN8728_c0_g1_i1	GH12 (E:1.5e-39)	3dpi-RR-UP
Facu_DN8865_c0_g1_i1	GH1 (E:0.00076)	3dpi-RR-UP
Facu_DN16182_c0_g1_i1	AA3-1 (E:1.8e-05)	3dpi-RR-UP
Facu_DN4593_c0_g1_i1	AA7 (E:9.6e-22)	3dpi-RR-UP
Facu_DN4163_c0_g1_i1	CE1 (E:2.6e-06)	3dpi-RR-UP
Facu_DN11298_c0_g1_i1	GH10 (E:1.7e-106)	3dpi-RR-UP
Facu_DN9059_c0_g1_i1	AA7 (E:8.3e-08)	3dpi-RR-UP
Facu_DN2464_c0_g1_i1	AA7 (E:9.6e-27)	3dpi-RR-UP

## Sheet: all upregulated Rs CAZymes
Family	Percent 1DPI MG UP	Percent 3DPI MG UP	Percent 1DPI RR UP	Percent 3DPI RR UP	Number 1DPI MG UP	Number 3DPI MG UP	Number 1DPI RR UP	Number 3DPI RR UP
GT41	0	0	14.7541	3.92157	0	0	18	4
CE4	0	0	8.19672	10.7843	0	0	10	11
GH18	0	33.3333	3.27869	8.82353	0	3	4	9
GH28	50	0	8.19672	3.92157	1	0	10	4
GT2	0	11.1111	3.27869	6.86275	0	1	4	7
AA3	0	22.2222	4.91803	1.96078	0	2	6	2
CE8	0	0	5.7377	2.94118	0	0	7	3
GH16	0	0	0.819672	5.88235	0	0	1	6
CE10	50	11.1111	2.45902	0.980392	1	1	3	1
AA1	0	0	0	5.88235	0	0	0	6
GH45	0	0	2.45902	2.94118	0	0	3	3
GT49	0	0	3.27869	1.96078	0	0	4	2
GT15	0	11.1111	0.819672	2.94118	0	1	1	3
AA6	0	0	3.27869	0.980392	0	0	4	1
GH31	0	0	1.63934	1.96078	0	0	2	2
GH47	0	0	1.63934	1.96078	0	0	2	2
GT39	0	0	1.63934	1.96078	0	0	2	2
GH9	0	0	0	2.94118	0	0	0	3
GT1	0	0	0.819672	1.96078	0	0	1	2
CE1	0	0	1.63934	0.980392	0	0	2	1
GT32	0	0	1.63934	0.980392	0	0	2	1
GT68	0	0	1.63934	0.980392	0	0	2	1
GT57	0	0	2.45902	0	0	0	3	0
PL14-5	0	11.1111	0	0.980392	0	1	0	1
GH20	0	0	0	1.96078	0	0	0	2
GH5-9	0	0	0	1.96078	0	0	0	2
GH81	0	0	0	1.96078	0	0	0	2
AA5-2	0	0	0.819672	0.980392	0	0	1	1
GH43-5	0	0	0.819672	0.980392	0	0	1	1
GH5-7	0	0	0.819672	0.980392	0	0	1	1
GT3	0	0	0.819672	0.980392	0	0	1	1
GT34	0	0	0.819672	0.980392	0	0	1	1
GT71	0	0	0.819672	0.980392	0	0	1	1
AA3-1	0	0	1.63934	0	0	0	2	0
GT22	0	0	1.63934	0	0	0	2	0
GT31	0	0	1.63934	0	0	0	2	0
AA12	0	0	0	0.980392	0	0	0	1
GH125	0	0	0	0.980392	0	0	0	1
GH13-1	0	0	0	0.980392	0	0	0	1
GH3	0	0	0	0.980392	0	0	0	1
GH43-25	0	0	0	0.980392	0	0	0	1
GH46	0	0	0	0.980392	0	0	0	1
GH55	0	0	0	0.980392	0	0	0	1
GH72	0	0	0	0.980392	0	0	0	1
GT48	0	0	0	0.980392	0	0	0	1
GT59	0	0	0	0.980392	0	0	0	1
GT62	0	0	0	0.980392	0	0	0	1
GT8	0	0	0	0.980392	0	0	0	1
GT83	0	0	0	0.980392	0	0	0	1
AA2	0	0	0.819672	0	0	0	1	0
AA3-3	0	0	0.819672	0	0	0	1	0
AA4	0	0	0.819672	0	0	0	1	0
AA5	0	0	0.819672	0	0	0	1	0
AA5-1	0	0	0.819672	0	0	0	1	0
AA7	0	0	0.819672	0	0	0	1	0
CE7	0	0	0.819672	0	0	0	1	0
GH109	0	0	0.819672	0	0	0	1	0
GH13-18	0	0	0.819672	0	0	0	1	0
GH134	0	0	0.819672	0	0	0	1	0
GH37	0	0	0.819672	0	0	0	1	0
GH63	0	0	0.819672	0	0	0	1	0
GT103	0	0	0.819672	0	0	0	1	0
GT4	0	0	0.819672	0	0	0	1	0
GT47	0	0	0.819672	0	0	0	1	0
GT56	0	0	0.819672	0	0	0	1	0
GT65	0	0	0.819672	0	0	0	1	0
GT66	0	0	0.819672	0	0	0	1	0
PL14	0	0	0.819672	0	0	0	1	0

## Sheet: Rs genes in upreg. families
Transcript	CAZy	GROUP
Rsto_DN5861_c0_g1_i1	CE10 (E:7.4e-47)	1dpi-MG-UP
Rsto_DN2036_c0_g1_i1	GH28 (E:1.1e-48)	1dpi-MG-UP
Rsto_DN12536_c0_g1_i1	CE1 (E:2.1e-10)	1dpi-RR-UP
Rsto_DN8833_c0_g1_i1	CE10 (E:2.2e-19)	1dpi-RR-UP
Rsto_DN3799_c0_g1_i1	CE4 (E:1.2e-11)	1dpi-RR-UP
Rsto_DN15164_c0_g1_i1	GH134 (E:3.3e-77)	1dpi-RR-UP
Rsto_DN3864_c0_g1_i1	GH43-5 (E:4.5e-83)	1dpi-RR-UP
Rsto_DN6576_c0_g1_i1	GH45 (E:3.5e-83)	1dpi-RR-UP
Rsto_DN494_c0_g1_i1	GH5-7 (E:6e-59)	1dpi-RR-UP
Rsto_DN7309_c0_g1_i1	GH63 (E:8.9e-28)	1dpi-RR-UP
Rsto_DN4619_c0_g1_i1	GT22 (E:9.1e-72)	1dpi-RR-UP
Rsto_DN13973_c0_g1_i1	GT41 (E:3.7e-10)	1dpi-RR-UP
Rsto_DN5777_c0_g1_i1	GT41 (E:4.9e-07)	1dpi-RR-UP
Rsto_DN605_c0_g1_i1	PL14 (E:3.4e-60)	1dpi-RR-UP
Rsto_DN4407_c0_g1_i2	AA3-3 (E:0.00093)	1dpi-RR-UP
Rsto_DN4019_c0_g1_i1	AA4 (E:3e-18)	1dpi-RR-UP
Rsto_DN6997_c0_g1_i1	CE1 (E:0.00019)	1dpi-RR-UP
Rsto_DN7572_c0_g1_i1	CE10 (E:2.3e-21)	1dpi-RR-UP
Rsto_DN5861_c0_g1_i1	CE10 (E:7.4e-47)	1dpi-RR-UP
Rsto_DN5466_c0_g2_i1	CE4 (E:9.4e-05)	1dpi-RR-UP
Rsto_DN9532_c0_g1_i1	CE7 (E:0.00027)	1dpi-RR-UP
Rsto_DN13766_c0_g1_i1	GH13-18 (E:0.00072)	1dpi-RR-UP
Rsto_DN5739_c1_g1_i1	GH45 (E:4e-65)	1dpi-RR-UP
Rsto_DN7060_c0_g1_i1	GH45 (E:5.7e-85)	1dpi-RR-UP
Rsto_DN7285_c0_g1_i1	GH47 (E:3.4e-161)	1dpi-RR-UP
Rsto_DN2867_c0_g1_i1	GH47 (E:5.4e-150)	1dpi-RR-UP
Rsto_DN2411_c0_g1_i1	GT103 (E:0.00034)	1dpi-RR-UP
Rsto_DN712_c1_g1_i1	GT2 (E:9.9e-47)	1dpi-RR-UP
Rsto_DN8960_c0_g1_i1	GT22 (E:1.3e-85)	1dpi-RR-UP
Rsto_DN2597_c0_g1_i1	GT31 (E:1.3e-33)	1dpi-RR-UP
Rsto_DN5351_c0_g1_i1	GT32 (E:7.4e-14)	1dpi-RR-UP
Rsto_DN5182_c0_g2_i1	GT32 (E:8.1e-08)	1dpi-RR-UP
Rsto_DN449_c0_g1_i1	GT34 (E:8.9e-24)	1dpi-RR-UP
Rsto_DN13981_c0_g1_i1	GT41 (E:0.00013)	1dpi-RR-UP
Rsto_DN10886_c0_g1_i1	GT41 (E:0.00034)	1dpi-RR-UP
Rsto_DN12429_c0_g1_i1	GT41 (E:1.3e-09)	1dpi-RR-UP
Rsto_DN12480_c0_g1_i1	GT41 (E:1.6e-06)	1dpi-RR-UP
Rsto_DN2423_c0_g1_i1	GT41 (E:2.4e-06)	1dpi-RR-UP
Rsto_DN7061_c0_g1_i1	GT41 (E:3.6e-07)	1dpi-RR-UP
Rsto_DN1704_c0_g1_i1	GT41 (E:3e-04)	1dpi-RR-UP
Rsto_DN12497_c0_g1_i1	GT41 (E:4.2e-10)	1dpi-RR-UP
Rsto_DN8791_c0_g1_i1	GT41 (E:7.1e-06)	1dpi-RR-UP
Rsto_DN9522_c0_g1_i1	GT41 (E:8.9e-07)	1dpi-RR-UP
Rsto_DN2733_c0_g1_i1	GT41 (E:9e-05)	1dpi-RR-UP
Rsto_DN7370_c0_g1_i1	GT47 (E:2.4e-47)	1dpi-RR-UP
Rsto_DN4015_c0_g1_i1	GT49 (E:1.4e-49)	1dpi-RR-UP
Rsto_DN12126_c0_g1_i1	GT49 (E:2.3e-19)	1dpi-RR-UP
Rsto_DN9106_c0_g1_i1	GT49 (E:2.3e-27)	1dpi-RR-UP
Rsto_DN9187_c0_g1_i1	GT49 (E:6.8e-53)	1dpi-RR-UP
Rsto_DN9850_c0_g1_i1	GT56 (E:0.00092)	1dpi-RR-UP
Rsto_DN9690_c0_g1_i1	GT57 (E:2.2e-34)	1dpi-RR-UP
Rsto_DN729_c1_g1_i1	GT57 (E:2.9e-114)	1dpi-RR-UP
Rsto_DN2449_c0_g1_i1	GT57 (E:4.3e-166)	1dpi-RR-UP
Rsto_DN14354_c0_g1_i1	GT65 (E:3e-04)	1dpi-RR-UP
Rsto_DN1945_c0_g1_i1	GT66 (E:5.2e-131)	1dpi-RR-UP
Rsto_DN9445_c0_g1_i1	GT68 (E:2.3e-06)	1dpi-RR-UP
Rsto_DN118_c0_g1_i1	GT68 (E:3.2e-07)	1dpi-RR-UP
Rsto_DN1562_c0_g1_i1	CE8 (E:7e-70)	1dpi-RR-UP
Rsto_DN6161_c0_g1_i1	CE8 (E:7.6e-51)	1dpi-RR-UP
Rsto_DN14522_c0_g1_i1	CE8 (E:1.1e-42)	1dpi-RR-UP
Rsto_DN2189_c0_g1_i1	CE8 (E:4.8e-22)	1dpi-RR-UP
Rsto_DN5894_c4_g1_i1	CE8 (E:3.6e-69)	1dpi-RR-UP
Rsto_DN5894_c0_g1_i1	CE8 (E:2.6e-23)	1dpi-RR-UP
Rsto_DN601_c0_g1_i1	CE8 (E:2.4e-74)	1dpi-RR-UP
Rsto_DN12279_c0_g1_i1	GT15 (E:5.5e-117)	1dpi-RR-UP
Rsto_DN4018_c0_g1_i1	GT31 (E:6.6e-26)	1dpi-RR-UP
Rsto_DN1362_c0_g1_i1	CE4 (E:1.6e-32)	1dpi-RR-UP
Rsto_DN5710_c1_g2_i1	GT41 (E:3.3e-05)	1dpi-RR-UP
Rsto_DN2868_c0_g1_i1	GT41 (E:4.4e-05)	1dpi-RR-UP
Rsto_DN10655_c0_g1_i1	GT41 (E:0.00096)	1dpi-RR-UP
Rsto_DN11512_c0_g1_i1	CE4 (E:6.3e-29)	1dpi-RR-UP
Rsto_DN8238_c0_g1_i1	CE4 (E:1.8e-25)	1dpi-RR-UP
Rsto_DN6159_c0_g1_i1	GH18 (E:2.6e-76)	1dpi-RR-UP
Rsto_DN14866_c0_g1_i1	GH18 (E:8.1e-51)	1dpi-RR-UP
Rsto_DN211_c0_g1_i1	GH18 (E:2e-65)	1dpi-RR-UP
Rsto_DN12406_c0_g1_i1	GT2 (E:2.1e-06)	1dpi-RR-UP
Rsto_DN5272_c0_g1_i3	GT2 (E:5.9e-11)	1dpi-RR-UP
Rsto_DN8940_c0_g1_i1	GH18 (E:8.7e-28)	1dpi-RR-UP
Rsto_DN5176_c0_g1_i1	AA5 (E:0.00011)	1dpi-RR-UP
Rsto_DN7298_c0_g1_i1	AA7 (E:1.2e-21)	1dpi-RR-UP
Rsto_DN10660_c0_g1_i1	GH16 (E:2e-18)	1dpi-RR-UP
Rsto_DN5293_c0_g1_i1	AA3 (E:0.00082)	1dpi-RR-UP
Rsto_DN3910_c0_g1_i1	AA5-1 (E:4.2e-168)	1dpi-RR-UP
Rsto_DN4819_c0_g1_i1	AA3-1 (E:2e-04)	1dpi-RR-UP
Rsto_DN3091_c0_g1_i1	AA3-1 (E:1.8e-06)	1dpi-RR-UP
Rsto_DN5704_c1_g2_i1	GT3 (E:1.4e-294)	1dpi-RR-UP
Rsto_DN1367_c0_g1_i1	GH109 (E:4.4e-09)	1dpi-RR-UP
Rsto_DN5900_c0_g1_i1	AA3 (E:2.7e-07)	1dpi-RR-UP
Rsto_DN5960_c1_g2_i1	GH28 (E:1.2e-26)	1dpi-RR-UP
Rsto_DN11405_c0_g1_i1	GT4 (E:1.3e-30)	1dpi-RR-UP
Rsto_DN14118_c0_g1_i1	GT71 (E:4.2e-47)	1dpi-RR-UP
Rsto_DN10457_c0_g1_i1	GT1 (E:9.1e-54)	1dpi-RR-UP
Rsto_DN13939_c0_g1_i1	GH31 (E:3.2e-147)	1dpi-RR-UP
Rsto_DN12432_c0_g1_i1	GH31 (E:5.5e-86)	1dpi-RR-UP
Rsto_DN7463_c0_g1_i1	GT39 (E:6.1e-73)	1dpi-RR-UP
Rsto_DN10613_c0_g1_i1	AA5-2 (E:0.00066)	1dpi-RR-UP
Rsto_DN12228_c0_g1_i1	GH37 (E:7.1e-150)	1dpi-RR-UP
Rsto_DN10633_c0_g1_i1	GT2 (E:2.8e-32)	1dpi-RR-UP
Rsto_DN1482_c0_g1_i1	CE4 (E:1.2e-20)	1dpi-RR-UP
Rsto_DN5743_c0_g2_i2	CE4 (E:5.6e-16)	1dpi-RR-UP
Rsto_DN1482_c0_g2_i1	CE4 (E:1.4e-20)	1dpi-RR-UP
Rsto_DN5743_c0_g1_i2	CE4 (E:2.4e-21)	1dpi-RR-UP
Rsto_DN11471_c0_g1_i1	CE4 (E:2.2e-18)	1dpi-RR-UP
Rsto_DN5960_c1_g2_i7	GH28 (E:8.4e-42)	1dpi-RR-UP
Rsto_DN5812_c0_g1_i2	GH28 (E:1.3e-41)	1dpi-RR-UP
Rsto_DN5960_c1_g2_i3	GH28 (E:4.2e-70)	1dpi-RR-UP
Rsto_DN5960_c1_g1_i1	GH28 (E:5.3e-50)	1dpi-RR-UP
Rsto_DN5960_c1_g2_i8	GH28 (E:1.5e-70)	1dpi-RR-UP
Rsto_DN5960_c1_g2_i9	GH28 (E:2.9e-71)	1dpi-RR-UP
Rsto_DN14763_c0_g1_i1	GH28 (E:4.2e-33)	1dpi-RR-UP
Rsto_DN3466_c0_g1_i1	GH28 (E:3.2e-54)	1dpi-RR-UP
Rsto_DN5960_c1_g2_i5	GH28 (E:4.5e-72)	1dpi-RR-UP
Rsto_DN2881_c0_g1_i1	GT39 (E:1.9e-65)	1dpi-RR-UP
Rsto_DN14343_c0_g1_i1	AA6 (E:1.9e-72)	1dpi-RR-UP
Rsto_DN3604_c0_g1_i1	AA6 (E:1.4e-79)	1dpi-RR-UP
Rsto_DN8847_c0_g1_i1	AA6 (E:2.6e-70)	1dpi-RR-UP
Rsto_DN8733_c0_g1_i1	AA6 (E:6.8e-76)	1dpi-RR-UP
Rsto_DN3619_c0_g1_i1	AA3 (E:3.7e-09)	1dpi-RR-UP
Rsto_DN2309_c0_g1_i1	AA3 (E:9.6e-07)	1dpi-RR-UP
Rsto_DN4864_c0_g1_i1	AA3 (E:1.4e-06)	1dpi-RR-UP
Rsto_DN4864_c0_g1_i2	AA3 (E:1.4e-06)	1dpi-RR-UP
Rsto_DN7632_c0_g1_i1	AA2 (E:1.7e-60)	1dpi-RR-UP
Rsto_DN3537_c0_g1_i1	GT41 (E:1.6e-13)	1dpi-RR-UP
Rsto_DN5754_c0_g1_i2	GT41 (E:1.5e-16)	1dpi-RR-UP
Rsto_DN2342_c0_g1_i1	PL14-5 (E:2.7e-64)	3dpi-MG-UP
Rsto_DN5968_c1_g1_i1	AA3 (E:3.2e-07)	3dpi-MG-UP
Rsto_DN5861_c0_g1_i1	CE10 (E:7.4e-47)	3dpi-MG-UP
Rsto_DN8930_c0_g1_i1	GT15 (E:8.1e-57)	3dpi-MG-UP
Rsto_DN12543_c0_g1_i1	GH18 (E:3.2e-10)	3dpi-MG-UP
Rsto_DN10906_c0_g1_i1	GH18 (E:3.3e-22)	3dpi-MG-UP
Rsto_DN15063_c0_g1_i1	GH18 (E:4.3e-39)	3dpi-MG-UP
Rsto_DN5272_c0_g1_i3	GT2 (E:5.9e-11)	3dpi-MG-UP
Rsto_DN4123_c1_g1_i1	AA3 (E:4.3e-07)	3dpi-MG-UP
Rsto_DN14291_c0_g1_i1	GH16 (E:2.2e-22)	3dpi-RR-UP
Rsto_DN12354_c0_g1_i1	GH16 (E:8.4e-25)	3dpi-RR-UP
Rsto_DN3864_c0_g1_i1	GH43-5 (E:4.5e-83)	3dpi-RR-UP
Rsto_DN6576_c0_g1_i1	GH45 (E:3.5e-83)	3dpi-RR-UP
Rsto_DN6399_c0_g1_i1	GH46 (E:1.3e-42)	3dpi-RR-UP
Rsto_DN3828_c0_g1_i1	GH47 (E:2.2e-138)	3dpi-RR-UP
Rsto_DN494_c0_g1_i1	GH5-7 (E:6e-59)	3dpi-RR-UP
Rsto_DN14580_c0_g1_i1	GH5-9 (E:1e-58)	3dpi-RR-UP
Rsto_DN13019_c0_g1_i1	GH55 (E:0.00051)	3dpi-RR-UP
Rsto_DN2342_c0_g1_i1	PL14-5 (E:2.7e-64)	3dpi-RR-UP
Rsto_DN6498_c0_g1_i1	AA12 (E:0.00021)	3dpi-RR-UP
Rsto_DN5968_c1_g1_i1	AA3 (E:3.2e-07)	3dpi-RR-UP
Rsto_DN5861_c0_g1_i1	CE10 (E:7.4e-47)	3dpi-RR-UP
Rsto_DN7899_c0_g1_i1	GH16 (E:1.6e-49)	3dpi-RR-UP
Rsto_DN7416_c0_g1_i1	GH16 (E:2.2e-23)	3dpi-RR-UP
Rsto_DN14555_c0_g1_i1	GH16 (E:2.6e-27)	3dpi-RR-UP
Rsto_DN5739_c1_g1_i1	GH45 (E:4e-65)	3dpi-RR-UP
Rsto_DN7060_c0_g1_i1	GH45 (E:5.7e-85)	3dpi-RR-UP
Rsto_DN3627_c0_g1_i1	GH47 (E:2.1e-140)	3dpi-RR-UP
Rsto_DN9845_c0_g1_i1	GH81 (E:4.5e-15)	3dpi-RR-UP
Rsto_DN10508_c0_g1_i1	GH81 (E:5.3e-138)	3dpi-RR-UP
Rsto_DN10532_c1_g1_i1	GH9 (E:1.4e-92)	3dpi-RR-UP
Rsto_DN7055_c0_g1_i1	GH9 (E:5e-48)	3dpi-RR-UP
Rsto_DN709_c0_g1_i1	GH9 (E:6.9e-52)	3dpi-RR-UP
Rsto_DN6114_c0_g1_i1	GT1 (E:1.3e-18)	3dpi-RR-UP
Rsto_DN12740_c0_g1_i1	GT1 (E:6.7e-15)	3dpi-RR-UP
Rsto_DN9713_c0_g1_i1	GT2 (E:3.3e-05)	3dpi-RR-UP
Rsto_DN14937_c0_g1_i1	GT2 (E:4.4e-12)	3dpi-RR-UP
Rsto_DN5182_c0_g2_i1	GT32 (E:8.1e-08)	3dpi-RR-UP
Rsto_DN449_c0_g1_i1	GT34 (E:8.9e-24)	3dpi-RR-UP
Rsto_DN9369_c0_g1_i1	GT41 (E:0.00056)	3dpi-RR-UP
Rsto_DN12480_c0_g1_i1	GT41 (E:1.6e-06)	3dpi-RR-UP
Rsto_DN8791_c0_g1_i1	GT41 (E:7.1e-06)	3dpi-RR-UP
Rsto_DN2300_c0_g1_i1	GT48 (E:6.8e-283)	3dpi-RR-UP
Rsto_DN12478_c0_g1_i1	GT49 (E:1.6e-18)	3dpi-RR-UP
Rsto_DN9187_c0_g1_i1	GT49 (E:6.8e-53)	3dpi-RR-UP
Rsto_DN13139_c0_g1_i1	GT59 (E:0.00078)	3dpi-RR-UP
Rsto_DN14016_c0_g1_i1	GT62 (E:3.6e-78)	3dpi-RR-UP
Rsto_DN6147_c0_g1_i1	GT68 (E:4.3e-09)	3dpi-RR-UP
Rsto_DN12177_c0_g1_i1	GH3 (E:1.4e-59)	3dpi-RR-UP
Rsto_DN6161_c0_g1_i1	CE8 (E:7.6e-51)	3dpi-RR-UP
Rsto_DN2189_c0_g1_i1	CE8 (E:4.8e-22)	3dpi-RR-UP
Rsto_DN601_c0_g1_i1	CE8 (E:2.4e-74)	3dpi-RR-UP
Rsto_DN10452_c0_g1_i1	GT15 (E:7.8e-67)	3dpi-RR-UP
Rsto_DN14480_c0_g1_i1	GT15 (E:1.5e-68)	3dpi-RR-UP
Rsto_DN8930_c0_g1_i1	GT15 (E:8.1e-57)	3dpi-RR-UP
Rsto_DN1362_c0_g1_i1	CE4 (E:1.6e-32)	3dpi-RR-UP
Rsto_DN2868_c0_g1_i1	GT41 (E:4.4e-05)	3dpi-RR-UP
Rsto_DN2904_c0_g1_i1	CE4 (E:1.1e-24)	3dpi-RR-UP
Rsto_DN9482_c0_g1_i1	CE4 (E:2.6e-25)	3dpi-RR-UP
Rsto_DN6312_c0_g1_i1	CE4 (E:4.2e-31)	3dpi-RR-UP
Rsto_DN8238_c0_g1_i1	CE4 (E:1.8e-25)	3dpi-RR-UP
Rsto_DN1689_c0_g1_i1	CE4 (E:2.2e-32)	3dpi-RR-UP
Rsto_DN895_c0_g1_i1	CE4 (E:3.3e-34)	3dpi-RR-UP
Rsto_DN12727_c0_g1_i1	CE4 (E:5e-30)	3dpi-RR-UP
Rsto_DN12747_c0_g1_i1	GH18 (E:4.5e-07)	3dpi-RR-UP
Rsto_DN12333_c0_g1_i1	GH18 (E:1.5e-26)	3dpi-RR-UP
Rsto_DN12543_c0_g1_i1	GH18 (E:3.2e-10)	3dpi-RR-UP
Rsto_DN10906_c0_g1_i1	GH18 (E:3.3e-22)	3dpi-RR-UP
Rsto_DN11710_c0_g1_i1	GH18 (E:1e-26)	3dpi-RR-UP
Rsto_DN14866_c0_g1_i1	GH18 (E:8.1e-51)	3dpi-RR-UP
Rsto_DN4122_c0_g1_i1	GH18 (E:5.4e-76)	3dpi-RR-UP
Rsto_DN15063_c0_g1_i1	GH18 (E:4.3e-39)	3dpi-RR-UP
Rsto_DN5272_c0_g1_i3	GT2 (E:5.9e-11)	3dpi-RR-UP
Rsto_DN4696_c0_g1_i1	GT2 (E:8.3e-15)	3dpi-RR-UP
Rsto_DN9519_c0_g1_i1	GT2 (E:3.8e-15)	3dpi-RR-UP
Rsto_DN8940_c0_g1_i1	GH18 (E:8.7e-28)	3dpi-RR-UP
Rsto_DN12820_c0_g1_i1	AA3 (E:0.00055)	3dpi-RR-UP
Rsto_DN10660_c0_g1_i1	GH16 (E:2e-18)	3dpi-RR-UP
Rsto_DN11796_c0_g1_i1	AA1 (E:1.8e-21)	3dpi-RR-UP
Rsto_DN2696_c0_g1_i1	AA1 (E:2.8e-14)	3dpi-RR-UP
Rsto_DN54_c0_g1_i2	AA1 (E:3.7e-29)	3dpi-RR-UP
Rsto_DN13917_c0_g1_i1	AA1 (E:1.1e-16)	3dpi-RR-UP
Rsto_DN11677_c0_g1_i1	AA1 (E:2.5e-23)	3dpi-RR-UP
Rsto_DN10511_c0_g1_i1	GH43-25 (E:0.00031)	3dpi-RR-UP
Rsto_DN10861_c0_g1_i1	CE1 (E:0.00035)	3dpi-RR-UP
Rsto_DN399_c0_g1_i1	GT83 (E:0.00051)	3dpi-RR-UP
Rsto_DN5704_c1_g2_i2	GT3 (E:1.7e-293)	3dpi-RR-UP
Rsto_DN9370_c0_g1_i1	GT8 (E:5.1e-47)	3dpi-RR-UP
Rsto_DN12986_c0_g1_i1	GH5-9 (E:7.1e-110)	3dpi-RR-UP
Rsto_DN7575_c0_g1_i1	GT2 (E:1.5e-12)	3dpi-RR-UP
Rsto_DN10743_c0_g1_i1	GH20 (E:1.5e-43)	3dpi-RR-UP
Rsto_DN9759_c0_g1_i1	GH20 (E:4.1e-38)	3dpi-RR-UP
Rsto_DN9925_c0_g1_i1	AA1 (E:3e-21)	3dpi-RR-UP
Rsto_DN8414_c0_g1_i1	GH125 (E:1.4e-54)	3dpi-RR-UP
Rsto_DN14118_c0_g1_i1	GT71 (E:4.2e-47)	3dpi-RR-UP
Rsto_DN13939_c0_g1_i1	GH31 (E:3.2e-147)	3dpi-RR-UP
Rsto_DN12432_c0_g1_i1	GH31 (E:5.5e-86)	3dpi-RR-UP
Rsto_DN7463_c0_g1_i1	GT39 (E:6.1e-73)	3dpi-RR-UP
Rsto_DN10613_c0_g1_i1	AA5-2 (E:0.00066)	3dpi-RR-UP
Rsto_DN12844_c0_g1_i1	CE4 (E:1.1e-19)	3dpi-RR-UP
Rsto_DN5743_c0_g1_i2	CE4 (E:2.4e-21)	3dpi-RR-UP
Rsto_DN11471_c0_g1_i1	CE4 (E:2.2e-18)	3dpi-RR-UP
Rsto_DN5960_c1_g2_i3	GH28 (E:4.2e-70)	3dpi-RR-UP
Rsto_DN5960_c1_g2_i8	GH28 (E:1.5e-70)	3dpi-RR-UP
Rsto_DN5960_c1_g2_i9	GH28 (E:2.9e-71)	3dpi-RR-UP
Rsto_DN14763_c0_g1_i1	GH28 (E:4.2e-33)	3dpi-RR-UP
Rsto_DN11041_c0_g1_i1	GH72 (E:2e-131)	3dpi-RR-UP
Rsto_DN2881_c0_g1_i1	GT39 (E:1.9e-65)	3dpi-RR-UP
Rsto_DN8847_c0_g1_i1	AA6 (E:2.6e-70)	3dpi-RR-UP
Rsto_DN9736_c0_g1_i1	GH13-1 (E:2.6e-110)	3dpi-RR-UP
Rsto_DN10619_c0_g1_i1	GT2 (E:0.00011)	3dpi-RR-UP
